# Supplementary material for: Aniline–phenol recognition: from solution through supramolecular synthons to cocrystals
Source: IUCrJ. 2014 Jun 12;1(Pt 4):228–39. doi: 10.1107/S2052252514012081 (PMC4107923; doi:10.1107/S2052252514012081)
Supplement: Supplementary file 1 [file m-01-00228-sup1.cif]

data_global
#==============================================================================

# PROCESSING SUMMARY (IUCr Office Use Only)

_journal_date_recd_electronic      2014-02-17
_journal_date_to_coeditor         ?
_journal_date_from_coeditor       ?
_journal_date_accepted     2014-05-24
_journal_date_printers_first      ?
_journal_date_printers_final      ?
_journal_date_proofs_out          ?
_journal_date_proofs_in           ?
_journal_coeditor_name            ?
_journal_coeditor_code      BI5032
_journal_coeditor_notes
; ?
;
_journal_paper_category      FA
_journal_techeditor_code      M141208
_iucr_compatibility_tag          ACTA95
_journal_techeditor_notes  
;
;
_journal_coden_ASTM               ?
_journal_name_full                ?
_journal_year                     ?
_journal_volume                   ?
_journal_issue                    ?
_journal_page_first               ?
_journal_page_last                ?
_journal_suppl_publ_number        ?
_journal_suppl_publ_pages         ?

#==============================================================================

_audit_creation_method            SHELXL-97

#==============================================================================
data_11
#==============================================================================
 
_audit_creation_method            SHELXL-97
_chemical_name_systematic         ?
_chemical_name_common             ?
_chemical_melting_point           ?
_chemical_formula_moiety          'C6 H3 Cl3 O, C6 H6 Cl N'
_chemical_formula_sum             'C12 H9 Cl4 N O'
_chemical_formula_weight          325.00
 
loop_
 _atom_type_symbol
 _atom_type_description
 _atom_type_scat_dispersion_real
 _atom_type_scat_dispersion_imag
 _atom_type_scat_source
 'C'  'C'   0.0033   0.0016
 'International Tables Vol C Tables 4.2.6.8 and 6.1.1.4'
 'H'  'H'   0.0000   0.0000
 'International Tables Vol C Tables 4.2.6.8 and 6.1.1.4'
 'O'  'O'   0.0106   0.0060
 'International Tables Vol C Tables 4.2.6.8 and 6.1.1.4'
 'Cl'  'Cl'   0.1484   0.1585
 'International Tables Vol C Tables 4.2.6.8 and 6.1.1.4'
 'N'  'N'   0.0061   0.0033
 'International Tables Vol C Tables 4.2.6.8 and 6.1.1.4'
 
_symmetry_cell_setting            triclinic
_symmetry_space_group_name_H-M    'P -1' 
 
loop_
 _symmetry_equiv_pos_as_xyz
 'x, y, z'
 '-x, -y, -z'
 
_cell_length_a                    7.0243(14)
_cell_length_b                    9.4152(18)
_cell_length_c                    10.928(2)
_cell_angle_alpha                 82.750(6)
_cell_angle_beta                  79.147(6)
_cell_angle_gamma                 76.703(5)
_cell_volume                      688.1(2)
_cell_formula_units_Z             2
_cell_measurement_temperature     150(2)
_cell_measurement_reflns_used     6653
_cell_measurement_theta_min       3.0
_cell_measurement_theta_max       27.5
 
_exptl_crystal_description        ?
_exptl_crystal_colour             ?
_exptl_crystal_size_max           0.3
_exptl_crystal_size_mid           0.2
_exptl_crystal_size_min           0.1
_exptl_crystal_density_meas       ?
_exptl_crystal_density_diffrn     1.569
_exptl_crystal_density_method     'not measured'
_exptl_crystal_F_000              328
_exptl_absorpt_coefficient_mu     0.845
_exptl_absorpt_correction_type    multi-scan
_exptl_absorpt_correction_T_max   1.000
_exptl_absorpt_correction_T_min   0.787
_exptl_absorpt_process_details    'Jacobson, R. (1998) Private communication'
 
_exptl_special_details
;
 ?
;
 
_diffrn_ambient_temperature       150(2)
_diffrn_radiation_wavelength      0.71073
_diffrn_radiation_type            MoK\a
_diffrn_radiation_source          'fine-focus sealed tube'
_diffrn_radiation_monochromator         'Graphite Monochromator'
_diffrn_measurement_specimen_support    'Fiber'
_diffrn_detector                        'CCD'
_diffrn_measurement_device
;
XtaLABmini: Fixed Chi 2 circle
;
_diffrn_measurement_device_type
;
Rigaku Mercury375R (2x2 bin mode)
;
_diffrn_detector_area_resol_mean        13.6612
_diffrn_standards_number          ?
_diffrn_standards_interval_count  ?
_diffrn_standards_interval_time   ?
_diffrn_standards_decay_%         ?
_diffrn_reflns_number             7315
_diffrn_reflns_av_R_equivalents   0.0252
_diffrn_reflns_av_sigmaI/netI     0.0334
_diffrn_reflns_limit_h_min        -9
_diffrn_reflns_limit_h_max        9
_diffrn_reflns_limit_k_min        -12
_diffrn_reflns_limit_k_max        12
_diffrn_reflns_limit_l_min        -14
_diffrn_reflns_limit_l_max        14
_diffrn_reflns_theta_min          3.02
_diffrn_reflns_theta_max          27.47
_reflns_number_total              3144
_reflns_number_gt                 2604
_reflns_threshold_expression      >2\s(I)
 
_computing_data_collection
;
CrystalClear-SM Expert 2.0 r4 (Rigaku, 2009)
;
_computing_cell_refinement
;
CrystalClear-SM Expert 2.0 r4 (Rigaku, 2009)
;
_computing_data_reduction
;
CrystalClear-SM Expert 2.0 r4 (Rigaku, 2009)
;
_computing_structure_solution     'SHELXL-97 (Sheldrick, 2008)'
_computing_structure_refinement   'SHELXL-97 (Sheldrick, 2008)'
_computing_molecular_graphics     ?
_computing_publication_material   ?
 
_refine_special_details
;
 Refinement of F^2^ against ALL reflections.  The weighted R-factor wR and
 goodness of fit S are based on F^2^, conventional R-factors R are based
 on F, with F set to zero for negative F^2^. The threshold expression of
 F^2^ > 2\s(F^2^) is used only for calculating R-factors(gt) etc. and is
 not relevant to the choice of reflections for refinement.  R-factors based
 on F^2^ are statistically about twice as large as those based on F, and R-
 factors based on ALL data will be even larger.
;
 
_refine_ls_structure_factor_coef  Fsqd
_refine_ls_matrix_type            full
_refine_ls_weighting_scheme       calc
_refine_ls_weighting_details
 'calc w=1/[\s^2^(Fo^2^)+(0.0386P)^2^+0.1418P] where P=(Fo^2^+2Fc^2^)/3'
_atom_sites_solution_primary      direct
_atom_sites_solution_secondary    difmap
_atom_sites_solution_hydrogens    geom
_refine_ls_hydrogen_treatment     mixed
_refine_ls_extinction_method      none
_refine_ls_extinction_coef        ?
_refine_ls_number_reflns          3144
_refine_ls_number_parameters      175
_refine_ls_number_restraints      0
_refine_ls_R_factor_all           0.0417
_refine_ls_R_factor_gt            0.0322
_refine_ls_wR_factor_ref          0.0836
_refine_ls_wR_factor_gt           0.0802
_refine_ls_goodness_of_fit_ref    1.088
_refine_ls_restrained_S_all       1.088
_refine_ls_shift/su_max           0.001
_refine_ls_shift/su_mean          0.000
 
loop_
 _atom_site_label
 _atom_site_type_symbol
 _atom_site_fract_x
 _atom_site_fract_y
 _atom_site_fract_z
 _atom_site_U_iso_or_equiv
 _atom_site_adp_type
 _atom_site_occupancy
 _atom_site_symmetry_multiplicity
 _atom_site_calc_flag
 _atom_site_refinement_flags
 _atom_site_disorder_assembly
 _atom_site_disorder_group
H1O H -0.002(4) 1.327(3) 0.538(2) 0.045(7) Uiso 1 1 d . . .
H1B H -0.248(3) 1.390(2) 0.718(2) 0.032(6) Uiso 1 1 d . . .
H1A H -0.172(3) 1.507(2) 0.6634(19) 0.027(6) Uiso 1 1 d . . .
Cl2 Cl 0.46442(7) 0.68283(5) 0.49717(5) 0.03745(14) Uani 1 1 d . . .
Cl1 Cl 0.25550(8) 0.83391(5) 0.74496(5) 0.03588(14) Uani 1 1 d . . .
Cl4 Cl 0.39502(8) 1.30305(6) 1.06286(5) 0.04031(15) Uani 1 1 d . . .
Cl3 Cl 0.44791(8) 0.87407(6) 0.23894(5) 0.04020(15) Uani 1 1 d . . .
O1 O 0.05506(19) 1.30340(13) 0.47157(12) 0.0252(3) Uani 1 1 d . . .
C2 C 0.1557(2) 1.07825(18) 0.59699(16) 0.0210(3) Uani 1 1 d . . .
H2 H 0.0964 1.1209 0.6709 0.025 Uiso 1 1 calc R . .
C5 C 0.3358(2) 0.95040(19) 0.37796(17) 0.0243(4) Uani 1 1 d . . .
C6 C 0.2394(2) 1.09626(19) 0.37203(16) 0.0226(4) Uani 1 1 d . . .
H6 H 0.2356 1.1509 0.2951 0.027 Uiso 1 1 calc R . .
N1 N -0.1507(3) 1.4197(2) 0.69092(16) 0.0283(4) Uani 1 1 d . . .
C4 C 0.3440(2) 0.86558(18) 0.49145(18) 0.0244(4) Uani 1 1 d . . .
C1 C 0.1482(2) 1.16040(17) 0.48193(16) 0.0199(3) Uani 1 1 d . . .
C10 C 0.2280(3) 1.3406(2) 0.95682(16) 0.0271(4) Uani 1 1 d . . .
C8 C 0.1121(3) 1.47989(19) 0.77659(17) 0.0272(4) Uani 1 1 d . . .
H8 H 0.1212 1.5543 0.7125 0.033 Uiso 1 1 calc R . .
C7 C -0.0291(3) 1.39656(19) 0.78544(16) 0.0239(4) Uani 1 1 d . . .
C3 C 0.2526(3) 0.93224(19) 0.59986(17) 0.0224(4) Uani 1 1 d . . .
C12 C -0.0410(3) 1.2849(2) 0.88099(17) 0.0298(4) Uani 1 1 d . . .
H12 H -0.1363 1.2290 0.8875 0.036 Uiso 1 1 calc R . .
C9 C 0.2404(3) 1.4527(2) 0.86321(17) 0.0279(4) Uani 1 1 d . . .
H9 H 0.3341 1.5097 0.8582 0.033 Uiso 1 1 calc R . .
C11 C 0.0889(3) 1.2565(2) 0.96680(17) 0.0321(4) Uani 1 1 d . . .
H11 H 0.0818 1.1814 1.0304 0.039 Uiso 1 1 calc R . .
 
loop_
 _atom_site_aniso_label
 _atom_site_aniso_U_11
 _atom_site_aniso_U_22
 _atom_site_aniso_U_33
 _atom_site_aniso_U_23
 _atom_site_aniso_U_13
 _atom_site_aniso_U_12
Cl2 0.0276(3) 0.0177(2) 0.0683(4) -0.0089(2) -0.0130(2) -0.00021(18)
Cl1 0.0432(3) 0.0280(2) 0.0370(3) 0.0127(2) -0.0144(2) -0.0107(2)
Cl4 0.0395(3) 0.0513(3) 0.0297(3) 0.0005(2) -0.0140(2) -0.0042(2)
Cl3 0.0394(3) 0.0409(3) 0.0411(3) -0.0232(2) 0.0077(2) -0.0111(2)
O1 0.0288(7) 0.0180(6) 0.0262(7) -0.0006(5) -0.0065(6) 0.0014(5)
C2 0.0184(8) 0.0207(8) 0.0245(8) -0.0020(7) -0.0043(7) -0.0045(7)
C5 0.0175(8) 0.0274(9) 0.0304(9) -0.0125(8) 0.0000(7) -0.0075(7)
C6 0.0209(9) 0.0250(9) 0.0234(8) -0.0021(7) -0.0040(7) -0.0077(7)
N1 0.0286(9) 0.0253(9) 0.0329(9) -0.0056(7) -0.0097(7) -0.0040(7)
C4 0.0160(8) 0.0164(8) 0.0425(10) -0.0051(8) -0.0079(7) -0.0030(6)
C1 0.0160(8) 0.0177(8) 0.0274(9) -0.0023(7) -0.0067(7) -0.0036(6)
C10 0.0273(10) 0.0314(10) 0.0201(8) -0.0064(7) -0.0044(7) 0.0012(8)
C8 0.0345(11) 0.0195(8) 0.0274(9) -0.0010(7) -0.0077(8) -0.0038(8)
C7 0.0249(9) 0.0226(8) 0.0237(9) -0.0094(7) -0.0035(7) 0.0000(7)
C3 0.0195(9) 0.0210(8) 0.0289(9) 0.0029(7) -0.0087(7) -0.0077(7)
C12 0.0313(10) 0.0339(10) 0.0257(9) -0.0041(8) 0.0008(8) -0.0134(8)
C9 0.0313(10) 0.0233(9) 0.0306(10) -0.0046(8) -0.0073(8) -0.0060(8)
C11 0.0381(11) 0.0342(10) 0.0210(9) 0.0030(8) 0.0002(8) -0.0085(9)
 
_geom_special_details
;
 All s.u.'s (except the s.u. in the dihedral angle between two l.s. planes)
 are estimated using the full covariance matrix.  The cell s.u.'s are taken
 into account individually in the estimation of s.u.'s in distances, angles
 and torsion angles; correlations between s.u.'s in cell parameters are only
 used when they are defined by crystal symmetry.  An approximate (isotropic)
 treatment of cell s.u.'s is used for estimating s.u.'s involving l.s. planes.
;
 
loop_
 _geom_bond_atom_site_label_1
 _geom_bond_atom_site_label_2
 _geom_bond_distance
 _geom_bond_site_symmetry_2
 _geom_bond_publ_flag
Cl2 C4 1.7330(17) . ?
Cl1 C3 1.7334(18) . ?
Cl4 C10 1.7499(19) . ?
Cl3 C5 1.7346(18) . ?
O1 C1 1.3556(19) . ?
C2 C3 1.386(2) . ?
C2 C1 1.394(2) . ?
C5 C6 1.384(2) . ?
C5 C4 1.391(3) . ?
C6 C1 1.390(2) . ?
N1 C7 1.426(2) . ?
C4 C3 1.388(3) . ?
C10 C11 1.374(3) . ?
C10 C9 1.380(3) . ?
C8 C7 1.383(3) . ?
C8 C9 1.388(3) . ?
C7 C12 1.390(3) . ?
C12 C11 1.389(3) . ?
 
loop_
 _geom_angle_atom_site_label_1
 _geom_angle_atom_site_label_2
 _geom_angle_atom_site_label_3
 _geom_angle
 _geom_angle_site_symmetry_1
 _geom_angle_site_symmetry_3
 _geom_angle_publ_flag
C3 C2 C1 119.15(16) . . ?
C6 C5 C4 121.67(16) . . ?
C6 C5 Cl3 118.20(14) . . ?
C4 C5 Cl3 120.13(14) . . ?
C5 C6 C1 119.48(16) . . ?
C3 C4 C5 117.77(15) . . ?
C3 C4 Cl2 121.15(14) . . ?
C5 C4 Cl2 121.08(14) . . ?
O1 C1 C6 117.43(15) . . ?
O1 C1 C2 122.55(15) . . ?
C6 C1 C2 120.02(15) . . ?
C11 C10 C9 121.09(17) . . ?
C11 C10 Cl4 119.50(15) . . ?
C9 C10 Cl4 119.40(15) . . ?
C7 C8 C9 120.13(17) . . ?
C8 C7 C12 119.63(17) . . ?
C8 C7 N1 119.26(17) . . ?
C12 C7 N1 120.95(17) . . ?
C2 C3 C4 121.91(16) . . ?
C2 C3 Cl1 117.50(14) . . ?
C4 C3 Cl1 120.59(13) . . ?
C11 C12 C7 120.26(18) . . ?
C10 C9 C8 119.54(18) . . ?
C10 C11 C12 119.33(18) . . ?
 
_diffrn_measured_fraction_theta_max    0.998
_diffrn_reflns_theta_full              27.47
_diffrn_measured_fraction_theta_full   0.998
_refine_diff_density_max    0.310
_refine_diff_density_min   -0.320
_refine_diff_density_rms    0.056

#==============================================================================
data_12
#==============================================================================
 
_audit_creation_method            SHELXL-97
_chemical_name_systematic         ?
_chemical_name_common             ?
_chemical_melting_point           ?
_chemical_formula_moiety          'C6 H3 Cl3 O, C6 H6 Cl N'
_chemical_formula_sum             'C12 H9 Cl4 N O'
_chemical_formula_weight          325.00
 
loop_
 _atom_type_symbol
 _atom_type_description
 _atom_type_scat_dispersion_real
 _atom_type_scat_dispersion_imag
 _atom_type_scat_source
 'C'  'C'   0.0033   0.0016
 'International Tables Vol C Tables 4.2.6.8 and 6.1.1.4'
 'H'  'H'   0.0000   0.0000
 'International Tables Vol C Tables 4.2.6.8 and 6.1.1.4'
 'N'  'N'   0.0061   0.0033
 'International Tables Vol C Tables 4.2.6.8 and 6.1.1.4'
 'O'  'O'   0.0106   0.0060
 'International Tables Vol C Tables 4.2.6.8 and 6.1.1.4'
 'Cl'  'Cl'   0.1484   0.1585
 'International Tables Vol C Tables 4.2.6.8 and 6.1.1.4'
 
_symmetry_cell_setting            monoclinic
_symmetry_space_group_name_H-M    'P 21/c' 
 
loop_
 _symmetry_equiv_pos_as_xyz
 'x, y, z'
 '-x, y+1/2, -z+1/2'
 '-x, -y, -z'
 'x, -y-1/2, z-1/2'
 
_cell_length_a                    6.9676(7)
_cell_length_b                    21.336(2)
_cell_length_c                    9.1861(10)
_cell_angle_alpha                 90.00
_cell_angle_beta                  99.139(7)
_cell_angle_gamma                 90.00
_cell_volume                      1348.3(2)
_cell_formula_units_Z             4
_cell_measurement_temperature     150(2)
_cell_measurement_reflns_used     12676
_cell_measurement_theta_min       3.1
_cell_measurement_theta_max       27.6
 
_exptl_crystal_description        ?
_exptl_crystal_colour             ?
_exptl_crystal_size_max           0.3
_exptl_crystal_size_mid           0.2
_exptl_crystal_size_min           0.1
_exptl_crystal_density_meas       ?
_exptl_crystal_density_diffrn     1.601
_exptl_crystal_density_method     'not measured'
_exptl_crystal_F_000              656
_exptl_absorpt_coefficient_mu     0.863
_exptl_absorpt_correction_type    multi-scan
_exptl_absorpt_correction_T_max   1.000
_exptl_absorpt_correction_T_min   0.777
_exptl_absorpt_process_details    'Jacobson, R. (1998) Private communication'
 
_exptl_special_details
;
 ?
;
 
_diffrn_ambient_temperature       150(2)
_diffrn_radiation_wavelength      0.71073
_diffrn_radiation_type            MoK\a
_diffrn_radiation_source          'fine-focus sealed tube'
_diffrn_radiation_monochromator         'Graphite Monochromator'
_diffrn_measurement_specimen_support    'Fiber'
_diffrn_detector                        'CCD'
_diffrn_measurement_device
;
XtaLABmini: Fixed Chi 2 circle
;
_diffrn_measurement_device_type
;
Rigaku Mercury375R (2x2 bin mode)
;
_diffrn_detector_area_resol_mean        13.6612
_diffrn_standards_number          ?
_diffrn_standards_interval_count  ?
_diffrn_standards_interval_time   ?
_diffrn_standards_decay_%         ?
_diffrn_reflns_number             13875
_diffrn_reflns_av_R_equivalents   0.0317
_diffrn_reflns_av_sigmaI/netI     0.0229
_diffrn_reflns_limit_h_min        -9
_diffrn_reflns_limit_h_max        9
_diffrn_reflns_limit_k_min        -27
_diffrn_reflns_limit_k_max        27
_diffrn_reflns_limit_l_min        -11
_diffrn_reflns_limit_l_max        11
_diffrn_reflns_theta_min          3.11
_diffrn_reflns_theta_max          27.48
_reflns_number_total              3066
_reflns_number_gt                 2703
_reflns_threshold_expression      >2\s(I)
 
_computing_data_collection
;
CrystalClear-SM Expert 2.0 r4 (Rigaku, 2009)
;
_computing_cell_refinement
;
CrystalClear-SM Expert 2.0 r4 (Rigaku, 2009)
;
_computing_data_reduction
;
CrystalClear-SM Expert 2.0 r4 (Rigaku, 2009)
;
_computing_structure_solution     'SHELXL-97 (Sheldrick, 2008)'
_computing_structure_refinement   'SHELXL-97 (Sheldrick, 2008)'
_computing_molecular_graphics     ?
_computing_publication_material   ?
 
_refine_special_details
;
 Refinement of F^2^ against ALL reflections.  The weighted R-factor wR and
 goodness of fit S are based on F^2^, conventional R-factors R are based
 on F, with F set to zero for negative F^2^. The threshold expression of
 F^2^ > 2\s(F^2^) is used only for calculating R-factors(gt) etc. and is
 not relevant to the choice of reflections for refinement.  R-factors based
 on F^2^ are statistically about twice as large as those based on F, and R-
 factors based on ALL data will be even larger.
;
 
_refine_ls_structure_factor_coef  Fsqd
_refine_ls_matrix_type            full
_refine_ls_weighting_scheme       calc
_refine_ls_weighting_details
 'calc w=1/[\s^2^(Fo^2^)+(0.0371P)^2^+0.7069P] where P=(Fo^2^+2Fc^2^)/3'
_atom_sites_solution_primary      direct
_atom_sites_solution_secondary    difmap
_atom_sites_solution_hydrogens    geom
_refine_ls_hydrogen_treatment     mixed
_refine_ls_extinction_method      none
_refine_ls_extinction_coef        ?
_refine_ls_number_reflns          3066
_refine_ls_number_parameters      175
_refine_ls_number_restraints      0
_refine_ls_R_factor_all           0.0395
_refine_ls_R_factor_gt            0.0330
_refine_ls_wR_factor_ref          0.0846
_refine_ls_wR_factor_gt           0.0815
_refine_ls_goodness_of_fit_ref    1.087
_refine_ls_restrained_S_all       1.087
_refine_ls_shift/su_max           0.001
_refine_ls_shift/su_mean          0.000
 
loop_
 _atom_site_label
 _atom_site_type_symbol
 _atom_site_fract_x
 _atom_site_fract_y
 _atom_site_fract_z
 _atom_site_U_iso_or_equiv
 _atom_site_adp_type
 _atom_site_occupancy
 _atom_site_symmetry_multiplicity
 _atom_site_calc_flag
 _atom_site_refinement_flags
 _atom_site_disorder_assembly
 _atom_site_disorder_group
H1A H -0.741(4) 0.3939(11) 0.451(3) 0.040(6) Uiso 1 1 d . . .
H1B H -0.588(3) 0.4188(11) 0.546(3) 0.041(6) Uiso 1 1 d . . .
H1O H 0.405(4) 0.4798(12) 1.347(3) 0.045(7) Uiso 1 1 d . . .
Cl1 Cl 0.02886(7) 0.28694(2) 0.54553(6) 0.03685(13) Uani 1 1 d . . .
Cl2 Cl 0.13436(8) 0.63084(2) 0.84685(6) 0.04161(14) Uani 1 1 d . . .
Cl3 Cl 0.20997(8) 0.37843(3) 0.85082(6) 0.04445(15) Uani 1 1 d . . .
Cl4 Cl 0.08451(7) 0.50261(3) 0.67545(5) 0.04329(15) Uani 1 1 d . . .
O1 O 0.40912(18) 0.51300(6) 1.30530(13) 0.0273(3) Uani 1 1 d . . .
N1 N -0.6231(3) 0.40358(7) 0.46088(18) 0.0279(3) Uani 1 1 d . . .
C2 C 0.2762(2) 0.56365(8) 1.08480(18) 0.0235(3) Uani 1 1 d . . .
H2 H 0.2902 0.6020 1.1336 0.028 Uiso 1 1 calc R . .
C1 C 0.3321(2) 0.50850(8) 1.16050(18) 0.0210(3) Uani 1 1 d . . .
C12 C -0.3200(3) 0.34473(8) 0.49862(18) 0.0241(3) Uani 1 1 d . . .
H12 H -0.2652 0.3736 0.5689 0.029 Uiso 1 1 calc R . .
C9 C -0.4779(3) 0.25816(8) 0.2870(2) 0.0306(4) Uani 1 1 d . . .
H9 H -0.5311 0.2295 0.2155 0.037 Uiso 1 1 calc R . .
C7 C -0.5124(3) 0.35105(8) 0.42951(18) 0.0238(3) Uani 1 1 d . . .
C6 C 0.3111(2) 0.45141(8) 1.08699(19) 0.0238(3) Uani 1 1 d . . .
H6 H 0.3486 0.4144 1.1370 0.029 Uiso 1 1 calc R . .
C3 C 0.1999(2) 0.56122(8) 0.93703(19) 0.0251(4) Uani 1 1 d . . .
C10 C -0.2866(3) 0.25088(8) 0.3553(2) 0.0284(4) Uani 1 1 d . . .
H10 H -0.2110 0.2177 0.3311 0.034 Uiso 1 1 calc R . .
C5 C 0.2338(2) 0.45008(9) 0.93884(19) 0.0257(4) Uani 1 1 d . . .
C11 C -0.2124(3) 0.29461(8) 0.46036(19) 0.0250(4) Uani 1 1 d . . .
C4 C 0.1777(2) 0.50462(9) 0.86114(18) 0.0262(4) Uani 1 1 d . . .
C8 C -0.5909(3) 0.30724(8) 0.3235(2) 0.0285(4) Uani 1 1 d . . .
H8 H -0.7192 0.3111 0.2775 0.034 Uiso 1 1 calc R . .
 
loop_
 _atom_site_aniso_label
 _atom_site_aniso_U_11
 _atom_site_aniso_U_22
 _atom_site_aniso_U_33
 _atom_site_aniso_U_23
 _atom_site_aniso_U_13
 _atom_site_aniso_U_12
Cl1 0.0267(2) 0.0395(3) 0.0424(3) -0.0010(2) -0.00049(19) -0.00050(18)
Cl2 0.0484(3) 0.0408(3) 0.0347(3) 0.0177(2) 0.0039(2) 0.0062(2)
Cl3 0.0511(3) 0.0406(3) 0.0416(3) -0.0221(2) 0.0070(2) -0.0035(2)
Cl4 0.0345(3) 0.0764(4) 0.0171(2) -0.0050(2) -0.00163(18) 0.0079(2)
O1 0.0318(7) 0.0276(7) 0.0195(6) -0.0003(5) -0.0050(5) -0.0023(5)
N1 0.0310(9) 0.0281(8) 0.0241(8) -0.0027(6) 0.0030(6) 0.0016(6)
C2 0.0223(8) 0.0245(8) 0.0235(8) -0.0014(6) 0.0033(6) -0.0025(6)
C1 0.0179(8) 0.0259(8) 0.0189(8) -0.0009(6) 0.0017(6) -0.0014(6)
C12 0.0311(9) 0.0236(8) 0.0173(8) -0.0002(6) 0.0034(6) -0.0054(7)
C9 0.0359(10) 0.0249(9) 0.0297(10) -0.0062(7) 0.0015(8) -0.0069(7)
C7 0.0300(9) 0.0216(8) 0.0203(8) 0.0031(6) 0.0059(6) -0.0012(7)
C6 0.0217(8) 0.0242(8) 0.0257(9) -0.0004(6) 0.0042(6) 0.0022(6)
C3 0.0204(8) 0.0318(9) 0.0237(9) 0.0076(7) 0.0053(6) 0.0031(7)
C10 0.0349(10) 0.0208(8) 0.0301(10) -0.0012(7) 0.0074(7) -0.0005(7)
C5 0.0200(8) 0.0314(9) 0.0263(9) -0.0088(7) 0.0053(6) -0.0014(7)
C11 0.0253(9) 0.0257(8) 0.0237(9) 0.0042(6) 0.0028(7) -0.0040(7)
C4 0.0176(8) 0.0437(10) 0.0167(8) -0.0018(7) 0.0014(6) 0.0007(7)
C8 0.0292(9) 0.0279(9) 0.0269(9) -0.0017(7) 0.0003(7) -0.0046(7)
 
_geom_special_details
;
 All s.u.'s (except the s.u. in the dihedral angle between two l.s. planes)
 are estimated using the full covariance matrix.  The cell s.u.'s are taken
 into account individually in the estimation of s.u.'s in distances, angles
 and torsion angles; correlations between s.u.'s in cell parameters are only
 used when they are defined by crystal symmetry.  An approximate (isotropic)
 treatment of cell s.u.'s is used for estimating s.u.'s involving l.s. planes.
;
 
loop_
 _geom_bond_atom_site_label_1
 _geom_bond_atom_site_label_2
 _geom_bond_distance
 _geom_bond_site_symmetry_2
 _geom_bond_publ_flag
Cl1 C11 1.7455(18) . ?
Cl2 C3 1.7265(17) . ?
Cl3 C5 1.7250(18) . ?
Cl4 C4 1.7266(17) . ?
O1 C1 1.356(2) . ?
N1 C7 1.416(2) . ?
C2 C3 1.378(2) . ?
C2 C1 1.391(2) . ?
C1 C6 1.389(2) . ?
C12 C11 1.383(3) . ?
C12 C7 1.396(2) . ?
C9 C8 1.383(3) . ?
C9 C10 1.389(3) . ?
C7 C8 1.397(2) . ?
C6 C5 1.382(2) . ?
C3 C4 1.391(3) . ?
C10 C11 1.383(2) . ?
C5 C4 1.388(3) . ?
 
loop_
 _geom_angle_atom_site_label_1
 _geom_angle_atom_site_label_2
 _geom_angle_atom_site_label_3
 _geom_angle
 _geom_angle_site_symmetry_1
 _geom_angle_site_symmetry_3
 _geom_angle_publ_flag
C3 C2 C1 119.63(16) . . ?
O1 C1 C6 122.25(15) . . ?
O1 C1 C2 117.79(15) . . ?
C6 C1 C2 119.95(15) . . ?
C11 C12 C7 118.63(16) . . ?
C8 C9 C10 121.17(17) . . ?
C12 C7 C8 119.59(16) . . ?
C12 C7 N1 119.92(16) . . ?
C8 C7 N1 120.39(17) . . ?
C5 C6 C1 119.42(16) . . ?
C2 C3 C4 121.42(16) . . ?
C2 C3 Cl2 118.14(14) . . ?
C4 C3 Cl2 120.44(13) . . ?
C11 C10 C9 117.75(17) . . ?
C6 C5 C4 121.53(16) . . ?
C6 C5 Cl3 118.24(14) . . ?
C4 C5 Cl3 120.23(14) . . ?
C10 C11 C12 122.79(17) . . ?
C10 C11 Cl1 118.47(14) . . ?
C12 C11 Cl1 118.73(13) . . ?
C5 C4 C3 118.05(16) . . ?
C5 C4 Cl4 121.21(14) . . ?
C3 C4 Cl4 120.75(14) . . ?
C9 C8 C7 120.06(17) . . ?
 
_diffrn_measured_fraction_theta_max    0.998
_diffrn_reflns_theta_full              27.48
_diffrn_measured_fraction_theta_full   0.998
_refine_diff_density_max    0.424
_refine_diff_density_min   -0.458
_refine_diff_density_rms    0.054

#==============================================================================
data_13
#==============================================================================
 
_audit_creation_method            SHELXL-97
_chemical_name_systematic         ?
_chemical_name_common             ?
_chemical_melting_point           ?
_chemical_formula_moiety          'C6 H3 Cl3 O, C6 H5 Cl2 N'
_chemical_formula_sum             'C12 H8 Cl5 N O'
_chemical_formula_weight          359.44
 
loop_
 _atom_type_symbol
 _atom_type_description
 _atom_type_scat_dispersion_real
 _atom_type_scat_dispersion_imag
 _atom_type_scat_source
 'C'  'C'   0.0033   0.0016
 'International Tables Vol C Tables 4.2.6.8 and 6.1.1.4'
 'H'  'H'   0.0000   0.0000
 'International Tables Vol C Tables 4.2.6.8 and 6.1.1.4'
 'N'  'N'   0.0061   0.0033
 'International Tables Vol C Tables 4.2.6.8 and 6.1.1.4'
 'O'  'O'   0.0106   0.0060
 'International Tables Vol C Tables 4.2.6.8 and 6.1.1.4'
 'Cl'  'Cl'   0.1484   0.1585
 'International Tables Vol C Tables 4.2.6.8 and 6.1.1.4'
 
_symmetry_cell_setting            monoclinic
_symmetry_space_group_name_H-M    'P 21' 
 
loop_
 _symmetry_equiv_pos_as_xyz
 'x, y, z'
 '-x, y+1/2, -z'
 
_cell_length_a                    7.0572(6)
_cell_length_b                    15.4665(13)
_cell_length_c                    13.2112(11)
_cell_angle_alpha                 90.00
_cell_angle_beta                  98.980(7)
_cell_angle_gamma                 90.00
_cell_volume                      1424.3(2)
_cell_formula_units_Z             4
_cell_measurement_temperature     150(2)
_cell_measurement_reflns_used     14958
_cell_measurement_theta_min       3.1
_cell_measurement_theta_max       27.5
 
_exptl_crystal_description        ?
_exptl_crystal_colour             ?
_exptl_crystal_size_max           0.3
_exptl_crystal_size_mid           0.2
_exptl_crystal_size_min           0.1
_exptl_crystal_density_meas       ?
_exptl_crystal_density_diffrn     1.676
_exptl_crystal_density_method     'not measured'
_exptl_crystal_F_000              720
_exptl_absorpt_coefficient_mu     1.007
_exptl_absorpt_correction_type    multi-scan
_exptl_absorpt_correction_T_max   1.000
_exptl_absorpt_correction_T_min   0.772
_exptl_absorpt_process_details    'Jacobson, R. (1998) Private communication'
 
_exptl_special_details
;
 ?
;
 
_diffrn_ambient_temperature       150(2)
_diffrn_radiation_wavelength      0.71073
_diffrn_radiation_type            MoK\a
_diffrn_radiation_source          'fine-focus sealed tube'
_diffrn_radiation_monochromator         'Graphite Monochromator'
_diffrn_measurement_specimen_support    'Fiber'
_diffrn_detector                        'CCD'
_diffrn_measurement_device
;
XtaLABmini: Fixed Chi 2 circle
;
_diffrn_measurement_device_type
;
Rigaku Mercury375R (2x2 bin mode)
;
_diffrn_detector_area_resol_mean        13.6612
_diffrn_standards_number          ?
_diffrn_standards_interval_count  ?
_diffrn_standards_interval_time   ?
_diffrn_standards_decay_%         ?
_diffrn_reflns_number             15205
_diffrn_reflns_av_R_equivalents   0.0231
_diffrn_reflns_av_sigmaI/netI     0.0284
_diffrn_reflns_limit_h_min        -9
_diffrn_reflns_limit_h_max        9
_diffrn_reflns_limit_k_min        -20
_diffrn_reflns_limit_k_max        20
_diffrn_reflns_limit_l_min        -17
_diffrn_reflns_limit_l_max        17
_diffrn_reflns_theta_min          3.06
_diffrn_reflns_theta_max          27.48
_reflns_number_total              6493
_reflns_number_gt                 6193
_reflns_threshold_expression      >2\s(I)
 
_computing_data_collection
;
CrystalClear-SM Expert 2.0 r4 (Rigaku, 2009)
;
_computing_cell_refinement
;
CrystalClear-SM Expert 2.0 r4 (Rigaku, 2009)
;
_computing_data_reduction
;
CrystalClear-SM Expert 2.0 r4 (Rigaku, 2009)
;
_computing_structure_solution     'SHELXL-97 (Sheldrick, 2008)'
_computing_structure_refinement   'SHELXL-97 (Sheldrick, 2008)'
_computing_molecular_graphics     ?
_computing_publication_material   ?
 
_refine_special_details
;
 Refinement of F^2^ against ALL reflections.  The weighted R-factor wR and
 goodness of fit S are based on F^2^, conventional R-factors R are based
 on F, with F set to zero for negative F^2^. The threshold expression of
 F^2^ > 2\s(F^2^) is used only for calculating R-factors(gt) etc. and is
 not relevant to the choice of reflections for refinement.  R-factors based
 on F^2^ are statistically about twice as large as those based on F, and R-
 factors based on ALL data will be even larger.
;
 
_refine_ls_structure_factor_coef  Fsqd
_refine_ls_matrix_type            full
_refine_ls_weighting_scheme       calc
_refine_ls_weighting_details
 'calc w=1/[\s^2^(Fo^2^)+(0.0228P)^2^+0.3139P] where P=(Fo^2^+2Fc^2^)/3'
_atom_sites_solution_primary      direct
_atom_sites_solution_secondary    difmap
_atom_sites_solution_hydrogens    geom
_refine_ls_hydrogen_treatment     mixed
_refine_ls_extinction_method      none
_refine_ls_extinction_coef        ?
_refine_ls_abs_structure_details
 'Flack H D (1983), Acta Cryst. A39, 876-881'
_refine_ls_abs_structure_Flack    0.03(3)
_refine_ls_number_reflns          6493
_refine_ls_number_parameters      367
_refine_ls_number_restraints      1
_refine_ls_R_factor_all           0.0276
_refine_ls_R_factor_gt            0.0256
_refine_ls_wR_factor_ref          0.0558
_refine_ls_wR_factor_gt           0.0550
_refine_ls_goodness_of_fit_ref    1.057
_refine_ls_restrained_S_all       1.057
_refine_ls_shift/su_max           0.001
_refine_ls_shift/su_mean          0.000
 
loop_
 _atom_site_label
 _atom_site_type_symbol
 _atom_site_fract_x
 _atom_site_fract_y
 _atom_site_fract_z
 _atom_site_U_iso_or_equiv
 _atom_site_adp_type
 _atom_site_occupancy
 _atom_site_symmetry_multiplicity
 _atom_site_calc_flag
 _atom_site_refinement_flags
 _atom_site_disorder_assembly
 _atom_site_disorder_group
H2B H -0.790(4) 0.6482(18) 0.077(2) 0.039(8) Uiso 1 1 d . . .
H1A H 0.845(3) 0.3095(16) 0.1180(19) 0.030(6) Uiso 1 1 d . . .
H2A H -0.902(4) 0.6730(17) 0.1488(18) 0.030(7) Uiso 1 1 d . . .
H1B H 0.944(4) 0.285(2) 0.214(2) 0.051(8) Uiso 1 1 d . . .
H1O H 0.209(4) -0.197(2) 0.077(2) 0.042(8) Uiso 1 1 d . . .
H2O H 0.797(4) 0.161(2) 0.131(2) 0.040(8) Uiso 1 1 d . . .
Cl1 Cl 0.23666(8) 0.16589(3) 0.04147(4) 0.03325(12) Uani 1 1 d . . .
Cl8 Cl -0.14020(7) 0.53302(3) 0.23536(4) 0.03090(11) Uani 1 1 d . . .
Cl6 Cl 0.69544(9) -0.19777(4) 0.15903(5) 0.03846(13) Uani 1 1 d . . .
Cl3 Cl 0.29897(8) -0.01657(4) 0.39458(4) 0.03099(12) Uani 1 1 d . . .
Cl2 Cl 0.29478(8) 0.16329(3) 0.28225(4) 0.03445(12) Uani 1 1 d . . .
Cl7 Cl -0.86753(8) 0.71523(3) 0.34275(4) 0.03328(12) Uani 1 1 d . . .
Cl4 Cl 0.82810(8) 0.02746(4) 0.47583(4) 0.03454(12) Uani 1 1 d . . .
Cl5 Cl 0.73955(8) -0.16320(4) 0.39542(4) 0.03550(13) Uani 1 1 d . . .
Cl9 Cl 0.17446(8) 0.42597(4) 0.11905(5) 0.04232(14) Uani 1 1 d . . .
Cl10 Cl 0.89857(11) 0.29635(5) 0.40595(5) 0.05823(19) Uani 1 1 d . . .
O1 O 0.2104(2) -0.15902(11) 0.04406(12) 0.0290(3) Uani 1 1 d . . .
N1 N 0.8364(3) 0.28576(13) 0.17706(15) 0.0307(4) Uani 1 1 d . . .
C4 C 0.2676(3) 0.06808(13) 0.21328(15) 0.0219(4) Uani 1 1 d . . .
N2 N -0.7986(3) 0.67400(13) 0.13019(15) 0.0269(4) Uani 1 1 d . . .
O2 O 0.7657(3) 0.12012(12) 0.10219(13) 0.0353(4) Uani 1 1 d . . .
C6 C 0.2514(3) -0.08872(13) 0.20845(15) 0.0214(4) Uani 1 1 d . . .
H6 H 0.2544 -0.1413 0.2428 0.026 Uiso 1 1 calc R . .
C2 C 0.2245(3) -0.00767(13) 0.05134(15) 0.0226(4) Uani 1 1 d . . .
H2 H 0.2096 -0.0060 -0.0198 0.027 Uiso 1 1 calc R . .
C3 C 0.2433(3) 0.06827(13) 0.10715(15) 0.0216(4) Uani 1 1 d . . .
C22 C -0.3543(3) 0.60266(14) 0.36698(16) 0.0276(4) Uani 1 1 d . . .
H22 H -0.2536 0.5887 0.4185 0.033 Uiso 1 1 calc R . .
C8 C 0.7362(3) -0.02742(14) 0.13807(16) 0.0258(4) Uani 1 1 d . . .
H8 H 0.7189 -0.0388 0.0681 0.031 Uiso 1 1 calc R . .
C5 C 0.2702(3) -0.01175(13) 0.26251(13) 0.0200(4) Uani 1 1 d . . .
C10 C 0.7576(3) -0.07927(13) 0.31157(16) 0.0227(4) Uani 1 1 d . . .
C20 C -0.6643(3) 0.66388(13) 0.31244(15) 0.0243(4) Uani 1 1 d . . .
C14 C 0.5224(3) 0.35229(13) 0.15740(16) 0.0261(4) Uani 1 1 d . . .
H14 H 0.5133 0.3491 0.0865 0.031 Uiso 1 1 calc R . .
C11 C 0.7895(3) 0.00541(13) 0.34575(14) 0.0228(4) Uani 1 1 d . . .
C19 C -0.6541(3) 0.64636(12) 0.20982(15) 0.0221(4) Uani 1 1 d . . .
C7 C 0.7654(3) 0.05717(14) 0.17340(16) 0.0254(4) Uani 1 1 d . . .
C12 C 0.7946(3) 0.07324(13) 0.27838(16) 0.0245(4) Uani 1 1 d . . .
H12 H 0.8173 0.1293 0.3029 0.029 Uiso 1 1 calc R . .
C21 C -0.5176(3) 0.64228(14) 0.38990(16) 0.0289(5) Uani 1 1 d . . .
H21 H -0.5286 0.6544 0.4577 0.035 Uiso 1 1 calc R . .
C23 C -0.3441(3) 0.58429(13) 0.26604(16) 0.0246(4) Uani 1 1 d . . .
C24 C -0.4908(3) 0.60528(13) 0.18724(15) 0.0237(4) Uani 1 1 d . . .
H24 H -0.4799 0.5919 0.1198 0.028 Uiso 1 1 calc R . .
C16 C 0.3773(4) 0.39078(16) 0.30534(19) 0.0409(6) Uani 1 1 d . . .
H16 H 0.2741 0.4130 0.3330 0.049 Uiso 1 1 calc R . .
C1 C 0.2279(3) -0.08614(13) 0.10172(15) 0.0209(4) Uani 1 1 d . . .
C9 C 0.7331(3) -0.09350(13) 0.20637(16) 0.0243(4) Uani 1 1 d . . .
C18 C 0.6911(4) 0.32839(15) 0.32645(17) 0.0358(5) Uani 1 1 d . . .
C13 C 0.6861(3) 0.32261(13) 0.22005(16) 0.0269(5) Uani 1 1 d . . .
C15 C 0.3728(3) 0.38670(14) 0.20101(17) 0.0318(5) Uani 1 1 d . . .
C17 C 0.5382(4) 0.36114(16) 0.36756(18) 0.0435(7) Uani 1 1 d . . .
H17 H 0.5441 0.3632 0.4383 0.052 Uiso 1 1 calc R . .
 
loop_
 _atom_site_aniso_label
 _atom_site_aniso_U_11
 _atom_site_aniso_U_22
 _atom_site_aniso_U_33
 _atom_site_aniso_U_23
 _atom_site_aniso_U_13
 _atom_site_aniso_U_12
Cl1 0.0416(3) 0.0242(2) 0.0328(3) 0.0085(2) 0.0022(2) -0.0051(2)
Cl8 0.0282(2) 0.0278(3) 0.0372(3) -0.0004(2) 0.0071(2) -0.0001(2)
Cl6 0.0440(3) 0.0249(3) 0.0444(3) -0.0094(2) 0.0002(2) -0.0023(2)
Cl3 0.0363(3) 0.0407(3) 0.0156(2) -0.0010(2) 0.00275(19) 0.0060(2)
Cl2 0.0422(3) 0.0259(3) 0.0337(3) -0.0089(2) 0.0013(2) -0.0005(2)
Cl7 0.0377(3) 0.0307(3) 0.0354(3) 0.0007(2) 0.0181(2) 0.0023(2)
Cl4 0.0393(3) 0.0428(3) 0.0222(2) -0.0054(2) 0.0070(2) -0.0001(3)
Cl5 0.0394(3) 0.0297(3) 0.0384(3) 0.0100(2) 0.0094(2) 0.0023(2)
Cl9 0.0326(3) 0.0445(3) 0.0527(4) 0.0010(3) 0.0155(3) -0.0007(3)
Cl10 0.0726(5) 0.0659(4) 0.0285(3) 0.0093(3) -0.0163(3) -0.0182(4)
O1 0.0434(9) 0.0220(7) 0.0205(8) -0.0007(6) 0.0017(6) -0.0002(7)
N1 0.0323(10) 0.0322(11) 0.0265(10) 0.0089(8) 0.0014(8) -0.0043(9)
C4 0.0195(9) 0.0224(9) 0.0231(10) -0.0035(8) 0.0007(7) 0.0009(8)
N2 0.0292(10) 0.0256(9) 0.0261(10) 0.0013(8) 0.0051(8) -0.0014(8)
O2 0.0485(11) 0.0293(9) 0.0287(9) 0.0045(7) 0.0078(7) -0.0028(8)
C6 0.0197(9) 0.0226(10) 0.0217(10) 0.0037(8) 0.0025(8) 0.0011(8)
C2 0.0211(9) 0.0289(10) 0.0174(9) 0.0009(8) 0.0013(7) -0.0020(8)
C3 0.0185(9) 0.0207(9) 0.0255(10) 0.0036(8) 0.0027(8) -0.0012(8)
C22 0.0307(11) 0.0254(10) 0.0260(10) 0.0067(9) 0.0022(8) -0.0054(9)
C8 0.0231(10) 0.0320(12) 0.0219(10) -0.0045(9) 0.0017(8) 0.0005(9)
C5 0.0176(9) 0.0292(10) 0.0127(8) -0.0006(8) 0.0010(7) 0.0018(8)
C10 0.0176(9) 0.0230(10) 0.0278(10) 0.0046(8) 0.0046(8) 0.0013(8)
C20 0.0292(10) 0.0196(9) 0.0265(10) 0.0018(8) 0.0115(8) -0.0020(9)
C14 0.0341(11) 0.0238(10) 0.0220(10) -0.0022(8) 0.0090(8) -0.0110(9)
C11 0.0178(9) 0.0302(11) 0.0208(9) -0.0021(8) 0.0039(7) 0.0013(8)
C19 0.0284(10) 0.0154(9) 0.0229(10) 0.0020(7) 0.0057(8) -0.0058(8)
C7 0.0195(9) 0.0282(11) 0.0286(11) 0.0056(8) 0.0039(8) 0.0001(8)
C12 0.0244(10) 0.0209(10) 0.0295(11) -0.0036(8) 0.0080(8) -0.0020(8)
C21 0.0389(12) 0.0297(11) 0.0191(10) -0.0004(8) 0.0079(8) -0.0084(9)
C23 0.0265(10) 0.0180(9) 0.0303(11) 0.0018(8) 0.0080(8) -0.0035(8)
C24 0.0320(11) 0.0190(9) 0.0215(9) -0.0006(8) 0.0086(8) -0.0062(8)
C16 0.0601(17) 0.0308(12) 0.0368(14) -0.0090(10) 0.0229(12) -0.0135(12)
C1 0.0200(9) 0.0236(10) 0.0183(9) -0.0011(8) 0.0002(7) -0.0018(8)
C9 0.0178(9) 0.0228(10) 0.0310(11) -0.0044(8) -0.0001(8) -0.0004(8)
C18 0.0551(15) 0.0291(12) 0.0210(11) 0.0013(9) -0.0007(10) -0.0175(11)
C13 0.0367(12) 0.0216(10) 0.0222(10) 0.0004(8) 0.0038(9) -0.0131(9)
C15 0.0398(13) 0.0263(11) 0.0317(12) -0.0044(9) 0.0132(10) -0.0118(10)
C17 0.0753(19) 0.0380(13) 0.0202(11) -0.0106(9) 0.0164(12) -0.0263(13)
 
_geom_special_details
;
 All s.u.'s (except the s.u. in the dihedral angle between two l.s. planes)
 are estimated using the full covariance matrix.  The cell s.u.'s are taken
 into account individually in the estimation of s.u.'s in distances, angles
 and torsion angles; correlations between s.u.'s in cell parameters are only
 used when they are defined by crystal symmetry.  An approximate (isotropic)
 treatment of cell s.u.'s is used for estimating s.u.'s involving l.s. planes.
;
 
loop_
 _geom_bond_atom_site_label_1
 _geom_bond_atom_site_label_2
 _geom_bond_distance
 _geom_bond_site_symmetry_2
 _geom_bond_publ_flag
Cl1 C3 1.7385(19) . ?
Cl8 C23 1.745(2) . ?
Cl6 C9 1.735(2) . ?
Cl3 C5 1.7264(18) . ?
Cl2 C4 1.727(2) . ?
Cl7 C20 1.740(2) . ?
Cl4 C11 1.731(2) . ?
Cl5 C10 1.724(2) . ?
Cl9 C15 1.740(3) . ?
Cl10 C18 1.736(3) . ?
O1 C1 1.355(2) . ?
N1 C13 1.400(3) . ?
C4 C3 1.386(3) . ?
C4 C5 1.394(3) . ?
N2 C19 1.412(3) . ?
O2 C7 1.354(3) . ?
C6 C5 1.384(3) . ?
C6 C1 1.394(3) . ?
C2 C3 1.382(3) . ?
C2 C1 1.382(3) . ?
C22 C23 1.376(3) . ?
C22 C21 1.379(3) . ?
C8 C9 1.366(3) . ?
C8 C7 1.393(3) . ?
C10 C9 1.391(3) . ?
C10 C11 1.392(3) . ?
C20 C21 1.379(3) . ?
C20 C19 1.395(3) . ?
C14 C15 1.385(3) . ?
C14 C13 1.390(3) . ?
C11 C12 1.380(3) . ?
C19 C24 1.388(3) . ?
C7 C12 1.392(3) . ?
C23 C24 1.387(3) . ?
C16 C17 1.373(4) . ?
C16 C15 1.375(3) . ?
C18 C17 1.378(4) . ?
C18 C13 1.403(3) . ?
 
loop_
 _geom_angle_atom_site_label_1
 _geom_angle_atom_site_label_2
 _geom_angle_atom_site_label_3
 _geom_angle
 _geom_angle_site_symmetry_1
 _geom_angle_site_symmetry_3
 _geom_angle_publ_flag
C3 C4 C5 117.67(17) . . ?
C3 C4 Cl2 121.21(15) . . ?
C5 C4 Cl2 121.12(15) . . ?
C5 C6 C1 118.94(17) . . ?
C3 C2 C1 119.75(17) . . ?
C2 C3 C4 121.62(18) . . ?
C2 C3 Cl1 118.62(15) . . ?
C4 C3 Cl1 119.76(15) . . ?
C23 C22 C21 118.4(2) . . ?
C9 C8 C7 119.87(19) . . ?
C6 C5 C4 121.85(16) . . ?
C6 C5 Cl3 118.11(15) . . ?
C4 C5 Cl3 120.04(15) . . ?
C9 C10 C11 117.48(18) . . ?
C9 C10 Cl5 120.84(16) . . ?
C11 C10 Cl5 121.63(16) . . ?
C21 C20 C19 121.84(19) . . ?
C21 C20 Cl7 119.36(16) . . ?
C19 C20 Cl7 118.79(16) . . ?
C15 C14 C13 119.7(2) . . ?
C12 C11 C10 121.68(18) . . ?
C12 C11 Cl4 118.33(16) . . ?
C10 C11 Cl4 119.98(15) . . ?
C24 C19 C20 117.91(18) . . ?
C24 C19 N2 120.35(19) . . ?
C20 C19 N2 121.62(19) . . ?
O2 C7 C12 123.2(2) . . ?
O2 C7 C8 117.29(19) . . ?
C12 C7 C8 119.50(19) . . ?
C11 C12 C7 119.47(18) . . ?
C20 C21 C22 120.06(19) . . ?
C22 C23 C24 122.20(19) . . ?
C22 C23 Cl8 119.26(17) . . ?
C24 C23 Cl8 118.54(16) . . ?
C23 C24 C19 119.54(18) . . ?
C17 C16 C15 118.2(2) . . ?
O1 C1 C2 117.80(18) . . ?
O1 C1 C6 122.04(18) . . ?
C2 C1 C6 120.16(18) . . ?
C8 C9 C10 121.96(19) . . ?
C8 C9 Cl6 118.34(16) . . ?
C10 C9 Cl6 119.69(16) . . ?
C17 C18 C13 121.3(2) . . ?
C17 C18 Cl10 120.33(18) . . ?
C13 C18 Cl10 118.3(2) . . ?
C14 C13 N1 120.31(19) . . ?
C14 C13 C18 117.6(2) . . ?
N1 C13 C18 122.0(2) . . ?
C16 C15 C14 122.3(2) . . ?
C16 C15 Cl9 119.9(2) . . ?
C14 C15 Cl9 117.80(17) . . ?
C16 C17 C18 120.8(2) . . ?
 
_diffrn_measured_fraction_theta_max    0.999
_diffrn_reflns_theta_full              27.48
_diffrn_measured_fraction_theta_full   0.999
_refine_diff_density_max    0.379
_refine_diff_density_min   -0.254
_refine_diff_density_rms    0.043

#==============================================================================
data_14
#==============================================================================
 
_audit_creation_method            SHELXL-97
_chemical_name_systematic         ?
_chemical_name_common             ?
_chemical_melting_point           ?
_chemical_formula_moiety          'C6 H3 Cl3 O, C6 H5 Cl2 N'
_chemical_formula_sum             'C12 H8 Cl5 N O'
_chemical_formula_weight          359.44
 
loop_
 _atom_type_symbol
 _atom_type_description
 _atom_type_scat_dispersion_real
 _atom_type_scat_dispersion_imag
 _atom_type_scat_source
 'C'  'C'   0.0033   0.0016
 'International Tables Vol C Tables 4.2.6.8 and 6.1.1.4'
 'H'  'H'   0.0000   0.0000
 'International Tables Vol C Tables 4.2.6.8 and 6.1.1.4'
 'N'  'N'   0.0061   0.0033
 'International Tables Vol C Tables 4.2.6.8 and 6.1.1.4'
 'O'  'O'   0.0106   0.0060
 'International Tables Vol C Tables 4.2.6.8 and 6.1.1.4'
 'Cl'  'Cl'   0.1484   0.1585
 'International Tables Vol C Tables 4.2.6.8 and 6.1.1.4'
 
_symmetry_cell_setting            'monoclinic'
_symmetry_space_group_name_H-M    'I 2/a'
 
loop_
 _symmetry_equiv_pos_as_xyz
 'x, y, z'
 '-x+1/2, y, -z'
 'x+1/2, y+1/2, z+1/2'
 '-x+1, y+1/2, -z+1/2'
 '-x, -y, -z'
 'x-1/2, -y, z'
 '-x+1/2, -y+1/2, -z+1/2'
 'x, -y+1/2, z+1/2'
 
_cell_length_a                    22.638(5)
_cell_length_b                    7.2553(11)
_cell_length_c                    18.013(3)
_cell_angle_alpha                 90.00
_cell_angle_beta                  90.767(9)
_cell_angle_gamma                 90.00
_cell_volume                      2958.2(9)
_cell_formula_units_Z             8
_cell_measurement_temperature     150(2)
_cell_measurement_reflns_used     14187
_cell_measurement_theta_min       3.0
_cell_measurement_theta_max       27.6
 
_exptl_crystal_description        ?
_exptl_crystal_colour             ?
_exptl_crystal_size_max           0.6
_exptl_crystal_size_mid           0.3
_exptl_crystal_size_min           0.2
_exptl_crystal_density_meas       ?
_exptl_crystal_density_diffrn     1.614
_exptl_crystal_density_method     'not measured'
_exptl_crystal_F_000              1440
_exptl_absorpt_coefficient_mu     0.970
_exptl_absorpt_correction_type    multi-scan
_exptl_absorpt_correction_T_max   1.000
_exptl_absorpt_correction_T_min   0.766
_exptl_absorpt_process_details    'Jacobson, R. (1998) Private communication'
 
_exptl_special_details
;
 ?
;
 
_diffrn_ambient_temperature       150(2)
_diffrn_radiation_wavelength      0.71073
_diffrn_radiation_type            MoK\a
_diffrn_radiation_source          'fine-focus sealed tube'
_diffrn_radiation_monochromator         'Graphite Monochromator'
_diffrn_measurement_specimen_support    'Fiber'
_diffrn_detector                        'CCD'
_diffrn_measurement_device
;
XtaLABmini: Fixed Chi 2 circle
;
_diffrn_measurement_device_type
;
Rigaku Mercury375R (2x2 bin mode)
;
_diffrn_detector_area_resol_mean        13.6612
_diffrn_standards_number          ?
_diffrn_standards_interval_count  ?
_diffrn_standards_interval_time   ?
_diffrn_standards_decay_%         ?
_diffrn_reflns_number             12389
_diffrn_reflns_av_R_equivalents   0.0325
_diffrn_reflns_av_sigmaI/netI     0.0216
_diffrn_reflns_limit_h_min        -27
_diffrn_reflns_limit_h_max        27
_diffrn_reflns_limit_k_min        -8
_diffrn_reflns_limit_k_max        8
_diffrn_reflns_limit_l_min        -21
_diffrn_reflns_limit_l_max        21
_diffrn_reflns_theta_min          3.03
_diffrn_reflns_theta_max          25.20
_reflns_number_total              2662
_reflns_number_gt                 2516
_reflns_threshold_expression      >2\s(I)
 
_computing_data_collection
;
CrystalClear-SM Expert 2.0 r4 (Rigaku, 2009)
;
_computing_cell_refinement
;
CrystalClear-SM Expert 2.0 r4 (Rigaku, 2009)
;
_computing_data_reduction
;
CrystalClear-SM Expert 2.0 r4 (Rigaku, 2009)
;
_computing_structure_solution     'SHELXL-97 (Sheldrick, 2008)'
_computing_structure_refinement   'SHELXL-97 (Sheldrick, 2008)'
_computing_molecular_graphics     ?
_computing_publication_material   ?
 
_refine_special_details
;
 Refinement of F^2^ against ALL reflections.  The weighted R-factor wR and
 goodness of fit S are based on F^2^, conventional R-factors R are based
 on F, with F set to zero for negative F^2^. The threshold expression of
 F^2^ > 2\s(F^2^) is used only for calculating R-factors(gt) etc. and is
 not relevant to the choice of reflections for refinement.  R-factors based
 on F^2^ are statistically about twice as large as those based on F, and R-
 factors based on ALL data will be even larger.
;
 
_refine_ls_structure_factor_coef  Fsqd
_refine_ls_matrix_type            full
_refine_ls_weighting_scheme       calc
_refine_ls_weighting_details
 'calc w=1/[\s^2^(Fo^2^)+(0.0317P)^2^+62.0784P] where P=(Fo^2^+2Fc^2^)/3'
_atom_sites_solution_primary      direct
_atom_sites_solution_secondary    difmap
_atom_sites_solution_hydrogens    geom
_refine_ls_hydrogen_treatment     mixed
_refine_ls_extinction_method      none
_refine_ls_extinction_coef        ?
_refine_ls_number_reflns          2662
_refine_ls_number_parameters      182
_refine_ls_number_restraints      2
_refine_ls_R_factor_all           0.0957
_refine_ls_R_factor_gt            0.0925
_refine_ls_wR_factor_ref          0.2015
_refine_ls_wR_factor_gt           0.2002
_refine_ls_goodness_of_fit_ref    1.206
_refine_ls_restrained_S_all       1.206
_refine_ls_shift/su_max           0.000
_refine_ls_shift/su_mean          0.000
 
loop_
 _atom_site_label
 _atom_site_type_symbol
 _atom_site_fract_x
 _atom_site_fract_y
 _atom_site_fract_z
 _atom_site_U_iso_or_equiv
 _atom_site_adp_type
 _atom_site_occupancy
 _atom_site_symmetry_multiplicity
 _atom_site_calc_flag
 _atom_site_refinement_flags
 _atom_site_disorder_assembly
 _atom_site_disorder_group
H1O H 0.268(3) 0.334(8) 0.417(3) 0.008(15) Uiso 1 1 d . . .
H1B H -0.173(2) 0.744(9) 0.5198(15) 0.010 Uiso 1 1 d D . .
H1A H -0.154(2) 0.856(4) 0.455(3) 0.010 Uiso 1 1 d D . .
Cl1 Cl 0.12726(9) 0.6276(3) 0.17802(10) 0.0431(5) Uani 1 1 d . . .
Cl2 Cl -0.06752(9) 0.1127(3) 0.51615(11) 0.0450(5) Uani 1 1 d . . .
Cl3 Cl 0.24729(11) 0.6278(3) 0.09208(9) 0.0515(6) Uani 1 1 d . . .
Cl4 Cl 0.02151(9) 0.5883(4) 0.31950(12) 0.0611(7) Uani 1 1 d . . .
Cl5 Cl 0.36222(9) 0.4972(4) 0.17707(11) 0.0554(6) Uani 1 1 d . . .
O1 O 0.2350(2) 0.3736(8) 0.4013(2) 0.0318(11) Uani 1 1 d . . .
N1 N -0.1611(3) 0.7428(9) 0.4728(3) 0.0330(13) Uani 1 1 d D . .
C1 C 0.2400(3) 0.4334(9) 0.3301(3) 0.0267(14) Uani 1 1 d . . .
C7 C -0.1142(3) 0.6209(11) 0.4577(4) 0.0300(15) Uani 1 1 d . . .
C2 C 0.2933(3) 0.4364(10) 0.2935(3) 0.0279(14) Uani 1 1 d . . .
H2 H 0.3285 0.3977 0.3181 0.034 Uiso 1 1 calc R . .
C11 C -0.0299(3) 0.5376(12) 0.3874(4) 0.0345(17) Uani 1 1 d . . .
C10 C -0.0267(3) 0.3653(12) 0.4201(4) 0.0371(18) Uani 1 1 d . . .
H10 H 0.0027 0.2781 0.4070 0.045 Uiso 1 1 calc R . .
C8 C -0.1123(3) 0.4498(10) 0.4923(3) 0.0256(14) Uani 1 1 d . . .
H8 H -0.1406 0.4182 0.5286 0.031 Uiso 1 1 calc R . .
C3 C 0.2947(3) 0.4966(11) 0.2203(4) 0.0335(16) Uani 1 1 d . . .
C6 C 0.1885(3) 0.4930(10) 0.2944(3) 0.0278(14) Uani 1 1 d . . .
H6 H 0.1518 0.4917 0.3194 0.033 Uiso 1 1 calc R . .
C5 C 0.1917(3) 0.5544(10) 0.2214(4) 0.0297(15) Uani 1 1 d . . .
C9 C -0.0689(3) 0.3269(10) 0.4735(4) 0.0294(15) Uani 1 1 d . . .
C4 C 0.2445(3) 0.5542(10) 0.1834(4) 0.0332(16) Uani 1 1 d . . .
C12 C -0.0725(3) 0.6662(11) 0.4042(4) 0.0365(17) Uani 1 1 d . . .
H12 H -0.0735 0.7826 0.3800 0.044 Uiso 1 1 calc R . .
 
loop_
 _atom_site_aniso_label
 _atom_site_aniso_U_11
 _atom_site_aniso_U_22
 _atom_site_aniso_U_33
 _atom_site_aniso_U_23
 _atom_site_aniso_U_13
 _atom_site_aniso_U_12
Cl1 0.0479(11) 0.0482(11) 0.0328(9) 0.0059(9) -0.0172(8) 0.0021(9)
Cl2 0.0493(11) 0.0385(11) 0.0470(11) 0.0045(9) -0.0031(8) -0.0042(9)
Cl3 0.0787(15) 0.0572(13) 0.0187(9) 0.0054(9) 0.0012(8) -0.0191(12)
Cl4 0.0397(11) 0.103(2) 0.0411(11) 0.0103(12) 0.0140(9) -0.0194(12)
Cl5 0.0433(11) 0.0832(17) 0.0404(10) -0.0073(11) 0.0206(9) -0.0185(11)
O1 0.024(2) 0.049(3) 0.022(2) 0.008(2) -0.0020(18) 0.004(2)
N1 0.029(3) 0.033(3) 0.036(3) 0.002(3) -0.003(2) 0.001(3)
C1 0.032(3) 0.028(4) 0.020(3) 0.003(3) -0.001(3) -0.005(3)
C7 0.023(3) 0.040(4) 0.027(3) -0.001(3) -0.007(3) -0.006(3)
C2 0.026(3) 0.034(4) 0.024(3) -0.001(3) -0.001(3) 0.000(3)
C11 0.022(3) 0.054(5) 0.028(3) 0.001(3) 0.000(3) -0.013(3)
C10 0.025(3) 0.057(5) 0.029(4) -0.008(4) -0.001(3) -0.009(3)
C8 0.019(3) 0.034(4) 0.024(3) -0.001(3) -0.002(2) -0.007(3)
C3 0.034(4) 0.040(4) 0.027(3) -0.003(3) 0.009(3) -0.013(3)
C6 0.027(3) 0.034(4) 0.023(3) 0.001(3) -0.001(3) -0.001(3)
C5 0.036(4) 0.027(4) 0.026(3) 0.002(3) -0.008(3) -0.002(3)
C9 0.027(3) 0.037(4) 0.024(3) -0.002(3) -0.006(3) -0.005(3)
C4 0.050(4) 0.031(4) 0.018(3) -0.001(3) -0.001(3) -0.012(3)
C12 0.034(4) 0.046(5) 0.029(4) 0.011(3) -0.009(3) -0.010(3)
 
_geom_special_details
;
 All s.u.'s (except the s.u. in the dihedral angle between two l.s. planes)
 are estimated using the full covariance matrix.  The cell s.u.'s are taken
 into account individually in the estimation of s.u.'s in distances, angles
 and torsion angles; correlations between s.u.'s in cell parameters are only
 used when they are defined by crystal symmetry.  An approximate (isotropic)
 treatment of cell s.u.'s is used for estimating s.u.'s involving l.s. planes.
;
 
loop_
 _geom_bond_atom_site_label_1
 _geom_bond_atom_site_label_2
 _geom_bond_distance
 _geom_bond_site_symmetry_2
 _geom_bond_publ_flag
Cl1 C5 1.730(7) . ?
Cl2 C9 1.734(7) . ?
Cl3 C4 1.731(7) . ?
Cl4 C11 1.738(7) . ?
Cl5 C3 1.725(7) . ?
O1 C1 1.360(8) . ?
N1 C7 1.410(9) . ?
C1 C2 1.383(9) . ?
C1 C6 1.393(9) . ?
C7 C8 1.390(10) . ?
C7 C12 1.397(10) . ?
C2 C3 1.389(9) . ?
C11 C12 1.379(11) . ?
C11 C10 1.384(11) . ?
C10 C9 1.392(10) . ?
C8 C9 1.372(10) . ?
C3 C4 1.375(10) . ?
C6 C5 1.391(9) . ?
C5 C4 1.384(10) . ?
 
loop_
 _geom_angle_atom_site_label_1
 _geom_angle_atom_site_label_2
 _geom_angle_atom_site_label_3
 _geom_angle
 _geom_angle_site_symmetry_1
 _geom_angle_site_symmetry_3
 _geom_angle_publ_flag
O1 C1 C2 122.6(6) . . ?
O1 C1 C6 117.2(6) . . ?
C2 C1 C6 120.3(6) . . ?
C8 C7 C12 120.1(7) . . ?
C8 C7 N1 119.5(6) . . ?
C12 C7 N1 120.2(7) . . ?
C1 C2 C3 119.3(6) . . ?
C12 C11 C10 123.4(6) . . ?
C12 C11 Cl4 119.2(6) . . ?
C10 C11 Cl4 117.4(6) . . ?
C11 C10 C9 116.3(7) . . ?
C9 C8 C7 119.2(6) . . ?
C4 C3 C2 121.7(6) . . ?
C4 C3 Cl5 120.8(5) . . ?
C2 C3 Cl5 117.5(6) . . ?
C5 C6 C1 118.8(6) . . ?
C4 C5 C6 121.6(6) . . ?
C4 C5 Cl1 120.3(5) . . ?
C6 C5 Cl1 118.1(5) . . ?
C8 C9 C10 122.7(7) . . ?
C8 C9 Cl2 118.8(5) . . ?
C10 C9 Cl2 118.5(6) . . ?
C3 C4 C5 118.3(6) . . ?
C3 C4 Cl3 120.9(6) . . ?
C5 C4 Cl3 120.8(6) . . ?
C11 C12 C7 118.3(7) . . ?
 
_diffrn_measured_fraction_theta_max    0.998
_diffrn_reflns_theta_full              25.20
_diffrn_measured_fraction_theta_full   0.998
_refine_diff_density_max    3.001
_refine_diff_density_min   -0.567
_refine_diff_density_rms    0.118

#==============================================================================
data_15
#==============================================================================

_audit_creation_method            SHELXL-97
_chemical_name_systematic         ?
_chemical_name_common             ?
_chemical_melting_point           ?
_chemical_formula_moiety          'C6 H3 Cl3 O, C6 H4 Cl2 N'
_chemical_formula_sum             'C12 H7 Cl5 N O'
_chemical_formula_weight          358.44
 
loop_
 _atom_type_symbol
 _atom_type_description
 _atom_type_scat_dispersion_real
 _atom_type_scat_dispersion_imag
 _atom_type_scat_source
 'C'  'C'   0.0033   0.0016
 'International Tables Vol C Tables 4.2.6.8 and 6.1.1.4'
 'H'  'H'   0.0000   0.0000
 'International Tables Vol C Tables 4.2.6.8 and 6.1.1.4'
 'O'  'O'   0.0106   0.0060
 'International Tables Vol C Tables 4.2.6.8 and 6.1.1.4'
 'Cl'  'Cl'   0.1484   0.1585
 'International Tables Vol C Tables 4.2.6.8 and 6.1.1.4'
 'N'  'N'   0.0061   0.0033
 'International Tables Vol C Tables 4.2.6.8 and 6.1.1.4'
 
_symmetry_cell_setting            'triclinic'
_symmetry_space_group_name_H-M    'P -1'
 
loop_
 _symmetry_equiv_pos_as_xyz
 'x, y, z'
 '-x, -y, -z'
 
_cell_length_a                    7.0681(6)
_cell_length_b                    9.5008(8)
_cell_length_c                    11.4095(9)
_cell_angle_alpha                 85.402(6)
_cell_angle_beta                  83.071(6)
_cell_angle_gamma                 71.211(5)
_cell_volume                      719.36(10)
_cell_formula_units_Z             2
_cell_measurement_temperature     150(2)
_cell_measurement_reflns_used     7095
_cell_measurement_theta_min       3.1
_cell_measurement_theta_max       27.5
 
_exptl_crystal_description        ?
_exptl_crystal_colour             ?
_exptl_crystal_size_max           0.5
_exptl_crystal_size_mid           0.3
_exptl_crystal_size_min           0.2
_exptl_crystal_density_meas       ?
_exptl_crystal_density_diffrn     1.655
_exptl_crystal_density_method     'not measured'
_exptl_crystal_F_000              358
_exptl_absorpt_coefficient_mu     0.997
_exptl_absorpt_correction_type    multi-scan
_exptl_absorpt_correction_T_max   1.000
_exptl_absorpt_correction_T_min   0.826
_exptl_absorpt_process_details    'Jacobson, R. (1998) Private communication'
 
_exptl_special_details
;
 ?
;
 
_diffrn_ambient_temperature       150(2)
_diffrn_radiation_wavelength      0.71073
_diffrn_radiation_type            MoK\a
_diffrn_radiation_source          'fine-focus sealed tube'
_diffrn_radiation_monochromator         'Graphite Monochromator'
_diffrn_measurement_specimen_support    'Fiber'
_diffrn_detector                        'CCD'
_diffrn_measurement_device
;
XtaLABmini: Fixed Chi 2 circle
;
_diffrn_measurement_device_type
;
Rigaku Mercury375R (2x2 bin mode)
;
_diffrn_detector_area_resol_mean        13.6612
_diffrn_standards_number          ?
_diffrn_standards_interval_count  ?
_diffrn_standards_interval_time   ?
_diffrn_standards_decay_%         ?
_diffrn_reflns_number             7652
_diffrn_reflns_av_R_equivalents   0.0158
_diffrn_reflns_av_sigmaI/netI     0.0188
_diffrn_reflns_limit_h_min        -9
_diffrn_reflns_limit_h_max        9
_diffrn_reflns_limit_k_min        -12
_diffrn_reflns_limit_k_max        12
_diffrn_reflns_limit_l_min        -14
_diffrn_reflns_limit_l_max        14
_diffrn_reflns_theta_min          3.06
_diffrn_reflns_theta_max          27.48
_reflns_number_total              3293
_reflns_number_gt                 2949
_reflns_threshold_expression      >2\s(I)
 
_computing_data_collection
;
CrystalClear-SM Expert 2.0 r4 (Rigaku, 2009)
;
_computing_cell_refinement
;
CrystalClear-SM Expert 2.0 r4 (Rigaku, 2009)
;
_computing_data_reduction
;
CrystalClear-SM Expert 2.0 r4 (Rigaku, 2009)
;
_computing_structure_solution     'SHELXL-97 (Sheldrick, 2008)'
_computing_structure_refinement   'SHELXL-97 (Sheldrick, 2008)'
_computing_molecular_graphics     ?
_computing_publication_material   ?
 
_refine_special_details
;
 Refinement of F^2^ against ALL reflections.  The weighted R-factor wR and
 goodness of fit S are based on F^2^, conventional R-factors R are based
 on F, with F set to zero for negative F^2^. The threshold expression of
 F^2^ > 2\s(F^2^) is used only for calculating R-factors(gt) etc. and is
 not relevant to the choice of reflections for refinement.  R-factors based
 on F^2^ are statistically about twice as large as those based on F, and R-
 factors based on ALL data will be even larger.
;
 
_refine_ls_structure_factor_coef  Fsqd
_refine_ls_matrix_type            full
_refine_ls_weighting_scheme       calc
_refine_ls_weighting_details
 'calc w=1/[\s^2^(Fo^2^)+(0.0452P)^2^+2.5468P] where P=(Fo^2^+2Fc^2^)/3'
_atom_sites_solution_primary      direct
_atom_sites_solution_secondary    difmap
_atom_sites_solution_hydrogens    geom
_refine_ls_hydrogen_treatment     mixed
_refine_ls_extinction_method      none
_refine_ls_extinction_coef        ?
_refine_ls_number_reflns          3293
_refine_ls_number_parameters      194
_refine_ls_number_restraints      0
_refine_ls_R_factor_all           0.0705
_refine_ls_R_factor_gt            0.0642
_refine_ls_wR_factor_ref          0.1496
_refine_ls_wR_factor_gt           0.1448
_refine_ls_goodness_of_fit_ref    1.037
_refine_ls_restrained_S_all       1.037
_refine_ls_shift/su_max           0.000
_refine_ls_shift/su_mean          0.000
 
loop_
 _atom_site_label
 _atom_site_type_symbol
 _atom_site_fract_x
 _atom_site_fract_y
 _atom_site_fract_z
 _atom_site_U_iso_or_equiv
 _atom_site_adp_type
 _atom_site_occupancy
 _atom_site_symmetry_multiplicity
 _atom_site_calc_flag
 _atom_site_refinement_flags
 _atom_site_disorder_assembly
 _atom_site_disorder_group
C1 C -0.3681(4) 1.1658(3) 0.9778(3) 0.0236(6) Uani 1 1 d . . .
C2 C -0.3447(5) 1.0815(4) 1.0834(3) 0.0273(6) Uani 1 1 d . . .
H2 H -0.4039 1.1247 1.1547 0.033 Uiso 1 1 calc R . .
C3 C -0.2316(5) 0.9319(4) 1.0814(3) 0.0304(7) Uani 1 1 d . . .
C4 C -0.1393(5) 0.8651(3) 0.9765(3) 0.0308(7) Uani 1 1 d . . .
C5 C -0.1636(5) 0.9524(4) 0.8724(3) 0.0288(7) Uani 1 1 d . . .
C6 C -0.2772(5) 1.1009(3) 0.8719(3) 0.0255(6) Uani 1 1 d . . .
H6 H -0.2929 1.1571 0.8011 0.031 Uiso 1 1 calc R . .
C7 C 0.5446(6) 0.5887(4) 1.7238(3) 0.0436(10) Uani 1 1 d . . .
C8 C 0.4006(6) 0.5216(5) 1.7164(3) 0.0437(10) Uani 1 1 d . . .
H8 H 0.3868 0.4470 1.7715 0.052 Uiso 1 1 calc R . .
C9 C 0.2764(6) 0.5664(5) 1.6259(3) 0.0473(10) Uani 1 1 d . . .
C10 C 0.2955(7) 0.6789(5) 1.5434(3) 0.0481(11) Uani 1 1 d . . .
C11 C 0.4396(8) 0.7448(5) 1.5508(4) 0.0524(11) Uani 1 1 d . . .
C12 C 0.5649(7) 0.6998(5) 1.6404(4) 0.0507(11) Uani 1 1 d . . .
H12 H 0.6633 0.7441 1.6450 0.061 Uiso 1 1 calc R . .
O1 O -0.4772(4) 1.3120(3) 0.9718(2) 0.0312(5) Uani 1 1 d . . .
Cl1 Cl -0.04927(16) 0.87615(11) 0.73917(9) 0.0482(3) Uani 1 1 d . . .
Cl2 Cl 0.00093(15) 0.67852(10) 0.97457(11) 0.0494(3) Uani 1 1 d . . .
Cl3 Cl -0.20748(17) 0.82959(12) 1.21357(9) 0.0504(3) Uani 1 1 d . . .
Cl4 Cl 0.1081(3) 0.49479(18) 1.61913(15) 0.0323(3) Uani 0.50 1 d P . .
Cl5 Cl 0.1329(2) 0.73989(16) 1.43400(9) 0.0680(4) Uani 1 1 d . . .
Cl6 Cl 0.4440(5) 0.8717(3) 1.4549(2) 0.0745(8) Uani 0.50 1 d P . .
N1 N 0.6626(6) 0.5510(5) 1.8203(3) 0.0464(9) Uani 1 1 d . . .
H1A H 0.682(9) 0.455(8) 1.850(6) 0.09(2) Uiso 1 1 d . . .
H1B H 0.770(8) 0.569(6) 1.799(5) 0.062(17) Uiso 1 1 d . . .
H7 H -0.527(8) 1.343(6) 1.036(5) 0.057(15) Uiso 1 1 d . . .
 
loop_
 _atom_site_aniso_label
 _atom_site_aniso_U_11
 _atom_site_aniso_U_22
 _atom_site_aniso_U_33
 _atom_site_aniso_U_23
 _atom_site_aniso_U_13
 _atom_site_aniso_U_12
C1 0.0199(13) 0.0234(14) 0.0270(15) -0.0007(11) -0.0053(11) -0.0051(11)
C2 0.0246(15) 0.0339(17) 0.0259(15) -0.0005(13) -0.0037(12) -0.0124(13)
C3 0.0278(16) 0.0330(17) 0.0353(17) 0.0117(14) -0.0140(13) -0.0155(13)
C4 0.0234(15) 0.0204(14) 0.051(2) 0.0015(14) -0.0125(14) -0.0071(12)
C5 0.0235(15) 0.0281(16) 0.0352(17) -0.0081(13) -0.0020(12) -0.0074(12)
C6 0.0243(14) 0.0249(15) 0.0272(15) -0.0014(12) -0.0041(12) -0.0070(12)
C7 0.049(2) 0.040(2) 0.0251(17) -0.0120(14) -0.0051(15) 0.0131(17)
C8 0.048(2) 0.040(2) 0.0280(17) -0.0071(15) -0.0060(16) 0.0103(17)
C9 0.046(2) 0.047(2) 0.0309(19) -0.0110(16) -0.0054(16) 0.0134(18)
C10 0.054(2) 0.048(2) 0.0209(16) -0.0078(15) -0.0060(16) 0.0167(19)
C11 0.064(3) 0.048(2) 0.0282(19) -0.0069(17) -0.0021(18) 0.006(2)
C12 0.058(3) 0.048(2) 0.034(2) -0.0139(18) -0.0031(18) 0.001(2)
O1 0.0336(12) 0.0260(12) 0.0272(12) -0.0043(9) -0.0034(10) 0.0010(9)
Cl1 0.0496(6) 0.0409(5) 0.0481(6) -0.0221(4) 0.0075(4) -0.0058(4)
Cl2 0.0407(5) 0.0213(4) 0.0866(8) 0.0015(4) -0.0237(5) -0.0051(3)
Cl3 0.0577(6) 0.0537(6) 0.0487(6) 0.0288(5) -0.0259(5) -0.0297(5)
Cl4 0.0344(8) 0.0299(8) 0.0346(8) 0.0035(6) -0.0066(6) -0.0129(6)
Cl5 0.0694(8) 0.0761(8) 0.0321(5) -0.0021(5) -0.0173(5) 0.0179(6)
Cl6 0.102(2) 0.0624(15) 0.0409(12) 0.0224(11) 0.0100(12) -0.0123(14)
N1 0.046(2) 0.049(2) 0.0303(17) -0.0105(15) -0.0095(15) 0.0072(17)
 
_geom_special_details
;
 All s.u.'s (except the s.u. in the dihedral angle between two l.s. planes)
 are estimated using the full covariance matrix.  The cell s.u.'s are taken
 into account individually in the estimation of s.u.'s in distances, angles
 and torsion angles; correlations between s.u.'s in cell parameters are only
 used when they are defined by crystal symmetry.  An approximate (isotropic)
 treatment of cell s.u.'s is used for estimating s.u.'s involving l.s. planes.
;
 
loop_
 _geom_bond_atom_site_label_1
 _geom_bond_atom_site_label_2
 _geom_bond_distance
 _geom_bond_site_symmetry_2
 _geom_bond_publ_flag
C1 O1 1.355(4) . ?
C1 C6 1.389(4) . ?
C1 C2 1.389(4) . ?
C2 C3 1.388(5) . ?
C3 C4 1.388(5) . ?
C3 Cl3 1.723(3) . ?
C4 C5 1.388(5) . ?
C4 Cl2 1.731(3) . ?
C5 C6 1.380(4) . ?
C5 Cl1 1.730(3) . ?
C7 C8 1.377(7) . ?
C7 C12 1.394(6) . ?
C7 N1 1.415(5) . ?
C8 C9 1.389(5) . ?
C9 C10 1.395(6) . ?
C9 Cl4 1.561(5) . ?
C10 C11 1.370(7) . ?
C10 Cl5 1.736(4) . ?
C11 C12 1.384(6) . ?
C11 Cl6 1.568(5) . ?
 
loop_
 _geom_angle_atom_site_label_1
 _geom_angle_atom_site_label_2
 _geom_angle_atom_site_label_3
 _geom_angle
 _geom_angle_site_symmetry_1
 _geom_angle_site_symmetry_3
 _geom_angle_publ_flag
O1 C1 C6 117.0(3) . . ?
O1 C1 C2 123.0(3) . . ?
C6 C1 C2 120.1(3) . . ?
C3 C2 C1 119.2(3) . . ?
C4 C3 C2 121.6(3) . . ?
C4 C3 Cl3 120.3(3) . . ?
C2 C3 Cl3 118.2(3) . . ?
C3 C4 C5 118.0(3) . . ?
C3 C4 Cl2 121.3(3) . . ?
C5 C4 Cl2 120.7(3) . . ?
C6 C5 C4 121.5(3) . . ?
C6 C5 Cl1 118.3(3) . . ?
C4 C5 Cl1 120.1(3) . . ?
C5 C6 C1 119.6(3) . . ?
C8 C7 C12 119.9(4) . . ?
C8 C7 N1 119.7(4) . . ?
C12 C7 N1 120.3(5) . . ?
C7 C8 C9 119.3(4) . . ?
C8 C9 C10 120.7(5) . . ?
C8 C9 Cl4 119.7(4) . . ?
C10 C9 Cl4 119.6(3) . . ?
C11 C10 C9 119.8(4) . . ?
C11 C10 Cl5 119.7(3) . . ?
C9 C10 Cl5 120.5(4) . . ?
C10 C11 C12 119.8(4) . . ?
C10 C11 Cl6 115.2(4) . . ?
C12 C11 Cl6 125.0(5) . . ?
C11 C12 C7 120.5(5) . . ?
 
_diffrn_measured_fraction_theta_max    0.997
_diffrn_reflns_theta_full              27.48
_diffrn_measured_fraction_theta_full   0.997
_refine_diff_density_max    2.212
_refine_diff_density_min   -1.744
_refine_diff_density_rms    0.091

#==============================================================================
data_16
#==============================================================================
 
_audit_creation_method            SHELXL-97
_chemical_name_systematic         ?
_chemical_name_common             ?
_chemical_melting_point           ?
_chemical_formula_moiety          'C6 H3 Cl3 O, C6 H6 Br N'
_chemical_formula_sum             'C12 H9 Br Cl3 N O'
_chemical_formula_weight          369.46
 
loop_
 _atom_type_symbol
 _atom_type_description
 _atom_type_scat_dispersion_real
 _atom_type_scat_dispersion_imag
 _atom_type_scat_source
 'C'  'C'   0.0033   0.0016
 'International Tables Vol C Tables 4.2.6.8 and 6.1.1.4'
 'H'  'H'   0.0000   0.0000
 'International Tables Vol C Tables 4.2.6.8 and 6.1.1.4'
 'N'  'N'   0.0061   0.0033
 'International Tables Vol C Tables 4.2.6.8 and 6.1.1.4'
 'O'  'O'   0.0106   0.0060
 'International Tables Vol C Tables 4.2.6.8 and 6.1.1.4'
 'Cl'  'Cl'   0.1484   0.1585
 'International Tables Vol C Tables 4.2.6.8 and 6.1.1.4'
 'Br'  'Br'  -0.2901   2.4595
 'International Tables Vol C Tables 4.2.6.8 and 6.1.1.4'
 
_symmetry_cell_setting            triclinic
_symmetry_space_group_name_H-M    'P -1'	
 
loop_
 _symmetry_equiv_pos_as_xyz
 'x, y, z'
 '-x, -y, -z'
 
_cell_length_a                    7.0562(15)
_cell_length_b                    9.373(2)
_cell_length_c                    11.110(2)
_cell_angle_alpha                 83.358(6)
_cell_angle_beta                  79.173(6)
_cell_angle_gamma                 76.588(5)
_cell_volume                      700.0(3)
_cell_formula_units_Z             2
_cell_measurement_temperature     150(2)
_cell_measurement_reflns_used     6533
_cell_measurement_theta_min       3.0
_cell_measurement_theta_max       27.6
 
_exptl_crystal_description        ?
_exptl_crystal_colour             ?
_exptl_crystal_size_max           0.3
_exptl_crystal_size_mid           0.2
_exptl_crystal_size_min           0.1
_exptl_crystal_density_meas       ?
_exptl_crystal_density_diffrn     1.753
_exptl_crystal_density_method     'not measured'
_exptl_crystal_F_000              364
_exptl_absorpt_coefficient_mu     3.494
_exptl_absorpt_correction_type    'Multi-scan'
_exptl_absorpt_correction_T_max    1.000
_exptl_absorpt_correction_T_min    0.540
_exptl_absorpt_process_details    'Jacobson, R. (1998) Private communication'
 
_exptl_special_details
;
 ?
;
 
_diffrn_ambient_temperature       150(2)
_diffrn_radiation_wavelength      0.71073
_diffrn_radiation_type            MoK\a
_diffrn_radiation_source          'fine-focus sealed tube'
_diffrn_radiation_monochromator         'Graphite Monochromator'
_diffrn_measurement_specimen_support    'Fiber'
_diffrn_detector                        'CCD'
_diffrn_measurement_device
;
XtaLABmini: Fixed Chi 2 circle
;
_diffrn_measurement_device_type
;
Rigaku Mercury375R (2x2 bin mode)
;
_diffrn_detector_area_resol_mean        13.6612
_diffrn_standards_number          ?
_diffrn_standards_interval_count  ?
_diffrn_standards_interval_time   ?
_diffrn_standards_decay_%         ?
_diffrn_reflns_number             7199
_diffrn_reflns_av_R_equivalents   0.0356
_diffrn_reflns_av_sigmaI/netI     0.0441
_diffrn_reflns_limit_h_min        -9
_diffrn_reflns_limit_h_max        9
_diffrn_reflns_limit_k_min        -12
_diffrn_reflns_limit_k_max        12
_diffrn_reflns_limit_l_min        -14
_diffrn_reflns_limit_l_max        14
_diffrn_reflns_theta_min          3.01
_diffrn_reflns_theta_max          27.48
_reflns_number_total              3204
_reflns_number_gt                 2717
_reflns_threshold_expression      >2\s(I)
 
_computing_data_collection
;
CrystalClear-SM Expert 2.0 r4 (Rigaku, 2009)
;
_computing_cell_refinement
;
CrystalClear-SM Expert 2.0 r4 (Rigaku, 2009)
;
_computing_data_reduction
;
CrystalClear-SM Expert 2.0 r4 (Rigaku, 2009)
;


_computing_structure_solution     'SHELXL-97 (Sheldrick, 2008)'
_computing_structure_refinement   'SHELXL-97 (Sheldrick, 2008)'
_computing_molecular_graphics     ?
_computing_publication_material   ?
 
_refine_special_details
;
 Refinement of F^2^ against ALL reflections.  The weighted R-factor wR and
 goodness of fit S are based on F^2^, conventional R-factors R are based
 on F, with F set to zero for negative F^2^. The threshold expression of
 F^2^ > 2\s(F^2^) is used only for calculating R-factors(gt) etc. and is
 not relevant to the choice of reflections for refinement.  R-factors based
 on F^2^ are statistically about twice as large as those based on F, and R-
 factors based on ALL data will be even larger.
;
 
_refine_ls_structure_factor_coef  Fsqd
_refine_ls_matrix_type            full
_refine_ls_weighting_scheme       calc
_refine_ls_weighting_details
 'calc w=1/[\s^2^(Fo^2^)+(0.0434P)^2^+0.6163P] where P=(Fo^2^+2Fc^2^)/3'
_atom_sites_solution_primary      direct
_atom_sites_solution_secondary    difmap
_atom_sites_solution_hydrogens    geom
_refine_ls_hydrogen_treatment     mixed
_refine_ls_extinction_method      none
_refine_ls_extinction_coef        ?
_refine_ls_number_reflns          3204
_refine_ls_number_parameters      175
_refine_ls_number_restraints      0
_refine_ls_R_factor_all           0.0493
_refine_ls_R_factor_gt            0.0394
_refine_ls_wR_factor_ref          0.0978
_refine_ls_wR_factor_gt           0.0935
_refine_ls_goodness_of_fit_ref    1.037
_refine_ls_restrained_S_all       1.037
_refine_ls_shift/su_max           0.000
_refine_ls_shift/su_mean          0.000
 
loop_
 _atom_site_label
 _atom_site_type_symbol
 _atom_site_fract_x
 _atom_site_fract_y
 _atom_site_fract_z
 _atom_site_U_iso_or_equiv
 _atom_site_adp_type
 _atom_site_occupancy
 _atom_site_symmetry_multiplicity
 _atom_site_calc_flag
 _atom_site_refinement_flags
 _atom_site_disorder_assembly
 _atom_site_disorder_group
H2B H 0.675(6) -0.012(5) 1.345(4) 0.039(10) Uiso 1 1 d . . .
H1A H 0.760(6) 0.106(4) 1.291(4) 0.045(12) Uiso 1 1 d . . .
H1O H -0.505(6) 0.831(4) 0.539(4) 0.042(11) Uiso 1 1 d . . .
Br1 Br 0.10078(5) 0.20720(4) 0.93630(3) 0.04047(13) Uani 1 1 d . . .
Cl2 Cl -0.03637(12) 0.18035(8) 0.50580(9) 0.0394(2) Uani 1 1 d . . .
Cl3 Cl -0.25341(13) 0.33750(9) 0.74615(8) 0.0381(2) Uani 1 1 d . . .
Cl1 Cl -0.04579(13) 0.36577(10) 0.25074(8) 0.0408(2) Uani 1 1 d . . .
O1 O -0.4463(3) 0.8015(2) 0.4726(2) 0.0260(4) Uani 1 1 d . . .
C6 C -0.3482(4) 0.5794(3) 0.5978(3) 0.0216(6) Uani 1 1 d . . .
H6 H -0.4098 0.6244 0.6695 0.026 Uiso 1 1 calc R . .
C2 C -0.2584(4) 0.5919(3) 0.3777(3) 0.0233(6) Uani 1 1 d . . .
H2 H -0.2603 0.6452 0.3018 0.028 Uiso 1 1 calc R . .
C1 C -0.3529(4) 0.6578(3) 0.4853(3) 0.0209(5) Uani 1 1 d . . .
N1 N 0.6537(4) 0.0755(3) 1.3132(3) 0.0302(6) Uani 1 1 d . . .
C10 C 0.2818(4) 0.1611(3) 1.0498(3) 0.0276(6) Uani 1 1 d . . .
C7 C 0.5344(4) 0.1003(3) 1.2198(3) 0.0253(6) Uani 1 1 d . . .
C4 C -0.1559(4) 0.3636(3) 0.4976(3) 0.0250(6) Uani 1 1 d . . .
C9 C 0.4224(5) 0.2430(4) 1.0422(3) 0.0325(7) Uani 1 1 d . . .
H9 H 0.4312 0.3188 0.9810 0.039 Uiso 1 1 calc R . .
C5 C -0.2509(4) 0.4328(3) 0.6034(3) 0.0245(6) Uani 1 1 d . . .
C3 C -0.1616(4) 0.4455(3) 0.3857(3) 0.0263(6) Uani 1 1 d . . .
C12 C 0.3916(5) 0.0191(3) 1.2254(3) 0.0281(6) Uani 1 1 d . . .
H12 H 0.3802 -0.0559 1.2872 0.034 Uiso 1 1 calc R . .
C8 C 0.5511(5) 0.2117(3) 1.1268(3) 0.0314(7) Uani 1 1 d . . .
H8 H 0.6485 0.2653 1.1213 0.038 Uiso 1 1 calc R . .
C11 C 0.2659(5) 0.0490(3) 1.1397(3) 0.0295(6) Uani 1 1 d . . .
H11 H 0.1713 -0.0065 1.1430 0.035 Uiso 1 1 calc R . .
 
loop_
 _atom_site_aniso_label
 _atom_site_aniso_U_11
 _atom_site_aniso_U_22
 _atom_site_aniso_U_33
 _atom_site_aniso_U_23
 _atom_site_aniso_U_13
 _atom_site_aniso_U_12
Br1 0.0381(2) 0.0539(2) 0.02721(19) 0.00268(14) -0.01176(14) -0.00325(16)
Cl2 0.0304(4) 0.0184(3) 0.0709(6) -0.0057(3) -0.0165(4) -0.0007(3)
Cl3 0.0480(5) 0.0303(4) 0.0375(5) 0.0152(3) -0.0177(4) -0.0116(3)
Cl1 0.0391(5) 0.0426(5) 0.0414(5) -0.0207(4) 0.0059(4) -0.0117(4)
O1 0.0296(11) 0.0185(10) 0.0268(12) 0.0016(8) -0.0064(9) 0.0007(8)
C6 0.0212(13) 0.0208(13) 0.0235(14) -0.0011(11) -0.0045(11) -0.0059(11)
C2 0.0224(14) 0.0250(14) 0.0239(14) 0.0012(11) -0.0061(11) -0.0079(11)
C1 0.0176(13) 0.0195(13) 0.0270(15) 0.0026(11) -0.0077(10) -0.0055(10)
N1 0.0294(14) 0.0277(14) 0.0342(15) -0.0027(11) -0.0109(11) -0.0027(12)
C10 0.0273(15) 0.0337(16) 0.0181(14) -0.0032(12) -0.0024(11) 0.0005(12)
C7 0.0268(15) 0.0240(14) 0.0234(15) -0.0054(11) -0.0041(11) -0.0002(12)
C4 0.0161(13) 0.0194(13) 0.0414(18) -0.0023(12) -0.0080(12) -0.0052(11)
C9 0.0361(17) 0.0372(17) 0.0207(15) 0.0054(12) 0.0011(12) -0.0095(14)
C5 0.0233(14) 0.0226(14) 0.0309(16) 0.0069(11) -0.0115(11) -0.0104(11)
C3 0.0204(14) 0.0281(15) 0.0329(16) -0.0104(12) -0.0016(11) -0.0083(12)
C12 0.0364(17) 0.0222(14) 0.0264(15) 0.0040(11) -0.0090(12) -0.0073(12)
C8 0.0334(17) 0.0327(16) 0.0290(16) -0.0007(13) 0.0009(13) -0.0145(14)
C11 0.0331(16) 0.0268(15) 0.0303(17) -0.0026(12) -0.0063(13) -0.0090(13)
 
_geom_special_details
;
 All s.u.'s (except the s.u. in the dihedral angle between two l.s. planes)
 are estimated using the full covariance matrix.  The cell s.u.'s are taken
 into account individually in the estimation of s.u.'s in distances, angles
 and torsion angles; correlations between s.u.'s in cell parameters are only
 used when they are defined by crystal symmetry.  An approximate (isotropic)
 treatment of cell s.u.'s is used for estimating s.u.'s involving l.s. planes.
;
 
loop_
 _geom_bond_atom_site_label_1
 _geom_bond_atom_site_label_2
 _geom_bond_distance
 _geom_bond_site_symmetry_2
 _geom_bond_publ_flag
Br1 C10 1.906(3) . ?
Cl2 C4 1.729(3) . ?
Cl3 C5 1.727(3) . ?
Cl1 C3 1.729(3) . ?
O1 C1 1.360(3) . ?
C6 C1 1.377(4) . ?
C6 C5 1.386(4) . ?
C2 C3 1.384(4) . ?
C2 C1 1.391(4) . ?
N1 C7 1.422(4) . ?
C10 C11 1.372(4) . ?
C10 C9 1.374(5) . ?
C7 C12 1.385(4) . ?
C7 C8 1.391(4) . ?
C4 C3 1.386(4) . ?
C4 C5 1.390(4) . ?
C9 C8 1.388(5) . ?
C12 C11 1.383(4) . ?
 
loop_
 _geom_angle_atom_site_label_1
 _geom_angle_atom_site_label_2
 _geom_angle_atom_site_label_3
 _geom_angle
 _geom_angle_site_symmetry_1
 _geom_angle_site_symmetry_3
 _geom_angle_publ_flag
C1 C6 C5 119.5(3) . . ?
C3 C2 C1 118.8(3) . . ?
O1 C1 C6 122.8(3) . . ?
O1 C1 C2 116.6(2) . . ?
C6 C1 C2 120.6(3) . . ?
C11 C10 C9 121.2(3) . . ?
C11 C10 Br1 119.3(2) . . ?
C9 C10 Br1 119.5(2) . . ?
C12 C7 C8 119.5(3) . . ?
C12 C7 N1 119.9(3) . . ?
C8 C7 N1 120.5(3) . . ?
C3 C4 C5 118.0(3) . . ?
C3 C4 Cl2 121.2(2) . . ?
C5 C4 Cl2 120.8(2) . . ?
C10 C9 C8 119.5(3) . . ?
C6 C5 C4 121.3(3) . . ?
C6 C5 Cl3 118.0(2) . . ?
C4 C5 Cl3 120.7(2) . . ?
C2 C3 C4 121.8(3) . . ?
C2 C3 Cl1 118.0(2) . . ?
C4 C3 Cl1 120.2(2) . . ?
C11 C12 C7 120.4(3) . . ?
C9 C8 C7 120.0(3) . . ?
C10 C11 C12 119.5(3) . . ?
 
_diffrn_measured_fraction_theta_max    0.997
_diffrn_reflns_theta_full              27.48
_diffrn_measured_fraction_theta_full   0.997
_refine_diff_density_max    1.238
_refine_diff_density_min   -0.664
_refine_diff_density_rms    0.086

#==============================================================================
data_17
#==============================================================================
 
_audit_creation_method            SHELXL-97
_chemical_name_systematic         ?
_chemical_name_common             ?
_chemical_melting_point           ?
_chemical_formula_moiety          'C6 H3 Cl3 O, C6 H6 I N'
_chemical_formula_sum             'C12 H9 Cl3 I N O'
_chemical_formula_weight          416.45
 
loop_
 _atom_type_symbol
 _atom_type_description
 _atom_type_scat_dispersion_real
 _atom_type_scat_dispersion_imag
 _atom_type_scat_source
 'C'  'C'   0.0033   0.0016
 'International Tables Vol C Tables 4.2.6.8 and 6.1.1.4'
 'H'  'H'   0.0000   0.0000
 'International Tables Vol C Tables 4.2.6.8 and 6.1.1.4'
 'Cl'  'Cl'   0.1484   0.1585
 'International Tables Vol C Tables 4.2.6.8 and 6.1.1.4'
 'I'  'I'  -0.4742   1.8119
 'International Tables Vol C Tables 4.2.6.8 and 6.1.1.4'
 'N'  'N'   0.0061   0.0033
 'International Tables Vol C Tables 4.2.6.8 and 6.1.1.4'
 'O'  'O'   0.0106   0.0060
 'International Tables Vol C Tables 4.2.6.8 and 6.1.1.4'
 
_symmetry_cell_setting            triclinic
_symmetry_space_group_name_H-M    'P -1' 
 
loop_
 _symmetry_equiv_pos_as_xyz
 'x, y, z'
 '-x, -y, -z'
 
_cell_length_a                    7.083(3)
_cell_length_b                    9.354(4)
_cell_length_c                    11.456(5)
_cell_angle_alpha                 84.118(7)
_cell_angle_beta                  79.555(7)
_cell_angle_gamma                 76.553(7)
_cell_volume                      724.5(5)
_cell_formula_units_Z             2
_cell_measurement_temperature     150(2)
_cell_measurement_reflns_used     4784
_cell_measurement_theta_min       3.2
_cell_measurement_theta_max       27.6
 
_exptl_crystal_description        ?
_exptl_crystal_colour             ?
_exptl_crystal_size_max           0.3
_exptl_crystal_size_mid           0.2
_exptl_crystal_size_min           0.1
_exptl_crystal_density_meas       ?
_exptl_crystal_density_diffrn     1.909
_exptl_crystal_density_method     'not measured'
_exptl_crystal_F_000              400
_exptl_absorpt_coefficient_mu     2.749
_exptl_absorpt_correction_type    multi-scan
_exptl_absorpt_correction_T_max   1.000
_exptl_absorpt_correction_T_min   0.614
_exptl_absorpt_process_details    'Jacobson, R. (1998) Private communication'
 
_exptl_special_details
;
 ?
;
 
_diffrn_ambient_temperature       150(2)
_diffrn_radiation_wavelength      0.71073
_diffrn_radiation_type            MoK\a
_diffrn_radiation_source          'fine-focus sealed tube'
_diffrn_radiation_monochromator         'Graphite Monochromator'
_diffrn_measurement_specimen_support    'Fiber'
_diffrn_detector                        'CCD'
_diffrn_measurement_device
;
XtaLABmini: Fixed Chi 2 circle
;
_diffrn_measurement_device_type
;
Rigaku Mercury375R (2x2 bin mode)
;
_diffrn_detector_area_resol_mean        13.6612
_diffrn_standards_number          ?
_diffrn_standards_interval_count  ?
_diffrn_standards_interval_time   ?
_diffrn_standards_decay_%         ?
_diffrn_reflns_number             7553
_diffrn_reflns_av_R_equivalents   0.0242
_diffrn_reflns_av_sigmaI/netI     0.0282
_diffrn_reflns_limit_h_min        -9
_diffrn_reflns_limit_h_max        9
_diffrn_reflns_limit_k_min        -12
_diffrn_reflns_limit_k_max        12
_diffrn_reflns_limit_l_min        -14
_diffrn_reflns_limit_l_max        14
_diffrn_reflns_theta_min          3.24
_diffrn_reflns_theta_max          27.48
_reflns_number_total              3313
_reflns_number_gt                 3105
_reflns_threshold_expression      >2\s(I)
 
_computing_data_collection
;
CrystalClear-SM Expert 2.0 r4 (Rigaku, 2009)
;
_computing_cell_refinement
;
CrystalClear-SM Expert 2.0 r4 (Rigaku, 2009)
;
_computing_data_reduction
;
CrystalClear-SM Expert 2.0 r4 (Rigaku, 2009)
;


_computing_structure_solution     'SHELXL-97 (Sheldrick, 2008)'
_computing_structure_refinement   'SHELXL-97 (Sheldrick, 2008)'
_computing_molecular_graphics     ?
_computing_publication_material   ?
 
_refine_special_details
;
 Refinement of F^2^ against ALL reflections.  The weighted R-factor wR and
 goodness of fit S are based on F^2^, conventional R-factors R are based
 on F, with F set to zero for negative F^2^. The threshold expression of
 F^2^ > 2\s(F^2^) is used only for calculating R-factors(gt) etc. and is
 not relevant to the choice of reflections for refinement.  R-factors based
 on F^2^ are statistically about twice as large as those based on F, and R-
 factors based on ALL data will be even larger.
;
 
_refine_ls_structure_factor_coef  Fsqd
_refine_ls_matrix_type            full
_refine_ls_weighting_scheme       calc
_refine_ls_weighting_details
 'calc w=1/[\s^2^(Fo^2^)+(0.0143P)^2^+1.5784P] where P=(Fo^2^+2Fc^2^)/3'
_atom_sites_solution_primary      direct
_atom_sites_solution_secondary    difmap
_atom_sites_solution_hydrogens    geom
_refine_ls_hydrogen_treatment     mixed
_refine_ls_extinction_method      none
_refine_ls_extinction_coef        ?
_refine_ls_number_reflns          3313
_refine_ls_number_parameters      172
_refine_ls_number_restraints      0
_refine_ls_R_factor_all           0.0311
_refine_ls_R_factor_gt            0.0276
_refine_ls_wR_factor_ref          0.0697
_refine_ls_wR_factor_gt           0.0593
_refine_ls_goodness_of_fit_ref    1.119
_refine_ls_restrained_S_all       1.119
_refine_ls_shift/su_max           0.000
_refine_ls_shift/su_mean          0.000
 
loop_
 _atom_site_label
 _atom_site_type_symbol
 _atom_site_fract_x
 _atom_site_fract_y
 _atom_site_fract_z
 _atom_site_U_iso_or_equiv
 _atom_site_adp_type
 _atom_site_occupancy
 _atom_site_symmetry_multiplicity
 _atom_site_calc_flag
 _atom_site_refinement_flags
 _atom_site_disorder_assembly
 _atom_site_disorder_group
C1 C 0.6466(4) 1.1554(3) -0.0111(3) 0.0205(5) Uani 1 1 d . . .
C2 C 0.7447(4) 1.0845(3) -0.1130(3) 0.0234(6) Uani 1 1 d . . .
H2 H 0.7456 1.1348 -0.1874 0.028 Uiso 1 1 calc R . .
C3 C 0.8410(4) 0.9382(3) -0.1022(3) 0.0250(6) Uani 1 1 d . . .
C4 C 0.8409(4) 0.8593(3) 0.0074(3) 0.0249(6) Uani 1 1 d . . .
C5 C 0.7416(4) 0.9327(3) 0.1072(3) 0.0239(6) Uani 1 1 d . . .
C6 C 0.6457(4) 1.0797(3) 0.0998(3) 0.0218(6) Uani 1 1 d . . .
H6 H 0.5815 1.1270 0.1682 0.026 Uiso 1 1 calc R . .
C7 C 0.4596(4) 0.4029(3) 0.2715(3) 0.0243(6) Uani 1 1 d . . .
C8 C 0.6048(5) 0.4814(3) 0.2703(3) 0.0279(6) Uani 1 1 d . . .
H8 H 0.6193 0.5570 0.2122 0.033 Uiso 1 1 calc R . .
C9 C 0.7271(5) 0.4474(4) 0.3549(3) 0.0294(7) Uani 1 1 d . . .
H9 H 0.8243 0.4998 0.3535 0.035 Uiso 1 1 calc R . .
C10 C 0.7055(5) 0.3358(4) 0.4417(3) 0.0273(6) Uani 1 1 d . . .
C11 C 0.5604(5) 0.2571(4) 0.4449(3) 0.0332(7) Uani 1 1 d . . .
H11 H 0.5466 0.1814 0.5029 0.040 Uiso 1 1 calc R . .
C12 C 0.4364(5) 0.2931(4) 0.3605(3) 0.0312(7) Uani 1 1 d . . .
H12 H 0.3364 0.2429 0.3637 0.037 Uiso 1 1 calc R . .
Cl1 Cl 0.96210(13) 0.85307(10) -0.23056(8) 0.0398(2) Uani 1 1 d . . .
Cl2 Cl 0.95991(12) 0.67672(8) 0.01919(9) 0.0391(2) Uani 1 1 d . . .
Cl3 Cl 0.73172(14) 0.84277(9) 0.24748(8) 0.0387(2) Uani 1 1 d . . .
I1 I 0.90135(3) 0.27572(3) 0.564201(19) 0.03831(8) Uani 1 1 d . . .
N1 N 0.3459(4) 0.4307(3) 0.1790(3) 0.0289(6) Uani 1 1 d . . .
O1 O 0.5534(3) 1.2988(2) -0.02595(19) 0.0260(4) Uani 1 1 d . . .
H1O H 0.4884 1.3268 0.0376 0.039 Uiso 1 1 calc R . .
H1A H 0.328(6) 0.515(5) 0.147(3) 0.033(10) Uiso 1 1 d . . .
H1B H 0.243(6) 0.401(4) 0.195(3) 0.028(10) Uiso 1 1 d . . .
 
loop_
 _atom_site_aniso_label
 _atom_site_aniso_U_11
 _atom_site_aniso_U_22
 _atom_site_aniso_U_33
 _atom_site_aniso_U_23
 _atom_site_aniso_U_13
 _atom_site_aniso_U_12
C1 0.0175(13) 0.0210(14) 0.0237(14) 0.0008(11) -0.0055(11) -0.0052(10)
C2 0.0225(14) 0.0262(15) 0.0228(14) -0.0013(11) -0.0040(11) -0.0080(11)
C3 0.0172(13) 0.0288(15) 0.0302(16) -0.0102(12) -0.0005(11) -0.0067(11)
C4 0.0184(13) 0.0150(13) 0.0426(18) -0.0072(12) -0.0083(12) -0.0016(10)
C5 0.0225(14) 0.0242(14) 0.0272(15) 0.0047(11) -0.0094(12) -0.0079(11)
C6 0.0191(13) 0.0252(14) 0.0210(14) -0.0003(11) -0.0034(11) -0.0050(11)
C7 0.0252(14) 0.0250(15) 0.0202(14) -0.0069(11) -0.0002(11) -0.0009(11)
C8 0.0344(17) 0.0203(14) 0.0281(16) 0.0013(12) -0.0057(13) -0.0051(12)
C9 0.0314(16) 0.0284(16) 0.0291(16) -0.0060(12) -0.0050(13) -0.0062(13)
C10 0.0285(15) 0.0321(16) 0.0174(14) -0.0061(12) -0.0022(12) 0.0019(12)
C11 0.0380(18) 0.0388(18) 0.0197(15) 0.0048(13) 0.0022(13) -0.0106(14)
C12 0.0307(16) 0.0354(17) 0.0278(16) -0.0043(13) 0.0010(13) -0.0116(13)
Cl1 0.0348(4) 0.0425(5) 0.0429(5) -0.0237(4) 0.0062(4) -0.0103(4)
Cl2 0.0305(4) 0.0174(3) 0.0706(6) -0.0066(4) -0.0166(4) 0.0005(3)
Cl3 0.0521(5) 0.0298(4) 0.0358(4) 0.0127(3) -0.0176(4) -0.0105(4)
I1 0.03512(13) 0.05327(16) 0.02303(12) -0.00009(9) -0.00657(9) -0.00223(10)
N1 0.0284(14) 0.0276(15) 0.0298(15) -0.0011(11) -0.0065(11) -0.0035(11)
O1 0.0290(11) 0.0205(10) 0.0251(11) 0.0022(8) -0.0045(9) -0.0001(8)
 
_geom_special_details
;
 All s.u.'s (except the s.u. in the dihedral angle between two l.s. planes)
 are estimated using the full covariance matrix.  The cell s.u.'s are taken
 into account individually in the estimation of s.u.'s in distances, angles
 and torsion angles; correlations between s.u.'s in cell parameters are only
 used when they are defined by crystal symmetry.  An approximate (isotropic)
 treatment of cell s.u.'s is used for estimating s.u.'s involving l.s. planes.
;
 
loop_
 _geom_bond_atom_site_label_1
 _geom_bond_atom_site_label_2
 _geom_bond_distance
 _geom_bond_site_symmetry_2
 _geom_bond_publ_flag
C1 O1 1.358(3) . ?
C1 C6 1.390(4) . ?
C1 C2 1.391(4) . ?
C2 C3 1.384(4) . ?
C2 H2 0.9300 . ?
C3 C4 1.390(5) . ?
C3 Cl1 1.731(3) . ?
C4 C5 1.385(4) . ?
C4 Cl2 1.723(3) . ?
C5 C6 1.386(4) . ?
C5 Cl3 1.733(3) . ?
C6 H6 0.9300 . ?
C7 C12 1.388(4) . ?
C7 C8 1.393(4) . ?
C7 N1 1.412(4) . ?
C8 C9 1.380(4) . ?
C8 H8 0.9300 . ?
C9 C10 1.382(5) . ?
C9 H9 0.9300 . ?
C10 C11 1.390(5) . ?
C10 I1 2.095(3) . ?
C11 C12 1.387(5) . ?
C11 H11 0.9300 . ?
C12 H12 0.9300 . ?
N1 H1A 0.83(4) . ?
N1 H1B 0.82(4) . ?
O1 H1O 0.8200 . ?
 
loop_
 _geom_angle_atom_site_label_1
 _geom_angle_atom_site_label_2
 _geom_angle_atom_site_label_3
 _geom_angle
 _geom_angle_site_symmetry_1
 _geom_angle_site_symmetry_3
 _geom_angle_publ_flag
O1 C1 C6 122.7(3) . . ?
O1 C1 C2 117.2(3) . . ?
C6 C1 C2 120.2(3) . . ?
C3 C2 C1 119.2(3) . . ?
C3 C2 H2 120.4 . . ?
C1 C2 H2 120.4 . . ?
C2 C3 C4 122.0(3) . . ?
C2 C3 Cl1 118.1(2) . . ?
C4 C3 Cl1 120.0(2) . . ?
C5 C4 C3 117.6(3) . . ?
C5 C4 Cl2 121.1(3) . . ?
C3 C4 Cl2 121.4(2) . . ?
C4 C5 C6 122.0(3) . . ?
C4 C5 Cl3 120.8(2) . . ?
C6 C5 Cl3 117.2(2) . . ?
C5 C6 C1 119.1(3) . . ?
C5 C6 H6 120.4 . . ?
C1 C6 H6 120.4 . . ?
C12 C7 C8 119.2(3) . . ?
C12 C7 N1 121.1(3) . . ?
C8 C7 N1 119.7(3) . . ?
C9 C8 C7 120.2(3) . . ?
C9 C8 H8 119.9 . . ?
C7 C8 H8 119.9 . . ?
C8 C9 C10 120.2(3) . . ?
C8 C9 H9 119.9 . . ?
C10 C9 H9 119.9 . . ?
C9 C10 C11 120.4(3) . . ?
C9 C10 I1 120.2(2) . . ?
C11 C10 I1 119.3(2) . . ?
C12 C11 C10 119.1(3) . . ?
C12 C11 H11 120.4 . . ?
C10 C11 H11 120.4 . . ?
C11 C12 C7 120.9(3) . . ?
C11 C12 H12 119.6 . . ?
C7 C12 H12 119.6 . . ?
C7 N1 H1A 117(3) . . ?
C7 N1 H1B 114(3) . . ?
H1A N1 H1B 112(4) . . ?
C1 O1 H1O 109.5 . . ?
 
loop_
 _geom_torsion_atom_site_label_1
 _geom_torsion_atom_site_label_2
 _geom_torsion_atom_site_label_3
 _geom_torsion_atom_site_label_4
 _geom_torsion
 _geom_torsion_site_symmetry_1
 _geom_torsion_site_symmetry_2
 _geom_torsion_site_symmetry_3
 _geom_torsion_site_symmetry_4
 _geom_torsion_publ_flag
O1 C1 C2 C3 -179.7(3) . . . . ?
C6 C1 C2 C3 -0.1(4) . . . . ?
C1 C2 C3 C4 0.7(4) . . . . ?
C1 C2 C3 Cl1 -179.9(2) . . . . ?
C2 C3 C4 C5 -0.5(4) . . . . ?
Cl1 C3 C4 C5 -179.9(2) . . . . ?
C2 C3 C4 Cl2 179.5(2) . . . . ?
Cl1 C3 C4 Cl2 0.1(4) . . . . ?
C3 C4 C5 C6 -0.3(4) . . . . ?
Cl2 C4 C5 C6 179.7(2) . . . . ?
C3 C4 C5 Cl3 179.4(2) . . . . ?
Cl2 C4 C5 Cl3 -0.6(4) . . . . ?
C4 C5 C6 C1 0.9(4) . . . . ?
Cl3 C5 C6 C1 -178.8(2) . . . . ?
O1 C1 C6 C5 178.9(3) . . . . ?
C2 C1 C6 C5 -0.7(4) . . . . ?
C12 C7 C8 C9 1.7(5) . . . . ?
N1 C7 C8 C9 -175.0(3) . . . . ?
C7 C8 C9 C10 -0.4(5) . . . . ?
C8 C9 C10 C11 -0.2(5) . . . . ?
C8 C9 C10 I1 176.4(2) . . . . ?
C9 C10 C11 C12 -0.6(5) . . . . ?
I1 C10 C11 C12 -177.2(2) . . . . ?
C10 C11 C12 C7 2.0(5) . . . . ?
C8 C7 C12 C11 -2.6(5) . . . . ?
N1 C7 C12 C11 174.1(3) . . . . ?
 
_diffrn_measured_fraction_theta_max    0.997
_diffrn_reflns_theta_full              27.48
_diffrn_measured_fraction_theta_full   0.997
_refine_diff_density_max    0.844
_refine_diff_density_min   -1.184
_refine_diff_density_rms    0.102

#==============================================================================
data_18
#==============================================================================
 
_audit_creation_method            SHELXL-97
_chemical_name_systematic         ?
_chemical_name_common             ?
_chemical_melting_point           ?
_chemical_formula_moiety          'C6 H4 Cl I N, C6 H3 Cl3 O'
_chemical_formula_sum             'C12 H7 Cl4 I N O'
_chemical_formula_weight          449.89
 
loop_
 _atom_type_symbol
 _atom_type_description
 _atom_type_scat_dispersion_real
 _atom_type_scat_dispersion_imag
 _atom_type_scat_source
 'C'  'C'   0.0033   0.0016
 'International Tables Vol C Tables 4.2.6.8 and 6.1.1.4'
 'H'  'H'   0.0000   0.0000
 'International Tables Vol C Tables 4.2.6.8 and 6.1.1.4'
 'N'  'N'   0.0061   0.0033
 'International Tables Vol C Tables 4.2.6.8 and 6.1.1.4'
 'O'  'O'   0.0106   0.0060
 'International Tables Vol C Tables 4.2.6.8 and 6.1.1.4'
 'Cl'  'Cl'   0.1484   0.1585
 'International Tables Vol C Tables 4.2.6.8 and 6.1.1.4'
 'I'  'I'  -0.4742   1.8119
 'International Tables Vol C Tables 4.2.6.8 and 6.1.1.4'
 
_symmetry_cell_setting            'triclinic'
_symmetry_space_group_name_H-M    'P -1' 
 
loop_
 _symmetry_equiv_pos_as_xyz
 'x, y, z'
 '-x, -y, -z'
 
_cell_length_a                    7.107(2)
_cell_length_b                    9.498(3)
_cell_length_c                    11.827(3)
_cell_angle_alpha                 85.425(6)
_cell_angle_beta                  81.804(6)
_cell_angle_gamma                 71.851(5)
_cell_volume                      750.4(4)
_cell_formula_units_Z             2
_cell_measurement_temperature     150(2)
_cell_measurement_reflns_used     7098
_cell_measurement_theta_min       3.0
_cell_measurement_theta_max       27.5
 
_exptl_crystal_description        ?
_exptl_crystal_colour             ?
_exptl_crystal_size_max           0.3
_exptl_crystal_size_mid           0.2
_exptl_crystal_size_min           0.1
_exptl_crystal_density_meas       ?
_exptl_crystal_density_diffrn     1.991
_exptl_crystal_density_method     'not measured'
_exptl_crystal_F_000              430
_exptl_absorpt_coefficient_mu     2.835
_exptl_absorpt_correction_type    multi-scan
_exptl_absorpt_correction_T_max   1.000
_exptl_absorpt_correction_T_min   0.578
_exptl_absorpt_process_details    'Jacobson, R. (1998) Private communication'
 
_exptl_special_details
;
 ?
;
 
_diffrn_ambient_temperature       150(2)
_diffrn_radiation_wavelength      0.71073
_diffrn_radiation_type            MoK\a
_diffrn_radiation_source          'fine-focus sealed tube'
_diffrn_radiation_monochromator   graphite
_diffrn_measurement_device_type   ?
_diffrn_measurement_method        ?
_diffrn_detector_area_resol_mean  ?
_diffrn_standards_number          ?
_diffrn_standards_interval_count  ?
_diffrn_standards_interval_time   ?
_diffrn_standards_decay_%         ?
_diffrn_reflns_number             7564
_diffrn_reflns_av_R_equivalents   0.0256
_diffrn_reflns_av_sigmaI/netI     0.0313
_diffrn_reflns_limit_h_min        -9
_diffrn_reflns_limit_h_max        9
_diffrn_reflns_limit_k_min        -12
_diffrn_reflns_limit_k_max        12
_diffrn_reflns_limit_l_min        -15
_diffrn_reflns_limit_l_max        15
_diffrn_reflns_theta_min          3.04
_diffrn_reflns_theta_max          27.48
_reflns_number_total              3429
_reflns_number_gt                 3038
_reflns_threshold_expression      >2\s(I)
 
_computing_data_collection
;
CrystalClear-SM Expert 2.0 rc14 (Rigaku, 2009)
;
_computing_cell_refinement
;
CrystalClear-SM Expert 2.0 rc14 (Rigaku, 2009)
;
_computing_data_reduction
;
CrystalClear-SM Expert 2.0 rc14 (Rigaku, 2009)
;
_computing_structure_solution     'SHELXL-97 (Sheldrick, 2008)'
_computing_structure_refinement   'SHELXL-97 (Sheldrick, 2008)'
_computing_molecular_graphics     ?
_computing_publication_material   ?
 
_refine_special_details
;
 Refinement of F^2^ against ALL reflections.  The weighted R-factor wR and
 goodness of fit S are based on F^2^, conventional R-factors R are based
 on F, with F set to zero for negative F^2^. The threshold expression of
 F^2^ > 2\s(F^2^) is used only for calculating R-factors(gt) etc. and is
 not relevant to the choice of reflections for refinement.  R-factors based
 on F^2^ are statistically about twice as large as those based on F, and R-
 factors based on ALL data will be even larger.
;
 
_refine_ls_structure_factor_coef  Fsqd
_refine_ls_matrix_type            full
_refine_ls_weighting_scheme       calc
_refine_ls_weighting_details
 'calc w=1/[\s^2^(Fo^2^)+(0.0419P)^2^+1.7038P] where P=(Fo^2^+2Fc^2^)/3'
_atom_sites_solution_primary      direct
_atom_sites_solution_secondary    difmap
_atom_sites_solution_hydrogens    geom
_refine_ls_hydrogen_treatment     mixed
_refine_ls_extinction_method      SHELXL
_refine_ls_extinction_coef        0.0057(17)
_refine_ls_extinction_expression
 'Fc^*^=kFc[1+0.001xFc^2^\l^3^/sin(2\q)]^-1/4^'
_refine_ls_number_reflns          3429
_refine_ls_number_parameters      201
_refine_ls_number_restraints      0
_refine_ls_R_factor_all           0.0541
_refine_ls_R_factor_gt            0.0475
_refine_ls_wR_factor_ref          0.1235
_refine_ls_wR_factor_gt           0.1202
_refine_ls_goodness_of_fit_ref    1.199
_refine_ls_restrained_S_all       1.199
_refine_ls_shift/su_max           0.000
_refine_ls_shift/su_mean          0.000
 
loop_
 _atom_site_label
 _atom_site_type_symbol
 _atom_site_fract_x
 _atom_site_fract_y
 _atom_site_fract_z
 _atom_site_U_iso_or_equiv
 _atom_site_adp_type
 _atom_site_occupancy
 _atom_site_symmetry_multiplicity
 _atom_site_calc_flag
 _atom_site_refinement_flags
 _atom_site_disorder_assembly
 _atom_site_disorder_group
C9 C 0.0478(9) 0.7585(7) 0.4339(4) 0.0576(15) Uani 1 1 d . A .
C4 C -0.3545(6) 1.6353(4) 0.0128(5) 0.0369(10) Uani 1 1 d . . .
C1 C -0.1354(5) 1.3366(4) 0.0168(3) 0.0261(7) Uani 1 1 d . . .
C2 C -0.2313(6) 1.4048(4) 0.1180(4) 0.0305(8) Uani 1 1 d . . .
H2 H -0.2224 1.3513 0.1875 0.037 Uiso 1 1 calc R . .
C3 C -0.3398(6) 1.5529(5) 0.1137(4) 0.0364(10) Uani 1 1 d . . .
C10 C 0.1956(9) 0.8232(6) 0.4415(4) 0.0535(15) Uani 1 1 d . . .
C6 C -0.1475(6) 1.4163(4) -0.0864(4) 0.0285(8) Uani 1 1 d . . .
H6 H -0.0832 1.3709 -0.1541 0.034 Uiso 1 1 calc R . .
C7 C -0.0516(6) 0.9123(5) 0.2678(4) 0.0356(9) Uani 1 1 d . A .
C8 C -0.0739(8) 0.8023(6) 0.3494(4) 0.0473(12) Uani 1 1 d . . .
H8 H -0.1729 0.7582 0.3464 0.057 Uiso 1 1 calc R A .
C11 C 0.2145(7) 0.9344(6) 0.3621(4) 0.0473(12) Uani 1 1 d . A .
C5 C -0.2574(6) 1.5655(5) -0.0868(4) 0.0341(9) Uani 1 1 d . . .
C12 C 0.0938(7) 0.9789(5) 0.2751(4) 0.0375(10) Uani 1 1 d . . .
H12 H 0.1105 1.0531 0.2221 0.045 Uiso 1 1 calc R A .
Cl9 Cl 0.0426(4) 0.6367(3) 0.5358(2) 0.0572(7) Uani 0.50 1 d P . .
H1A H -0.177(9) 1.042(8) 0.141(6) 0.060(18) Uiso 1 1 d . . .
H1B H -0.264(10) 0.942(8) 0.186(6) 0.06(2) Uiso 1 1 d . . .
Cl2 Cl -0.49031(19) 1.82135(12) 0.01099(16) 0.0602(4) Uani 1 1 d . . .
Cl3 Cl -0.2662(2) 1.66233(15) -0.21655(13) 0.0586(4) Uani 1 1 d . . .
Cl4 Cl -0.4604(2) 1.63364(15) 0.24184(13) 0.0582(4) Uani 1 1 d . . .
Cl5 Cl 0.3820(3) 1.0050(2) 0.37402(17) 0.0305(4) Uani 0.50 1 d P . .
O1 O -0.0298(4) 1.1907(3) 0.0256(2) 0.0311(6) Uani 1 1 d . . .
H1O H 0.0197 1.1603 -0.0382 0.047 Uiso 1 1 calc R . .
N1 N -0.1658(7) 0.9488(5) 0.1758(3) 0.0371(8) Uani 1 1 d . . .
I1A I 0.42335(19) 0.7807(3) 0.55954(8) 0.0356(5) Uani 0.405(5) 1 d P A 1
I1B I 0.3726(2) 0.72527(18) 0.56697(5) 0.0421(4) Uani 0.595(5) 1 d P A 2
 
loop_
 _atom_site_aniso_label
 _atom_site_aniso_U_11
 _atom_site_aniso_U_22
 _atom_site_aniso_U_33
 _atom_site_aniso_U_23
 _atom_site_aniso_U_13
 _atom_site_aniso_U_12
C9 0.065(3) 0.055(3) 0.029(2) 0.004(2) 0.003(2) 0.010(3)
C4 0.0239(18) 0.0195(18) 0.071(3) -0.0066(19) -0.0157(19) -0.0064(15)
C1 0.0215(16) 0.0220(17) 0.035(2) -0.0005(15) -0.0058(15) -0.0062(13)
C2 0.0285(18) 0.0272(19) 0.036(2) -0.0053(16) -0.0026(16) -0.0087(15)
C3 0.0256(19) 0.029(2) 0.055(3) -0.0175(19) -0.0047(18) -0.0065(16)
C10 0.059(3) 0.050(3) 0.022(2) -0.0046(19) -0.005(2) 0.026(2)
C6 0.0259(18) 0.0274(19) 0.034(2) -0.0012(16) -0.0058(15) -0.0096(15)
C7 0.035(2) 0.033(2) 0.027(2) -0.0077(16) 0.0004(16) 0.0060(17)
C8 0.053(3) 0.044(3) 0.034(2) -0.003(2) 0.004(2) -0.002(2)
C11 0.044(3) 0.050(3) 0.033(2) -0.016(2) -0.0067(19) 0.011(2)
C5 0.0300(19) 0.0274(19) 0.051(3) 0.0104(18) -0.0195(18) -0.0139(16)
C12 0.041(2) 0.031(2) 0.029(2) -0.0033(17) -0.0062(17) 0.0059(17)
Cl9 0.0626(16) 0.0589(16) 0.0512(15) 0.0254(12) -0.0074(12) -0.0267(13)
Cl2 0.0452(6) 0.0198(5) 0.1186(13) -0.0068(6) -0.0368(7) -0.0016(4)
Cl3 0.0736(9) 0.0462(7) 0.0682(9) 0.0310(6) -0.0412(7) -0.0294(6)
Cl4 0.0484(7) 0.0505(7) 0.0715(9) -0.0372(7) 0.0047(6) -0.0056(6)
Cl5 0.0331(9) 0.0282(9) 0.0347(10) 0.0032(7) -0.0107(8) -0.0140(7)
O1 0.0350(15) 0.0213(13) 0.0313(14) -0.0015(11) -0.0023(12) -0.0010(11)
N1 0.037(2) 0.037(2) 0.033(2) -0.0050(16) -0.0046(16) -0.0039(17)
I1A 0.0354(5) 0.0376(9) 0.0330(4) 0.0010(4) -0.0100(3) -0.0082(4)
I1B 0.0549(6) 0.0354(5) 0.0274(3) 0.0028(2) -0.0097(2) -0.0004(4)
 
_geom_special_details
;
 All s.u.'s (except the s.u. in the dihedral angle between two l.s. planes)
 are estimated using the full covariance matrix.  The cell s.u.'s are taken
 into account individually in the estimation of s.u.'s in distances, angles
 and torsion angles; correlations between s.u.'s in cell parameters are only
 used when they are defined by crystal symmetry.  An approximate (isotropic)
 treatment of cell s.u.'s is used for estimating s.u.'s involving l.s. planes.
;
 
loop_
 _geom_bond_atom_site_label_1
 _geom_bond_atom_site_label_2
 _geom_bond_distance
 _geom_bond_site_symmetry_2
 _geom_bond_publ_flag
C9 C8 1.370(8) . ?
C9 C10 1.389(9) . ?
C9 Cl9 1.607(6) . ?
C4 C3 1.372(7) . ?
C4 C5 1.383(7) . ?
C4 Cl2 1.730(4) . ?
C1 O1 1.359(4) . ?
C1 C6 1.382(6) . ?
C1 C2 1.391(6) . ?
C2 C3 1.378(6) . ?
C3 Cl4 1.739(5) . ?
C10 C11 1.382(8) . ?
C10 I1B 2.057(5) . ?
C10 I1A 2.209(6) . ?
C6 C5 1.389(6) . ?
C7 C12 1.385(7) . ?
C7 C8 1.395(7) . ?
C7 N1 1.407(6) . ?
C11 C12 1.389(6) . ?
C11 Cl5 1.565(6) . ?
C5 Cl3 1.723(5) . ?
Cl9 I1B 2.805(4) . ?
 
loop_
 _geom_angle_atom_site_label_1
 _geom_angle_atom_site_label_2
 _geom_angle_atom_site_label_3
 _geom_angle
 _geom_angle_site_symmetry_1
 _geom_angle_site_symmetry_3
 _geom_angle_publ_flag
C8 C9 C10 121.0(5) . . ?
C8 C9 Cl9 128.1(6) . . ?
C10 C9 Cl9 110.9(4) . . ?
C3 C4 C5 118.1(4) . . ?
C3 C4 Cl2 120.7(4) . . ?
C5 C4 Cl2 121.1(4) . . ?
O1 C1 C6 122.8(4) . . ?
O1 C1 C2 116.6(3) . . ?
C6 C1 C2 120.5(4) . . ?
C3 C2 C1 118.9(4) . . ?
C4 C3 C2 122.0(4) . . ?
C4 C3 Cl4 120.4(3) . . ?
C2 C3 Cl4 117.6(4) . . ?
C11 C10 C9 118.0(5) . . ?
C11 C10 I1B 128.7(5) . . ?
C9 C10 I1B 113.2(4) . . ?
C11 C10 I1A 110.1(5) . . ?
C9 C10 I1A 132.0(4) . . ?
C1 C6 C5 118.7(4) . . ?
C12 C7 C8 118.7(4) . . ?
C12 C7 N1 120.4(4) . . ?
C8 C7 N1 120.8(5) . . ?
C9 C8 C7 121.0(5) . . ?
C10 C11 C12 121.7(5) . . ?
C10 C11 Cl5 116.4(4) . . ?
C12 C11 Cl5 121.9(5) . . ?
C4 C5 C6 121.7(4) . . ?
C4 C5 Cl3 120.8(3) . . ?
C6 C5 Cl3 117.5(4) . . ?
C7 C12 C11 119.7(5) . . ?
 
_diffrn_measured_fraction_theta_max    0.994
_diffrn_reflns_theta_full              27.48
_diffrn_measured_fraction_theta_full   0.994
_refine_diff_density_max    1.012
_refine_diff_density_min   -0.884
_refine_diff_density_rms    0.111


#==============================================================================
data_19
#==============================================================================
 
_audit_creation_method            SHELXL-97
_chemical_name_systematic         ?
_chemical_name_common             ?
_chemical_melting_point           ?
_chemical_formula_moiety          'C6 H3 Cl3 O, C6 H6 Cl N'
_chemical_formula_sum             'C12 H9 Cl4 N O'
_chemical_formula_weight          325.00
 
loop_
 _atom_type_symbol
 _atom_type_description
 _atom_type_scat_dispersion_real
 _atom_type_scat_dispersion_imag
 _atom_type_scat_source
 'C'  'C'   0.0033   0.0016
 'International Tables Vol C Tables 4.2.6.8 and 6.1.1.4'
 'H'  'H'   0.0000   0.0000
 'International Tables Vol C Tables 4.2.6.8 and 6.1.1.4'
 'Cl'  'Cl'   0.1484   0.1585
 'International Tables Vol C Tables 4.2.6.8 and 6.1.1.4'
 'N'  'N'   0.0061   0.0033
 'International Tables Vol C Tables 4.2.6.8 and 6.1.1.4'
 'O'  'O'   0.0106   0.0060
 'International Tables Vol C Tables 4.2.6.8 and 6.1.1.4'
 
_symmetry_cell_setting            monoclinic
_symmetry_space_group_name_H-M    'P 21/c'
 
loop_
 _symmetry_equiv_pos_as_xyz
 'x, y, z'
 '-x, y+1/2, -z+1/2'
 '-x, -y, -z'
 'x, -y-1/2, z-1/2'
 
_cell_length_a                    7.851(5)
_cell_length_b                    11.865(7)
_cell_length_c                    14.891(8)
_cell_angle_alpha                 90.00
_cell_angle_beta                  106.79(3)
_cell_angle_gamma                 90.00
_cell_volume                      1328.0(14)
_cell_formula_units_Z             4
_cell_measurement_temperature     150(2)
_cell_measurement_reflns_used     4028
_cell_measurement_theta_min       2.2
_cell_measurement_theta_max       27.5
 
_exptl_crystal_description        ?
_exptl_crystal_colour             ?
_exptl_crystal_size_max           0.20
_exptl_crystal_size_mid           0.20
_exptl_crystal_size_min           0.20
_exptl_crystal_density_meas       ?
_exptl_crystal_density_diffrn     1.626
_exptl_crystal_density_method     'not measured'
_exptl_crystal_F_000              656
_exptl_absorpt_coefficient_mu     0.876
_exptl_absorpt_correction_type    multi-scan
_exptl_absorpt_correction_T_max   1.000
_exptl_absorpt_correction_T_min   0.804
_exptl_absorpt_process_details    'Jacobson, R. (1998) Private communication'
 
_exptl_special_details
;
 ?
;
 
_diffrn_ambient_temperature       150(2)
_diffrn_radiation_wavelength      0.71073
_diffrn_radiation_type            MoK\a
_diffrn_radiation_source          'fine-focus sealed tube'
_diffrn_radiation_monochromator         'Graphite Monochromator'
_diffrn_measurement_specimen_support    'Fiber'
_diffrn_detector                        'CCD'
_diffrn_measurement_device
;
XtaLABmini: Fixed Chi 2 circle
;
_diffrn_measurement_device_type
;
Rigaku Mercury375R (2x2 bin mode)
;
_diffrn_detector_area_resol_mean        13.6612
_diffrn_standards_number          ?
_diffrn_standards_interval_count  ?
_diffrn_standards_interval_time   ?
_diffrn_standards_decay_%         ?
_diffrn_reflns_number             13867
_diffrn_reflns_av_R_equivalents   0.1565
_diffrn_reflns_av_sigmaI/netI     0.0848
_diffrn_reflns_limit_h_min        -10
_diffrn_reflns_limit_h_max        10
_diffrn_reflns_limit_k_min        -15
_diffrn_reflns_limit_k_max        15
_diffrn_reflns_limit_l_min        -19
_diffrn_reflns_limit_l_max        19
_diffrn_reflns_theta_min          2.23
_diffrn_reflns_theta_max          27.58
_reflns_number_total              3068
_reflns_number_gt                 2843
_reflns_threshold_expression      >2\s(I)
 
_computing_data_collection
;
CrystalClear-SM Expert 2.0 rc14 (Rigaku, 2009)
;
_computing_cell_refinement
;
CrystalClear-SM Expert 2.0 rc14 (Rigaku, 2009)
;
_computing_data_reduction
;
CrystalClear-SM Expert 2.0 rc14 (Rigaku, 2009)
;

_computing_structure_solution     'SHELXL-97 (Sheldrick, 2008)'
_computing_structure_refinement   'SHELXL-97 (Sheldrick, 2008)'
_computing_molecular_graphics     ?
_computing_publication_material   ?
 
_refine_special_details
;
 Refinement of F^2^ against ALL reflections.  The weighted R-factor wR and
 goodness of fit S are based on F^2^, conventional R-factors R are based
 on F, with F set to zero for negative F^2^. The threshold expression of
 F^2^ > 2\s(F^2^) is used only for calculating R-factors(gt) etc. and is
 not relevant to the choice of reflections for refinement.  R-factors based
 on F^2^ are statistically about twice as large as those based on F, and R-
 factors based on ALL data will be even larger.
;
 
_refine_ls_structure_factor_coef  Fsqd
_refine_ls_matrix_type            full
_refine_ls_weighting_scheme       calc
_refine_ls_weighting_details
 'calc w=1/[\s^2^(Fo^2^)+(0.0657P)^2^+0.2290P] where P=(Fo^2^+2Fc^2^)/3'
_atom_sites_solution_primary      direct
_atom_sites_solution_secondary    difmap
_atom_sites_solution_hydrogens    geom
_refine_ls_hydrogen_treatment     constr
_refine_ls_extinction_method      none
_refine_ls_extinction_coef        ?
_refine_ls_number_reflns          3068
_refine_ls_number_parameters      163
_refine_ls_number_restraints      0
_refine_ls_R_factor_all           0.0443
_refine_ls_R_factor_gt            0.0416
_refine_ls_wR_factor_ref          0.1436
_refine_ls_wR_factor_gt           0.1336
_refine_ls_goodness_of_fit_ref    1.139
_refine_ls_restrained_S_all       1.139
_refine_ls_shift/su_max           0.000
_refine_ls_shift/su_mean          0.000
 
loop_
 _atom_site_label
 _atom_site_type_symbol
 _atom_site_fract_x
 _atom_site_fract_y
 _atom_site_fract_z
 _atom_site_U_iso_or_equiv
 _atom_site_adp_type
 _atom_site_occupancy
 _atom_site_symmetry_multiplicity
 _atom_site_calc_flag
 _atom_site_refinement_flags
 _atom_site_disorder_assembly
 _atom_site_disorder_group
Cl1 Cl 0.80413(7) -0.33847(4) 0.02255(3) 0.02673(17) Uani 1 1 d . . .
Cl2 Cl 0.49563(7) -0.47342(4) -0.33598(3) 0.02614(17) Uani 1 1 d . . .
Cl3 Cl 0.59367(7) -0.52098(4) -0.11800(3) 0.03092(18) Uani 1 1 d . . .
O1 O 0.87627(19) -0.13477(12) -0.06494(10) 0.0263(3) Uani 1 1 d . . .
H1O H 0.9250 -0.0825 -0.0778 0.039 Uiso 1 1 d R . .
C1 C 0.7878(2) -0.21061(16) -0.12872(13) 0.0193(4) Uani 1 1 d . . .
C2 C 0.7412(3) -0.19133(16) -0.22498(13) 0.0206(4) Uani 1 1 d . . .
H2 H 0.7707 -0.1231 -0.2474 0.025 Uiso 1 1 calc R . .
C3 C 0.6517(2) -0.27218(17) -0.28749(13) 0.0203(4) Uani 1 1 d . . .
H3 H 0.6228 -0.2585 -0.3516 0.024 Uiso 1 1 calc R . .
C4 C 0.6050(2) -0.37335(16) -0.25525(13) 0.0188(4) Uani 1 1 d . . .
C5 C 0.6479(2) -0.39438(15) -0.15920(13) 0.0190(4) Uani 1 1 d . . .
C6 C 0.7396(2) -0.31274(16) -0.09657(13) 0.0188(4) Uani 1 1 d . . .
Cl4 Cl 0.34428(7) -0.20566(5) -0.03592(4) 0.03470(19) Uani 1 1 d . . .
N1 N -0.0477(2) -0.46511(15) -0.37280(12) 0.0253(4) Uani 1 1 d . . .
H1A H -0.1364 -0.4961 -0.3727 0.030 Uiso 1 1 d R . .
H1B H -0.0826 -0.4275 -0.4273 0.030 Uiso 1 1 d R . .
C7 C 0.0448(2) -0.40235(17) -0.29246(13) 0.0206(4) Uani 1 1 d . . .
C8 C 0.0453(3) -0.43822(17) -0.20308(14) 0.0220(4) Uani 1 1 d . . .
H8 H -0.0173 -0.5027 -0.1964 0.026 Uiso 1 1 calc R . .
C9 C 0.1383(3) -0.37849(18) -0.12416(13) 0.0240(4) Uani 1 1 d . . .
H9 H 0.1380 -0.4023 -0.0647 0.029 Uiso 1 1 calc R . .
C10 C 0.2316(3) -0.28310(17) -0.13490(13) 0.0231(4) Uani 1 1 d . . .
C11 C 0.2369(3) -0.24761(18) -0.22285(14) 0.0255(4) Uani 1 1 d . . .
H11 H 0.3024 -0.1843 -0.2290 0.031 Uiso 1 1 calc R . .
C12 C 0.1430(3) -0.30787(17) -0.30155(14) 0.0231(4) Uani 1 1 d . . .
H12 H 0.1459 -0.2848 -0.3608 0.028 Uiso 1 1 calc R . .
 
loop_
 _atom_site_aniso_label
 _atom_site_aniso_U_11
 _atom_site_aniso_U_22
 _atom_site_aniso_U_33
 _atom_site_aniso_U_23
 _atom_site_aniso_U_13
 _atom_site_aniso_U_12
Cl1 0.0356(3) 0.0287(3) 0.0148(3) 0.00239(17) 0.00550(19) -0.00280(19)
Cl2 0.0325(3) 0.0219(3) 0.0208(3) -0.00311(16) 0.0026(2) -0.00374(17)
Cl3 0.0423(3) 0.0231(3) 0.0243(3) 0.00520(17) 0.0047(2) -0.0112(2)
O1 0.0355(8) 0.0225(7) 0.0195(7) -0.0016(6) 0.0055(6) -0.0099(6)
C1 0.0199(8) 0.0185(9) 0.0189(9) -0.0021(7) 0.0049(7) 0.0001(6)
C2 0.0223(9) 0.0189(9) 0.0214(9) 0.0030(7) 0.0077(7) 0.0000(7)
C3 0.0206(8) 0.0240(9) 0.0166(8) 0.0026(7) 0.0061(7) 0.0020(7)
C4 0.0178(8) 0.0199(9) 0.0186(9) -0.0021(7) 0.0049(6) 0.0011(7)
C5 0.0195(8) 0.0189(8) 0.0194(9) 0.0033(7) 0.0070(7) 0.0011(7)
C6 0.0209(8) 0.0209(9) 0.0156(8) 0.0011(7) 0.0066(7) 0.0016(7)
Cl4 0.0343(3) 0.0378(3) 0.0253(3) -0.0060(2) -0.0020(2) 0.0013(2)
N1 0.0273(8) 0.0259(9) 0.0207(8) -0.0010(6) 0.0039(6) 0.0038(7)
C7 0.0209(8) 0.0206(9) 0.0202(9) 0.0005(7) 0.0056(7) 0.0085(7)
C8 0.0242(9) 0.0200(9) 0.0226(9) 0.0026(7) 0.0080(7) 0.0043(7)
C9 0.0259(9) 0.0280(10) 0.0183(9) 0.0037(7) 0.0066(7) 0.0070(8)
C10 0.0207(9) 0.0257(9) 0.0211(9) -0.0027(7) 0.0035(7) 0.0057(7)
C11 0.0218(9) 0.0262(10) 0.0293(10) 0.0028(8) 0.0087(8) 0.0018(8)
C12 0.0239(9) 0.0261(10) 0.0210(9) 0.0041(7) 0.0093(7) 0.0044(7)
 
_geom_special_details
;
 All s.u.'s (except the s.u. in the dihedral angle between two l.s. planes)
 are estimated using the full covariance matrix.  The cell s.u.'s are taken
 into account individually in the estimation of s.u.'s in distances, angles
 and torsion angles; correlations between s.u.'s in cell parameters are only
 used when they are defined by crystal symmetry.  An approximate (isotropic)
 treatment of cell s.u.'s is used for estimating s.u.'s involving l.s. planes.
;
 
loop_
 _geom_bond_atom_site_label_1
 _geom_bond_atom_site_label_2
 _geom_bond_distance
 _geom_bond_site_symmetry_2
 _geom_bond_publ_flag
Cl1 C6 1.725(2) . ?
Cl2 C4 1.731(2) . ?
Cl3 C5 1.722(2) . ?
O1 C1 1.346(2) . ?
O1 H1O 0.7811 . ?
C1 C2 1.392(3) . ?
C1 C6 1.395(3) . ?
C2 C3 1.379(3) . ?
C2 H2 0.9300 . ?
C3 C4 1.381(3) . ?
C3 H3 0.9300 . ?
C4 C5 1.394(3) . ?
C5 C6 1.392(3) . ?
Cl4 C10 1.745(2) . ?
N1 C7 1.418(3) . ?
N1 H1A 0.7881 . ?
N1 H1B 0.8964 . ?
C7 C12 1.389(3) . ?
C7 C8 1.396(3) . ?
C8 C9 1.386(3) . ?
C8 H8 0.9300 . ?
C9 C10 1.382(3) . ?
C9 H9 0.9300 . ?
C10 C11 1.388(3) . ?
C11 C12 1.389(3) . ?
C11 H11 0.9300 . ?
C12 H12 0.9300 . ?
 
loop_
 _geom_angle_atom_site_label_1
 _geom_angle_atom_site_label_2
 _geom_angle_atom_site_label_3
 _geom_angle
 _geom_angle_site_symmetry_1
 _geom_angle_site_symmetry_3
 _geom_angle_publ_flag
C1 O1 H1O 123.1 . . ?
O1 C1 C2 123.04(17) . . ?
O1 C1 C6 118.32(17) . . ?
C2 C1 C6 118.64(17) . . ?
C3 C2 C1 120.79(17) . . ?
C3 C2 H2 119.6 . . ?
C1 C2 H2 119.6 . . ?
C2 C3 C4 120.30(18) . . ?
C2 C3 H3 119.9 . . ?
C4 C3 H3 119.9 . . ?
C3 C4 C5 120.16(17) . . ?
C3 C4 Cl2 118.88(15) . . ?
C5 C4 Cl2 120.95(15) . . ?
C6 C5 C4 119.20(17) . . ?
C6 C5 Cl3 120.09(14) . . ?
C4 C5 Cl3 120.69(14) . . ?
C5 C6 C1 120.90(17) . . ?
C5 C6 Cl1 120.48(14) . . ?
C1 C6 Cl1 118.57(15) . . ?
C7 N1 H1A 118.7 . . ?
C7 N1 H1B 116.7 . . ?
H1A N1 H1B 101.3 . . ?
C12 C7 C8 119.34(18) . . ?
C12 C7 N1 120.33(18) . . ?
C8 C7 N1 120.25(18) . . ?
C9 C8 C7 120.55(19) . . ?
C9 C8 H8 119.7 . . ?
C7 C8 H8 119.7 . . ?
C10 C9 C8 119.18(18) . . ?
C10 C9 H9 120.4 . . ?
C8 C9 H9 120.4 . . ?
C9 C10 C11 121.25(18) . . ?
C9 C10 Cl4 119.31(15) . . ?
C11 C10 Cl4 119.43(16) . . ?
C10 C11 C12 119.15(19) . . ?
C10 C11 H11 120.4 . . ?
C12 C11 H11 120.4 . . ?
C7 C12 C11 120.49(18) . . ?
C7 C12 H12 119.8 . . ?
C11 C12 H12 119.8 . . ?
 
loop_
 _geom_torsion_atom_site_label_1
 _geom_torsion_atom_site_label_2
 _geom_torsion_atom_site_label_3
 _geom_torsion_atom_site_label_4
 _geom_torsion
 _geom_torsion_site_symmetry_1
 _geom_torsion_site_symmetry_2
 _geom_torsion_site_symmetry_3
 _geom_torsion_site_symmetry_4
 _geom_torsion_publ_flag
O1 C1 C2 C3 179.49(17) . . . . ?
C6 C1 C2 C3 -1.1(3) . . . . ?
C1 C2 C3 C4 0.8(3) . . . . ?
C2 C3 C4 C5 0.0(3) . . . . ?
C2 C3 C4 Cl2 -179.09(14) . . . . ?
C3 C4 C5 C6 -0.6(3) . . . . ?
Cl2 C4 C5 C6 178.53(14) . . . . ?
C3 C4 C5 Cl3 -178.96(14) . . . . ?
Cl2 C4 C5 Cl3 0.1(2) . . . . ?
C4 C5 C6 C1 0.3(3) . . . . ?
Cl3 C5 C6 C1 178.68(14) . . . . ?
C4 C5 C6 Cl1 -176.92(13) . . . . ?
Cl3 C5 C6 Cl1 1.5(2) . . . . ?
O1 C1 C6 C5 179.98(16) . . . . ?
C2 C1 C6 C5 0.5(3) . . . . ?
O1 C1 C6 Cl1 -2.8(2) . . . . ?
C2 C1 C6 Cl1 177.80(14) . . . . ?
C12 C7 C8 C9 1.9(3) . . . . ?
N1 C7 C8 C9 178.74(17) . . . . ?
C7 C8 C9 C10 -0.3(3) . . . . ?
C8 C9 C10 C11 -1.4(3) . . . . ?
C8 C9 C10 Cl4 178.39(14) . . . . ?
C9 C10 C11 C12 1.5(3) . . . . ?
Cl4 C10 C11 C12 -178.27(14) . . . . ?
C8 C7 C12 C11 -1.8(3) . . . . ?
N1 C7 C12 C11 -178.62(17) . . . . ?
C10 C11 C12 C7 0.1(3) . . . . ?
 
_diffrn_measured_fraction_theta_max    0.995
_diffrn_reflns_theta_full              27.58
_diffrn_measured_fraction_theta_full   0.995
_refine_diff_density_max    0.425
_refine_diff_density_min   -0.668
_refine_diff_density_rms    0.109

#==============================================================================
data_20
#==============================================================================
 
_audit_creation_method            SHELXL-97
_chemical_name_systematic         ?
_chemical_name_common             ?
_chemical_melting_point           ?
_chemical_formula_moiety          'C6 H3 Cl3 O, C6 H6 Cl N'
_chemical_formula_sum             'C12 H9 Cl4 N O'
_chemical_formula_weight          325.00
 
loop_
 _atom_type_symbol
 _atom_type_description
 _atom_type_scat_dispersion_real
 _atom_type_scat_dispersion_imag
 _atom_type_scat_source
 'C'  'C'   0.0033   0.0016
 'International Tables Vol C Tables 4.2.6.8 and 6.1.1.4'
 'H'  'H'   0.0000   0.0000
 'International Tables Vol C Tables 4.2.6.8 and 6.1.1.4'
 'N'  'N'   0.0061   0.0033
 'International Tables Vol C Tables 4.2.6.8 and 6.1.1.4'
 'O'  'O'   0.0106   0.0060
 'International Tables Vol C Tables 4.2.6.8 and 6.1.1.4'
 'Cl'  'Cl'   0.1484   0.1585
 'International Tables Vol C Tables 4.2.6.8 and 6.1.1.4'
 
_symmetry_cell_setting            triclinic
_symmetry_space_group_name_H-M    'P -1'
 
loop_
 _symmetry_equiv_pos_as_xyz
 'x, y, z'
 '-x, -y, -z'
 
_cell_length_a                    7.208(9)
_cell_length_b                    9.333(10)
_cell_length_c                    10.884(13)
_cell_angle_alpha                 99.035(14)
_cell_angle_beta                  107.107(6)
_cell_angle_gamma                 102.219(10)
_cell_volume                      664.9(13)
_cell_formula_units_Z             2
_cell_measurement_temperature     150(2)
_cell_measurement_reflns_used     2132
_cell_measurement_theta_min       3.1
_cell_measurement_theta_max       27.5
 
_exptl_crystal_description        ?
_exptl_crystal_colour             ?
_exptl_crystal_size_max           0.20
_exptl_crystal_size_mid           0.20
_exptl_crystal_size_min           0.20
_exptl_crystal_density_meas       ?
_exptl_crystal_density_diffrn     1.623
_exptl_crystal_density_method     'not measured'
_exptl_crystal_F_000              328
_exptl_absorpt_coefficient_mu     0.875
_exptl_absorpt_correction_type    multi-scan
_exptl_absorpt_correction_T_max   1.000
_exptl_absorpt_correction_T_min   0.844
_exptl_absorpt_process_details    'Jacobson, R. (1998) Private communication'
 
_exptl_special_details
;
 ?
;
 
_diffrn_ambient_temperature       150(2)
_diffrn_radiation_wavelength      0.71073
_diffrn_radiation_type            MoK\a
_diffrn_radiation_source          'fine-focus sealed tube'
_diffrn_radiation_monochromator         'Graphite Monochromator'
_diffrn_measurement_specimen_support    'Fiber'
_diffrn_detector                        'CCD'
_diffrn_measurement_device
;
XtaLABmini: Fixed Chi 2 circle
;
_diffrn_measurement_device_type
;
Rigaku Mercury375R (2x2 bin mode)
;
_diffrn_detector_area_resol_mean        13.6612
_diffrn_standards_number          ?
_diffrn_standards_interval_count  ?
_diffrn_standards_interval_time   ?
_diffrn_standards_decay_%         ?
_diffrn_reflns_number             5849
_diffrn_reflns_av_R_equivalents   0.1559
_diffrn_reflns_av_sigmaI/netI     0.1254
_diffrn_reflns_limit_h_min        -8
_diffrn_reflns_limit_h_max        8
_diffrn_reflns_limit_k_min        -11
_diffrn_reflns_limit_k_max        11
_diffrn_reflns_limit_l_min        -13
_diffrn_reflns_limit_l_max        13
_diffrn_reflns_theta_min          2.01
_diffrn_reflns_theta_max          25.20
_reflns_number_total              2397
_reflns_number_gt                 2240
_reflns_threshold_expression      >2\s(I)
 
_computing_data_collection
;
CrystalClear-SM Expert 2.0 rc14 (Rigaku, 2009)
;
_computing_cell_refinement
;
CrystalClear-SM Expert 2.0 rc14 (Rigaku, 2009)
;
_computing_data_reduction
;
CrystalClear-SM Expert 2.0 rc14 (Rigaku, 2009)
;

_computing_structure_solution     'SHELXL-97 (Sheldrick, 2008)'
_computing_structure_refinement   'SHELXL-97 (Sheldrick, 2008)'
_computing_molecular_graphics     ?
_computing_publication_material   ?
 
_refine_special_details
;
 Refinement of F^2^ against ALL reflections.  The weighted R-factor wR and
 goodness of fit S are based on F^2^, conventional R-factors R are based
 on F, with F set to zero for negative F^2^. The threshold expression of
 F^2^ > 2\s(F^2^) is used only for calculating R-factors(gt) etc. and is
 not relevant to the choice of reflections for refinement.  R-factors based
 on F^2^ are statistically about twice as large as those based on F, and R-
 factors based on ALL data will be even larger.
;
 
_refine_ls_structure_factor_coef  Fsqd
_refine_ls_matrix_type            full
_refine_ls_weighting_scheme       calc
_refine_ls_weighting_details
 'calc w=1/[\s^2^(Fo^2^)+(0.0565P)^2^+0.0167P] where P=(Fo^2^+2Fc^2^)/3'
_atom_sites_solution_primary      direct
_atom_sites_solution_secondary    difmap
_atom_sites_solution_hydrogens    geom
_refine_ls_hydrogen_treatment     mixed
_refine_ls_extinction_method      none
_refine_ls_extinction_coef        ?
_refine_ls_number_reflns          2397
_refine_ls_number_parameters      175
_refine_ls_number_restraints      0
_refine_ls_R_factor_all           0.0452
_refine_ls_R_factor_gt            0.0422
_refine_ls_wR_factor_ref          0.1390
_refine_ls_wR_factor_gt           0.1161
_refine_ls_goodness_of_fit_ref    1.144
_refine_ls_restrained_S_all       1.144
_refine_ls_shift/su_max           0.000
_refine_ls_shift/su_mean          0.000
 
loop_
 _atom_site_label
 _atom_site_type_symbol
 _atom_site_fract_x
 _atom_site_fract_y
 _atom_site_fract_z
 _atom_site_U_iso_or_equiv
 _atom_site_adp_type
 _atom_site_occupancy
 _atom_site_symmetry_multiplicity
 _atom_site_calc_flag
 _atom_site_refinement_flags
 _atom_site_disorder_assembly
 _atom_site_disorder_group
H1A H 0.070(4) 0.868(3) 0.286(3) 0.026(8) Uiso 1 1 d . . .
H1O H 0.049(4) 0.185(3) 0.557(3) 0.031(7) Uiso 1 1 d . . .
H1B H 0.019(4) 0.984(3) 0.333(3) 0.019(6) Uiso 1 1 d . . .
Cl1 Cl 0.27595(9) 0.59690(6) 0.24122(6) 0.0263(2) Uani 1 1 d . . .
Cl2 Cl 0.46362(8) 0.83079(5) 0.51627(7) 0.0277(2) Uani 1 1 d . . .
Cl3 Cl 0.07242(9) 0.25908(6) 0.22791(6) 0.0260(2) Uani 1 1 d . . .
Cl4 Cl -0.71511(9) 0.95479(7) 0.10761(7) 0.0302(2) Uani 1 1 d . . .
O1 O 0.0510(2) 0.20209(15) 0.47606(18) 0.0211(4) Uani 1 1 d . . .
N1 N -0.0066(3) 0.8943(2) 0.3094(2) 0.0208(5) Uani 1 1 d . . .
C7 C -0.1900(3) 0.8492(2) 0.2005(2) 0.0185(5) Uani 1 1 d . . .
C3 C 0.2616(3) 0.5415(2) 0.3828(2) 0.0180(5) Uani 1 1 d . . .
C9 C -0.5251(3) 0.8671(2) 0.1026(2) 0.0210(5) Uani 1 1 d . . .
C8 C -0.3424(3) 0.9193(2) 0.2042(2) 0.0201(5) Uani 1 1 d . . .
H8 H -0.3207 0.9997 0.2740 0.024 Uiso 1 1 calc R . .
C4 C 0.3422(3) 0.6451(2) 0.5047(3) 0.0186(5) Uani 1 1 d . . .
C5 C 0.3273(3) 0.6014(2) 0.6184(2) 0.0209(5) Uani 1 1 d . . .
H5 H 0.3822 0.6711 0.6996 0.025 Uiso 1 1 calc R . .
C1 C 0.1492(3) 0.3480(2) 0.4901(2) 0.0171(5) Uani 1 1 d . . .
C2 C 0.1676(3) 0.3918(2) 0.3767(2) 0.0172(5) Uani 1 1 d . . .
C12 C -0.2251(4) 0.7309(2) 0.0940(3) 0.0241(5) Uani 1 1 d . . .
H12 H -0.1236 0.6852 0.0901 0.029 Uiso 1 1 calc R . .
C6 C 0.2299(3) 0.4534(2) 0.6103(2) 0.0206(5) Uani 1 1 d . . .
H6 H 0.2187 0.4245 0.6864 0.025 Uiso 1 1 calc R . .
C10 C -0.5644(4) 0.7485(2) -0.0034(3) 0.0255(5) Uani 1 1 d . . .
H10 H -0.6893 0.7150 -0.0706 0.031 Uiso 1 1 calc R . .
C11 C -0.4110(4) 0.6810(2) -0.0062(3) 0.0268(6) Uani 1 1 d . . .
H11 H -0.4334 0.6010 -0.0764 0.032 Uiso 1 1 calc R . .
 
loop_
 _atom_site_aniso_label
 _atom_site_aniso_U_11
 _atom_site_aniso_U_22
 _atom_site_aniso_U_33
 _atom_site_aniso_U_23
 _atom_site_aniso_U_13
 _atom_site_aniso_U_12
Cl1 0.0375(4) 0.0253(3) 0.0281(4) 0.0167(3) 0.0191(3) 0.0143(2)
Cl2 0.0295(4) 0.0138(3) 0.0415(5) 0.0093(3) 0.0146(3) 0.0041(2)
Cl3 0.0366(4) 0.0204(3) 0.0194(4) 0.0031(3) 0.0092(3) 0.0061(2)
Cl4 0.0298(4) 0.0360(4) 0.0382(5) 0.0166(3) 0.0211(3) 0.0175(3)
O1 0.0273(8) 0.0147(7) 0.0223(9) 0.0059(7) 0.0119(7) 0.0020(6)
N1 0.0227(10) 0.0173(10) 0.0253(12) 0.0054(8) 0.0124(9) 0.0050(8)
C7 0.0236(11) 0.0143(10) 0.0222(13) 0.0082(9) 0.0131(9) 0.0044(8)
C3 0.0177(11) 0.0188(10) 0.0246(14) 0.0102(10) 0.0116(10) 0.0095(8)
C9 0.0276(12) 0.0200(10) 0.0270(14) 0.0118(10) 0.0203(10) 0.0099(8)
C8 0.0291(12) 0.0153(10) 0.0214(13) 0.0061(9) 0.0165(10) 0.0048(8)
C4 0.0168(10) 0.0153(10) 0.0271(13) 0.0076(9) 0.0089(9) 0.0071(8)
C5 0.0221(11) 0.0194(11) 0.0227(13) 0.0032(9) 0.0096(9) 0.0072(8)
C1 0.0161(10) 0.0160(10) 0.0237(13) 0.0088(9) 0.0095(9) 0.0069(7)
C2 0.0165(10) 0.0182(10) 0.0191(12) 0.0052(9) 0.0066(8) 0.0081(8)
C12 0.0313(12) 0.0217(11) 0.0269(14) 0.0088(10) 0.0160(10) 0.0122(9)
C6 0.0211(11) 0.0207(11) 0.0235(13) 0.0076(10) 0.0102(10) 0.0074(8)
C10 0.0259(12) 0.0280(11) 0.0224(13) 0.0083(10) 0.0077(10) 0.0058(9)
C11 0.0355(13) 0.0213(11) 0.0219(14) 0.0000(10) 0.0105(11) 0.0070(9)
 
_geom_special_details
;
 All s.u.'s (except the s.u. in the dihedral angle between two l.s. planes)
 are estimated using the full covariance matrix.  The cell s.u.'s are taken
 into account individually in the estimation of s.u.'s in distances, angles
 and torsion angles; correlations between s.u.'s in cell parameters are only
 used when they are defined by crystal symmetry.  An approximate (isotropic)
 treatment of cell s.u.'s is used for estimating s.u.'s involving l.s. planes.
;
 
loop_
 _geom_bond_atom_site_label_1
 _geom_bond_atom_site_label_2
 _geom_bond_distance
 _geom_bond_site_symmetry_2
 _geom_bond_publ_flag
Cl1 C3 1.724(3) . ?
Cl2 C4 1.735(3) . ?
Cl3 C2 1.728(3) . ?
Cl4 C9 1.747(3) . ?
O1 C1 1.357(3) . ?
N1 C7 1.420(3) . ?
C7 C12 1.391(3) . ?
C7 C8 1.400(3) . ?
C3 C4 1.392(4) . ?
C3 C2 1.400(3) . ?
C9 C8 1.377(4) . ?
C9 C10 1.383(4) . ?
C4 C5 1.389(4) . ?
C5 C6 1.387(3) . ?
C1 C6 1.387(4) . ?
C1 C2 1.393(4) . ?
C12 C11 1.384(4) . ?
C10 C11 1.389(4) . ?
 
loop_
 _geom_angle_atom_site_label_1
 _geom_angle_atom_site_label_2
 _geom_angle_atom_site_label_3
 _geom_angle
 _geom_angle_site_symmetry_1
 _geom_angle_site_symmetry_3
 _geom_angle_publ_flag
C12 C7 C8 119.5(2) . . ?
C12 C7 N1 121.1(2) . . ?
C8 C7 N1 119.2(2) . . ?
C4 C3 C2 119.0(2) . . ?
C4 C3 Cl1 120.53(17) . . ?
C2 C3 Cl1 120.47(17) . . ?
C8 C9 C10 122.8(2) . . ?
C8 C9 Cl4 118.64(18) . . ?
C10 C9 Cl4 118.59(19) . . ?
C9 C8 C7 118.7(2) . . ?
C5 C4 C3 120.6(2) . . ?
C5 C4 Cl2 119.13(18) . . ?
C3 C4 Cl2 120.24(18) . . ?
C6 C5 C4 119.7(2) . . ?
O1 C1 C6 123.4(2) . . ?
O1 C1 C2 117.3(2) . . ?
C6 C1 C2 119.3(2) . . ?
C1 C2 C3 120.6(2) . . ?
C1 C2 Cl3 119.20(17) . . ?
C3 C2 Cl3 120.22(18) . . ?
C11 C12 C7 120.1(2) . . ?
C5 C6 C1 120.8(2) . . ?
C9 C10 C11 117.8(2) . . ?
C12 C11 C10 121.1(2) . . ?
 
_diffrn_measured_fraction_theta_max    0.996
_diffrn_reflns_theta_full              25.20
_diffrn_measured_fraction_theta_full   0.996
_refine_diff_density_max    0.450
_refine_diff_density_min   -0.446
_refine_diff_density_rms    0.115

#==============================================================================
data_21
#==============================================================================
 
_audit_creation_method            SHELXL-97
_chemical_name_systematic         ?
_chemical_name_common             ?
_chemical_melting_point           ?
_chemical_formula_moiety          'C6 H3 Cl3 O, C6 H5 Cl2 N'
_chemical_formula_sum             'C12 H8 Cl5 N O'
_chemical_formula_weight          359.44
 
loop_
 _atom_type_symbol
 _atom_type_description
 _atom_type_scat_dispersion_real
 _atom_type_scat_dispersion_imag
 _atom_type_scat_source
 'C'  'C'   0.0033   0.0016
 'International Tables Vol C Tables 4.2.6.8 and 6.1.1.4'
 'H'  'H'   0.0000   0.0000
 'International Tables Vol C Tables 4.2.6.8 and 6.1.1.4'
 'N'  'N'   0.0061   0.0033
 'International Tables Vol C Tables 4.2.6.8 and 6.1.1.4'
 'O'  'O'   0.0106   0.0060
 'International Tables Vol C Tables 4.2.6.8 and 6.1.1.4'
 'Cl'  'Cl'   0.1484   0.1585
 'International Tables Vol C Tables 4.2.6.8 and 6.1.1.4'
 
_symmetry_cell_setting            triclinic
_symmetry_space_group_name_H-M    'P -1' 
 
loop_
 _symmetry_equiv_pos_as_xyz
 'x, y, z'
 '-x, -y, -z'
 
_cell_length_a                    7.1441(8)
_cell_length_b                    9.3027(10)
_cell_length_c                    11.8726(13)
_cell_angle_alpha                 77.966(5)
_cell_angle_beta                  74.889(5)
_cell_angle_gamma                 77.979(5)
_cell_volume                      735.06(14)
_cell_formula_units_Z             2
_cell_measurement_temperature     150
_cell_measurement_reflns_used     7290
_cell_measurement_theta_min       3.0
_cell_measurement_theta_max       27.5
 
_exptl_crystal_description        ?
_exptl_crystal_colour             ?
_exptl_crystal_size_max           0.3
_exptl_crystal_size_mid           0.2
_exptl_crystal_size_min           0.1
_exptl_crystal_density_meas       ?
_exptl_crystal_density_diffrn     1.624
_exptl_crystal_density_method     'not measured'
_exptl_crystal_F_000              360
_exptl_absorpt_coefficient_mu     0.975
_exptl_absorpt_correction_type    multi-scan
_exptl_absorpt_correction_T_max   1.000
_exptl_absorpt_correction_T_min   0.761
_exptl_absorpt_process_details    'Jacobson, R. (1998) Private communication'
 
_exptl_special_details
;
 ?
;
 
_diffrn_ambient_temperature       150(2)
_diffrn_radiation_wavelength      0.71073
_diffrn_radiation_type            MoK\a
_diffrn_radiation_source          'fine-focus sealed tube'
_diffrn_radiation_monochromator         'Graphite Monochromator'
_diffrn_measurement_specimen_support    'Fiber'
_diffrn_detector                        'CCD'
_diffrn_measurement_device
;
XtaLABmini: Fixed Chi 2 circle
;
_diffrn_measurement_device_type
;
Rigaku Mercury375R (2x2 bin mode)
;
_diffrn_detector_area_resol_mean        13.6612
_diffrn_standards_number          ?
_diffrn_standards_interval_count  ?
_diffrn_standards_interval_time   ?
_diffrn_standards_decay_%         ?
_diffrn_reflns_number             7780
_diffrn_reflns_av_R_equivalents   0.0217
_diffrn_reflns_av_sigmaI/netI     0.0257
_diffrn_reflns_limit_h_min        -9
_diffrn_reflns_limit_h_max        9
_diffrn_reflns_limit_k_min        -12
_diffrn_reflns_limit_k_max        12
_diffrn_reflns_limit_l_min        -15
_diffrn_reflns_limit_l_max        15
_diffrn_reflns_theta_min          2.99
_diffrn_reflns_theta_max          27.48
_reflns_number_total              3366
_reflns_number_gt                 3035
_reflns_threshold_expression      >2\s(I)
 
_computing_data_collection
;
CrystalClear-SM Expert 2.0 r4 (Rigaku, 2009)
;
_computing_cell_refinement
;
CrystalClear-SM Expert 2.0 r4 (Rigaku, 2009)
;
_computing_data_reduction
;
CrystalClear-SM Expert 2.0 r4 (Rigaku, 2009)
;

_computing_structure_solution     'SHELXL-97 (Sheldrick, 2008)'
_computing_structure_refinement   'SHELXL-97 (Sheldrick, 2008)'
_computing_molecular_graphics     ?
_computing_publication_material   ?
 
_refine_special_details
;
 Refinement of F^2^ against ALL reflections.  The weighted R-factor wR and
 goodness of fit S are based on F^2^, conventional R-factors R are based
 on F, with F set to zero for negative F^2^. The threshold expression of
 F^2^ > 2\s(F^2^) is used only for calculating R-factors(gt) etc. and is
 not relevant to the choice of reflections for refinement.  R-factors based
 on F^2^ are statistically about twice as large as those based on F, and R-
 factors based on ALL data will be even larger.
;
 
_refine_ls_structure_factor_coef  Fsqd
_refine_ls_matrix_type            full
_refine_ls_weighting_scheme       calc
_refine_ls_weighting_details
 'calc w=1/[\s^2^(Fo^2^)+(0.0443P)^2^+0.5725P] where P=(Fo^2^+2Fc^2^)/3'
_atom_sites_solution_primary      direct
_atom_sites_solution_secondary    difmap
_atom_sites_solution_hydrogens    geom
_refine_ls_hydrogen_treatment     mixed
_refine_ls_extinction_method      none
_refine_ls_extinction_coef        ?
_refine_ls_number_reflns          3366
_refine_ls_number_parameters      181
_refine_ls_number_restraints      0
_refine_ls_R_factor_all           0.0417
_refine_ls_R_factor_gt            0.0371
_refine_ls_wR_factor_ref          0.0992
_refine_ls_wR_factor_gt           0.0964
_refine_ls_goodness_of_fit_ref    1.094
_refine_ls_restrained_S_all       1.094
_refine_ls_shift/su_max           0.000
_refine_ls_shift/su_mean          0.000
 
loop_
 _atom_site_label
 _atom_site_type_symbol
 _atom_site_fract_x
 _atom_site_fract_y
 _atom_site_fract_z
 _atom_site_U_iso_or_equiv
 _atom_site_adp_type
 _atom_site_occupancy
 _atom_site_symmetry_multiplicity
 _atom_site_calc_flag
 _atom_site_refinement_flags
 _atom_site_disorder_assembly
 _atom_site_disorder_group
C1 C 0.3440(3) 0.3479(2) 0.01244(17) 0.0203(4) Uani 1 1 d . . .
C2 C 0.2305(3) 0.4010(2) 0.11532(17) 0.0205(4) Uani 1 1 d . . .
C3 C 0.1375(3) 0.5493(2) 0.11040(17) 0.0215(4) Uani 1 1 d . . .
C4 C 0.1565(3) 0.6433(2) 0.00203(19) 0.0231(4) Uani 1 1 d . . .
C5 C 0.2672(3) 0.5915(2) -0.09991(18) 0.0237(4) Uani 1 1 d . . .
H5 H 0.2792 0.6555 -0.1720 0.028 Uiso 1 1 calc R . .
C6 C 0.3606(3) 0.4445(2) -0.09522(18) 0.0223(4) Uani 1 1 d . . .
H6 H 0.4347 0.4103 -0.1642 0.027 Uiso 1 1 calc R . .
C7 C -0.4223(3) 0.1218(2) 0.72918(16) 0.0205(4) Uani 1 1 d . . .
C8 C -0.3499(3) 0.2238(2) 0.63179(18) 0.0266(4) Uani 1 1 d . . .
H8 H -0.2443 0.2683 0.6309 0.032 Uiso 1 1 calc R . .
C9 C -0.4374(4) 0.2575(2) 0.53649(19) 0.0352(5) Uani 1 1 d . . .
C10 C -0.5968(4) 0.1954(3) 0.5351(2) 0.0390(6) Uani 1 1 d . . .
H10 H -0.6552 0.2199 0.4707 0.047 Uiso 1 1 calc R . .
C11 C -0.6655(3) 0.0954(3) 0.6337(2) 0.0322(5) Uani 1 1 d . . .
C12 C -0.5822(3) 0.0569(2) 0.73044(19) 0.0257(4) Uani 1 1 d . . .
H12 H -0.6316 -0.0110 0.7953 0.031 Uiso 1 1 calc R . .
N1 N -0.3397(3) 0.0894(2) 0.82956(16) 0.0258(4) Uani 1 1 d . . .
O1 O 0.4330(2) 0.20375(14) 0.02337(12) 0.0235(3) Uani 1 1 d . . .
H1O H 0.5063 0.1876 -0.0400 0.035 Uiso 1 1 calc R . .
Cl1 Cl 0.20849(9) 0.27996(6) 0.24730(4) 0.03356(15) Uani 1 1 d . . .
Cl2 Cl 0.00063(8) 0.61395(6) 0.23798(5) 0.03226(14) Uani 1 1 d . . .
Cl3 Cl 0.04117(8) 0.82751(5) -0.00705(5) 0.03299(15) Uani 1 1 d . . .
Cl4 Cl -0.33851(13) 0.37939(8) 0.41388(5) 0.0610(2) Uani 1 1 d . . .
Cl5 Cl -0.86496(9) 0.01310(9) 0.63571(8) 0.0576(2) Uani 1 1 d . . .
H1A H -0.225(5) 0.109(3) 0.813(3) 0.043(8) Uiso 1 1 d . . .
H1B H -0.344(4) -0.001(3) 0.861(2) 0.037(7) Uiso 1 1 d . . .
 
loop_
 _atom_site_aniso_label
 _atom_site_aniso_U_11
 _atom_site_aniso_U_22
 _atom_site_aniso_U_33
 _atom_site_aniso_U_23
 _atom_site_aniso_U_13
 _atom_site_aniso_U_12
C1 0.0178(8) 0.0188(9) 0.0258(9) -0.0054(7) -0.0067(7) -0.0028(7)
C2 0.0200(9) 0.0210(9) 0.0213(9) -0.0024(7) -0.0064(7) -0.0041(7)
C3 0.0167(8) 0.0231(9) 0.0270(10) -0.0094(7) -0.0040(7) -0.0043(7)
C4 0.0202(9) 0.0171(8) 0.0347(11) -0.0049(7) -0.0106(8) -0.0025(7)
C5 0.0243(9) 0.0212(9) 0.0257(10) 0.0021(7) -0.0091(8) -0.0057(7)
C6 0.0196(9) 0.0224(9) 0.0248(9) -0.0038(7) -0.0045(7) -0.0038(7)
C7 0.0207(9) 0.0174(8) 0.0193(9) -0.0039(7) -0.0004(7) 0.0016(7)
C8 0.0287(10) 0.0214(9) 0.0242(10) -0.0030(7) 0.0021(8) -0.0033(8)
C9 0.0486(14) 0.0266(10) 0.0200(10) -0.0028(8) 0.0010(9) 0.0045(10)
C10 0.0464(14) 0.0418(13) 0.0268(11) -0.0143(10) -0.0161(10) 0.0158(11)
C11 0.0233(10) 0.0342(11) 0.0412(12) -0.0199(10) -0.0082(9) 0.0056(8)
C12 0.0232(9) 0.0216(9) 0.0279(10) -0.0063(8) 0.0016(8) -0.0012(7)
N1 0.0263(9) 0.0241(9) 0.0241(9) -0.0028(7) -0.0046(7) -0.0002(7)
O1 0.0242(7) 0.0190(6) 0.0234(7) -0.0039(5) -0.0020(6) 0.0015(5)
Cl1 0.0463(3) 0.0284(3) 0.0204(2) -0.00056(19) -0.0050(2) -0.0008(2)
Cl2 0.0332(3) 0.0313(3) 0.0322(3) -0.0161(2) -0.0007(2) -0.0026(2)
Cl3 0.0330(3) 0.0173(2) 0.0500(3) -0.0056(2) -0.0157(2) 0.00116(19)
Cl4 0.0959(6) 0.0402(3) 0.0229(3) 0.0071(2) 0.0094(3) 0.0009(4)
Cl5 0.0275(3) 0.0733(5) 0.0863(6) -0.0494(4) -0.0142(3) -0.0015(3)
 
_geom_special_details
;
 All s.u.'s (except the s.u. in the dihedral angle between two l.s. planes)
 are estimated using the full covariance matrix.  The cell s.u.'s are taken
 into account individually in the estimation of s.u.'s in distances, angles
 and torsion angles; correlations between s.u.'s in cell parameters are only
 used when they are defined by crystal symmetry.  An approximate (isotropic)
 treatment of cell s.u.'s is used for estimating s.u.'s involving l.s. planes.
;
 
loop_
 _geom_bond_atom_site_label_1
 _geom_bond_atom_site_label_2
 _geom_bond_distance
 _geom_bond_site_symmetry_2
 _geom_bond_publ_flag
C1 O1 1.355(2) . ?
C1 C6 1.393(3) . ?
C1 C2 1.400(3) . ?
C2 C3 1.398(3) . ?
C2 Cl1 1.7195(19) . ?
C3 C4 1.388(3) . ?
C3 Cl2 1.725(2) . ?
C4 C5 1.381(3) . ?
C4 Cl3 1.7344(19) . ?
C5 C6 1.388(3) . ?
C7 C8 1.393(3) . ?
C7 C12 1.394(3) . ?
C7 N1 1.415(3) . ?
C8 C9 1.382(3) . ?
C9 C10 1.386(4) . ?
C9 Cl4 1.736(2) . ?
C10 C11 1.383(4) . ?
C11 C12 1.378(3) . ?
C11 Cl5 1.745(2) . ?
 
loop_
 _geom_angle_atom_site_label_1
 _geom_angle_atom_site_label_2
 _geom_angle_atom_site_label_3
 _geom_angle
 _geom_angle_site_symmetry_1
 _geom_angle_site_symmetry_3
 _geom_angle_publ_flag
O1 C1 C6 123.27(17) . . ?
O1 C1 C2 117.63(17) . . ?
C6 C1 C2 119.10(17) . . ?
C3 C2 C1 120.48(18) . . ?
C3 C2 Cl1 120.89(15) . . ?
C1 C2 Cl1 118.63(14) . . ?
C4 C3 C2 119.28(18) . . ?
C4 C3 Cl2 120.66(15) . . ?
C2 C3 Cl2 120.06(15) . . ?
C5 C4 C3 120.54(17) . . ?
C5 C4 Cl3 119.12(16) . . ?
C3 C4 Cl3 120.34(16) . . ?
C4 C5 C6 120.31(18) . . ?
C5 C6 C1 120.28(18) . . ?
C8 C7 C12 120.21(19) . . ?
C8 C7 N1 119.94(19) . . ?
C12 C7 N1 119.78(18) . . ?
C9 C8 C7 118.9(2) . . ?
C8 C9 C10 122.4(2) . . ?
C8 C9 Cl4 118.0(2) . . ?
C10 C9 Cl4 119.63(19) . . ?
C11 C10 C9 117.1(2) . . ?
C12 C11 C10 122.7(2) . . ?
C12 C11 Cl5 118.41(19) . . ?
C10 C11 Cl5 118.84(19) . . ?
C11 C12 C7 118.7(2) . . ?
 
_diffrn_measured_fraction_theta_max    0.997
_diffrn_reflns_theta_full              27.48
_diffrn_measured_fraction_theta_full   0.997
_refine_diff_density_max    0.578
_refine_diff_density_min   -0.656
_refine_diff_density_rms    0.069

#==============================================================================
data_22
#==============================================================================
 
_audit_creation_method            SHELXL-97
_chemical_name_systematic         ?
_chemical_name_common             ?
_chemical_melting_point           ?
_chemical_formula_moiety          'C6 H3 Cl3 O, C6 H5 Cl2 N'
_chemical_formula_sum             'C12 H8 Cl5 N O'
_chemical_formula_weight          359.44
 
loop_
 _atom_type_symbol
 _atom_type_description
 _atom_type_scat_dispersion_real
 _atom_type_scat_dispersion_imag
 _atom_type_scat_source
 'C'  'C'   0.0033   0.0016
 'International Tables Vol C Tables 4.2.6.8 and 6.1.1.4'
 'H'  'H'   0.0000   0.0000
 'International Tables Vol C Tables 4.2.6.8 and 6.1.1.4'
 'N'  'N'   0.0061   0.0033
 'International Tables Vol C Tables 4.2.6.8 and 6.1.1.4'
 'O'  'O'   0.0106   0.0060
 'International Tables Vol C Tables 4.2.6.8 and 6.1.1.4'
 'Cl'  'Cl'   0.1484   0.1585
 'International Tables Vol C Tables 4.2.6.8 and 6.1.1.4'
 
_symmetry_cell_setting            triclinic
_symmetry_space_group_name_H-M    'P -1'
 
loop_
 _symmetry_equiv_pos_as_xyz
 'x, y, z'
 '-x, -y, -z'
 
_cell_length_a                    7.2060(8)
_cell_length_b                    9.2558(10)
_cell_length_c                    11.3203(12)
_cell_angle_alpha                 99.693(7)
_cell_angle_beta                  99.616(7)
_cell_angle_gamma                 101.387(7)
_cell_volume                      713.76(13)
_cell_formula_units_Z             2
_cell_measurement_temperature     150(2)
_cell_measurement_reflns_used     7284
_cell_measurement_theta_min       3.1
_cell_measurement_theta_max       27.5
 
_exptl_crystal_description        ?
_exptl_crystal_colour             ?
_exptl_crystal_size_max           0.4
_exptl_crystal_size_mid           0.3
_exptl_crystal_size_min           0.2
_exptl_crystal_density_meas       ?
_exptl_crystal_density_diffrn     1.672
_exptl_crystal_density_method     'not measured'
_exptl_crystal_F_000              360
_exptl_absorpt_coefficient_mu     1.005
_exptl_absorpt_correction_type    multi-scan
_exptl_absorpt_correction_T_max   1.000
_exptl_absorpt_correction_T_min   0.833
_exptl_absorpt_process_details   'Jacobson, R. (1998) Private communication'
 
_exptl_special_details
;
 ?
;
 
_diffrn_ambient_temperature       150(2)
_diffrn_radiation_wavelength      0.71073
_diffrn_radiation_type            MoK\a
_diffrn_radiation_source          'fine-focus sealed tube'
_diffrn_radiation_monochromator         'Graphite Monochromator'
_diffrn_measurement_specimen_support    'Loop'
_diffrn_detector                        'CCD'
_diffrn_measurement_device
;
XtaLABmini: Fixed Chi 2 circle
;
_diffrn_measurement_device_type
;
Rigaku Mercury375R (2x2 bin mode)
;
_diffrn_detector_area_resol_mean        13.6612
_diffrn_standards_number          ?
_diffrn_standards_interval_count  ?
_diffrn_standards_interval_time   ?
_diffrn_standards_decay_%         ?
_diffrn_reflns_number             7624
_diffrn_reflns_av_R_equivalents   0.0178
_diffrn_reflns_av_sigmaI/netI     0.0212
_diffrn_reflns_limit_h_min        -9
_diffrn_reflns_limit_h_max        9
_diffrn_reflns_limit_k_min        -12
_diffrn_reflns_limit_k_max        11
_diffrn_reflns_limit_l_min        -14
_diffrn_reflns_limit_l_max        14
_diffrn_reflns_theta_min          3.15
_diffrn_reflns_theta_max          27.48
_reflns_number_total              3265
_reflns_number_gt                 3023
_reflns_threshold_expression      >2\s(I)
 
_computing_data_collection
;
CrystalClear-SM Expert 2.0 rc14 (Rigaku, 2009)
;
_computing_cell_refinement
;
CrystalClear-SM Expert 2.0 rc14 (Rigaku, 2009)
;
_computing_data_reduction
;
CrystalClear-SM Expert 2.0 rc14 (Rigaku, 2009)
;
_computing_structure_solution     'SHELXL-97 (Sheldrick, 2008)'
_computing_structure_refinement   'SHELXL-97 (Sheldrick, 2008)'
_computing_molecular_graphics     ?
_computing_publication_material   ?
 
_refine_special_details
;
 Refinement of F^2^ against ALL reflections.  The weighted R-factor wR and
 goodness of fit S are based on F^2^, conventional R-factors R are based
 on F, with F set to zero for negative F^2^. The threshold expression of
 F^2^ > 2\s(F^2^) is used only for calculating R-factors(gt) etc. and is
 not relevant to the choice of reflections for refinement.  R-factors based
 on F^2^ are statistically about twice as large as those based on F, and R-
 factors based on ALL data will be even larger.
;
 
_refine_ls_structure_factor_coef  Fsqd
_refine_ls_matrix_type            full
_refine_ls_weighting_scheme       calc
_refine_ls_weighting_details
 'calc w=1/[\s^2^(Fo^2^)+(0.0309P)^2^+0.2835P] where P=(Fo^2^+2Fc^2^)/3'
_atom_sites_solution_primary      direct
_atom_sites_solution_secondary    difmap
_atom_sites_solution_hydrogens    geom
_refine_ls_hydrogen_treatment     mixed
_refine_ls_extinction_method      none
_refine_ls_extinction_coef        ?
_refine_ls_number_reflns          3265
_refine_ls_number_parameters      184
_refine_ls_number_restraints      0
_refine_ls_R_factor_all           0.0281
_refine_ls_R_factor_gt            0.0252
_refine_ls_wR_factor_ref          0.0665
_refine_ls_wR_factor_gt           0.0649
_refine_ls_goodness_of_fit_ref    1.074
_refine_ls_restrained_S_all       1.074
_refine_ls_shift/su_max           0.000
_refine_ls_shift/su_mean          0.000
 
loop_
 _atom_site_label
 _atom_site_type_symbol
 _atom_site_fract_x
 _atom_site_fract_y
 _atom_site_fract_z
 _atom_site_U_iso_or_equiv
 _atom_site_adp_type
 _atom_site_occupancy
 _atom_site_symmetry_multiplicity
 _atom_site_calc_flag
 _atom_site_refinement_flags
 _atom_site_disorder_assembly
 _atom_site_disorder_group
H1A H 1.059(3) 0.488(2) 0.3514(18) 0.032(5) Uiso 1 1 d . . .
H2A H 1.118(3) 0.370(2) 0.2993(17) 0.027(5) Uiso 1 1 d . . .
H1O H 0.036(3) -0.319(2) 0.542(2) 0.043(6) Uiso 1 1 d . . .
Cl1 Cl 0.46298(5) 0.32531(4) 0.50451(4) 0.02765(10) Uani 1 1 d . . .
Cl2 Cl 0.10518(6) -0.23495(4) 0.24189(3) 0.02723(10) Uani 1 1 d . . .
Cl3 Cl 0.31723(6) 0.09853(4) 0.25146(3) 0.02790(10) Uani 1 1 d . . .
O1 O 0.05066(15) -0.29800(11) 0.47493(10) 0.0221(2) Uani 1 1 d . . .
C3 C 0.27860(19) 0.04084(15) 0.38408(12) 0.0184(3) Uani 1 1 d . . .
C6 C 0.21323(19) -0.05145(15) 0.59749(13) 0.0197(3) Uani 1 1 d . . .
H6 H 0.1918 -0.0816 0.6693 0.024 Uiso 1 1 calc R . .
C4 C 0.34224(19) 0.14147(14) 0.49635(13) 0.0191(3) Uani 1 1 d . . .
C2 C 0.18280(19) -0.10706(15) 0.37928(12) 0.0175(3) Uani 1 1 d . . .
C1 C 0.14761(19) -0.15406(15) 0.48612(13) 0.0174(3) Uani 1 1 d . . .
C5 C 0.3102(2) 0.09525(16) 0.60257(13) 0.0211(3) Uani 1 1 d . . .
H5 H 0.3538 0.1627 0.6776 0.025 Uiso 1 1 calc R . .
Cl4 Cl 0.37051(6) 0.48964(5) 0.15315(4) 0.03222(10) Uani 1 1 d . . .
Cl5 Cl 0.30744(6) 0.20678(5) -0.06122(4) 0.03879(11) Uani 1 1 d . . .
N1 N 1.02843(19) 0.39459(15) 0.32117(12) 0.0232(3) Uani 1 1 d . . .
C7 C 0.8640(2) 0.35684(15) 0.22471(13) 0.0207(3) Uani 1 1 d . . .
C8 C 0.7180(2) 0.43430(15) 0.23094(13) 0.0216(3) Uani 1 1 d . . .
H8 H 0.7339 0.5162 0.2949 0.026 Uiso 1 1 calc R . .
C10 C 0.5228(2) 0.26698(17) 0.04680(13) 0.0257(3) Uani 1 1 d . . .
C11 C 0.6696(2) 0.19171(17) 0.03919(14) 0.0293(3) Uani 1 1 d . . .
H11 H 0.6538 0.1106 -0.0254 0.035 Uiso 1 1 calc R . .
C9 C 0.5493(2) 0.38996(16) 0.14236(13) 0.0224(3) Uani 1 1 d . . .
C12 C 0.8395(2) 0.23600(17) 0.12683(14) 0.0267(3) Uani 1 1 d . . .
H12 H 0.9378 0.1852 0.1206 0.032 Uiso 1 1 calc R . .
 
loop_
 _atom_site_aniso_label
 _atom_site_aniso_U_11
 _atom_site_aniso_U_22
 _atom_site_aniso_U_33
 _atom_site_aniso_U_23
 _atom_site_aniso_U_13
 _atom_site_aniso_U_12
Cl1 0.02880(19) 0.01358(16) 0.0396(2) 0.00618(14) 0.00831(15) 0.00100(13)
Cl2 0.0378(2) 0.02049(17) 0.01959(17) 0.00169(13) 0.00313(14) 0.00234(14)
Cl3 0.0405(2) 0.02329(17) 0.02578(18) 0.01264(14) 0.01433(15) 0.00850(15)
O1 0.0258(5) 0.0158(5) 0.0240(5) 0.0065(4) 0.0071(4) -0.0003(4)
C3 0.0190(6) 0.0185(6) 0.0217(6) 0.0083(5) 0.0078(5) 0.0074(5)
C6 0.0213(7) 0.0197(6) 0.0198(6) 0.0063(5) 0.0065(5) 0.0052(5)
C4 0.0180(6) 0.0121(6) 0.0281(7) 0.0049(5) 0.0061(5) 0.0040(5)
C2 0.0177(6) 0.0160(6) 0.0188(6) 0.0032(5) 0.0036(5) 0.0047(5)
C1 0.0152(6) 0.0152(6) 0.0233(7) 0.0066(5) 0.0049(5) 0.0044(5)
C5 0.0216(7) 0.0189(6) 0.0216(7) 0.0012(5) 0.0036(5) 0.0048(5)
Cl4 0.0290(2) 0.0348(2) 0.0397(2) 0.01473(17) 0.01230(16) 0.01293(16)
Cl5 0.0366(2) 0.0446(2) 0.0269(2) 0.00646(17) -0.00341(16) -0.00049(18)
N1 0.0233(6) 0.0203(6) 0.0263(6) 0.0061(5) 0.0069(5) 0.0033(5)
C7 0.0251(7) 0.0181(6) 0.0205(6) 0.0080(5) 0.0090(5) 0.0016(5)
C8 0.0276(7) 0.0163(6) 0.0215(7) 0.0051(5) 0.0100(6) 0.0017(5)
C10 0.0297(8) 0.0265(7) 0.0190(7) 0.0076(6) 0.0040(6) 0.0004(6)
C11 0.0415(9) 0.0245(7) 0.0207(7) 0.0004(6) 0.0094(6) 0.0058(7)
C9 0.0255(7) 0.0220(7) 0.0241(7) 0.0112(5) 0.0108(6) 0.0053(6)
C12 0.0332(8) 0.0240(7) 0.0259(7) 0.0044(6) 0.0110(6) 0.0101(6)
 
_geom_special_details
;
 All s.u.'s (except the s.u. in the dihedral angle between two l.s. planes)
 are estimated using the full covariance matrix.  The cell s.u.'s are taken
 into account individually in the estimation of s.u.'s in distances, angles
 and torsion angles; correlations between s.u.'s in cell parameters are only
 used when they are defined by crystal symmetry.  An approximate (isotropic)
 treatment of cell s.u.'s is used for estimating s.u.'s involving l.s. planes.
;
 
loop_
 _geom_bond_atom_site_label_1
 _geom_bond_atom_site_label_2
 _geom_bond_distance
 _geom_bond_site_symmetry_2
 _geom_bond_publ_flag
Cl1 C4 1.7311(13) . ?
Cl2 C2 1.7208(14) . ?
Cl3 C3 1.7226(14) . ?
O1 C1 1.3510(16) . ?
C3 C4 1.390(2) . ?
C3 C2 1.3938(18) . ?
C6 C5 1.3860(19) . ?
C6 C1 1.3911(19) . ?
C4 C5 1.382(2) . ?
C2 C1 1.3973(19) . ?
Cl4 C9 1.7349(15) . ?
Cl5 C10 1.7347(16) . ?
N1 C7 1.4124(19) . ?
C7 C8 1.390(2) . ?
C7 C12 1.396(2) . ?
C8 C9 1.382(2) . ?
C10 C11 1.383(2) . ?
C10 C9 1.390(2) . ?
C11 C12 1.382(2) . ?
 
loop_
 _geom_angle_atom_site_label_1
 _geom_angle_atom_site_label_2
 _geom_angle_atom_site_label_3
 _geom_angle
 _geom_angle_site_symmetry_1
 _geom_angle_site_symmetry_3
 _geom_angle_publ_flag
C4 C3 C2 119.63(12) . . ?
C4 C3 Cl3 120.24(10) . . ?
C2 C3 Cl3 120.13(10) . . ?
C5 C6 C1 120.74(13) . . ?
C5 C4 C3 120.17(12) . . ?
C5 C4 Cl1 119.44(11) . . ?
C3 C4 Cl1 120.39(11) . . ?
C3 C2 C1 120.52(12) . . ?
C3 C2 Cl2 120.71(10) . . ?
C1 C2 Cl2 118.78(10) . . ?
O1 C1 C6 123.59(12) . . ?
O1 C1 C2 117.60(12) . . ?
C6 C1 C2 118.81(12) . . ?
C4 C5 C6 120.12(13) . . ?
C8 C7 C12 119.24(14) . . ?
C8 C7 N1 119.70(13) . . ?
C12 C7 N1 120.92(14) . . ?
C9 C8 C7 120.16(13) . . ?
C11 C10 C9 119.29(14) . . ?
C11 C10 Cl5 120.09(12) . . ?
C9 C10 Cl5 120.62(12) . . ?
C12 C11 C10 120.55(14) . . ?
C8 C9 C10 120.56(14) . . ?
C8 C9 Cl4 118.82(11) . . ?
C10 C9 Cl4 120.62(12) . . ?
C11 C12 C7 120.16(14) . . ?
 
_diffrn_measured_fraction_theta_max    0.997
_diffrn_reflns_theta_full              27.48
_diffrn_measured_fraction_theta_full   0.997
_refine_diff_density_max    0.304
_refine_diff_density_min   -0.324
_refine_diff_density_rms    0.051

#==============================================================================
data_23
#==============================================================================
 
_audit_creation_method            SHELXL-97
_chemical_name_systematic         ?
_chemical_name_common             ?
_chemical_melting_point           ?
_chemical_formula_moiety          'C7 H6 O3, C7 H8 N2 O'
_chemical_formula_sum             'C14 H14 N2 O4'
_chemical_formula_weight          274.27
 
loop_
 _atom_type_symbol
 _atom_type_description
 _atom_type_scat_dispersion_real
 _atom_type_scat_dispersion_imag
 _atom_type_scat_source
 'C'  'C'   0.0033   0.0016
 'International Tables Vol C Tables 4.2.6.8 and 6.1.1.4'
 'H'  'H'   0.0000   0.0000
 'International Tables Vol C Tables 4.2.6.8 and 6.1.1.4'
 'N'  'N'   0.0061   0.0033
 'International Tables Vol C Tables 4.2.6.8 and 6.1.1.4'
 'O'  'O'   0.0106   0.0060
 'International Tables Vol C Tables 4.2.6.8 and 6.1.1.4'
 
_symmetry_cell_setting            monoclinic
_symmetry_space_group_name_H-M    'C 2/c'
 
loop_
 _symmetry_equiv_pos_as_xyz
 'x, y, z'
 '-x, y, -z+1/2'
 'x+1/2, y+1/2, z'
 '-x+1/2, y+1/2, -z+1/2'
 '-x, -y, -z'
 'x, -y, z-1/2'
 '-x+1/2, -y+1/2, -z'
 'x+1/2, -y+1/2, z-1/2'
 
_cell_length_a                    24.698(2)
_cell_length_b                    5.1072(5)
_cell_length_c                    20.6682(19)
_cell_angle_alpha                 90.00
_cell_angle_beta                  99.673(12)
_cell_angle_gamma                 90.00
_cell_volume                      2570.0(4)
_cell_formula_units_Z             8
_cell_measurement_temperature     150(2)
_cell_measurement_reflns_used     11883
_cell_measurement_theta_min       3.2
_cell_measurement_theta_max       27.5
 
_exptl_crystal_description        ?
_exptl_crystal_colour             ?
_exptl_crystal_size_max           0.3
_exptl_crystal_size_mid           0.2
_exptl_crystal_size_min           0.1
_exptl_crystal_density_meas       ?
_exptl_crystal_density_diffrn     1.418
_exptl_crystal_density_method     'not measured'
_exptl_crystal_F_000              1152
_exptl_absorpt_coefficient_mu     0.106
_exptl_absorpt_correction_type    multi-scan
_exptl_absorpt_correction_T_max   1.000
_exptl_absorpt_correction_T_min   0.894
_exptl_absorpt_process_details      'Jacobson, R. (1998) Private communication'
 
_exptl_special_details
;
 ?
;
 
_diffrn_ambient_temperature       150(2)
_diffrn_radiation_wavelength      0.71073
_diffrn_radiation_type            MoK\a
_diffrn_radiation_source          'fine-focus sealed tube'
_diffrn_radiation_monochromator         'Graphite Monochromator'
_diffrn_measurement_specimen_support    'Fiber'
_diffrn_detector                        'CCD'
_diffrn_measurement_device
;
XtaLABmini: Fixed Chi 2 circle
;
_diffrn_measurement_device_type
;
Rigaku Mercury375R (2x2 bin mode)
;
_diffrn_detector_area_resol_mean        13.6612
_diffrn_standards_number          ?
_diffrn_standards_interval_count  ?
_diffrn_standards_interval_time   ?
_diffrn_standards_decay_%         ?
_diffrn_reflns_number             12832
_diffrn_reflns_av_R_equivalents   0.0264
_diffrn_reflns_av_sigmaI/netI     0.0188
_diffrn_reflns_limit_h_min        -32
_diffrn_reflns_limit_h_max        32
_diffrn_reflns_limit_k_min        -6
_diffrn_reflns_limit_k_max        6
_diffrn_reflns_limit_l_min        -26
_diffrn_reflns_limit_l_max        26
_diffrn_reflns_theta_min          3.35
_diffrn_reflns_theta_max          27.48
_reflns_number_total              2944
_reflns_number_gt                 2635
_reflns_threshold_expression      >2\s(I)
 
_computing_data_collection
;
CrystalClear-SM Expert 2.0 r4 (Rigaku, 2009)
;
_computing_cell_refinement
;
CrystalClear-SM Expert 2.0 r4 (Rigaku, 2009)
;
_computing_data_reduction
;
CrystalClear-SM Expert 2.0 r4 (Rigaku, 2009)
;
_computing_structure_solution     'SHELXL-97 (Sheldrick, 2008)'
_computing_structure_refinement   'SHELXL-97 (Sheldrick, 2008)'
_computing_molecular_graphics     ?
_computing_publication_material   ?
 
_refine_special_details
;
 Refinement of F^2^ against ALL reflections.  The weighted R-factor wR and
 goodness of fit S are based on F^2^, conventional R-factors R are based
 on F, with F set to zero for negative F^2^. The threshold expression of
 F^2^ > 2\s(F^2^) is used only for calculating R-factors(gt) etc. and is
 not relevant to the choice of reflections for refinement.  R-factors based
 on F^2^ are statistically about twice as large as those based on F, and R-
 factors based on ALL data will be even larger.
;
 
_refine_ls_structure_factor_coef  Fsqd
_refine_ls_matrix_type            full
_refine_ls_weighting_scheme       calc
_refine_ls_weighting_details
 'calc w=1/[\s^2^(Fo^2^)+(0.0529P)^2^+2.1818P] where P=(Fo^2^+2Fc^2^)/3'
_atom_sites_solution_primary      direct
_atom_sites_solution_secondary    difmap
_atom_sites_solution_hydrogens    geom
_refine_ls_hydrogen_treatment     mixed
_refine_ls_extinction_method      none
_refine_ls_extinction_coef        ?
_refine_ls_number_reflns          2944
_refine_ls_number_parameters      205
_refine_ls_number_restraints      0
_refine_ls_R_factor_all           0.0428
_refine_ls_R_factor_gt            0.0385
_refine_ls_wR_factor_ref          0.1085
_refine_ls_wR_factor_gt           0.1053
_refine_ls_goodness_of_fit_ref    1.097
_refine_ls_restrained_S_all       1.097
_refine_ls_shift/su_max           0.000
_refine_ls_shift/su_mean          0.000
 
loop_
 _atom_site_label
 _atom_site_type_symbol
 _atom_site_fract_x
 _atom_site_fract_y
 _atom_site_fract_z
 _atom_site_U_iso_or_equiv
 _atom_site_adp_type
 _atom_site_occupancy
 _atom_site_symmetry_multiplicity
 _atom_site_calc_flag
 _atom_site_refinement_flags
 _atom_site_disorder_assembly
 _atom_site_disorder_group
C1 C 0.45088(5) 1.1446(3) 0.09912(6) 0.0196(3) Uani 1 1 d . . .
C2 C 0.39455(5) 1.1515(3) 0.10112(6) 0.0214(3) Uani 1 1 d . . .
H2 H 0.3722 1.2765 0.0772 0.026 Uiso 1 1 calc R . .
C3 C 0.37234(5) 0.9699(3) 0.13922(6) 0.0208(3) Uani 1 1 d . . .
H3 H 0.3350 0.9750 0.1410 0.025 Uiso 1 1 calc R . .
C4 C 0.40522(5) 0.7802(2) 0.17479(6) 0.0186(3) Uani 1 1 d . . .
C5 C 0.46132(5) 0.7741(3) 0.17188(6) 0.0211(3) Uani 1 1 d . . .
H5 H 0.4835 0.6465 0.1949 0.025 Uiso 1 1 calc R . .
C6 C 0.48396(5) 0.9566(3) 0.13493(6) 0.0223(3) Uani 1 1 d . . .
H6 H 0.5215 0.9537 0.1340 0.027 Uiso 1 1 calc R . .
C7 C 0.38037(5) 0.5890(2) 0.21521(6) 0.0190(3) Uani 1 1 d . . .
C8 C 0.33328(5) 1.0227(2) 0.32768(6) 0.0192(3) Uani 1 1 d . . .
C9 C 0.32422(5) 0.8114(2) 0.37531(6) 0.0186(3) Uani 1 1 d . . .
C10 C 0.27339(5) 0.7660(3) 0.39413(6) 0.0236(3) Uani 1 1 d . . .
H10 H 0.2427 0.8633 0.3760 0.028 Uiso 1 1 calc R . .
C11 C 0.26932(5) 0.5729(3) 0.44047(7) 0.0272(3) Uani 1 1 d . . .
H11 H 0.2356 0.5419 0.4535 0.033 Uiso 1 1 calc R . .
C12 C 0.31450(6) 0.4261(3) 0.46758(7) 0.0256(3) Uani 1 1 d . . .
H12 H 0.3110 0.2981 0.4986 0.031 Uiso 1 1 calc R . .
C13 C 0.36536(5) 0.4691(2) 0.44852(6) 0.0199(3) Uani 1 1 d . . .
C14 C 0.36963(5) 0.6627(2) 0.40213(6) 0.0192(3) Uani 1 1 d . . .
H14 H 0.4033 0.6928 0.3890 0.023 Uiso 1 1 calc R . .
N1 N 0.41256(5) 0.3348(2) 0.47945(6) 0.0238(2) Uani 1 1 d . . .
N2 N 0.29025(4) 1.1577(2) 0.29704(6) 0.0233(3) Uani 1 1 d . . .
O1 O 0.47578(4) 1.3140(2) 0.06279(5) 0.0276(2) Uani 1 1 d . . .
O2 O 0.33057(4) 0.56511(19) 0.21281(5) 0.0237(2) Uani 1 1 d . . .
O3 O 0.41681(4) 0.44658(19) 0.25387(5) 0.0246(2) Uani 1 1 d . . .
O4 O 0.38075(4) 1.06761(19) 0.31828(5) 0.0259(2) Uani 1 1 d . . .
H1A H 0.4074(8) 0.181(4) 0.5004(10) 0.046(5) Uiso 1 1 d . . .
H1B H 0.4406(8) 0.314(4) 0.4554(9) 0.038(5) Uiso 1 1 d . . .
H1O H 0.4517(8) 1.432(4) 0.0404(10) 0.047(6) Uiso 1 1 d . . .
H2A H 0.2566(7) 1.136(4) 0.3048(8) 0.030(4) Uiso 1 1 d . . .
H2B H 0.2970(7) 1.293(4) 0.2705(9) 0.034(4) Uiso 1 1 d . . .
H3O H 0.4005(8) 0.319(4) 0.2746(10) 0.048(5) Uiso 1 1 d . . .
 
loop_
 _atom_site_aniso_label
 _atom_site_aniso_U_11
 _atom_site_aniso_U_22
 _atom_site_aniso_U_33
 _atom_site_aniso_U_23
 _atom_site_aniso_U_13
 _atom_site_aniso_U_12
C1 0.0201(6) 0.0205(6) 0.0187(6) -0.0014(5) 0.0049(4) -0.0030(5)
C2 0.0197(6) 0.0213(6) 0.0229(6) 0.0023(5) 0.0024(5) 0.0034(5)
C3 0.0143(5) 0.0231(6) 0.0251(6) 0.0007(5) 0.0032(4) 0.0006(5)
C4 0.0164(6) 0.0187(6) 0.0207(6) -0.0009(5) 0.0031(4) -0.0018(4)
C5 0.0168(6) 0.0229(6) 0.0228(6) 0.0020(5) 0.0012(4) 0.0020(5)
C6 0.0151(5) 0.0276(7) 0.0247(6) 0.0013(5) 0.0045(5) 0.0005(5)
C7 0.0170(5) 0.0191(6) 0.0209(6) -0.0005(5) 0.0029(4) -0.0006(4)
C8 0.0169(5) 0.0184(6) 0.0224(6) 0.0006(5) 0.0031(4) -0.0014(4)
C9 0.0189(6) 0.0180(6) 0.0190(5) -0.0008(5) 0.0036(4) -0.0032(5)
C10 0.0163(6) 0.0274(7) 0.0268(6) 0.0027(5) 0.0032(5) -0.0013(5)
C11 0.0193(6) 0.0343(8) 0.0288(7) 0.0046(6) 0.0068(5) -0.0077(5)
C12 0.0260(7) 0.0248(7) 0.0262(6) 0.0056(5) 0.0055(5) -0.0066(5)
C13 0.0217(6) 0.0177(6) 0.0197(6) -0.0019(5) 0.0019(5) -0.0019(5)
C14 0.0169(6) 0.0190(6) 0.0223(6) -0.0009(5) 0.0052(4) -0.0029(5)
N1 0.0247(6) 0.0217(6) 0.0249(6) 0.0042(4) 0.0036(4) 0.0022(4)
N2 0.0166(5) 0.0248(6) 0.0283(6) 0.0075(5) 0.0035(4) -0.0002(4)
O1 0.0233(5) 0.0286(5) 0.0326(5) 0.0101(4) 0.0091(4) -0.0003(4)
O2 0.0154(4) 0.0260(5) 0.0296(5) 0.0047(4) 0.0040(4) -0.0007(3)
O3 0.0172(4) 0.0261(5) 0.0298(5) 0.0102(4) 0.0020(4) -0.0018(4)
O4 0.0168(4) 0.0274(5) 0.0342(5) 0.0121(4) 0.0064(4) -0.0002(4)
 
_geom_special_details
;
 All s.u.'s (except the s.u. in the dihedral angle between two l.s. planes)
 are estimated using the full covariance matrix.  The cell s.u.'s are taken
 into account individually in the estimation of s.u.'s in distances, angles
 and torsion angles; correlations between s.u.'s in cell parameters are only
 used when they are defined by crystal symmetry.  An approximate (isotropic)
 treatment of cell s.u.'s is used for estimating s.u.'s involving l.s. planes.
;
 
loop_
 _geom_bond_atom_site_label_1
 _geom_bond_atom_site_label_2
 _geom_bond_distance
 _geom_bond_site_symmetry_2
 _geom_bond_publ_flag
C1 O1 1.3588(15) . ?
C1 C6 1.3906(18) . ?
C1 C2 1.3993(17) . ?
C2 C3 1.3880(18) . ?
C3 C4 1.3922(17) . ?
C4 C5 1.3973(16) . ?
C4 C7 1.4834(17) . ?
C5 C6 1.3813(18) . ?
C7 O2 1.2287(15) . ?
C7 O3 1.3173(15) . ?
C8 O4 1.2414(15) . ?
C8 N2 1.3341(16) . ?
C8 C9 1.5026(17) . ?
C9 C14 1.3904(18) . ?
C9 C10 1.3946(17) . ?
C10 C11 1.3904(19) . ?
C11 C12 1.383(2) . ?
C12 C13 1.3957(18) . ?
C13 C14 1.3934(18) . ?
C13 N1 1.4099(17) . ?
 
loop_
 _geom_angle_atom_site_label_1
 _geom_angle_atom_site_label_2
 _geom_angle_atom_site_label_3
 _geom_angle
 _geom_angle_site_symmetry_1
 _geom_angle_site_symmetry_3
 _geom_angle_publ_flag
O1 C1 C6 116.99(11) . . ?
O1 C1 C2 123.01(12) . . ?
C6 C1 C2 119.99(11) . . ?
C3 C2 C1 119.31(11) . . ?
C2 C3 C4 120.90(11) . . ?
C3 C4 C5 119.17(11) . . ?
C3 C4 C7 119.72(11) . . ?
C5 C4 C7 121.11(11) . . ?
C6 C5 C4 120.35(12) . . ?
C5 C6 C1 120.26(11) . . ?
O2 C7 O3 123.15(11) . . ?
O2 C7 C4 123.27(11) . . ?
O3 C7 C4 113.57(10) . . ?
O4 C8 N2 121.88(12) . . ?
O4 C8 C9 118.93(11) . . ?
N2 C8 C9 119.18(11) . . ?
C14 C9 C10 120.11(12) . . ?
C14 C9 C8 117.03(11) . . ?
C10 C9 C8 122.83(11) . . ?
C11 C10 C9 118.86(12) . . ?
C12 C11 C10 121.14(12) . . ?
C11 C12 C13 120.24(12) . . ?
C14 C13 C12 118.80(12) . . ?
C14 C13 N1 120.33(11) . . ?
C12 C13 N1 120.67(12) . . ?
C9 C14 C13 120.84(11) . . ?
 
_diffrn_measured_fraction_theta_max    0.997
_diffrn_reflns_theta_full              27.48
_diffrn_measured_fraction_theta_full   0.997
_refine_diff_density_max    0.301
_refine_diff_density_min   -0.227
_refine_diff_density_rms    0.054

#==============================================================================
data_24
#==============================================================================
 
_audit_creation_method            SHELXL-97
_chemical_name_systematic         ?
_chemical_name_common             ?
_chemical_melting_point           ?
_chemical_formula_moiety          'C7 H6 O3, C7 H8 N2 O'
_chemical_formula_sum             'C14 H14 N2 O4'
_chemical_formula_weight          274.27
 
loop_
 _atom_type_symbol
 _atom_type_description
 _atom_type_scat_dispersion_real
 _atom_type_scat_dispersion_imag
 _atom_type_scat_source
 'C'  'C'   0.0033   0.0016
 'International Tables Vol C Tables 4.2.6.8 and 6.1.1.4'
 'H'  'H'   0.0000   0.0000
 'International Tables Vol C Tables 4.2.6.8 and 6.1.1.4'
 'N'  'N'   0.0061   0.0033
 'International Tables Vol C Tables 4.2.6.8 and 6.1.1.4'
 'O'  'O'   0.0106   0.0060
 'International Tables Vol C Tables 4.2.6.8 and 6.1.1.4'
 
_symmetry_cell_setting            monoclinic
_symmetry_space_group_name_H-M    'P 21/c' 
 
loop_
 _symmetry_equiv_pos_as_xyz
 'x, y, z'
 '-x, y+1/2, -z+1/2'
 '-x, -y, -z'
 'x, -y-1/2, z-1/2'
 
_cell_length_a                    12.410(15)
_cell_length_b                    5.124(6)
_cell_length_c                    20.06(2)
_cell_angle_alpha                 90.00
_cell_angle_beta                  92.901(14)
_cell_angle_gamma                 90.00
_cell_volume                      1274(3)
_cell_formula_units_Z             4
_cell_measurement_temperature     150(2)
_cell_measurement_reflns_used     3168
_cell_measurement_theta_min       1.9
_cell_measurement_theta_max       27.5
 
_exptl_crystal_description        ?
_exptl_crystal_colour             ?
_exptl_crystal_size_max           0.5
_exptl_crystal_size_mid           0.3
_exptl_crystal_size_min           0.2
_exptl_crystal_density_meas       ?
_exptl_crystal_density_diffrn     1.430
_exptl_crystal_density_method     'not measured'
_exptl_crystal_F_000              576
_exptl_absorpt_coefficient_mu     0.106
_exptl_absorpt_correction_type    multi-scan
_exptl_absorpt_correction_T_max   1.000
_exptl_absorpt_correction_T_min   0.795
_exptl_absorpt_process_details    'Jacobson, R. (1998) Private communication'
 
_exptl_special_details
;
 ?
;
 
_diffrn_ambient_temperature       150(2)
_diffrn_radiation_wavelength      0.71073
_diffrn_radiation_type            MoK\a
_diffrn_radiation_source          'fine-focus sealed tube'
_diffrn_radiation_monochromator         'Graphite Monochromator'
_diffrn_measurement_specimen_support    'Fiber'
_diffrn_detector                        'CCD'
_diffrn_measurement_device
;
XtaLABmini: Fixed Chi 2 circle
;
_diffrn_measurement_device_type
;
Rigaku Mercury375R (2x2 bin mode)
;
_diffrn_detector_area_resol_mean        13.6612
_diffrn_standards_number          ?
_diffrn_standards_interval_count  ?
_diffrn_standards_interval_time   ?
_diffrn_standards_decay_%         ?
_diffrn_reflns_number             12530
_diffrn_reflns_av_R_equivalents   0.0658
_diffrn_reflns_av_sigmaI/netI     0.0479
_diffrn_reflns_limit_h_min        -16
_diffrn_reflns_limit_h_max        16
_diffrn_reflns_limit_k_min        -6
_diffrn_reflns_limit_k_max        6
_diffrn_reflns_limit_l_min        -26
_diffrn_reflns_limit_l_max        26
_diffrn_reflns_theta_min          1.64
_diffrn_reflns_theta_max          27.48
_reflns_number_total              2914
_reflns_number_gt                 2416
_reflns_threshold_expression      >2\s(I)
 
_computing_data_collection
;
CrystalClear-SM Expert 2.0 r4 (Rigaku, 2009)
;
_computing_cell_refinement
;
CrystalClear-SM Expert 2.0 r4 (Rigaku, 2009)
;
_computing_data_reduction
;
CrystalClear-SM Expert 2.0 r4 (Rigaku, 2009)
;

_computing_structure_solution     'SHELXL-97 (Sheldrick, 2008)'
_computing_structure_refinement   'SHELXL-97 (Sheldrick, 2008)'
_computing_molecular_graphics     ?
_computing_publication_material   ?
 
_refine_special_details
;
 Refinement of F^2^ against ALL reflections.  The weighted R-factor wR and
 goodness of fit S are based on F^2^, conventional R-factors R are based
 on F, with F set to zero for negative F^2^. The threshold expression of
 F^2^ > 2\s(F^2^) is used only for calculating R-factors(gt) etc. and is
 not relevant to the choice of reflections for refinement.  R-factors based
 on F^2^ are statistically about twice as large as those based on F, and R-
 factors based on ALL data will be even larger.
;
 
_refine_ls_structure_factor_coef  Fsqd
_refine_ls_matrix_type            full
_refine_ls_weighting_scheme       calc
_refine_ls_weighting_details
 'calc w=1/[\s^2^(Fo^2^)+(0.0947P)^2^+0.0000P] where P=(Fo^2^+2Fc^2^)/3'
_atom_sites_solution_primary      direct
_atom_sites_solution_secondary    difmap
_atom_sites_solution_hydrogens    geom
_refine_ls_hydrogen_treatment     mixed
_refine_ls_extinction_method      none
_refine_ls_extinction_coef        ?
_refine_ls_number_reflns          2914
_refine_ls_number_parameters      202
_refine_ls_number_restraints      0
_refine_ls_R_factor_all           0.0607
_refine_ls_R_factor_gt            0.0476
_refine_ls_wR_factor_ref          0.1689
_refine_ls_wR_factor_gt           0.1336
_refine_ls_goodness_of_fit_ref    1.141
_refine_ls_restrained_S_all       1.141
_refine_ls_shift/su_max           0.000
_refine_ls_shift/su_mean          0.000
 
loop_
 _atom_site_label
 _atom_site_type_symbol
 _atom_site_fract_x
 _atom_site_fract_y
 _atom_site_fract_z
 _atom_site_U_iso_or_equiv
 _atom_site_adp_type
 _atom_site_occupancy
 _atom_site_symmetry_multiplicity
 _atom_site_calc_flag
 _atom_site_refinement_flags
 _atom_site_disorder_assembly
 _atom_site_disorder_group
H1B H 0.048(2) -0.597(5) 0.2128(13) 0.038(7) Uiso 1 1 d . . .
H1A H 0.138(2) -0.751(6) 0.2499(13) 0.040(7) Uiso 1 1 d . . .
H2B H 0.470(2) -0.707(5) 0.4327(13) 0.041(7) Uiso 1 1 d . . .
H1O H 0.366(2) -0.454(6) 0.5023(16) 0.053(8) Uiso 1 1 d . . .
H2A H 0.366(2) -0.824(5) 0.4251(12) 0.032(6) Uiso 1 1 d . . .
O2 O -0.00183(10) 0.2796(3) 0.40432(6) 0.0273(3) Uani 1 1 d . . .
H2O H -0.0380 0.2806 0.3690 0.041 Uiso 1 1 calc R . .
O4 O 0.13450(10) -0.1862(2) 0.20172(6) 0.0241(3) Uani 1 1 d . . .
O1 O 0.36355(10) -0.3407(3) 0.53328(7) 0.0287(3) Uani 1 1 d . . .
O3 O 0.08217(10) -0.0484(3) 0.35493(6) 0.0307(4) Uani 1 1 d . . .
C9 C 0.26914(13) -0.3714(3) 0.27586(8) 0.0195(4) Uani 1 1 d . . .
C5 C 0.27405(14) 0.0140(4) 0.58023(9) 0.0249(4) Uani 1 1 d . . .
H5 H 0.3183 -0.0052 0.6187 0.030 Uiso 1 1 calc R . .
C2 C 0.13962(12) 0.0677(3) 0.46615(8) 0.0199(4) Uani 1 1 d . . .
C11 C 0.43991(15) -0.1618(4) 0.30069(9) 0.0266(4) Uani 1 1 d . . .
H11 H 0.4907 -0.0357 0.2909 0.032 Uiso 1 1 calc R . .
N2 N 0.40137(14) -0.6769(3) 0.42639(8) 0.0264(4) Uani 1 1 d . . .
N1 N 0.10796(13) -0.6013(3) 0.23451(8) 0.0253(4) Uani 1 1 d . . .
C1 C 0.07015(13) 0.0919(3) 0.40321(8) 0.0204(4) Uani 1 1 d . . .
C4 C 0.19796(15) 0.2132(4) 0.57602(9) 0.0262(4) Uani 1 1 d . . .
H4 H 0.1923 0.3283 0.6115 0.031 Uiso 1 1 calc R . .
C13 C 0.38557(13) -0.5228(3) 0.36837(8) 0.0206(4) Uani 1 1 d . . .
C7 C 0.21616(14) -0.1320(3) 0.46995(9) 0.0211(4) Uani 1 1 d . . .
H7 H 0.2217 -0.2479 0.4346 0.025 Uiso 1 1 calc R . .
C12 C 0.46071(14) -0.3310(4) 0.35375(9) 0.0245(4) Uani 1 1 d . . .
H12 H 0.5248 -0.3167 0.3796 0.029 Uiso 1 1 calc R . .
C14 C 0.29054(13) -0.5444(3) 0.32859(9) 0.0211(4) Uani 1 1 d . . .
H14 H 0.2411 -0.6749 0.3373 0.025 Uiso 1 1 calc R . .
C3 C 0.13031(14) 0.2416(4) 0.51912(9) 0.0231(4) Uani 1 1 d . . .
H3 H 0.0794 0.3749 0.5164 0.028 Uiso 1 1 calc R . .
C8 C 0.16497(13) -0.3820(3) 0.23456(8) 0.0200(4) Uani 1 1 d . . .
C6 C 0.28407(14) -0.1567(3) 0.52692(9) 0.0220(4) Uani 1 1 d . . .
C10 C 0.34378(15) -0.1784(3) 0.26179(9) 0.0239(4) Uani 1 1 d . . .
H10 H 0.3297 -0.0620 0.2269 0.029 Uiso 1 1 calc R . .
 
loop_
 _atom_site_aniso_label
 _atom_site_aniso_U_11
 _atom_site_aniso_U_22
 _atom_site_aniso_U_33
 _atom_site_aniso_U_23
 _atom_site_aniso_U_13
 _atom_site_aniso_U_12
O2 0.0288(7) 0.0277(7) 0.0244(7) -0.0048(5) -0.0072(5) 0.0087(5)
O4 0.0263(7) 0.0211(6) 0.0242(6) 0.0024(5) -0.0051(5) 0.0003(5)
O1 0.0236(7) 0.0322(8) 0.0295(7) 0.0011(6) -0.0063(5) 0.0056(5)
O3 0.0284(7) 0.0407(8) 0.0221(7) -0.0082(6) -0.0056(5) 0.0118(6)
C9 0.0185(8) 0.0202(8) 0.0198(8) -0.0018(6) 0.0015(6) 0.0018(6)
C5 0.0223(8) 0.0310(10) 0.0210(8) 0.0043(7) -0.0028(6) -0.0049(7)
C2 0.0169(8) 0.0232(9) 0.0195(8) 0.0026(6) 0.0002(6) -0.0018(6)
C11 0.0238(9) 0.0269(10) 0.0290(9) 0.0007(7) 0.0015(7) -0.0079(7)
N2 0.0226(8) 0.0277(9) 0.0282(8) 0.0059(6) -0.0056(6) -0.0007(6)
N1 0.0242(8) 0.0231(8) 0.0278(8) 0.0041(6) -0.0073(6) -0.0028(6)
C1 0.0184(8) 0.0229(8) 0.0201(8) 0.0018(6) 0.0012(6) -0.0002(6)
C4 0.0290(9) 0.0300(10) 0.0197(8) -0.0032(7) 0.0006(7) -0.0032(7)
C13 0.0203(8) 0.0202(8) 0.0214(8) -0.0008(6) 0.0005(6) 0.0023(6)
C7 0.0194(8) 0.0240(9) 0.0198(8) 0.0007(7) -0.0001(6) -0.0014(6)
C12 0.0191(8) 0.0263(9) 0.0278(9) -0.0018(7) -0.0011(6) -0.0012(6)
C14 0.0191(8) 0.0198(8) 0.0242(9) 0.0002(6) 0.0003(6) -0.0011(6)
C3 0.0226(8) 0.0237(9) 0.0229(8) -0.0005(7) 0.0006(6) 0.0002(7)
C8 0.0209(8) 0.0215(8) 0.0175(8) -0.0013(6) 0.0015(6) 0.0004(6)
C6 0.0176(8) 0.0244(9) 0.0237(9) 0.0053(7) -0.0005(6) -0.0020(6)
C10 0.0254(9) 0.0231(9) 0.0234(9) 0.0028(7) 0.0018(7) -0.0009(7)
 
_geom_special_details
;
 All s.u.'s (except the s.u. in the dihedral angle between two l.s. planes)
 are estimated using the full covariance matrix.  The cell s.u.'s are taken
 into account individually in the estimation of s.u.'s in distances, angles
 and torsion angles; correlations between s.u.'s in cell parameters are only
 used when they are defined by crystal symmetry.  An approximate (isotropic)
 treatment of cell s.u.'s is used for estimating s.u.'s involving l.s. planes.
;
 
loop_
 _geom_bond_atom_site_label_1
 _geom_bond_atom_site_label_2
 _geom_bond_distance
 _geom_bond_site_symmetry_2
 _geom_bond_publ_flag
O2 C1 1.314(2) . ?
O4 C8 1.248(2) . ?
O1 C6 1.366(2) . ?
O3 C1 1.221(2) . ?
C9 C10 1.393(3) . ?
C9 C14 1.395(3) . ?
C9 C8 1.501(3) . ?
C5 C4 1.390(3) . ?
C5 C6 1.392(3) . ?
C2 C3 1.396(3) . ?
C2 C7 1.396(3) . ?
C2 C1 1.497(3) . ?
C11 C12 1.387(3) . ?
C11 C10 1.395(3) . ?
N2 C13 1.412(3) . ?
N1 C8 1.328(3) . ?
C4 C3 1.390(3) . ?
C13 C14 1.394(3) . ?
C13 C12 1.396(3) . ?
C7 C6 1.391(3) . ?
 
loop_
 _geom_angle_atom_site_label_1
 _geom_angle_atom_site_label_2
 _geom_angle_atom_site_label_3
 _geom_angle
 _geom_angle_site_symmetry_1
 _geom_angle_site_symmetry_3
 _geom_angle_publ_flag
C10 C9 C14 120.09(16) . . ?
C10 C9 C8 118.48(16) . . ?
C14 C9 C8 121.40(15) . . ?
C4 C5 C6 120.10(17) . . ?
C3 C2 C7 120.58(16) . . ?
C3 C2 C1 121.52(16) . . ?
C7 C2 C1 117.89(16) . . ?
C12 C11 C10 120.79(17) . . ?
O3 C1 O2 123.69(16) . . ?
O3 C1 C2 122.13(16) . . ?
O2 C1 C2 114.16(15) . . ?
C3 C4 C5 120.47(17) . . ?
C14 C13 C12 119.36(17) . . ?
C14 C13 N2 120.36(16) . . ?
C12 C13 N2 120.03(16) . . ?
C6 C7 C2 119.59(17) . . ?
C11 C12 C13 120.06(17) . . ?
C13 C14 C9 120.42(16) . . ?
C4 C3 C2 119.23(17) . . ?
O4 C8 N1 122.18(17) . . ?
O4 C8 C9 119.45(15) . . ?
N1 C8 C9 118.37(16) . . ?
O1 C6 C7 122.97(17) . . ?
O1 C6 C5 117.02(16) . . ?
C7 C6 C5 120.00(17) . . ?
C9 C10 C11 119.25(17) . . ?
 
_diffrn_measured_fraction_theta_max    0.999
_diffrn_reflns_theta_full              27.48
_diffrn_measured_fraction_theta_full   0.999
_refine_diff_density_max    0.294
_refine_diff_density_min   -0.316
_refine_diff_density_rms    0.080

#==============================================================================
data_25
#==============================================================================
 
_audit_creation_method            SHELXL-97
_chemical_name_systematic         ?
_chemical_name_common             ?
_chemical_melting_point           ?
_chemical_formula_moiety          'C14 H12 O8, 2(C7 H8 N2 O)'
_chemical_formula_sum             'C28 H28 N4 O10'
_chemical_formula_weight          580.54
 
loop_
 _atom_type_symbol
 _atom_type_description
 _atom_type_scat_dispersion_real
 _atom_type_scat_dispersion_imag
 _atom_type_scat_source
 'C'  'C'   0.0033   0.0016
 'International Tables Vol C Tables 4.2.6.8 and 6.1.1.4'
 'H'  'H'   0.0000   0.0000
 'International Tables Vol C Tables 4.2.6.8 and 6.1.1.4'
 'N'  'N'   0.0061   0.0033
 'International Tables Vol C Tables 4.2.6.8 and 6.1.1.4'
 'O'  'O'   0.0106   0.0060
 'International Tables Vol C Tables 4.2.6.8 and 6.1.1.4'
 
_symmetry_cell_setting            triclinic
_symmetry_space_group_name_H-M    'P -1'
 
loop_
 _symmetry_equiv_pos_as_xyz
 'x, y, z'
 '-x, -y, -z'
 
_cell_length_a                    4.760(2)
_cell_length_b                    11.501(6)
_cell_length_c                    12.539(6)
_cell_angle_alpha                 77.081(6)
_cell_angle_beta                  86.975(6)
_cell_angle_gamma                 81.302(6)
_cell_volume                      661.3(6)
_cell_formula_units_Z             1
_cell_measurement_temperature     150(2)
_cell_measurement_reflns_used     5373
_cell_measurement_theta_min       3.3
_cell_measurement_theta_max       27.7
 
_exptl_crystal_description        ?
_exptl_crystal_colour             ?
_exptl_crystal_size_max           0.3
_exptl_crystal_size_mid           0.2
_exptl_crystal_size_min           0.1
_exptl_crystal_density_meas       ?
_exptl_crystal_density_diffrn     1.458
_exptl_crystal_density_method     'not measured'
_exptl_crystal_F_000              304
_exptl_absorpt_coefficient_mu     0.112
_exptl_absorpt_correction_type    multi-scan
_exptl_absorpt_correction_T_max   1.000
_exptl_absorpt_correction_T_min   0.837
_exptl_absorpt_process_details    'Jacobson, R. (1998) Private communication'
 
_exptl_special_details
;
 ?
;
 
_diffrn_ambient_temperature       150(2)
_diffrn_radiation_wavelength      0.71073
_diffrn_radiation_type            MoK\a
_diffrn_radiation_source          'fine-focus sealed tube'
_diffrn_radiation_monochromator         'Graphite Monochromator'
_diffrn_measurement_specimen_support    'Fiber'
_diffrn_detector                        'CCD'
_diffrn_measurement_device
;
XtaLABmini: Fixed Chi 2 circle
;
_diffrn_measurement_device_type
;
Rigaku Mercury375R (2x2 bin mode)
;
_diffrn_detector_area_resol_mean        13.6612
_diffrn_standards_number          ?
_diffrn_standards_interval_count  ?
_diffrn_standards_interval_time   ?
_diffrn_standards_decay_%         ?
_diffrn_reflns_number             6973
_diffrn_reflns_av_R_equivalents   0.0210
_diffrn_reflns_av_sigmaI/netI     0.0259
_diffrn_reflns_limit_h_min        -6
_diffrn_reflns_limit_h_max        6
_diffrn_reflns_limit_k_min        -14
_diffrn_reflns_limit_k_max        14
_diffrn_reflns_limit_l_min        -16
_diffrn_reflns_limit_l_max        16
_diffrn_reflns_theta_min          3.33
_diffrn_reflns_theta_max          27.47
_reflns_number_total              3013
_reflns_number_gt                 2472
_reflns_threshold_expression      >2\s(I)
 
_computing_data_collection
;
CrystalClear-SM Expert 2.0 r4 (Rigaku, 2009)
;
_computing_cell_refinement
;
CrystalClear-SM Expert 2.0 r4 (Rigaku, 2009)
;
_computing_data_reduction
;
CrystalClear-SM Expert 2.0 r4 (Rigaku, 2009)
;
_computing_structure_solution     'SHELXL-97 (Sheldrick, 2008)'
_computing_structure_refinement   'SHELXL-97 (Sheldrick, 2008)'
_computing_molecular_graphics     ?
_computing_publication_material   ?
 
_refine_special_details
;
 Refinement of F^2^ against ALL reflections.  The weighted R-factor wR and
 goodness of fit S are based on F^2^, conventional R-factors R are based
 on F, with F set to zero for negative F^2^. The threshold expression of
 F^2^ > 2\s(F^2^) is used only for calculating R-factors(gt) etc. and is
 not relevant to the choice of reflections for refinement.  R-factors based
 on F^2^ are statistically about twice as large as those based on F, and R-
 factors based on ALL data will be even larger.
;
 
_refine_ls_structure_factor_coef  Fsqd
_refine_ls_matrix_type            full
_refine_ls_weighting_scheme       calc
_refine_ls_weighting_details
 'calc w=1/[\s^2^(Fo^2^)+(0.0573P)^2^+0.2205P] where P=(Fo^2^+2Fc^2^)/3'
_atom_sites_solution_primary      direct
_atom_sites_solution_secondary    difmap
_atom_sites_solution_hydrogens    geom
_refine_ls_hydrogen_treatment     mixed
_refine_ls_extinction_method      none
_refine_ls_extinction_coef        ?
_refine_ls_number_reflns          3013
_refine_ls_number_parameters      218
_refine_ls_number_restraints      0
_refine_ls_R_factor_all           0.0503
_refine_ls_R_factor_gt            0.0402
_refine_ls_wR_factor_ref          0.1083
_refine_ls_wR_factor_gt           0.1021
_refine_ls_goodness_of_fit_ref    1.035
_refine_ls_restrained_S_all       1.035
_refine_ls_shift/su_max           0.000
_refine_ls_shift/su_mean          0.000
 
loop_
 _atom_site_label
 _atom_site_type_symbol
 _atom_site_fract_x
 _atom_site_fract_y
 _atom_site_fract_z
 _atom_site_U_iso_or_equiv
 _atom_site_adp_type
 _atom_site_occupancy
 _atom_site_symmetry_multiplicity
 _atom_site_calc_flag
 _atom_site_refinement_flags
 _atom_site_disorder_assembly
 _atom_site_disorder_group
C1 C 0.2322(3) 0.40273(12) 0.57907(11) 0.0153(3) Uani 1 1 d . . .
C2 C 0.0373(3) 0.31886(12) 0.63581(11) 0.0153(3) Uani 1 1 d . . .
C3 C -0.0758(3) 0.25007(12) 0.57508(11) 0.0164(3) Uani 1 1 d . . .
H3 H -0.0331 0.2589 0.5007 0.020 Uiso 1 1 calc R . .
C4 C -0.2527(3) 0.16833(12) 0.62638(11) 0.0162(3) Uani 1 1 d . . .
C5 C -0.3172(3) 0.15646(12) 0.73683(11) 0.0181(3) Uani 1 1 d . . .
H5 H -0.4359 0.1015 0.7712 0.022 Uiso 1 1 calc R . .
C6 C -0.2052(3) 0.22653(13) 0.79674(11) 0.0186(3) Uani 1 1 d . . .
C7 C -0.0250(3) 0.30816(12) 0.74690(11) 0.0176(3) Uani 1 1 d . . .
H7 H 0.0518 0.3544 0.7868 0.021 Uiso 1 1 calc R . .
C8 C -0.4836(3) 0.14805(12) 0.26271(11) 0.0173(3) Uani 1 1 d . . .
C9 C -0.5281(3) 0.15221(13) 0.15308(11) 0.0199(3) Uani 1 1 d . . .
H9 H -0.4118 0.1003 0.1168 0.024 Uiso 1 1 calc R . .
C10 C -0.7442(3) 0.23322(13) 0.09805(11) 0.0193(3) Uani 1 1 d . . .
H10 H -0.7720 0.2354 0.0247 0.023 Uiso 1 1 calc R . .
C11 C -0.9213(3) 0.31173(12) 0.15029(11) 0.0164(3) Uani 1 1 d . . .
C12 C -0.8704(3) 0.30901(13) 0.25907(11) 0.0190(3) Uani 1 1 d . . .
H12 H -0.9836 0.3624 0.2947 0.023 Uiso 1 1 calc R . .
C13 C -0.6545(3) 0.22832(13) 0.31491(11) 0.0193(3) Uani 1 1 d . . .
H13 H -0.6234 0.2277 0.3877 0.023 Uiso 1 1 calc R . .
C14 C -1.1568(3) 0.39359(12) 0.08734(11) 0.0162(3) Uani 1 1 d . . .
N1 N -0.2820(3) 0.05905(11) 0.32326(11) 0.0206(3) Uani 1 1 d . . .
N2 N -1.3288(3) 0.46829(11) 0.13609(10) 0.0200(3) Uani 1 1 d . . .
O1 O -0.3550(2) 0.10123(9) 0.56436(8) 0.0225(2) Uani 1 1 d . . .
O2 O -0.2794(3) 0.20984(11) 0.90389(8) 0.0294(3) Uani 1 1 d . . .
O3 O 0.2816(2) 0.40852(9) 0.47822(8) 0.0204(2) Uani 1 1 d . . .
O4 O 0.3433(2) 0.46551(9) 0.63323(8) 0.0201(2) Uani 1 1 d . . .
O5 O -1.1936(2) 0.39137(9) -0.00998(8) 0.0204(2) Uani 1 1 d . . .
H1A H -0.141(4) 0.0340(18) 0.2831(16) 0.034(5) Uiso 1 1 d . . .
H1B H -0.221(4) 0.0821(18) 0.3809(17) 0.033(5) Uiso 1 1 d . . .
H1O H -0.476(4) 0.0587(19) 0.6005(16) 0.038(5) Uiso 1 1 d . . .
H2A H -1.306(4) 0.4721(17) 0.2044(17) 0.030(5) Uiso 1 1 d . . .
H2B H -1.472(4) 0.5143(17) 0.0960(15) 0.030(5) Uiso 1 1 d . . .
H2O H -0.221(5) 0.270(2) 0.932(2) 0.063(7) Uiso 1 1 d . . .
H4O H 0.522(8) 0.525(3) 0.575(3) 0.132(13) Uiso 1 1 d . . .
 
loop_
 _atom_site_aniso_label
 _atom_site_aniso_U_11
 _atom_site_aniso_U_22
 _atom_site_aniso_U_33
 _atom_site_aniso_U_23
 _atom_site_aniso_U_13
 _atom_site_aniso_U_12
C1 0.0144(6) 0.0159(6) 0.0150(6) -0.0041(5) -0.0008(5) 0.0004(5)
C2 0.0132(6) 0.0154(6) 0.0169(6) -0.0032(5) 0.0001(5) -0.0011(5)
C3 0.0176(6) 0.0187(7) 0.0129(6) -0.0042(5) 0.0009(5) -0.0013(5)
C4 0.0164(6) 0.0158(6) 0.0169(6) -0.0045(5) -0.0032(5) -0.0014(5)
C5 0.0189(7) 0.0175(6) 0.0181(7) -0.0028(5) 0.0028(5) -0.0055(5)
C6 0.0208(7) 0.0210(7) 0.0144(6) -0.0051(5) 0.0028(5) -0.0029(5)
C7 0.0194(7) 0.0194(7) 0.0157(6) -0.0067(5) -0.0011(5) -0.0039(5)
C8 0.0154(6) 0.0166(6) 0.0197(7) -0.0014(5) 0.0005(5) -0.0061(5)
C9 0.0212(7) 0.0203(7) 0.0185(7) -0.0066(5) 0.0036(5) -0.0020(5)
C10 0.0229(7) 0.0224(7) 0.0134(6) -0.0047(5) 0.0008(5) -0.0054(6)
C11 0.0165(6) 0.0171(6) 0.0156(6) -0.0017(5) 0.0003(5) -0.0058(5)
C12 0.0202(7) 0.0207(7) 0.0168(7) -0.0066(5) 0.0008(5) -0.0017(5)
C13 0.0220(7) 0.0226(7) 0.0139(6) -0.0045(5) -0.0014(5) -0.0037(6)
C14 0.0172(6) 0.0172(6) 0.0149(6) -0.0020(5) 0.0003(5) -0.0074(5)
N1 0.0182(6) 0.0207(6) 0.0221(6) -0.0042(5) -0.0022(5) -0.0006(5)
N2 0.0201(6) 0.0226(6) 0.0169(6) -0.0045(5) -0.0036(5) 0.0000(5)
O1 0.0293(6) 0.0247(5) 0.0175(5) -0.0067(4) 0.0005(4) -0.0136(4)
O2 0.0442(7) 0.0344(6) 0.0154(5) -0.0097(5) 0.0094(5) -0.0209(5)
O3 0.0223(5) 0.0234(5) 0.0163(5) -0.0048(4) 0.0036(4) -0.0065(4)
O4 0.0196(5) 0.0235(5) 0.0204(5) -0.0080(4) 0.0015(4) -0.0085(4)
O5 0.0238(5) 0.0224(5) 0.0151(5) -0.0043(4) -0.0034(4) -0.0025(4)
 
_geom_special_details
;
 All s.u.'s (except the s.u. in the dihedral angle between two l.s. planes)
 are estimated using the full covariance matrix.  The cell s.u.'s are taken
 into account individually in the estimation of s.u.'s in distances, angles
 and torsion angles; correlations between s.u.'s in cell parameters are only
 used when they are defined by crystal symmetry.  An approximate (isotropic)
 treatment of cell s.u.'s is used for estimating s.u.'s involving l.s. planes.
;
 
loop_
 _geom_bond_atom_site_label_1
 _geom_bond_atom_site_label_2
 _geom_bond_distance
 _geom_bond_site_symmetry_2
 _geom_bond_publ_flag
C1 O3 1.2627(17) . ?
C1 O4 1.2787(16) . ?
C1 C2 1.4804(19) . ?
C2 C7 1.391(2) . ?
C2 C3 1.3919(19) . ?
C3 C4 1.3849(19) . ?
C4 O1 1.3636(16) . ?
C4 C5 1.384(2) . ?
C5 C6 1.3932(19) . ?
C6 O2 1.3496(18) . ?
C6 C7 1.3902(19) . ?
C8 C13 1.389(2) . ?
C8 C9 1.391(2) . ?
C8 N1 1.4060(19) . ?
C9 C10 1.379(2) . ?
C10 C11 1.390(2) . ?
C11 C12 1.390(2) . ?
C11 C14 1.486(2) . ?
C12 C13 1.380(2) . ?
C14 O5 1.2482(17) . ?
C14 N2 1.3234(18) . ?
 
loop_
 _geom_angle_atom_site_label_1
 _geom_angle_atom_site_label_2
 _geom_angle_atom_site_label_3
 _geom_angle
 _geom_angle_site_symmetry_1
 _geom_angle_site_symmetry_3
 _geom_angle_publ_flag
O3 C1 O4 122.86(12) . . ?
O3 C1 C2 117.80(11) . . ?
O4 C1 C2 119.34(12) . . ?
C7 C2 C3 121.49(12) . . ?
C7 C2 C1 120.54(12) . . ?
C3 C2 C1 117.96(12) . . ?
C4 C3 C2 119.41(12) . . ?
O1 C4 C5 122.52(12) . . ?
O1 C4 C3 117.54(12) . . ?
C5 C4 C3 119.94(12) . . ?
C4 C5 C6 120.26(13) . . ?
O2 C6 C7 122.80(13) . . ?
O2 C6 C5 116.59(13) . . ?
C7 C6 C5 120.61(13) . . ?
C6 C7 C2 118.29(12) . . ?
C13 C8 C9 119.23(13) . . ?
C13 C8 N1 119.49(13) . . ?
C9 C8 N1 121.14(13) . . ?
C10 C9 C8 120.12(13) . . ?
C9 C10 C11 121.11(13) . . ?
C10 C11 C12 118.31(13) . . ?
C10 C11 C14 118.33(12) . . ?
C12 C11 C14 123.36(12) . . ?
C13 C12 C11 121.03(13) . . ?
C12 C13 C8 120.16(13) . . ?
O5 C14 N2 120.35(13) . . ?
O5 C14 C11 120.53(12) . . ?
N2 C14 C11 119.12(12) . . ?
 
_diffrn_measured_fraction_theta_max    0.998
_diffrn_reflns_theta_full              27.47
_diffrn_measured_fraction_theta_full   0.998
_refine_diff_density_max    0.277
_refine_diff_density_min   -0.280
_refine_diff_density_rms    0.054
