# Supplementary material for: Aniline–phenol recognition: from solution through supramolecular synthons to cocrystals
Source: IUCrJ. 2014 Jun 12;1(Pt 4):228–39. doi: 10.1107/S2052252514012081 (PMC4107923; doi:10.1107/S2052252514012081)
Supplement: Supplementary file 3 [file m-01-00228-11sup4.fcf]

data_11
#==============================================================================
_shelx_title ' datam in P-1'
_shelx_refln_list_code          4
_shelx_F_calc_maximum      149.58
_exptl_crystal_F_000       328.00
_reflns_d_resolution_high  0.7703
 
loop_
 _symmetry_equiv_pos_as_xyz
 'x, y, z'
 '-x, -y, -z'
 
_cell_length_a     7.0243
_cell_length_b     9.4152
_cell_length_c    10.9276
_cell_angle_alpha  82.750
_cell_angle_beta   79.147
_cell_angle_gamma  76.703
 
_shelx_F_squared_multiplier     1.000
 
loop_
 _refln_index_h
 _refln_index_k
 _refln_index_l
 _refln_F_squared_calc
 _refln_F_squared_meas
 _refln_F_squared_sigma
 _refln_observed_status
   1   0   0      257.49       88.38      2.53 o
   2   0   0       14.12       12.75      1.31 o
   3   0   0      359.17      318.20      6.60 o
   4   0   0      201.87      185.75      4.93 o
   5   0   0        7.49        6.76      2.16 o
   6   0   0      214.30      229.80      8.46 o
   7   0   0       12.92       19.10      4.95 o
   8   0   0       29.14       33.58      6.39 o
  -8   1   0       68.48       87.35     15.36 o
  -7   1   0      182.42      198.99      9.62 o
  -6   1   0      382.22      398.04     11.98 o
  -5   1   0      673.24      686.90     15.15 o
  -4   1   0      246.40      221.95      9.31 o
  -3   1   0      202.96      185.08      4.21 o
  -2   1   0       12.72       11.59      0.47 o
  -1   1   0     1205.03     1194.97      9.07 o
   1   1   0      759.38      746.92      6.03 o
   2   1   0     3331.10     3463.12     28.24 o
   3   1   0       88.19       66.12      2.18 o
   4   1   0        7.06       15.20      3.24 o
   5   1   0      441.48      418.96      9.80 o
   6   1   0      513.19      493.75     14.77 o
   7   1   0      394.46      389.90     14.27 o
   8   1   0       94.88      107.67      9.03 o
  -8   2   0       28.53       34.62     16.18 o
  -7   2   0      207.85      223.55     12.02 o
  -6   2   0        3.47        5.42      3.00 o
  -5   2   0      305.66      305.83      8.50 o
  -4   2   0       77.47       84.20      3.77 o
  -3   2   0        6.93       11.10      1.53 o
  -2   2   0      123.51      127.54      2.81 o
  -1   2   0      346.87      357.26      3.63 o
   0   2   0     2067.97     2095.70     15.31 o
   1   2   0     3507.45     3435.19     18.66 o
   2   2   0     8504.49     8665.54     67.80 o
   3   2   0      167.86      202.30     15.72 o
   4   2   0        4.57        4.38      1.95 o
   5   2   0      177.14      174.49      5.02 o
   6   2   0      245.03      220.55     14.46 o
   7   2   0      122.60      129.61      8.86 o
   8   2   0        6.04        3.44      3.74 o
  -8   3   0       25.00       30.00      7.77 o
  -7   3   0       52.91       61.90      6.98 o
  -6   3   0        0.79        3.86      2.62 o
  -5   3   0       46.08       48.85      3.63 o
  -4   3   0       32.14       31.24      2.80 o
  -3   3   0      212.48      238.55     18.53 o
  -2   3   0     3265.47     3489.41     27.55 o
  -1   3   0      911.67      914.39      8.40 o
   0   3   0        3.07        5.97      1.58 o
   1   3   0       25.90       30.42      1.12 o
   2   3   0      674.31      656.60      7.37 o
   3   3   0     1482.98     1544.18     19.82 o
   4   3   0        1.61       -0.27      1.85 o
   5   3   0      101.90       95.65      4.42 o
   6   3   0       37.33       38.67      5.45 o
   7   3   0       49.33       51.52      4.38 o
   8   3   0       16.24       20.90      4.95 o
  -7   4   0      254.24      258.53     12.28 o
  -6   4   0      187.40      191.68      8.43 o
  -5   4   0       43.84       42.35      6.05 o
  -4   4   0       82.16       81.32      4.70 o
  -3   4   0       56.75       60.34      3.11 o
  -2   4   0       90.63      108.74      2.66 o
  -1   4   0     1940.84     1874.15     17.09 o
   0   4   0     1409.71     1546.48     13.64 o
   1   4   0        5.72        5.83      0.72 o
   2   4   0        7.90       11.31      2.20 o
   3   4   0      277.33      256.60      4.92 o
   4   4   0      464.10      430.27     15.18 o
   5   4   0        1.03        0.85      1.77 o
   6   4   0      227.89      210.24      6.80 o
   7   4   0       68.80       65.49      6.36 o
   8   4   0      159.06      159.84     10.29 o
  -7   5   0       16.59       22.88      5.11 o
  -6   5   0        7.63       14.38      3.76 o
  -5   5   0      175.82      182.75      7.49 o
  -4   5   0       25.85       28.18      4.97 o
  -3   5   0      119.67      116.91      4.42 o
  -2   5   0     1294.43     1259.24     18.30 o
  -1   5   0     1657.80     1612.31     24.19 o
   0   5   0     2965.94     3203.67     27.96 o
   1   5   0      224.68      225.24      3.59 o
   2   5   0      369.47      365.91      5.31 o
   3   5   0       16.02       14.50      1.62 o
   4   5   0      135.10      120.58      4.13 o
   5   5   0      633.20      655.71     16.65 o
   6   5   0      381.28      382.01     10.06 o
   7   5   0        6.81        1.92      2.63 o
   8   5   0      102.52       93.83     11.14 o
  -6   6   0      230.36      240.83     10.42 o
  -5   6   0        5.99        9.57      5.60 o
  -4   6   0       13.74       17.95      4.97 o
  -3   6   0        0.29        1.15      2.08 o
  -2   6   0       17.00       18.24      2.42 o
  -1   6   0      890.65      897.84     11.96 o
   0   6   0      602.16      589.28     12.67 o
   1   6   0      114.40      111.05      3.03 o
   2   6   0      107.37      121.12      5.02 o
   3   6   0      136.93      138.68      3.76 o
   4   6   0      688.03      669.45     11.24 o
   5   6   0      141.85      146.05      4.77 o
   6   6   0       77.32       86.06      7.45 o
   7   6   0      249.48      223.90      8.70 o
   8   6   0       72.33      106.11      8.95 o
  -6   7   0       55.87       61.52      6.12 o
  -5   7   0       24.32       23.91      3.99 o
  -4   7   0        0.25       -0.14      2.17 o
  -3   7   0      159.96      145.14      5.63 o
  -2   7   0      222.88      193.96      5.06 o
  -1   7   0      111.76       91.41      5.32 o
   0   7   0      787.69      774.16     11.14 o
   1   7   0       43.60       40.81      2.37 o
   2   7   0      102.87      101.69      3.06 o
   3   7   0      247.33      247.86     15.31 o
   4   7   0        2.08        5.09      1.68 o
   5   7   0      153.16      153.86      4.91 o
   6   7   0      154.41      163.09      9.25 o
   7   7   0        7.14       14.87      4.88 o
   8   7   0      102.37      124.27     10.42 o
  -5   8   0       17.00       24.48      4.72 o
  -4   8   0       83.72       76.28      5.38 o
  -3   8   0      261.52      240.82     11.12 o
  -2   8   0        8.72       11.28      1.84 o
  -1   8   0       97.73       93.94      3.76 o
   0   8   0      481.21      475.01      8.83 o
   1   8   0      546.08      567.76     12.33 o
   2   8   0      117.02      112.59      4.68 o
   3   8   0      147.19      135.65      8.24 o
   4   8   0        8.27        3.29      2.89 o
   5   8   0       41.07       43.76      5.68 o
   6   8   0       20.84       21.98      4.87 o
   7   8   0        9.53        7.55      4.35 o
  -4   9   0        0.07       -0.02      2.04 o
  -3   9   0      120.82      125.62      6.20 o
  -2   9   0      355.82      340.99      7.94 o
  -1   9   0      261.79      253.69      7.27 o
   0   9   0       21.88       17.45      3.34 o
   1   9   0      176.44      187.78      7.37 o
   2   9   0        3.45        3.59      1.51 o
   3   9   0       55.98       54.77      4.88 o
   4   9   0        1.68        5.02      3.64 o
   5   9   0        6.26        4.43      3.84 o
   6   9   0       71.29       57.60     11.57 o
   7   9   0        6.24        7.44      4.87 o
  -3  10   0      202.65      205.12      8.85 o
  -2  10   0      225.66      203.57      7.82 o
  -1  10   0       11.87        7.82      2.01 o
   0  10   0       11.41       17.54      2.30 o
   1  10   0        0.06        1.06      1.41 o
   2  10   0      227.62      163.24     87.57 o
   3  10   0      348.97      323.59     29.55 o
   4  10   0      226.84      229.10     12.68 o
   5  10   0        0.37       -0.68      3.02 o
   6  10   0      139.27      144.03     10.50 o
  -1  11   0      294.74      299.73      8.12 o
   0  11   0      137.61      140.03      7.64 o
   1  11   0       44.85       48.59      7.59 o
   2  11   0      181.64      183.19      8.68 o
   3  11   0      101.35       88.32      6.87 o
   4  11   0        1.03        0.57      3.30 o
   5  11   0        1.13        6.36      4.90 o
   1  12   0        1.29        1.72      2.73 o
   2  12   0        9.48       15.00      6.69 o
   3  12   0       19.41       21.15      7.23 o
  -5 -11   1        3.37        0.28      4.16 o
  -4 -11   1       11.00       11.95      6.04 o
  -3 -11   1       32.70       30.74      5.42 o
  -2 -11   1      180.65      186.84      9.11 o
  -1 -11   1      139.63      136.95      7.07 o
   0 -11   1        3.19       -2.22      2.39 o
   1 -11   1        0.73       -1.32      2.62 o
  -6 -10   1      247.41      247.36     14.50 o
  -5 -10   1      160.14      161.22     11.29 o
  -4 -10   1      118.31      137.66     26.03 o
  -3 -10   1        3.10        3.51      2.87 o
  -2 -10   1       39.77       39.10      4.98 o
  -1 -10   1       64.11       60.93      5.28 o
   0 -10   1      161.22      147.15      8.66 o
   1 -10   1        3.49        3.98      1.93 o
   2 -10   1        3.29        2.04      2.23 o
   3 -10   1      236.27      251.16      9.78 o
  -7  -9   1       11.71       11.10      6.11 o
  -6  -9   1       40.93       48.38      6.84 o
  -5  -9   1      221.28      217.96     11.86 o
  -4  -9   1      449.07      452.50     17.48 o
  -3  -9   1        0.86        4.84      2.64 o
  -2  -9   1      709.72      711.69     24.13 o
  -1  -9   1      481.70      481.23     23.57 o
   0  -9   1       93.90       99.57      3.76 o
   1  -9   1       18.22       15.66      2.24 o
   2  -9   1        1.87        0.78      1.44 o
   3  -9   1        0.37       -0.07      1.78 o
   4  -9   1      114.90       97.71      6.61 o
  -7  -8   1       31.79       34.18      6.58 o
  -6  -8   1      133.02      137.79     14.37 o
  -5  -8   1       79.57       73.46      7.03 o
  -4  -8   1       24.00       35.38      5.06 o
  -3  -8   1      400.36      410.06     11.50 o
  -2  -8   1        3.53        3.23      1.23 o
  -1  -8   1       21.21       21.97      2.01 o
   0  -8   1      438.02      440.03      9.09 o
   1  -8   1       64.35       72.87      3.19 o
   2  -8   1        1.14        0.14      1.18 o
   3  -8   1       61.23       59.69      5.60 o
   4  -8   1      215.26      211.16      8.31 o
   5  -8   1      507.83      522.82     16.57 o
  -8  -7   1       77.25       61.56      8.27 o
  -7  -7   1      126.52      127.07      9.09 o
  -6  -7   1      113.43      127.19     14.28 o
  -5  -7   1        7.75        8.10      3.86 o
  -4  -7   1      169.29      166.48      8.59 o
  -3  -7   1      319.57      302.48     11.09 o
  -2  -7   1      270.81      272.07      8.42 o
  -1  -7   1      225.57      224.29      5.03 o
   0  -7   1      435.19      425.05      6.56 o
   1  -7   1        1.05        2.56      1.33 o
   2  -7   1      259.72      242.37      5.20 o
   3  -7   1       51.78       46.82      3.44 o
   4  -7   1        7.00        9.78      3.52 o
   5  -7   1      266.86      269.08     10.24 o
   6  -7   1       70.12       66.64      6.28 o
  -8  -6   1        3.09        1.49      4.25 o
  -7  -6   1       52.24       56.26      6.36 o
  -6  -6   1      130.80      132.31      9.22 o
  -5  -6   1       28.20       19.56      8.04 o
  -4  -6   1      179.84      178.93      6.77 o
  -3  -6   1      245.73      227.01     15.09 o
  -2  -6   1     1128.85     1091.00     11.38 o
  -1  -6   1      263.62      262.42      4.63 o
   0  -6   1        1.89        3.17      1.14 o
   1  -6   1       81.46       81.49      2.60 o
   2  -6   1       41.82       36.87      2.07 o
   3  -6   1      444.13      429.09     14.82 o
   4  -6   1      166.59      160.49      8.13 o
   5  -6   1      145.43      144.42      7.07 o
   6  -6   1       20.24       16.65      3.99 o
  -8  -5   1       81.69       95.43     18.80 o
  -7  -5   1       32.99       36.57      4.67 o
  -6  -5   1       48.78       42.98      3.89 o
  -5  -5   1      396.21      401.55     11.45 o
  -4  -5   1      234.01      237.88      4.90 o
  -3  -5   1      146.13      146.84      4.92 o
  -2  -5   1     1782.14     1702.89     60.66 o
  -1  -5   1      632.73      652.22     10.13 o
   0  -5   1       25.18       24.59      1.36 o
   1  -5   1        8.37       12.10      1.59 o
   2  -5   1      464.31      453.36      8.20 o
   3  -5   1      217.33      225.88      6.13 o
   4  -5   1      206.52      206.24      6.87 o
   5  -5   1        0.29        3.92      2.47 o
   6  -5   1       35.49       41.45      5.25 o
   7  -5   1       82.81       87.19      7.99 o
  -8  -4   1      130.70      121.84     24.31 o
  -7  -4   1       34.78       36.19      4.55 o
  -6  -4   1      245.83      236.17      7.86 o
  -5  -4   1       49.33       49.63      3.77 o
  -4  -4   1      197.17      183.08      5.28 o
  -3  -4   1     1502.98     1552.89     25.30 o
  -2  -4   1     2034.19     1977.77     21.73 o
  -1  -4   1      167.59      157.90      3.09 o
   0  -4   1      656.34      718.56      7.33 o
   1  -4   1      323.43      363.23      6.14 o
   2  -4   1      410.06      421.96      9.94 o
   3  -4   1      593.65      599.31     10.73 o
   4  -4   1     1698.41     1677.92     26.92 o
   5  -4   1      160.79      150.86      6.37 o
   6  -4   1      147.47      155.99      8.68 o
   7  -4   1       26.75       27.18      5.15 o
  -8  -3   1      164.92      169.21     19.16 o
  -7  -3   1      301.28      280.24     12.72 o
  -6  -3   1       18.15       19.30      2.85 o
  -5  -3   1      242.97      227.87      6.48 o
  -4  -3   1       90.91       74.63      5.32 o
  -3  -3   1      394.72      402.07      6.69 o
  -2  -3   1     1373.67     1382.71     16.99 o
  -1  -3   1     1981.03     1999.81     36.89 o
   0  -3   1     1407.94     1459.64     11.85 o
   1  -3   1      170.17      169.24      2.32 o
   2  -3   1     1257.44     1350.81     38.00 o
   3  -3   1      302.91      263.74      5.86 o
   4  -3   1      155.21      157.42      5.43 o
   5  -3   1       58.28       64.43      4.21 o
   6  -3   1       52.99       57.79      5.38 o
   7  -3   1       38.18       53.53      6.48 o
   8  -3   1       10.07       10.34      5.69 o
  -8  -2   1       45.42       46.25      7.86 o
  -7  -2   1        3.74        6.46      3.98 o
  -6  -2   1      119.76      119.03      5.22 o
  -5  -2   1       28.78       35.85      2.50 o
  -4  -2   1       62.40       67.71      4.42 o
  -3  -2   1      153.79      162.42      6.06 o
  -2  -2   1     1144.04     1085.09     17.43 o
  -1  -2   1     4393.60     4247.58     32.63 o
   0  -2   1       19.06       24.55      0.80 o
   1  -2   1      133.48      133.26      1.73 o
   2  -2   1      463.34      452.48      6.87 o
   3  -2   1        0.15       -1.08      1.08 o
   4  -2   1     4084.15     4288.79     53.23 o
   5  -2   1      294.43      302.41      9.13 o
   6  -2   1      104.10      104.25      6.34 o
   7  -2   1        6.73        7.79      3.60 o
   8  -2   1       45.47       51.63      7.62 o
  -8  -1   1        6.86        9.32      4.78 o
  -7  -1   1       20.68       25.83      4.73 o
  -6  -1   1       95.26      109.31     29.19 o
  -5  -1   1       43.34       52.04      3.62 o
  -4  -1   1      489.79      437.81     10.29 o
  -3  -1   1        0.00        0.18      0.81 o
  -2  -1   1      541.90      584.85     13.38 o
  -1  -1   1     1698.09     1674.22     15.53 o
   0  -1   1     2865.81     2613.47     17.17 o
   1  -1   1      512.62      512.43      3.18 o
   2  -1   1     1163.38     1164.88     12.01 o
   3  -1   1        9.50        7.85      1.34 o
   4  -1   1        0.14        0.64      1.43 o
   5  -1   1        4.45        6.78      4.07 o
   6  -1   1       54.90       54.73      4.78 o
   7  -1   1       33.19       37.42      5.67 o
   8  -1   1        2.82        8.42      4.67 o
  -8   0   1        8.42        4.19      4.32 o
  -7   0   1      190.26      257.19     76.45 o
  -6   0   1      221.20      224.65      8.81 o
  -5   0   1      295.59      286.21      9.64 o
  -4   0   1      702.22      641.35      8.36 o
  -3   0   1     4376.82     4469.70     45.67 o
  -2   0   1      745.72      742.12      6.30 o
  -1   0   1       11.14        9.49      0.75 o
   1   0   1      385.68      269.15      5.96 o
   2   0   1      510.28      571.87      5.17 o
   3   0   1      722.47      744.99     10.70 o
   4   0   1        1.37        1.88      0.49 o
   5   0   1      361.90      435.57    104.01 o
   6   0   1      357.22      370.80     12.42 o
   7   0   1      313.11      309.11     12.75 o
   8   0   1        4.26        7.71      4.25 o
  -8   1   1      845.82     1055.17    222.48 o
  -7   1   1        9.52        9.54      6.51 o
  -6   1   1        0.06        1.88      2.55 o
  -5   1   1        5.09        3.52      2.03 o
  -4   1   1      581.69      569.98      6.74 o
  -3   1   1       36.17       35.72      1.07 o
  -2   1   1      116.59      120.04      1.64 o
  -1   1   1      743.13      781.11      4.86 o
   1   1   1      671.20      667.46     11.84 o
   2   1   1    22374.06    22339.02    144.46 o
   3   1   1     2715.16     2712.93     27.77 o
   4   1   1      529.31      511.49      6.76 o
   5   1   1      302.65      288.09      5.09 o
   6   1   1      580.33      610.85     16.82 o
   7   1   1       18.09       17.23      4.23 o
   8   1   1       33.11       31.13      7.01 o
  -8   2   1      160.24      149.10     10.55 o
  -7   2   1       20.97       21.55      4.60 o
  -6   2   1      263.17      280.16      9.57 o
  -5   2   1      151.27      147.94      5.81 o
  -4   2   1      692.27      700.30     12.58 o
  -3   2   1     1701.92     1658.11     32.61 o
  -2   2   1     3016.32     3052.96     22.45 o
  -1   2   1     5111.50     5297.76     29.91 o
   0   2   1     1499.77     1594.22      8.98 o
   1   2   1      731.46      730.90      7.20 o
   2   2   1     5298.56     5485.81     45.62 o
   3   2   1       44.19       29.92      4.15 o
   4   2   1     1702.45     1868.63     25.18 o
   5   2   1       28.95       26.80      3.38 o
   6   2   1       29.40       27.59      4.27 o
   7   2   1        0.19        0.39      3.07 o
   8   2   1      173.83      170.80     10.80 o
   9   2   1       78.58       77.20      8.68 o
  -7   3   1        0.02        2.16      3.30 o
  -6   3   1       92.28       93.26      5.94 o
  -5   3   1      295.12      299.72      9.39 o
  -4   3   1        1.81        1.40      1.59 o
  -3   3   1      359.50      328.15      9.77 o
  -2   3   1        6.93       11.88      0.97 o
  -1   3   1      544.48      574.88      5.68 o
   0   3   1     1511.00     1553.28     10.90 o
   1   3   1     1154.21     1054.20     59.64 o
   2   3   1      471.45      464.15      9.76 o
   3   3   1     1183.39     1175.07     16.08 o
   4   3   1     4079.41     4238.00     51.76 o
   5   3   1      270.37      274.96      6.80 o
   6   3   1       79.92       86.24      6.70 o
   7   3   1      261.90      264.66      7.18 o
   8   3   1        0.04        4.16      4.61 o
   9   3   1       36.24       48.28      7.76 o
  -7   4   1       10.13       15.14      5.22 o
  -6   4   1        0.53       -1.01      2.49 o
  -5   4   1       45.87       37.92      4.02 o
  -4   4   1       49.75       48.32      3.63 o
  -3   4   1       10.44       12.93      1.50 o
  -2   4   1     1423.51     1489.70     15.45 o
  -1   4   1       75.11       70.47      4.89 o
   0   4   1      632.42      687.99     21.53 o
   1   4   1       80.08       74.88      3.05 o
   2   4   1      371.55      401.89      9.22 o
   3   4   1      139.81      162.59      4.75 o
   4   4   1      103.93       89.15      4.48 o
   5   4   1       29.34       30.51      4.68 o
   6   4   1        0.78        3.66      2.33 o
   7   4   1       31.84       34.15      4.48 o
   8   4   1        9.80       11.94      4.88 o
  -7   5   1       28.55       23.22      4.89 o
  -6   5   1       15.33       18.49      3.81 o
  -5   5   1      680.96      702.96     16.97 o
  -4   5   1      725.16      732.78     15.46 o
  -3   5   1       83.05       79.59      3.06 o
  -2   5   1      266.08      270.86      6.40 o
  -1   5   1       91.94       97.69      2.76 o
   0   5   1      774.93      860.35      9.73 o
   1   5   1      471.91      425.73      5.85 o
   2   5   1     2517.17     2651.53     23.99 o
   3   5   1        3.96       10.01      1.64 o
   4   5   1       35.37       38.76      3.85 o
   5   5   1       30.36       25.83      3.56 o
   6   5   1        7.72        8.53      2.67 o
   7   5   1        0.00        2.91      2.29 o
   8   5   1        2.53        1.58      3.25 o
  -6   6   1        8.61        7.41      3.83 o
  -5   6   1       38.44       39.16      9.13 o
  -4   6   1        0.03        0.80      1.87 o
  -3   6   1      228.93      240.01      9.85 o
  -2   6   1      228.78      230.57      5.22 o
  -1   6   1       82.93       78.58      2.87 o
   0   6   1      326.60      323.42      5.78 o
   1   6   1     1239.92     1207.41     13.69 o
   2   6   1     1959.13     2063.95     21.73 o
   3   6   1      257.01      278.48     16.32 o
   4   6   1      364.27      362.86      7.78 o
   5   6   1      382.70      365.01      9.07 o
   6   6   1       19.01       27.82      2.75 o
   7   6   1      102.56      104.52      6.27 o
   8   6   1       28.45       27.41      4.90 o
  -5   7   1      111.12      112.73     10.21 o
  -4   7   1      544.27      554.65     14.23 o
  -3   7   1      358.95      376.35     10.14 o
  -2   7   1      341.39      326.49      7.05 o
  -1   7   1      185.84      188.79      4.84 o
   0   7   1      293.45      292.17      5.74 o
   1   7   1      156.06      150.84      3.84 o
   2   7   1      100.63       90.51      3.17 o
   3   7   1      288.57      279.82      6.91 o
   4   7   1      255.84      270.81      7.22 o
   5   7   1       75.61       73.20      3.75 o
   6   7   1       67.88       81.78      4.54 o
   7   7   1      155.51      154.75      9.47 o
   8   7   1       31.09       34.23      5.67 o
  -5   8   1        6.83        3.11      3.00 o
  -4   8   1        5.53       14.06      3.57 o
  -3   8   1      133.11      135.08      5.73 o
  -2   8   1      109.41      126.83      4.56 o
  -1   8   1       62.66       54.92      3.03 o
   0   8   1       70.76       62.25      3.00 o
   1   8   1       26.86       22.25      2.10 o
   2   8   1     1190.97     1157.87     16.48 o
   3   8   1       25.63       25.97      2.07 o
   4   8   1      191.13      189.76      8.35 o
   5   8   1      258.17      258.95      8.06 o
   6   8   1      215.79      208.89     10.46 o
   7   8   1        5.81        1.85      3.37 o
  -4   9   1       24.68       26.95      5.51 o
  -3   9   1       49.31       44.99      4.12 o
  -2   9   1        1.67        0.78      1.55 o
  -1   9   1       57.58       50.63      3.57 o
   0   9   1       42.48       37.14      2.71 o
   1   9   1      157.40      150.97      7.30 o
   2   9   1      310.26      305.81     11.71 o
   3   9   1      143.38      138.32      4.40 o
   4   9   1       64.81       66.56      3.82 o
   5   9   1       16.29       22.68      6.90 o
   6   9   1       43.63       48.97     10.12 o
   7   9   1       46.20       55.09      7.39 o
  -3  10   1       32.99       37.56      7.23 o
  -2  10   1       65.08       67.99      4.69 o
  -1  10   1        9.26        8.86      2.47 o
   0  10   1       62.05       57.45      3.49 o
   1  10   1      578.98      564.45     11.85 o
   2  10   1       37.81       32.74      3.15 o
   3  10   1        1.65       -0.59      1.47 o
   4  10   1       43.55       46.79      7.64 o
   5  10   1       27.05       30.71      5.81 o
   6  10   1        1.49       -1.23      3.64 o
  -1  11   1      193.41      198.97      6.90 o
   0  11   1      375.58      328.24      9.39 o
   1  11   1        0.44        2.51      1.93 o
   2  11   1       44.17       40.18      4.97 o
   3  11   1       12.76       10.59      7.59 o
   4  11   1      199.61      114.61     78.17 o
   5  11   1       13.12       11.57      6.51 o
   1  12   1       92.80      117.11     11.93 o
   2  12   1      224.68      205.13     13.19 o
   3  12   1       86.41       89.46     11.39 o
  -4 -11   2        0.76        0.97      3.26 o
  -3 -11   2       21.07       22.69      5.37 o
  -2 -11   2       24.26       26.46      4.91 o
  -1 -11   2      124.75      136.91      8.13 o
   0 -11   2       77.23       78.28      6.38 o
   1 -11   2        6.64        4.16      3.80 o
  -5 -10   2        1.00        0.56      3.46 o
  -4 -10   2      101.88      101.63     12.56 o
  -3 -10   2        0.91        2.40      2.80 o
  -2 -10   2       27.31       29.66      5.15 o
  -1 -10   2       10.25        9.94      3.34 o
   0 -10   2      112.03      112.26      6.34 o
   1 -10   2      214.19      204.56      6.35 o
   2 -10   2       59.75       57.71      4.60 o
   3 -10   2        0.49        3.70      2.75 o
  -6  -9   2        0.79        3.56      5.51 o
  -5  -9   2      492.12      517.85     21.61 o
  -4  -9   2      915.38      861.67     55.85 o
  -3  -9   2      144.49      144.63      7.51 o
  -2  -9   2       38.66       39.24      4.40 o
  -1  -9   2        4.94        5.38      2.60 o
   0  -9   2       31.05       28.94      2.25 o
   1  -9   2        2.12        2.46      1.61 o
   2  -9   2       42.44       32.94      5.10 o
   3  -9   2        0.00        1.46      2.43 o
   4  -9   2       40.61       38.32      4.60 o
  -7  -8   2        5.97        8.02      4.82 o
  -6  -8   2        0.00        0.99      3.16 o
  -5  -8   2       65.04       84.51      9.17 o
  -4  -8   2        0.13        2.38      6.51 o
  -3  -8   2       56.18       59.12      4.94 o
  -2  -8   2     1163.39     1189.50     24.45 o
  -1  -8   2       66.89       61.25      7.20 o
   0  -8   2      209.83      200.33      6.07 o
   1  -8   2      671.68      663.71     10.93 o
   2  -8   2      667.22      658.01     11.58 o
   3  -8   2      134.46      129.73      6.34 o
   4  -8   2       25.41       31.00      8.68 o
   5  -8   2       25.29       24.27      4.17 o
  -7  -7   2       40.55       40.63      6.42 o
  -6  -7   2        4.75        3.04      3.65 o
  -5  -7   2       97.11      104.50      8.11 o
  -4  -7   2      566.86      562.06     17.53 o
  -3  -7   2     1483.14     1476.24     51.24 o
  -2  -7   2        5.90        5.13      2.98 o
  -1  -7   2      198.34      196.15      6.97 o
   0  -7   2        2.90        2.25      1.89 o
   1  -7   2       28.55       27.57      1.96 o
   2  -7   2      488.17      455.92      7.80 o
   3  -7   2      102.84      114.61      5.02 o
   4  -7   2       23.20       30.66     10.12 o
   5  -7   2       35.44       25.36      4.16 o
   6  -7   2       85.04       91.78      8.59 o
  -8  -6   2       18.58       19.70      5.12 o
  -7  -6   2       49.53       54.13      6.07 o
  -6  -6   2      213.94      233.48     11.93 o
  -5  -6   2       37.54       35.34      4.92 o
  -4  -6   2       65.66      111.25     51.69 o
  -3  -6   2       21.25       16.27      3.06 o
  -2  -6   2       90.16       94.24      4.40 o
  -1  -6   2        8.68       11.53      1.12 o
   0  -6   2      152.58      170.48      3.55 o
   1  -6   2       26.25       22.43      1.62 o
   2  -6   2      850.02      845.68     11.21 o
   3  -6   2      293.21      311.16      8.18 o
   4  -6   2       21.57       27.86     10.12 o
   5  -6   2        6.60        5.59      2.86 o
   6  -6   2       35.26       38.99      5.55 o
  -8  -5   2       62.80       70.49     16.99 o
  -7  -5   2        3.42        1.76      2.84 o
  -6  -5   2       39.73       35.19      7.77 o
  -5  -5   2      230.23      241.06     10.48 o
  -4  -5   2      197.39      205.92      8.34 o
  -3  -5   2      978.05      783.04    189.86 o
  -2  -5   2        5.89        6.07      1.78 o
  -1  -5   2      169.26      153.97      5.03 o
   0  -5   2     1453.01     1539.46     16.19 o
   1  -5   2       94.09      110.00      2.75 o
   2  -5   2      158.11      162.27      3.34 o
   3  -5   2      245.72      252.88      6.70 o
   4  -5   2      233.68      230.65     13.74 o
   5  -5   2      263.72      252.93     20.06 o
   6  -5   2       61.83       74.36      6.78 o
   7  -5   2       91.84       85.24      7.46 o
  -8  -4   2       20.51       47.17     15.54 o
  -7  -4   2      106.60      112.57      6.63 o
  -6  -4   2      384.83      381.28     15.24 o
  -5  -4   2      402.03      383.79      9.44 o
  -4  -4   2      167.23      173.93      5.16 o
  -3  -4   2      289.90      281.69      8.77 o
  -2  -4   2      191.78      189.29      4.79 o
  -1  -4   2      131.89      135.38      3.63 o
   0  -4   2     1179.54     1136.77      9.94 o
   1  -4   2     1254.28     1211.24     24.40 o
   2  -4   2      118.16      127.32      3.09 o
   3  -4   2      296.25      317.66      7.14 o
   4  -4   2      108.44      102.54      7.77 o
   5  -4   2       34.02       36.22      4.07 o
   6  -4   2       59.22       56.77      5.48 o
   7  -4   2        0.65        2.02      3.14 o
  -8  -3   2        1.42        0.66      2.57 o
  -7  -3   2      154.03      147.44      7.29 o
  -6  -3   2       78.60       76.10      4.43 o
  -5  -3   2      225.00      218.57      8.07 o
  -4  -3   2      542.94      527.71      9.75 o
  -3  -3   2      188.42      176.65      3.96 o
  -2  -3   2      336.04      360.56      6.74 o
  -1  -3   2        4.67        3.80      1.15 o
   0  -3   2     6206.78     6330.16     36.58 o
   1  -3   2      677.52      665.10      6.32 o
   2  -3   2      663.93      714.77      8.27 o
   3  -3   2      398.53      403.87      7.64 o
   4  -3   2        2.38        7.24      4.07 o
   5  -3   2        1.00        7.72      7.14 o
   6  -3   2      318.72      310.93     11.12 o
   7  -3   2      251.15      309.46     77.90 o
   8  -3   2       54.26       54.76      7.64 o
  -8  -2   2        3.86        3.98      3.98 o
  -7  -2   2       24.55       28.82      6.81 o
  -6  -2   2      707.04      696.53     17.94 o
  -5  -2   2      533.32      485.86      9.69 o
  -4  -2   2     1423.04     1374.17     34.97 o
  -3  -2   2       43.50       41.85      1.72 o
  -2  -2   2        8.87        8.25      1.04 o
  -1  -2   2      141.98      144.36      4.34 o
   0  -2   2     4115.27     4195.98     23.79 o
   1  -2   2     2106.38     2201.55     14.41 o
   2  -2   2     2638.24     2670.23     17.50 o
   3  -2   2      362.76      372.89      7.38 o
   4  -2   2      106.32      115.31      4.73 o
   5  -2   2      223.89      232.95      7.95 o
   6  -2   2      156.23      173.20     12.20 o
   7  -2   2        3.45        3.54      3.41 o
   8  -2   2       38.87       39.32      7.08 o
  -8  -1   2       10.87       15.72      7.68 o
  -7  -1   2      106.79       93.20      7.45 o
  -6  -1   2       15.96       18.33      2.15 o
  -5  -1   2       32.09       31.37      2.17 o
  -4  -1   2     2045.00     2044.31     40.08 o
  -3  -1   2       67.23       80.49      2.54 o
  -2  -1   2        4.14        3.90      0.61 o
  -1  -1   2      389.17      406.71     14.73 o
   0  -1   2      844.99      869.78      6.11 o
   1  -1   2     2960.87     2908.83     17.47 o
   2  -1   2      430.49      402.13      5.24 o
   3  -1   2      350.81      374.69      9.31 o
   4  -1   2      962.78      992.36     16.48 o
   5  -1   2      117.78      134.70     42.74 o
   6  -1   2      890.28      897.73     22.95 o
   7  -1   2       62.58       62.68      6.47 o
   8  -1   2      179.48      185.42     11.30 o
  -8   0   2       69.06       57.99      7.99 o
  -7   0   2      109.51      109.51      9.31 o
  -6   0   2      103.67      106.18      6.00 o
  -5   0   2       15.92       14.82      3.11 o
  -4   0   2      495.85      497.26      7.15 o
  -3   0   2      565.79      531.53      6.45 o
  -2   0   2      123.28      116.45      2.17 o
  -1   0   2      521.19      524.83      4.68 o
   0   0   2      300.45      309.37      2.91 o
   1   0   2        0.15        2.06      0.75 o
   2   0   2     2067.72     2052.07     14.35 o
   3   0   2      316.21      331.25      6.56 o
   4   0   2      167.48      159.58     10.57 o
   5   0   2        0.07        3.74      3.25 o
   6   0   2       24.87       23.94      4.15 o
   7   0   2       68.61       82.18      6.85 o
   8   0   2      144.77      147.63     10.16 o
  -8   1   2      180.50      185.98     11.76 o
  -7   1   2      188.42      194.14      9.84 o
  -6   1   2       63.80       59.91      4.98 o
  -5   1   2       31.66       29.26      3.16 o
  -4   1   2       47.25       44.65      1.72 o
  -3   1   2       40.14       47.63      1.56 o
  -2   1   2      225.16      247.87      3.51 o
  -1   1   2    19769.15    19540.08     98.06 o
   0   1   2       51.93       50.94      0.90 o
   1   1   2       77.01       76.55      2.07 o
   2   1   2     3207.74     3319.41     23.19 o
   3   1   2       22.47       22.36      1.39 o
   4   1   2       59.55       71.32      3.08 o
   5   1   2      490.97      516.85     14.46 o
   6   1   2       35.46       49.08      4.86 o
   7   1   2      165.23      163.95     10.57 o
   8   1   2      134.98      148.17     10.02 o
   9   1   2        0.00        2.60      4.35 o
  -8   2   2        0.18        0.20      2.91 o
  -7   2   2      125.52      128.46      9.15 o
  -6   2   2     1053.32     1087.16     24.12 o
  -5   2   2      631.78      637.18     14.43 o
  -4   2   2      168.90      183.89     16.54 o
  -3   2   2        1.30        1.15      0.61 o
  -2   2   2     1051.67     1040.26     13.72 o
  -1   2   2      825.47      866.03      7.15 o
   0   2   2     2830.02     2982.81     15.64 o
   1   2   2      170.28      160.97      1.94 o
   2   2   2     2652.29     2787.94     23.59 o
   3   2   2      136.66      130.39      6.75 o
   4   2   2     1682.98     1723.22     20.94 o
   5   2   2      471.25      466.72      9.11 o
   6   2   2      633.85      609.69     19.66 o
   7   2   2       15.64       25.73      4.47 o
   8   2   2      149.34      166.80     18.43 o
   9   2   2       54.69       68.62      8.28 o
  -7   3   2       18.99       21.78      4.54 o
  -6   3   2      924.82      978.97     22.87 o
  -5   3   2      113.74      112.53      5.69 o
  -4   3   2      105.37      110.18      4.60 o
  -3   3   2       16.05       17.54      1.33 o
  -2   3   2        3.10        3.86      1.38 o
  -1   3   2     1595.41     1645.84     17.36 o
   0   3   2     8145.35     8341.56     45.41 o
   1   3   2     4660.60     4766.94     26.90 o
   2   3   2       82.17       64.89      1.86 o
   3   3   2      602.23      626.34     10.06 o
   4   3   2     4336.44     4504.04     54.49 o
   5   3   2        1.28        3.21      2.61 o
   6   3   2      808.27      782.88     18.85 o
   7   3   2       28.39       25.82      4.39 o
   8   3   2        5.54        8.17      3.91 o
   9   3   2        4.68       10.33      4.78 o
  -7   4   2       32.75       38.98      5.43 o
  -6   4   2       43.15       47.17      4.91 o
  -5   4   2      128.94      145.09      6.77 o
  -4   4   2      759.69      775.88     15.71 o
  -3   4   2        4.07        8.33      1.71 o
  -2   4   2      104.02      125.60      3.01 o
  -1   4   2       16.64       14.23      1.12 o
   0   4   2      265.20      260.66      3.33 o
   1   4   2      361.78      338.25      6.11 o
   2   4   2      361.53      440.52     22.13 o
   3   4   2      275.26      221.83      4.64 o
   4   4   2      370.97      385.78      9.20 o
   5   4   2      158.02      141.87      6.25 o
   6   4   2     1562.55     1595.68     31.05 o
   7   4   2      185.22      180.64      9.90 o
   8   4   2       81.05       94.46     15.27 o
   9   4   2       91.58       81.24      8.92 o
  -6   5   2       27.85       22.63      5.24 o
  -5   5   2       38.79       39.19      7.05 o
  -4   5   2       77.11       82.08      4.55 o
  -3   5   2        4.56        8.01      2.41 o
  -2   5   2        0.70        0.17      0.78 o
  -1   5   2      263.16      271.77      4.44 o
   0   5   2     1410.48     1487.55     13.81 o
   1   5   2     1086.25     1160.44    101.75 o
   2   5   2      127.87      126.65      2.60 o
   3   5   2       24.65       31.09      2.11 o
   4   5   2      210.81      220.49     10.73 o
   5   5   2       35.92       41.16      4.50 o
   6   5   2       85.72       95.88      6.28 o
   7   5   2       61.55       55.30      4.46 o
   8   5   2      130.55      122.27      8.32 o
  -6   6   2       24.61       25.19      4.55 o
  -5   6   2        3.89        3.75      2.60 o
  -4   6   2        1.16        2.25      2.08 o
  -3   6   2      241.83      236.88     11.60 o
  -2   6   2      451.32      460.63      8.35 o
  -1   6   2      403.45      400.24     18.25 o
   0   6   2       35.30       32.37      1.90 o
   1   6   2      223.79      220.17      9.70 o
   2   6   2      661.66      672.28     12.60 o
   3   6   2       10.53       11.47      1.88 o
   4   6   2      385.87      396.98      8.47 o
   5   6   2      287.81      269.83      7.30 o
   6   6   2      106.47       93.77      4.81 o
   7   6   2        7.42        7.08      2.89 o
   8   6   2       32.70       27.91      3.90 o
  -5   7   2       67.11       70.45      5.47 o
  -4   7   2       12.92       17.37      3.07 o
  -3   7   2      100.49      109.94      9.13 o
  -2   7   2       13.60       21.95      2.75 o
  -1   7   2      253.92      255.27      5.54 o
   0   7   2       56.05       53.63      2.46 o
   1   7   2       24.51       29.24      2.15 o
   2   7   2      109.80      108.99      5.84 o
   3   7   2      309.40      299.25      6.78 o
   4   7   2      739.32      734.66     20.10 o
   5   7   2        6.75        6.88      2.05 o
   6   7   2      202.63      188.05      6.92 o
   7   7   2      110.47      114.07      5.56 o
   8   7   2       43.39       48.32      6.00 o
  -5   8   2       13.48       21.11      6.33 o
  -4   8   2       14.81       16.40      3.30 o
  -3   8   2      167.46      147.12      6.03 o
  -2   8   2      103.56      103.20      4.26 o
  -1   8   2     1060.08     1046.61     16.82 o
   0   8   2      874.26      829.86     12.84 o
   1   8   2      189.34      192.84      7.20 o
   2   8   2      604.14      601.48     10.25 o
   3   8   2      176.76      170.42      6.15 o
   4   8   2       39.44       44.15      3.37 o
   5   8   2      121.82      123.20      5.69 o
   6   8   2      143.35      135.21      6.53 o
   7   8   2       14.93       20.16      5.42 o
   8   8   2        1.18        2.64      5.51 o
  -4   9   2       26.51       30.75      7.23 o
  -3   9   2        1.34        2.98      2.47 o
  -2   9   2       90.50       88.37      4.31 o
  -1   9   2      117.37      116.75      4.73 o
   0   9   2      210.16      226.70      6.15 o
   1   9   2       15.13       19.19      3.87 o
   2   9   2       16.38       15.67      2.20 o
   3   9   2      114.43      104.71     10.25 o
   4   9   2      274.47      263.44      7.67 o
   5   9   2       33.25       34.53      3.59 o
   6   9   2      181.18      172.80     11.89 o
   7   9   2       80.84       68.90      7.51 o
  -3  10   2        6.02       13.35      5.33 o
  -2  10   2       16.84       15.68      3.07 o
  -1  10   2      104.15       90.20      4.49 o
   0  10   2        2.59        2.28      1.74 o
   1  10   2       83.45       88.95      4.05 o
   2  10   2       34.31       35.41      4.21 o
   3  10   2      169.90      184.80      9.56 o
   4  10   2       23.24       23.91      2.85 o
   5  10   2       32.49       39.04      7.12 o
   6  10   2       48.14       44.64     13.55 o
  -1  11   2       25.99       22.65      4.62 o
   0  11   2       58.74       59.70     13.37 o
   1  11   2      379.43      371.71     12.72 o
   2  11   2       71.41       54.09      7.95 o
   3  11   2      142.47      145.49     20.06 o
   4  11   2       61.54       57.47     14.82 o
   5  11   2       18.01       24.22     12.47 o
   1  12   2       97.05      120.37     17.89 o
   2  12   2      117.16      123.26     19.34 o
   3  12   2       44.40       38.86     16.81 o
  -3 -11   3       27.90       35.19      6.87 o
  -2 -11   3       32.95       46.04      6.43 o
  -1 -11   3       58.03       70.47      7.41 o
   0 -11   3      442.68      448.00     17.44 o
   1 -11   3       26.71       20.24      5.60 o
  -5 -10   3        9.97       20.77      6.69 o
  -4 -10   3       12.76       11.16      8.22 o
  -3 -10   3        0.01        0.57      2.65 o
  -2 -10   3       17.71       19.62      4.34 o
  -1 -10   3       56.08       70.07      5.99 o
   0 -10   3       36.22       38.96      4.47 o
   1 -10   3        0.23       -1.17      2.11 o
   2 -10   3      163.11      148.02     10.30 o
  -6  -9   3       16.60       27.35      6.93 o
  -5  -9   3       12.65       18.33      6.69 o
  -4  -9   3       76.03       82.22      8.61 o
  -3  -9   3        0.71        0.87      2.49 o
  -2  -9   3        1.26        0.53      2.23 o
  -1  -9   3        1.41        4.12      2.49 o
   0  -9   3       83.31       89.48      5.02 o
   1  -9   3      402.00      379.89      9.67 o
   2  -9   3        6.38        7.02      1.86 o
   3  -9   3       90.55       99.45      6.25 o
   4  -9   3        8.02       12.86      7.95 o
  -7  -8   3        0.99        1.74      4.06 o
  -6  -8   3        2.79        5.54      4.60 o
  -5  -8   3       74.98       76.54      7.95 o
  -4  -8   3       13.30       13.84      4.80 o
  -3  -8   3      544.01      559.00     34.34 o
  -2  -8   3     1162.97     1215.80     25.49 o
  -1  -8   3       18.52       17.90      2.98 o
   0  -8   3        0.00        1.30      1.46 o
   1  -8   3        0.56       -0.09      1.01 o
   2  -8   3       34.86       31.64      2.43 o
   3  -8   3        0.18        0.09      1.66 o
   4  -8   3       23.66       24.69      4.71 o
   5  -8   3       33.68       25.14      4.75 o
  -7  -7   3       65.45       78.57      8.23 o
  -6  -7   3      195.94      204.46     14.28 o
  -5  -7   3        0.26       -0.89      2.76 o
  -4  -7   3       91.09       91.17      7.67 o
  -3  -7   3      137.20      142.44      6.74 o
  -2  -7   3      403.96      401.89     12.65 o
  -1  -7   3      494.64      511.14     24.94 o
   0  -7   3      497.23      476.88      7.70 o
   1  -7   3      159.57      157.98      6.10 o
   2  -7   3        0.50        1.11      1.28 o
   3  -7   3       65.30       66.53      4.15 o
   4  -7   3     1034.47      944.98    100.31 o
   5  -7   3       10.11       14.58      5.87 o
  -7  -6   3       38.72       46.76      7.22 o
  -6  -6   3       43.30       44.27      5.85 o
  -5  -6   3      103.60       89.97      7.86 o
  -4  -6   3       63.22       73.47      9.85 o
  -3  -6   3      388.53      409.64     23.50 o
  -2  -6   3      724.54      752.58     15.33 o
  -1  -6   3     2199.04     2338.41     59.73 o
   0  -6   3     1512.22     1476.31     23.32 o
   1  -6   3       66.30       67.98      2.60 o
   2  -6   3       18.07       18.05      1.80 o
   3  -6   3       90.31       85.92      3.04 o
   4  -6   3      228.96      225.06      8.47 o
   5  -6   3        0.82        1.85      2.67 o
   6  -6   3       24.88       25.66      4.77 o
  -8  -5   3       30.69       26.03     14.64 o
  -7  -5   3        8.72       11.07      3.87 o
  -6  -5   3      311.04      298.18     12.02 o
  -5  -5   3        0.02       -0.26      2.17 o
  -4  -5   3       26.95       32.99      4.49 o
  -3  -5   3      363.65      298.29     80.97 o
  -2  -5   3      354.90      356.16     16.09 o
  -1  -5   3      136.54      143.67      4.79 o
   0  -5   3      311.03      329.56      5.77 o
   1  -5   3       95.35       98.62      3.42 o
   2  -5   3        6.76        9.07      1.35 o
   3  -5   3      111.66      110.77      4.13 o
   4  -5   3      671.68      690.13     16.09 o
   5  -5   3      312.21      330.23     11.09 o
   6  -5   3       59.57       70.15      6.09 o
   7  -5   3       48.02       53.66     18.89 o
  -8  -4   3       29.60       44.10     15.54 o
  -7  -4   3       58.82       55.25      6.05 o
  -6  -4   3       90.19       83.63      6.11 o
  -5  -4   3        4.26        1.50      1.82 o
  -4  -4   3      171.87      180.57     13.01 o
  -3  -4   3      896.01      930.76     26.75 o
  -2  -4   3      121.91      154.07      4.65 o
  -1  -4   3     1671.87     1730.12     67.23 o
   0  -4   3      674.87      607.34     16.94 o
   1  -4   3       65.48       61.62      2.69 o
   2  -4   3       12.19       14.54      2.23 o
   3  -4   3        3.20        5.23      2.77 o
   4  -4   3       94.75       89.67      4.85 o
   5  -4   3       95.76      102.33      9.94 o
   6  -4   3      429.36      444.42     14.11 o
   7  -4   3       21.00       33.25      5.78 o
  -8  -3   3        2.81        4.16     10.12 o
  -7  -3   3      110.89      106.99      5.57 o
  -6  -3   3       46.14       40.85      3.59 o
  -5  -3   3        3.27        1.63      2.69 o
  -4  -3   3      225.98      225.24      5.77 o
  -3  -3   3     1589.82     1525.43     18.69 o
  -2  -3   3     1341.64     1418.48     22.23 o
  -1  -3   3        3.16        6.84      1.72 o
   0  -3   3      127.15      167.18      3.51 o
   1  -3   3      116.19      129.85      2.45 o
   2  -3   3       16.15       12.76      0.98 o
   3  -3   3     1425.02     1498.25     21.79 o
   4  -3   3       84.13       80.52      4.52 o
   5  -3   3       53.05       44.00      3.88 o
   6  -3   3       10.91       19.91      5.51 o
   7  -3   3        6.75        8.51      3.95 o
   8  -3   3       13.82       15.74      5.78 o
  -8  -2   3      243.66      241.28     17.35 o
  -7  -2   3       64.92       63.37      8.33 o
  -6  -2   3        9.79       11.41      2.61 o
  -5  -2   3       70.79       60.12      4.32 o
  -4  -2   3      137.14      141.16      3.96 o
  -3  -2   3      337.32      324.66      5.74 o
  -2  -2   3      933.30      889.09     16.00 o
  -1  -2   3     2121.94     2219.40     23.25 o
   0  -2   3       10.23        7.23      0.77 o
   1  -2   3      105.54      116.30      2.45 o
   2  -2   3      932.57      885.91      8.26 o
   3  -2   3      796.68      769.05     19.67 o
   4  -2   3      357.97      371.02      8.68 o
   5  -2   3       54.79       65.79     17.08 o
   6  -2   3      382.59      393.99     13.48 o
   7  -2   3       75.80       84.48      7.17 o
   8  -2   3        2.00        3.36      6.51 o
  -8  -1   3       15.69       13.46      7.77 o
  -7  -1   3       23.67       33.30     11.02 o
  -6  -1   3       22.65       19.07      2.96 o
  -5  -1   3       46.48       40.71      2.95 o
  -4  -1   3      421.59      424.96      7.18 o
  -3  -1   3     1512.50     1499.36     15.44 o
  -2  -1   3     3776.85     3750.42     28.11 o
  -1  -1   3     1157.88     1162.63      8.87 o
   0  -1   3      906.25      947.70      8.45 o
   1  -1   3      525.26      519.72      5.17 o
   2  -1   3      140.83      155.99      2.40 o
   3  -1   3     2514.02     2644.84     33.24 o
   4  -1   3      737.25      739.58     14.75 o
   5  -1   3      423.93      432.37     11.95 o
   6  -1   3      247.72      263.69     10.35 o
   7  -1   3       41.23       40.65      7.86 o
   8  -1   3       84.27       90.56      8.10 o
  -8   0   3       47.13       70.86     20.78 o
  -7   0   3      131.32      130.15      7.86 o
  -6   0   3       22.39       24.03      4.12 o
  -5   0   3        1.81        1.00      1.04 o
  -4   0   3       31.15       46.02      3.42 o
  -3   0   3        0.19        2.01      0.87 o
  -2   0   3     2574.97     2619.22     21.31 o
  -1   0   3      933.41      909.09      7.98 o
   0   0   3      590.41      584.58      5.91 o
   1   0   3      151.74      163.44      2.06 o
   2   0   3      897.41      888.01      7.59 o
   3   0   3       17.29        7.84      1.12 o
   4   0   3     1044.37     1012.27     19.30 o
   5   0   3      133.06      129.45      6.24 o
   6   0   3      370.64      364.33     11.97 o
   7   0   3      198.87      220.47     10.17 o
   8   0   3        1.48       -1.27      3.10 o
  -8   1   3       21.20       21.48      6.20 o
  -7   1   3       20.35       22.32      4.66 o
  -6   1   3        6.70        9.28      3.07 o
  -5   1   3       12.19       10.14      1.43 o
  -4   1   3      841.76      892.23     12.46 o
  -3   1   3       36.21       35.95      1.54 o
  -2   1   3     1959.69     2138.44     18.67 o
  -1   1   3     2447.42     2545.51     22.89 o
   0   1   3       19.15       24.30      1.47 o
   1   1   3      171.82      184.02      2.22 o
   2   1   3      133.49      127.13      3.43 o
   3   1   3      388.80      388.77      5.88 o
   4   1   3     1319.38     1359.85     22.50 o
   5   1   3      970.21      968.52     16.92 o
   6   1   3       32.20       40.37      4.41 o
   7   1   3      113.56      108.50      7.27 o
   8   1   3      215.04      218.99     11.81 o
   9   1   3        3.18        1.87      3.91 o
  -7   2   3        0.26       -2.63      2.86 o
  -6   2   3       75.40       79.94      5.58 o
  -5   2   3      203.72      209.75      7.36 o
  -4   2   3       56.32       52.50      2.08 o
  -3   2   3        4.66        7.58      1.19 o
  -2   2   3      196.72      185.50      2.90 o
  -1   2   3       18.14       12.52      0.84 o
   0   2   3      979.09      949.25      9.97 o
   1   2   3     1446.50     1463.71     15.51 o
   2   2   3      634.64      616.89      6.27 o
   3   2   3      334.18      345.11      4.87 o
   4   2   3      359.63      403.08     20.67 o
   5   2   3      234.75      236.50      6.54 o
   6   2   3      161.05      151.85     10.49 o
   7   2   3        0.26        0.63      2.45 o
   8   2   3      125.85      143.49     11.93 o
   9   2   3        0.05       -1.01      3.63 o
  -7   3   3       26.60       36.87      5.65 o
  -6   3   3       86.24       84.13      5.99 o
  -5   3   3      114.09      119.17      6.78 o
  -4   3   3     1014.06      991.36     20.78 o
  -3   3   3     1548.38     1567.74     17.25 o
  -2   3   3     3719.71     3927.96     33.65 o
  -1   3   3      533.61      553.41      6.14 o
   0   3   3      384.17      366.52      3.59 o
   1   3   3      407.04      410.02     12.11 o
   2   3   3       80.52       82.65      3.52 o
   3   3   3      343.12      348.10      6.25 o
   4   3   3      950.97      913.48     32.79 o
   5   3   3      156.08      156.09      4.92 o
   6   3   3       14.28       16.36      2.61 o
   7   3   3      155.62      152.75      9.16 o
   8   3   3       19.45       23.23      4.70 o
   9   3   3        7.18        8.86      4.76 o
  -7   4   3       69.78       67.92      6.76 o
  -6   4   3       32.66       36.24      7.50 o
  -5   4   3       24.84       20.20      3.38 o
  -4   4   3     1571.46     1636.70     28.50 o
  -3   4   3      445.90      444.05      7.84 o
  -2   4   3      196.26      198.80      4.69 o
  -1   4   3      852.43      891.45     13.39 o
   0   4   3      196.10      175.87      2.58 o
   1   4   3      331.35      360.07      3.60 o
   2   4   3     1377.94     1356.65     26.60 o
   3   4   3     1813.50     1748.62     19.24 o
   4   4   3      384.36      371.09      9.11 o
   5   4   3      501.26      496.46     12.42 o
   6   4   3     1970.85     1982.13     31.96 o
   7   4   3       91.02      106.08      5.36 o
   8   4   3       87.66       73.27      6.95 o
   9   4   3        3.39        2.96      3.80 o
  -6   5   3        0.13        2.58      3.06 o
  -5   5   3       51.07       44.16      7.05 o
  -4   5   3       44.40       44.61      3.78 o
  -3   5   3      476.27      476.22     10.27 o
  -2   5   3     2197.14     2207.23     23.96 o
  -1   5   3      660.93      668.40      9.40 o
   0   5   3      492.07      502.96     11.28 o
   1   5   3        8.59        7.82      1.63 o
   2   5   3     1068.29     1116.22     13.36 o
   3   5   3       12.07        9.97      1.58 o
   4   5   3       31.90       31.99      3.32 o
   5   5   3      102.48       98.03      5.97 o
   6   5   3      658.58      654.79     17.51 o
   7   5   3        4.07        2.47      2.26 o
   8   5   3      374.84      341.95     13.87 o
  -6   6   3       17.65       17.01      6.33 o
  -5   6   3       94.89       88.09      5.97 o
  -4   6   3        0.09        1.58      2.08 o
  -3   6   3        3.52        1.99      1.50 o
  -2   6   3      474.71      471.80      8.37 o
  -1   6   3        1.50        2.80      1.04 o
   0   6   3        0.12        1.56      1.00 o
   1   6   3     1142.19     1131.91     22.16 o
   2   6   3      505.56      549.87     22.69 o
   3   6   3      394.84      373.59      7.68 o
   4   6   3      270.94      257.02      8.01 o
   5   6   3       86.86       89.93      4.55 o
   6   6   3      108.14      126.42      5.86 o
   7   6   3      210.06      226.92     13.48 o
   8   6   3      261.62      242.57      8.61 o
  -5   7   3       15.88       21.49      5.51 o
  -4   7   3        1.24        2.56      2.17 o
  -3   7   3       18.55       19.08      6.69 o
  -2   7   3      195.40      191.76     12.36 o
  -1   7   3        6.93        8.31      2.13 o
   0   7   3        1.26        2.28      1.59 o
   1   7   3       96.23       83.81      4.63 o
   2   7   3        0.03        0.74      1.19 o
   3   7   3        4.13        3.47      1.99 o
   4   7   3      576.46      579.97     13.76 o
   5   7   3       32.59       37.46      3.36 o
   6   7   3       51.70       47.46      4.08 o
   7   7   3       43.01       45.93      4.27 o
   8   7   3        3.87        2.48      2.01 o
  -4   8   3      369.73      413.98     12.63 o
  -3   8   3      215.42      213.70      9.76 o
  -2   8   3      145.22      133.37      5.71 o
  -1   8   3      195.89      196.38      6.88 o
   0   8   3       63.66       72.30      3.30 o
   1   8   3      104.31       98.17      3.46 o
   2   8   3       53.58       46.49      3.63 o
   3   8   3       38.24       39.12      2.98 o
   4   8   3       90.90       97.16      4.99 o
   5   8   3        5.20        3.29      2.95 o
   6   8   3      247.72      216.09     10.51 o
   7   8   3        0.59        1.33      2.17 o
   8   8   3        0.00       10.30      5.24 o
  -4   9   3       42.52       40.62      4.54 o
  -3   9   3       54.49       50.92      5.06 o
  -2   9   3        0.05        1.12      1.58 o
  -1   9   3       14.54       16.17      2.83 o
   0   9   3        8.33        8.21      1.76 o
   1   9   3      753.44      718.41     19.60 o
   2   9   3      382.37      355.69      7.92 o
   3   9   3      153.89      149.48      6.67 o
   4   9   3      253.43      251.62      8.02 o
   5   9   3      505.53      481.36     15.35 o
   6   9   3      151.41      170.49      8.09 o
   7   9   3        5.67       13.19      9.04 o
  -3  10   3       61.40       74.82     10.84 o
  -2  10   3      283.11      267.36     13.74 o
  -1  10   3      110.75      108.04      8.89 o
   0  10   3      234.43      232.48     10.81 o
   1  10   3        1.35        1.83      2.47 o
   2  10   3        7.92       12.91      7.59 o
   3  10   3       44.25       41.47      4.09 o
   4  10   3        0.51       -0.95      2.62 o
   5  10   3       50.11       50.14      4.73 o
   6  10   3       35.50       54.40     15.00 o
  -1  11   3        5.68        6.55      3.99 o
   0  11   3       15.13       14.37      3.99 o
   1  11   3       92.68       90.39      6.55 o
   2  11   3      136.18      129.05      7.28 o
   3  11   3        6.29        4.29      2.59 o
   4  11   3       95.28      107.36     17.71 o
   5  11   3      138.91      139.16     21.33 o
   1  12   3       20.04       20.07      6.69 o
   2  12   3       16.87       20.24     11.93 o
   3  12   3      120.97      135.91     20.60 o
  -2 -11   4       92.11       94.28      7.84 o
  -1 -11   4        0.04        2.84      3.60 o
   0 -11   4       13.04       16.94      4.14 o
  -4 -10   4       37.13       57.70     21.87 o
  -3 -10   4      346.74      375.59     14.97 o
  -2 -10   4       16.00       23.73      7.95 o
  -1 -10   4       16.44       19.88      4.15 o
   0 -10   4        6.12        1.90      2.68 o
   1 -10   4       74.80       81.81      5.61 o
   2 -10   4      217.26      227.72     13.01 o
  -5  -9   4        4.48        5.77      6.14 o
  -4  -9   4       16.53       25.28      7.35 o
  -3  -9   4       18.57       20.80      6.24 o
  -2  -9   4      144.19      142.18      7.79 o
  -1  -9   4       48.76       56.03      5.05 o
   0  -9   4       24.85       23.47      5.60 o
   1  -9   4        6.08        9.48      2.95 o
   2  -9   4      174.48      173.40      6.05 o
   3  -9   4        0.81        0.79      3.16 o
  -6  -8   4       14.81       18.09      6.00 o
  -5  -8   4       85.37       86.83      8.31 o
  -4  -8   4        8.75        9.72      4.51 o
  -3  -8   4       19.43       25.63      6.87 o
  -2  -8   4        3.90        6.83      3.00 o
  -1  -8   4       37.71       36.76      4.97 o
   0  -8   4        0.07        1.19      1.85 o
   1  -8   4        0.41        0.23      1.24 o
   2  -8   4       44.20       48.28      3.01 o
   3  -8   4      439.83      436.34     13.10 o
   4  -8   4      102.90      118.91      7.20 o
  -7  -7   4       11.61        8.24      5.07 o
  -6  -7   4       18.12       19.74      5.41 o
  -5  -7   4       17.89       19.23      5.03 o
  -4  -7   4       54.63       49.37      6.43 o
  -3  -7   4      124.03      118.47      6.51 o
  -2  -7   4      245.34      258.81      8.75 o
  -1  -7   4       53.28       50.00      5.69 o
   0  -7   4      687.15      663.76     13.43 o
   1  -7   4      242.94      223.11      5.42 o
   2  -7   4       28.26       26.11      2.48 o
   3  -7   4        6.97        8.23      2.78 o
   4  -7   4       36.18       28.73      4.13 o
   5  -7   4       91.14       82.52      6.16 o
  -7  -6   4        9.87       12.47      5.87 o
  -6  -6   4      101.13      115.06      9.31 o
  -5  -6   4      181.89      183.32     10.15 o
  -4  -6   4     1192.85     1158.14     29.37 o
  -3  -6   4        2.94        4.92      2.95 o
  -2  -6   4        0.01        1.86      2.11 o
  -1  -6   4       77.37       78.19      6.78 o
   0  -6   4      691.71      655.74     12.98 o
   1  -6   4      575.36      558.58      9.32 o
   2  -6   4      330.00      341.34      6.85 o
   3  -6   4      323.82      314.72      6.36 o
   4  -6   4       17.35       18.05      3.34 o
   5  -6   4       14.08       18.89      6.24 o
   6  -6   4       64.38       79.95     17.71 o
  -7  -5   4        8.98       14.12      4.36 o
  -6  -5   4        5.84        7.77      3.69 o
  -5  -5   4       31.65       37.90      5.75 o
  -4  -5   4       22.03       27.98      4.54 o
  -3  -5   4        0.55       -1.71      2.26 o
  -2  -5   4       20.42       21.59      3.00 o
  -1  -5   4       12.57       13.02      2.30 o
   0  -5   4       92.60       85.46      4.61 o
   1  -5   4     1991.13     1994.01     21.84 o
   2  -5   4     2658.81     2688.27     29.08 o
   3  -5   4      182.56      172.48      6.21 o
   4  -5   4        2.07        1.38      2.00 o
   5  -5   4      304.78      305.95     10.60 o
   6  -5   4       11.74       21.79      4.66 o
   7  -5   4        5.74        7.91      4.60 o
  -7  -4   4       58.72       61.57      6.33 o
  -6  -4   4       44.34       47.49      5.18 o
  -5  -4   4        1.24        3.36      2.68 o
  -4  -4   4     2127.34     2192.97     62.71 o
  -3  -4   4      275.61      270.26      9.45 o
  -2  -4   4       30.33       21.99      5.33 o
  -1  -4   4      116.20      121.00      4.22 o
   0  -4   4      418.74      482.94      6.73 o
   1  -4   4      145.56      140.77      3.83 o
   2  -4   4       83.18       87.83      2.51 o
   3  -4   4      692.70      669.86     14.72 o
   4  -4   4       20.14       22.30      3.13 o
   5  -4   4      105.97      125.99     37.86 o
   6  -4   4      159.23      160.11      9.08 o
   7  -4   4       30.82       40.14      6.10 o
  -8  -3   4        0.03       -0.72      8.86 o
  -7  -3   4       47.87       42.89      5.51 o
  -6  -3   4       42.74       53.66      9.04 o
  -5  -3   4        7.37        7.58      2.20 o
  -4  -3   4        9.22        8.93      3.17 o
  -3  -3   4      170.17      160.82      6.43 o
  -2  -3   4      314.51      333.20      7.28 o
  -1  -3   4      858.94      897.37     13.42 o
   0  -3   4      354.85      375.74      5.25 o
   1  -3   4       56.14       53.45      2.01 o
   2  -3   4     1875.57     1942.24     21.19 o
   3  -3   4      477.49      462.32      6.92 o
   4  -3   4      319.01      337.29     27.11 o
   5  -3   4       39.18       39.20      4.25 o
   6  -3   4        0.76        5.13      3.14 o
   7  -3   4       10.38       12.49      5.87 o
  -8  -2   4       55.02       44.28      7.05 o
  -7  -2   4        0.01        2.08      4.69 o
  -6  -2   4        0.01        2.26      1.96 o
  -5  -2   4      206.24      195.59      5.36 o
  -4  -2   4       20.27       20.60      4.60 o
  -3  -2   4      209.67      192.95      9.18 o
  -2  -2   4      593.49      630.73     12.39 o
  -1  -2   4     2508.20     2728.63     30.03 o
   0  -2   4     1556.95     1687.16     23.05 o
   1  -2   4      118.66      129.92      2.71 o
   2  -2   4      421.86      416.23      5.43 o
   3  -2   4      128.11      117.09      2.51 o
   4  -2   4      267.54      274.38      7.89 o
   5  -2   4      170.83      177.29      7.08 o
   6  -2   4       94.21      103.22      6.57 o
   7  -2   4       22.63       21.65      7.50 o
   8  -2   4        6.54        7.00      4.34 o
  -8  -1   4       38.91       31.09      8.49 o
  -7  -1   4      112.51       83.10     50.61 o
  -6  -1   4      253.75      231.01      8.98 o
  -5  -1   4     1059.96     1029.05     16.45 o
  -4  -1   4      289.48      288.30      5.55 o
  -3  -1   4       76.46       79.43      4.88 o
  -2  -1   4      337.79      338.90      4.61 o
  -1  -1   4     1040.65     1071.05     13.67 o
   0  -1   4       91.22       82.02      4.21 o
   1  -1   4     3530.72     3674.14     27.54 o
   2  -1   4      777.09      844.83      8.67 o
   3  -1   4      808.30      829.25     13.86 o
   4  -1   4      108.34      108.67      4.30 o
   5  -1   4      121.16      126.62      9.31 o
   6  -1   4       11.14       18.38      4.16 o
   7  -1   4        0.57       -1.03      2.68 o
   8  -1   4      109.41      119.54      9.10 o
  -7   0   4        7.13        6.16      3.38 o
  -6   0   4       11.30        5.63      5.24 o
  -5   0   4      377.79      364.76      7.43 o
  -4   0   4        0.18        2.15      1.30 o
  -3   0   4      178.84      187.50      3.93 o
  -2   0   4      340.11      364.85      5.05 o
  -1   0   4      115.27      117.41      2.22 o
   0   0   4     4359.25     4315.50     34.84 o
   1   0   4     1687.27     1774.54     14.05 o
   2   0   4     2172.68     2273.38     18.04 o
   3   0   4      694.26      693.06      7.60 o
   4   0   4      705.73      664.02     12.14 o
   5   0   4       12.14       11.56      2.68 o
   6   0   4       65.08       59.82      5.06 o
   7   0   4      225.55      239.22     10.78 o
   8   0   4       98.94       97.18      8.45 o
  -7   1   4        3.53        4.36      3.44 o
  -6   1   4      176.08      173.88      7.38 o
  -5   1   4      308.95      289.53      6.09 o
  -4   1   4     1144.48     1127.03     14.96 o
  -3   1   4      154.52      156.61      3.67 o
  -2   1   4      538.99      628.82      8.76 o
  -1   1   4      157.72      140.86      2.60 o
   0   1   4      216.81      212.52      3.15 o
   1   1   4     2423.84     2385.92     14.97 o
   2   1   4     2705.31     2839.86     20.67 o
   3   1   4       31.13       36.25      2.79 o
   4   1   4      341.29      334.44      5.56 o
   5   1   4       26.15       24.98      2.61 o
   6   1   4      456.07      458.99     13.20 o
   7   1   4        0.55       -2.73      5.78 o
   8   1   4      124.53      120.34      8.73 o
  -7   2   4       37.52       43.24      5.68 o
  -6   2   4       17.34       20.81      3.55 o
  -5   2   4        0.26        3.83      2.16 o
  -4   2   4       57.88       56.35      2.48 o
  -3   2   4      124.41      124.41      3.00 o
  -2   2   4     1986.43     2171.38     21.40 o
  -1   2   4       35.94       26.47      1.46 o
   0   2   4     2448.29     2661.29     20.50 o
   1   2   4      444.78      447.10      6.45 o
   2   2   4      203.19      185.60      4.21 o
   3   2   4      542.35      557.95      6.84 o
   4   2   4      690.93      689.80      9.63 o
   5   2   4      431.89      408.82     26.79 o
   6   2   4      117.64      119.24      4.93 o
   7   2   4       65.09       67.03     13.92 o
   8   2   4       35.59       32.19      5.38 o
   9   2   4       59.36       61.55      8.58 o
  -7   3   4       65.57       65.67      6.94 o
  -6   3   4        1.72       -2.67      2.67 o
  -5   3   4       60.06       56.31      4.35 o
  -4   3   4       11.56       14.86      1.97 o
  -3   3   4       52.53       50.96      2.12 o
  -2   3   4      240.47      244.86      4.23 o
  -1   3   4      463.26      501.48      6.08 o
   0   3   4      463.45      529.35      7.29 o
   1   3   4       20.28       25.85      1.95 o
   2   3   4     2137.20     2166.66     26.05 o
   3   3   4       91.88       91.04      2.46 o
   4   3   4       39.69       39.49      2.62 o
   5   3   4      506.41      500.99     11.46 o
   6   3   4       31.96       34.75      3.22 o
   7   3   4        7.55        5.97      4.79 o
   8   3   4       13.10       21.61     14.01 o
   9   3   4        0.65       -1.23      3.37 o
  -6   4   4       49.47       61.73      5.56 o
  -5   4   4        0.38        0.48      1.95 o
  -4   4   4      405.61      386.88     18.67 o
  -3   4   4       44.63       38.70      4.10 o
  -2   4   4      223.21      226.48      4.68 o
  -1   4   4     3085.52     3177.82     28.08 o
   0   4   4     1703.51     1662.38     15.33 o
   1   4   4      198.09      193.98      4.86 o
   2   4   4        4.20        3.43      1.56 o
   3   4   4      548.13      508.85     13.01 o
   4   4   4       85.58       81.15      3.53 o
   5   4   4      685.46      683.00     13.07 o
   6   4   4      482.05      453.77     11.56 o
   7   4   4        1.86        2.61      2.62 o
   8   4   4       11.87       15.70      4.10 o
   9   4   4        0.25        3.06      3.59 o
  -6   5   4      135.73      150.94      8.46 o
  -5   5   4      291.56      305.88     10.78 o
  -4   5   4        3.77        4.32      2.30 o
  -3   5   4      223.32      215.65      5.18 o
  -2   5   4      747.54      736.39     11.10 o
  -1   5   4      799.71      797.97     21.04 o
   0   5   4       29.78       36.36      3.16 o
   1   5   4       80.20       89.44      4.31 o
   2   5   4      375.76      342.76      7.47 o
   3   5   4      162.96      167.46      3.85 o
   4   5   4        1.70        5.61      3.07 o
   5   5   4      218.73      201.47      7.87 o
   6   5   4      107.97      106.66      5.30 o
   7   5   4       95.20       98.94      7.44 o
   8   5   4      522.59      521.79     18.38 o
  -6   6   4      119.64      130.45      8.21 o
  -5   6   4       56.81       60.90      5.29 o
  -4   6   4        8.72       10.19      2.77 o
  -3   6   4        3.33        3.04      1.52 o
  -2   6   4     1141.90     1149.99     27.47 o
  -1   6   4      316.41      327.03      5.69 o
   0   6   4     2436.44     2389.06     23.00 o
   1   6   4     1062.31     1033.59     22.92 o
   2   6   4      390.98      367.96      8.77 o
   3   6   4      655.54      669.46     27.74 o
   4   6   4      576.29      581.56     14.58 o
   5   6   4       90.91       86.63      4.35 o
   6   6   4       14.34       12.70      2.53 o
   7   6   4        0.23        1.20      1.93 o
   8   6   4      566.17      523.18     15.56 o
  -5   7   4       74.57       85.47      6.43 o
  -4   7   4       57.20       59.22      5.08 o
  -3   7   4        5.12        6.04      1.72 o
  -2   7   4        0.46        2.15      1.67 o
  -1   7   4       21.22       19.91      1.87 o
   0   7   4      465.62      437.32      7.14 o
   1   7   4       46.70       44.91      3.30 o
   2   7   4       10.04       16.53      8.95 o
   3   7   4      227.56      212.20      5.85 o
   4   7   4      123.65      116.13      6.92 o
   5   7   4      169.44      158.53      6.36 o
   6   7   4       59.49       58.09      4.50 o
   7   7   4       15.75       16.43      3.36 o
   8   7   4       53.56       57.65      6.10 o
  -4   8   4       55.27       59.02      5.24 o
  -3   8   4        0.25       -0.20      2.00 o
  -2   8   4       10.97       17.96      3.64 o
  -1   8   4        4.39        6.53      1.72 o
   0   8   4       13.39       16.91      2.37 o
   1   8   4      219.08      203.89      7.46 o
   2   8   4      148.40      144.41      6.82 o
   3   8   4        7.41        8.05      3.89 o
   4   8   4      274.57      282.84     10.01 o
   5   8   4        0.91        6.72      2.97 o
   6   8   4       15.24       27.09      7.41 o
   7   8   4       36.38       30.32      4.67 o
   8   8   4        0.33        9.22      7.77 o
  -3   9   4        0.17        1.63      2.19 o
  -2   9   4      358.50      344.58     14.63 o
  -1   9   4      290.62      271.75      7.00 o
   0   9   4       25.14       27.80      5.78 o
   1   9   4      340.20      356.78     11.77 o
   2   9   4      106.32      105.17      6.22 o
   3   9   4        1.12       -0.91      6.69 o
   4   9   4       23.71       17.38      4.22 o
   5   9   4       54.56       57.13      5.18 o
   6   9   4      111.91       97.01      9.04 o
   7   9   4       12.58        8.23      5.15 o
  -2  10   4       66.42       73.56      8.49 o
  -1  10   4       21.12       21.56      4.83 o
   0  10   4        7.52        5.65      3.30 o
   1  10   4        0.06       -3.09      3.09 o
   2  10   4        0.09       -0.98      2.35 o
   3  10   4      174.15      173.12      8.28 o
   4  10   4       34.48       35.99      6.05 o
   5  10   4       72.60       53.68      5.69 o
   6  10   4       18.15       21.69     11.02 o
  -1  11   4       82.76       62.71      8.49 o
   0  11   4      530.43      526.42     18.47 o
   1  11   4       96.20      102.88     10.03 o
   2  11   4      240.85      250.41     10.95 o
   3  11   4      185.89      178.31     20.42 o
   4  11   4      105.89       98.91     14.64 o
   5  11   4       24.52       18.80     14.28 o
   2  12   4        0.27        2.37      3.73 o
   3  12   4       41.34       47.71     15.18 o
  -4 -10   5        8.66        2.62      4.83 o
  -3 -10   5        7.90        9.76      4.35 o
  -2 -10   5        0.53       -1.11      3.21 o
  -1 -10   5      118.03      130.38      7.91 o
   0 -10   5      115.80      129.64      7.53 o
   1 -10   5       12.46       16.50      3.94 o
  -5  -9   5       93.18       91.45     22.59 o
  -4  -9   5        8.50        8.41      4.76 o
  -3  -9   5       23.62       21.93      4.54 o
  -2  -9   5      102.42      119.97     10.12 o
  -1  -9   5      199.71      207.61      9.77 o
   0  -9   5      184.56      171.99      7.86 o
   1  -9   5       16.46       13.92      3.11 o
   2  -9   5       54.64       69.76      7.23 o
   3  -9   5       13.62       19.70      5.60 o
  -6  -8   5      186.69      211.84     15.65 o
  -5  -8   5        3.23        4.45      4.79 o
  -4  -8   5        3.04        5.50      4.28 o
  -3  -8   5       73.58       83.20      6.51 o
  -2  -8   5        2.40        1.64      2.62 o
  -1  -8   5        0.14        0.39      2.11 o
   0  -8   5      840.92      842.46     19.30 o
   1  -8   5       55.03       60.77      6.42 o
   2  -8   5        9.73        6.58      2.28 o
   3  -8   5       13.51       14.11      3.38 o
   4  -8   5       86.55      112.15     27.47 o
  -6  -7   5       21.22       26.25      7.05 o
  -5  -7   5       43.79       48.33      6.87 o
  -4  -7   5       44.23       44.00      6.54 o
  -3  -7   5      114.42      122.68      6.71 o
  -2  -7   5        6.60        7.63      2.93 o
  -1  -7   5        0.10       -2.17      2.17 o
   0  -7   5       23.42       24.36      3.50 o
   1  -7   5      210.82      237.90     28.39 o
   2  -7   5        0.00        4.21      4.06 o
   3  -7   5        0.56        7.27      7.23 o
   4  -7   5       36.00       32.74      9.58 o
   5  -7   5      127.67      130.34      9.22 o
  -7  -6   5       67.52       72.05      8.65 o
  -6  -6   5       11.41       15.52      5.78 o
  -5  -6   5      148.05      164.63     10.10 o
  -4  -6   5        0.01       -0.02      2.95 o
  -3  -6   5      130.24      108.94     20.06 o
  -2  -6   5        0.03        2.29      2.11 o
  -1  -6   5       23.54       19.04      3.06 o
   0  -6   5      594.58      611.39     13.04 o
   1  -6   5       32.65       30.09      2.68 o
   2  -6   5        0.73        5.53      5.39 o
   3  -6   5      330.49      307.13      9.85 o
   4  -6   5       26.23       24.24      4.32 o
   5  -6   5        0.08        1.81      2.78 o
   6  -6   5       32.99       35.07      5.77 o
  -7  -5   5       18.00       16.27      4.84 o
  -6  -5   5       76.58       68.25      6.78 o
  -5  -5   5       18.77       26.78      9.67 o
  -4  -5   5      147.25      139.46      8.13 o
  -3  -5   5      120.93       96.73     23.77 o
  -2  -5   5      877.97      929.83     27.02 o
  -1  -5   5      699.24      710.40     20.15 o
   0  -5   5       13.58       13.73      2.13 o
   1  -5   5       68.55       67.13      3.13 o
   2  -5   5      746.03      741.10     13.65 o
   3  -5   5      481.27      461.70     11.86 o
   4  -5   5        6.58       14.52      4.52 o
   5  -5   5        6.52        1.72      3.12 o
   6  -5   5       49.02       49.18      6.14 o
  -7  -4   5      310.04      310.08     15.13 o
  -6  -4   5      358.95      387.49     15.11 o
  -5  -4   5       51.90       53.68      9.67 o
  -4  -4   5      180.82      186.84      8.66 o
  -3  -4   5      195.70      183.30      7.96 o
  -2  -4   5      205.89      203.89     14.46 o
  -1  -4   5       37.47       37.16      3.00 o
   0  -4   5       11.70       16.55      1.62 o
   1  -4   5      282.78      272.05      6.10 o
   2  -4   5      568.91      569.98      8.93 o
   3  -4   5      962.01      931.22     19.49 o
   4  -4   5     1479.68     1535.04     30.29 o
   5  -4   5       15.77       14.73      3.47 o
   6  -4   5       47.95       49.66      6.33 o
   7  -4   5      195.33      200.18     11.65 o
  -7  -3   5       82.84       76.01      9.85 o
  -6  -3   5      129.94      130.28     14.37 o
  -5  -3   5       70.96       63.53      6.27 o
  -4  -3   5       21.93       24.46      3.96 o
  -3  -3   5        8.72       11.13      3.15 o
  -2  -3   5     1897.23     2073.53     94.88 o
  -1  -3   5     1093.26     1025.79     16.29 o
   0  -3   5      934.96      887.05     10.66 o
   1  -3   5      134.56      145.06      3.39 o
   2  -3   5      643.61      620.84      8.58 o
   3  -3   5       59.48       56.77      2.43 o
   4  -3   5      142.31      159.01     13.10 o
   5  -3   5      589.99      567.29     33.62 o
   6  -3   5       29.67       31.76      4.77 o
   7  -3   5       43.99       52.66     11.84 o
  -7  -2   5        2.46        7.05      9.58 o
  -6  -2   5       86.16       78.33      6.67 o
  -5  -2   5       47.16       46.15      3.19 o
  -4  -2   5       16.90       14.73      4.96 o
  -3  -2   5       62.87       58.04      6.09 o
  -2  -2   5       37.30       31.66      2.14 o
  -1  -2   5      246.18      243.96      6.99 o
   0  -2   5      603.63      720.41     16.91 o
   1  -2   5      104.57      116.67      3.60 o
   2  -2   5      692.79      759.51      9.57 o
   3  -2   5      316.05      309.60      6.65 o
   4  -2   5      588.69      570.06     12.96 o
   5  -2   5      528.19      500.60     13.59 o
   6  -2   5      304.17      319.76     11.64 o
   7  -2   5       22.87       20.87      5.15 o
   8  -2   5      143.95      139.48     10.11 o
  -7  -1   5        9.14       12.47      5.01 o
  -6  -1   5       47.94       47.18      3.83 o
  -5  -1   5        2.49        3.87      1.67 o
  -4  -1   5       41.43       36.47      2.24 o
  -3  -1   5      384.98      381.71      6.40 o
  -2  -1   5      159.04      172.95      6.90 o
  -1  -1   5      510.09      514.76     15.07 o
   0  -1   5     2109.18     2155.46     17.46 o
   1  -1   5       79.89       85.88      2.26 o
   2  -1   5      381.85      440.67      5.81 o
   3  -1   5      175.36      163.79      7.72 o
   4  -1   5        9.11       12.17      3.34 o
   5  -1   5      328.96      324.30     20.06 o
   6  -1   5      127.66      135.70     12.20 o
   7  -1   5       24.74       25.49      4.51 o
   8  -1   5        0.55        4.33      3.85 o
  -7   0   5       56.64       65.40      6.81 o
  -6   0   5       23.41       21.29      5.33 o
  -5   0   5        5.49       11.17      3.91 o
  -4   0   5      181.47      175.29      5.03 o
  -3   0   5     1481.96     1441.67     17.21 o
  -2   0   5     1357.94     1370.18     15.15 o
  -1   0   5        5.18        2.29      1.16 o
   0   0   5      468.47      426.12      6.87 o
   1   0   5      582.10      618.41      8.36 o
   2   0   5      177.31      197.99      4.32 o
   3   0   5     1315.68     1323.80     13.76 o
   4   0   5      335.78      351.35      6.20 o
   5   0   5        3.27        5.15      1.27 o
   6   0   5       60.59       52.96      4.65 o
   7   0   5       36.92       52.29      5.28 o
   8   0   5       10.79       12.57      4.45 o
  -7   1   5       93.27      100.11      7.12 o
  -6   1   5      111.82      110.37      7.50 o
  -5   1   5        5.06        8.10      1.81 o
  -4   1   5       14.78       14.26      2.43 o
  -3   1   5       83.58       76.80      2.80 o
  -2   1   5      306.78      267.73      4.85 o
  -1   1   5      507.09      510.13      6.77 o
   0   1   5       57.19       61.35      2.66 o
   1   1   5       83.12       92.56      1.75 o
   2   1   5        1.85        7.92      0.82 o
   3   1   5     1962.85     1968.09     19.23 o
   4   1   5      589.66      597.57      8.93 o
   5   1   5       42.55       41.56      4.13 o
   6   1   5      672.30      689.65     17.25 o
   7   1   5      217.04      240.72     10.26 o
   8   1   5       20.63       21.41      6.51 o
  -7   2   5        5.17        3.68      4.34 o
  -6   2   5       57.57       56.55      4.99 o
  -5   2   5       41.44       38.62      2.47 o
  -4   2   5       91.66       87.10      4.43 o
  -3   2   5      647.16      657.94     10.88 o
  -2   2   5     1770.04     1793.81     25.04 o
  -1   2   5      970.59      949.06     11.05 o
   0   2   5     2301.34     2492.79     22.26 o
   1   2   5      721.70      699.59      9.90 o
   2   2   5     1002.48      978.13      8.18 o
   3   2   5      808.37      814.63      9.39 o
   4   2   5      893.46      870.22     11.61 o
   5   2   5       10.54        8.36      1.78 o
   6   2   5      237.02      233.47     11.81 o
   7   2   5       73.77       81.94      5.92 o
   8   2   5       45.11       45.66      5.82 o
  -7   3   5       57.53       64.83      6.69 o
  -6   3   5       34.10       42.86      6.42 o
  -5   3   5       11.50       13.09      3.06 o
  -4   3   5        4.73        8.21      2.87 o
  -3   3   5       15.84       15.21      1.86 o
  -2   3   5       36.95       38.72      2.14 o
  -1   3   5      240.52      215.78      6.98 o
   0   3   5       35.57       57.42      1.39 o
   1   3   5      151.55      139.61      4.17 o
   2   3   5      531.37      565.85     15.36 o
   3   3   5      231.80      213.93      3.16 o
   4   3   5       52.21       49.34      2.05 o
   5   3   5      504.07      489.45     11.89 o
   6   3   5       75.16       78.80      4.05 o
   7   3   5      399.04      398.90     20.51 o
   8   3   5       72.50       73.69     11.39 o
  -6   4   5        5.41        4.11      3.13 o
  -5   4   5       19.06       17.86      3.51 o
  -4   4   5        1.68        4.00      1.59 o
  -3   4   5      798.45      815.11     12.72 o
  -2   4   5      516.88      540.05      8.48 o
  -1   4   5       19.32       15.47      1.44 o
   0   4   5        0.47        2.15      1.23 o
   1   4   5       72.19       71.17      2.98 o
   2   4   5     1585.15     1666.53     23.79 o
   3   4   5       31.69       25.42      1.80 o
   4   4   5      480.16      487.74      7.40 o
   5   4   5      631.40      625.82     12.74 o
   6   4   5        0.01       -0.13      1.53 o
   7   4   5        1.04        1.63      2.06 o
   8   4   5       77.80       82.68      6.72 o
  -6   5   5        0.24        1.49      2.80 o
  -5   5   5      121.27      126.63      7.01 o
  -4   5   5       46.51       52.86      4.66 o
  -3   5   5       31.22       27.56      2.27 o
  -2   5   5     1499.13     1501.34     19.28 o
  -1   5   5       57.81       49.78      2.22 o
   0   5   5       20.25       21.08      1.39 o
   1   5   5      350.88      361.04      8.46 o
   2   5   5      607.35      634.32     12.50 o
   3   5   5      304.47      299.36      7.90 o
   4   5   5        0.14        0.61      0.92 o
   5   5   5      141.65      152.14      5.12 o
   6   5   5       15.10       22.00      2.90 o
   7   5   5       29.59       28.47      3.31 o
   8   5   5       23.83       14.24      3.99 o
  -5   6   5        2.58        1.39      2.65 o
  -4   6   5      124.12      132.73      6.47 o
  -3   6   5      523.69      519.55     15.92 o
  -2   6   5       93.40       99.72      3.45 o
  -1   6   5      137.33      129.40      5.54 o
   0   6   5      521.83      501.28     15.61 o
   1   6   5      892.20      886.79     17.06 o
   2   6   5      118.91      118.41      5.17 o
   3   6   5       25.50       28.98      3.11 o
   4   6   5       17.28       21.27      3.28 o
   5   6   5      436.49      399.89     15.18 o
   6   6   5       69.28       74.43      3.63 o
   7   6   5        5.25        5.09      2.25 o
   8   6   5       11.35        2.72      2.44 o
  -5   7   5      101.96       97.46     10.66 o
  -4   7   5      132.25      124.25      6.95 o
  -3   7   5      178.80      183.05      8.51 o
  -2   7   5       36.78       34.84      2.89 o
  -1   7   5       32.07       30.28      2.70 o
   0   7   5     2298.02     2285.51     37.90 o
   1   7   5        3.35        6.95      2.60 o
   2   7   5      469.67      468.12     11.90 o
   3   7   5      537.02      533.11     13.11 o
   4   7   5      242.38      240.73     16.81 o
   5   7   5      375.32      391.66     12.58 o
   6   7   5      329.63      364.18     17.80 o
   7   7   5      126.22      130.52     11.21 o
   8   7   5        1.44        4.92      5.87 o
  -4   8   5        0.56        0.62      2.60 o
  -3   8   5      145.17      140.19      7.23 o
  -2   8   5      209.25      205.83     11.21 o
  -1   8   5      100.45       96.32      4.77 o
   0   8   5        0.29        0.64      2.89 o
   1   8   5       48.09       53.39      4.47 o
   2   8   5     1172.48     1310.44    199.62 o
   3   8   5        8.28        5.32      2.71 o
   4   8   5       19.96       20.10      3.80 o
   5   8   5       76.78       71.87      5.98 o
   6   8   5       73.25       81.51     16.27 o
   7   8   5        8.37       12.78      4.75 o
  -3   9   5        1.71        0.36      3.80 o
  -2   9   5        0.09        1.07      3.77 o
  -1   9   5       12.60       19.38      4.39 o
   0   9   5       47.57       46.31      5.11 o
   1   9   5       43.36       50.11      4.90 o
   2   9   5      139.51      139.76      7.84 o
   3   9   5        9.34       10.96      7.77 o
   4   9   5      417.72      402.95     15.13 o
   5   9   5        0.67        1.95      2.98 o
   6   9   5      137.82      162.47      9.18 o
   7   9   5      135.10      151.84     10.67 o
  -2  10   5       85.86       88.02     10.30 o
  -1  10   5       11.37       20.49      8.22 o
   0  10   5       37.89       39.78      5.55 o
   1  10   5       79.90       76.47      6.96 o
   2  10   5        5.29        2.01      2.83 o
   3  10   5       37.16       35.53      4.72 o
   4  10   5       87.52       91.70      8.40 o
   5  10   5        1.51        6.63      3.65 o
   6  10   5        3.72        6.66      4.88 o
   0  11   5      152.53      155.66      9.52 o
   1  11   5       29.44       31.99      6.23 o
   2  11   5        4.44        3.68      3.16 o
   3  11   5       10.44       10.42      4.07 o
   4  11   5        0.10        0.70      2.87 o
   5  11   5        7.91        8.96      4.61 o
  -2 -10   6       36.84       39.79      6.96 o
  -1 -10   6      114.22      116.51      8.05 o
   0 -10   6       24.50       21.93      4.34 o
  -4  -9   6      325.09      347.21     19.23 o
  -3  -9   6        1.09        4.57      3.51 o
  -2  -9   6        0.80        3.77      3.32 o
  -1  -9   6        1.97       -0.90      3.61 o
   0  -9   6       23.11       28.18      5.78 o
   1  -9   6        7.81       12.89      3.29 o
   2  -9   6      130.52      117.48      9.94 o
  -5  -8   6        4.54        5.81      5.35 o
  -4  -8   6       92.60      106.87     10.21 o
  -3  -8   6      109.43      111.96      7.72 o
  -2  -8   6      120.56      133.34      7.66 o
  -1  -8   6       51.42       50.27      5.53 o
   0  -8   6        2.29        9.90      5.15 o
   1  -8   6      168.14      158.68      7.33 o
   2  -8   6      132.04      129.17     13.92 o
   3  -8   6        8.27       10.86      4.04 o
   4  -8   6       57.76       52.21      6.72 o
  -6  -7   6        0.51        2.13      4.47 o
  -5  -7   6       12.38       13.71      5.11 o
  -4  -7   6      355.62      356.43     16.06 o
  -3  -7   6      151.40      173.34     10.75 o
  -2  -7   6       33.84       38.37      6.51 o
  -1  -7   6        0.08       -0.85      2.23 o
   0  -7   6        2.56        6.42      2.56 o
   1  -7   6       45.86       43.33      3.83 o
   2  -7   6      356.81      343.08      8.41 o
   3  -7   6      260.56      254.60     11.28 o
   4  -7   6       61.04       54.58      8.77 o
   5  -7   6       19.42       20.34      5.33 o
  -6  -6   6        4.90        1.85      3.94 o
  -5  -6   6        6.29        7.07      6.24 o
  -4  -6   6       33.27       39.19      5.76 o
  -3  -6   6      104.73       94.98     24.40 o
  -2  -6   6      435.70      452.11     13.65 o
  -1  -6   6        1.13        3.11      2.23 o
   0  -6   6      107.98      100.66      5.17 o
   1  -6   6       25.27       22.79      2.45 o
   2  -6   6      123.97      127.02      4.37 o
   3  -6   6      105.97       96.66      6.38 o
   4  -6   6        5.59        0.62      2.68 o
   5  -6   6       53.56       70.53      8.40 o
  -6  -5   6       46.55       46.95      8.86 o
  -5  -5   6      296.98      316.95     14.07 o
  -4  -5   6       15.60       15.29      4.46 o
  -3  -5   6       86.24       84.43     11.57 o
  -2  -5   6      147.50      148.15     13.01 o
  -1  -5   6       39.33       35.44      3.64 o
   0  -5   6       50.58       49.43      3.71 o
   1  -5   6       61.40       68.62      4.76 o
   2  -5   6      552.30      544.28     10.06 o
   3  -5   6        2.07        3.23      1.43 o
   4  -5   6      201.66      206.31      8.59 o
   5  -5   6       24.07       22.10      4.25 o
   6  -5   6        5.72        6.97      4.43 o
  -7  -4   6       14.82       11.82      4.42 o
  -6  -4   6      180.93      176.59      9.92 o
  -5  -4   6        0.92       -0.31      5.42 o
  -4  -4   6        8.30        7.54      3.64 o
  -3  -4   6       65.80       60.00      5.73 o
  -2  -4   6      124.26      120.09      5.30 o
  -1  -4   6       15.48       12.87      2.68 o
   0  -4   6      221.49      224.07     10.15 o
   1  -4   6      863.66      835.13     15.54 o
   2  -4   6      352.61      353.84      7.21 o
   3  -4   6       17.31       18.29      2.84 o
   4  -4   6      746.31      737.27     17.78 o
   5  -4   6       12.46       16.62      6.51 o
   6  -4   6       39.16       39.77      5.15 o
   7  -4   6       36.28       28.54     15.09 o
  -7  -3   6        1.42        8.86     11.02 o
  -6  -3   6       79.97       73.86      7.19 o
  -5  -3   6     1266.03     1310.38     32.13 o
  -4  -3   6      936.69      975.62     24.44 o
  -3  -3   6      112.47      109.73      7.95 o
  -2  -3   6        1.96        2.63      2.00 o
  -1  -3   6       47.73       50.55      3.45 o
   0  -3   6      237.96      225.69      7.68 o
   1  -3   6       30.29       31.56      2.18 o
   2  -3   6      244.83      243.08      5.22 o
   3  -3   6      599.03      570.76      9.24 o
   4  -3   6      532.29      507.03     20.64 o
   5  -3   6       97.49       91.40      6.06 o
   6  -3   6      134.23      156.83      8.50 o
   7  -3   6        2.35        4.60      3.82 o
  -7  -2   6        0.36       -4.52     10.12 o
  -6  -2   6       43.92       31.46      4.99 o
  -5  -2   6       20.35       18.68      3.85 o
  -4  -2   6     1055.30     1012.22     39.29 o
  -3  -2   6       52.38       49.93      3.97 o
  -2  -2   6       42.17       46.41      3.12 o
  -1  -2   6      110.16       82.48      4.12 o
   0  -2   6       76.52       72.18      2.07 o
   1  -2   6     1032.22      997.36     17.11 o
   2  -2   6     1362.78     1315.88     15.65 o
   3  -2   6      467.93      454.57      9.49 o
   4  -2   6      342.25      319.17      7.29 o
   5  -2   6      344.80      346.94     17.98 o
   6  -2   6      555.22      579.07     17.32 o
   7  -2   6      249.92      226.73     11.18 o
   8  -2   6       58.19       59.25      7.29 o
  -7  -1   6        0.43        0.90      7.95 o
  -6  -1   6        6.26       13.16      9.02 o
  -5  -1   6        4.14        6.10      1.86 o
  -4  -1   6      386.86      379.50      7.42 o
  -3  -1   6      859.87      867.24     12.41 o
  -2  -1   6       98.26       85.45      2.84 o
  -1  -1   6       41.07       39.08      1.68 o
   0  -1   6      720.64      761.84      8.55 o
   1  -1   6        2.09       10.76      2.49 o
   2  -1   6      207.13      230.59      4.22 o
   3  -1   6       19.55       16.44      1.65 o
   4  -1   6      154.78      151.79      3.67 o
   5  -1   6      467.82      466.61     12.92 o
   6  -1   6       31.50       29.45      4.04 o
   7  -1   6      106.73      105.75      7.13 o
   8  -1   6      138.17      144.08     10.02 o
  -7   0   6       50.14       45.36      8.68 o
  -6   0   6      165.76      151.68     15.54 o
  -5   0   6       12.93       14.85      4.40 o
  -4   0   6      109.74      103.86      4.66 o
  -3   0   6       34.96       33.15      3.68 o
  -2   0   6      438.00      434.76      7.13 o
  -1   0   6      154.91      144.68      6.50 o
   0   0   6      492.64      532.83      8.07 o
   1   0   6      126.71      121.12      2.52 o
   2   0   6     2738.08     2940.51     27.19 o
   3   0   6       27.41       21.73      1.84 o
   4   0   6       12.26        8.21      1.35 o
   5   0   6      241.97      220.47      9.08 o
   6   0   6      187.18      183.92      7.58 o
   7   0   6        1.17        5.92      3.61 o
   8   0   6       51.85       64.19      6.24 o
  -7   1   6       14.75        8.73      4.08 o
  -6   1   6        3.75        1.87      2.75 o
  -5   1   6       65.71       68.66      4.26 o
  -4   1   6       12.78       14.15      2.11 o
  -3   1   6        1.46        1.37      2.49 o
  -2   1   6      226.47      246.44      5.38 o
  -1   1   6     1309.82     1336.26     17.06 o
   0   1   6      427.40      419.17     10.68 o
   1   1   6       84.90       89.03      2.74 o
   2   1   6      239.06      235.56      3.46 o
   3   1   6      709.60      707.64      8.61 o
   4   1   6      442.68      455.06      7.55 o
   5   1   6      404.31      380.85      7.37 o
   6   1   6      129.21      148.71     20.33 o
   7   1   6        1.33        1.64      2.65 o
   8   1   6        5.61        7.32      3.71 o
  -6   2   6       77.95       79.36      8.68 o
  -5   2   6      792.57      771.41     17.18 o
  -4   2   6      345.14      338.44      8.42 o
  -3   2   6       61.21       59.45      2.99 o
  -2   2   6      173.04      164.02      4.58 o
  -1   2   6       42.25       35.38      2.07 o
   0   2   6      109.13       84.68      2.57 o
   1   2   6     2517.52     2682.51     21.77 o
   2   2   6       32.53       38.34      2.26 o
   3   2   6        1.70        1.90      1.13 o
   4   2   6       23.68       23.00      2.50 o
   5   2   6      328.26      336.71     10.61 o
   6   2   6       39.31       39.25      3.08 o
   7   2   6       11.83       13.08      4.16 o
   8   2   6       83.57       86.99      7.43 o
  -6   3   6       10.99       14.25      3.86 o
  -5   3   6       23.23       24.78      7.50 o
  -4   3   6       22.56       26.72      2.30 o
  -3   3   6       17.06       18.80      2.05 o
  -2   3   6        0.07       -0.06      0.94 o
  -1   3   6      366.92      373.57      8.60 o
   0   3   6      655.13      619.12     11.13 o
   1   3   6      599.20      606.08     10.54 o
   2   3   6     2869.47     3024.00     39.96 o
   3   3   6      583.91      563.80      5.99 o
   4   3   6     1092.53     1033.60     30.97 o
   5   3   6       19.13       19.75      1.91 o
   6   3   6        1.42        0.97      1.69 o
   7   3   6      116.83      115.23      6.19 o
   8   3   6       42.37       40.22      6.03 o
  -6   4   6       13.24       27.35      4.61 o
  -5   4   6      259.97      273.96     10.39 o
  -4   4   6      279.58      287.01      7.58 o
  -3   4   6      369.73      381.39      8.25 o
  -2   4   6       36.78       33.94      2.72 o
  -1   4   6      270.44      263.08     11.74 o
   0   4   6       63.33       65.07      4.97 o
   1   4   6      247.58      253.21      6.57 o
   2   4   6      119.09       94.42      5.51 o
   3   4   6       28.72       30.32      3.08 o
   4   4   6        3.56        3.33      1.64 o
   5   4   6      306.02      302.79      6.46 o
   6   4   6      103.26       94.41      4.48 o
   7   4   6        0.38        1.12      1.83 o
   8   4   6       61.25       56.70      5.27 o
  -5   5   6        4.98        4.58      2.80 o
  -4   5   6        6.26        4.87      2.43 o
  -3   5   6       11.43       15.11      2.52 o
  -2   5   6      156.32      155.85      4.89 o
  -1   5   6      171.27      165.56      3.91 o
   0   5   6       19.27       25.59      3.16 o
   1   5   6       95.19       98.20     11.02 o
   2   5   6        3.29        2.95      2.04 o
   3   5   6       13.41       13.71      4.61 o
   4   5   6     2675.00     2731.13     44.02 o
   5   5   6        2.38        2.30      2.37 o
   6   5   6       13.76       17.22      2.30 o
   7   5   6       51.15       44.22      4.25 o
   8   5   6       27.47       51.33     13.92 o
  -5   6   6       34.16       39.36      8.22 o
  -4   6   6        8.53        3.55      2.51 o
  -3   6   6        6.50       11.78      2.33 o
  -2   6   6        0.02        1.34      1.34 o
  -1   6   6       29.34       27.49      2.25 o
   0   6   6       79.01       79.77      4.88 o
   1   6   6       85.52       83.18      6.96 o
   2   6   6      265.54      273.58      7.69 o
   3   6   6        4.56        5.82      3.52 o
   4   6   6        9.75       17.58      3.00 o
   5   6   6      263.41      274.34     42.65 o
   6   6   6      147.94      155.84      8.32 o
   7   6   6        5.27        4.92      3.34 o
   8   6   6       16.33       18.74      7.05 o
  -4   7   6        1.38       -0.04      1.97 o
  -3   7   6      272.57      249.86      8.63 o
  -2   7   6       74.49       64.03      3.47 o
  -1   7   6      411.73      417.26     12.05 o
   0   7   6        8.48       14.03      3.16 o
   1   7   6      139.87      135.03      6.47 o
   2   7   6      478.84      500.26     18.07 o
   3   7   6      421.86      441.69     12.11 o
   4   7   6      124.25      122.62      6.47 o
   5   7   6       32.14       39.16      9.22 o
   6   7   6       33.99       36.62      5.10 o
   7   7   6      152.19      152.79      9.33 o
   8   7   6       18.19       15.87      4.83 o
  -4   8   6       26.77       29.64      7.59 o
  -3   8   6      198.98      166.45     13.01 o
  -2   8   6       87.68       81.38      5.92 o
  -1   8   6      217.22      215.40      8.94 o
   0   8   6       54.36       48.04      4.88 o
   1   8   6       65.40       58.12      5.06 o
   2   8   6     1093.48     1118.98     24.19 o
   3   8   6      368.70      385.22     12.07 o
   4   8   6       10.99       10.47      3.48 o
   5   8   6       79.33       71.38      6.45 o
   6   8   6       18.65       13.04      4.17 o
   7   8   6      111.21      117.43      8.67 o
  -3   9   6       37.32       51.87      8.68 o
  -2   9   6       37.20       48.88      6.69 o
  -1   9   6        0.56        2.80      2.94 o
   0   9   6      299.84      312.14     11.45 o
   1   9   6      153.29      158.90      9.67 o
   2   9   6       23.41       28.18      5.51 o
   3   9   6      242.15      258.52     24.22 o
   4   9   6      660.20      690.69     20.69 o
   5   9   6      143.33      137.66      8.60 o
   6   9   6        9.91        8.29      4.06 o
   7   9   6        9.83       11.47      4.49 o
  -1  10   6       74.38       71.21      7.33 o
   0  10   6        0.94        1.83      3.32 o
   1  10   6        1.23        5.33      3.77 o
   2  10   6        3.62        6.74      3.63 o
   3  10   6       57.83       69.61      6.87 o
   4  10   6      432.81      423.46     16.38 o
   5  10   6        1.82        1.65      2.98 o
   6  10   6       68.96       65.03      6.88 o
   0  11   6       31.11       45.04      6.74 o
   1  11   6       39.51       39.33      6.29 o
   2  11   6        0.03        0.26      6.51 o
   3  11   6        5.48        9.46      8.13 o
   4  11   6        6.52        6.72      3.87 o
   5  11   6        0.88       -1.16      3.36 o
  -3  -9   7       44.59       65.49     12.56 o
  -2  -9   7        4.29        9.16      4.08 o
  -1  -9   7      186.35      207.68     10.73 o
   0  -9   7       15.37       17.34      4.08 o
   1  -9   7      235.61      243.82     18.53 o
   2  -9   7       39.64       35.60      7.23 o
  -4  -8   7       13.65       18.30      6.40 o
  -3  -8   7        0.67        1.82      3.47 o
  -2  -8   7      108.51      117.09      9.67 o
  -1  -8   7      209.41      203.19      9.26 o
   0  -8   7        1.13       -2.91      2.91 o
   1  -8   7        0.01        0.72      2.21 o
   2  -8   7      265.28      242.63      8.95 o
   3  -8   7        0.04       -4.34      4.34 o
  -5  -7   7       43.26       49.06      8.22 o
  -4  -7   7        3.42        2.72      4.41 o
  -3  -7   7        1.86        8.90     10.39 o
  -2  -7   7        4.51        4.53      3.19 o
  -1  -7   7      473.29      459.49     14.18 o
   0  -7   7       63.57       73.83      5.37 o
   1  -7   7        5.58        7.66      2.62 o
   2  -7   7        7.22        9.92      3.25 o
   3  -7   7        0.10       -0.78      4.97 o
   4  -7   7      104.25      100.57      8.07 o
  -6  -6   7        6.84        7.09      5.18 o
  -5  -6   7       75.31       88.54      8.69 o
  -4  -6   7       13.13       21.56      5.82 o
  -3  -6   7        0.93        3.16      3.21 o
  -2  -6   7      196.97      204.32      9.36 o
  -1  -6   7      158.62      169.99      7.86 o
   0  -6   7      439.55      449.30     22.95 o
   1  -6   7        2.27        3.97      2.23 o
   2  -6   7       91.86       89.05      4.31 o
   3  -6   7      255.49      246.23      7.12 o
   4  -6   7        4.36        5.23      3.41 o
   5  -6   7      141.89      137.29      9.66 o
  -6  -5   7       87.68       92.35      8.77 o
  -5  -5   7      101.08      112.22     10.30 o
  -4  -5   7        0.30        0.39      3.07 o
  -3  -5   7        9.65       11.41      4.23 o
  -2  -5   7      148.35      151.73      6.90 o
  -1  -5   7      156.69      140.86      6.77 o
   0  -5   7      670.53      694.30     15.20 o
   1  -5   7      272.68      274.36      8.05 o
   2  -5   7       43.65       44.44      3.97 o
   3  -5   7        1.10        2.94      1.76 o
   4  -5   7       63.17       61.05      5.30 o
   5  -5   7       12.69       20.36      7.23 o
   6  -5   7        0.83        1.26      2.86 o
  -6  -4   7       75.94       67.41      7.20 o
  -5  -4   7       99.71       93.66      7.67 o
  -4  -4   7        4.14        2.65      3.15 o
  -3  -4   7      136.07      135.07      8.01 o
  -2  -4   7      138.94      144.68      6.39 o
  -1  -4   7        3.81        4.61      2.43 o
   0  -4   7      492.36      510.00     37.32 o
   1  -4   7        9.19       10.30      1.95 o
   2  -4   7      215.99      206.72      5.34 o
   3  -4   7        0.37       -0.01      1.14 o
   4  -4   7       38.61       39.53      7.68 o
   5  -4   7        3.08        1.68      2.64 o
   6  -4   7      199.51      210.81     10.44 o
  -6  -3   7        0.15        2.06      5.51 o
  -5  -3   7       37.89       49.27      6.61 o
  -4  -3   7      209.63      196.61      9.47 o
  -3  -3   7        6.00        1.47      2.62 o
  -2  -3   7       13.15       12.67      5.24 o
  -1  -3   7      115.87      122.46      5.05 o
   0  -3   7      264.57      255.55      4.82 o
   1  -3   7      741.02      736.34     11.08 o
   2  -3   7        4.21        3.81      1.51 o
   3  -3   7      329.74      314.09      6.62 o
   4  -3   7        8.02       10.67      2.26 o
   5  -3   7       74.20       80.43      5.46 o
   6  -3   7      200.53      200.48      9.55 o
   7  -3   7        4.70        4.66      3.55 o
  -6  -2   7       11.28       12.54      3.71 o
  -5  -2   7      103.50      102.47     13.74 o
  -4  -2   7       86.02       95.88      8.31 o
  -3  -2   7      653.89      657.56     17.55 o
  -2  -2   7     1241.28     1202.04     25.75 o
  -1  -2   7      692.30      664.16     19.56 o
   0  -2   7      145.55      149.90      3.43 o
   1  -2   7      218.10      200.37      4.83 o
   2  -2   7        1.88        1.19      2.03 o
   3  -2   7       90.32       88.13      3.93 o
   4  -2   7      157.78      154.34      4.52 o
   5  -2   7        1.42        1.79      2.03 o
   6  -2   7      326.55      358.62     13.47 o
   7  -2   7        0.40        0.09      3.41 o
  -6  -1   7      174.63      159.30     12.92 o
  -5  -1   7        0.87        6.08      2.67 o
  -4  -1   7        8.42        7.14      1.81 o
  -3  -1   7      201.60      192.09      5.20 o
  -2  -1   7     1340.97     1330.43     26.30 o
  -1  -1   7       97.24       92.57     11.11 o
   0  -1   7        9.97       13.89      1.45 o
   1  -1   7      226.08      210.79      5.04 o
   2  -1   7      879.27      852.83     11.41 o
   3  -1   7      290.73      273.72      5.39 o
   4  -1   7      375.25      370.54      6.87 o
   5  -1   7      102.79       98.65      3.88 o
   6  -1   7       71.64       81.26      5.76 o
   7  -1   7      521.60      520.62     17.50 o
   8  -1   7      337.41      366.21     22.95 o
  -6   0   7        2.60        3.93      1.98 o
  -5   0   7       78.50       78.57      4.12 o
  -4   0   7       66.96       62.41      3.13 o
  -3   0   7       98.24       96.62      3.89 o
  -2   0   7      111.73      112.73      8.17 o
  -1   0   7     1428.22     1332.20     16.72 o
   0   0   7     1267.29     1288.63     42.11 o
   1   0   7       25.61       24.83      1.58 o
   2   0   7     1044.11     1036.63     12.64 o
   3   0   7      100.41       90.91      2.75 o
   4   0   7       50.27       48.58      2.30 o
   5   0   7       13.44       18.55      4.03 o
   6   0   7        0.29        5.94      4.07 o
   7   0   7       87.81       95.52      7.59 o
   8   0   7       92.76      104.83      8.34 o
  -6   1   7       73.58       65.40      5.87 o
  -5   1   7        0.07        2.16      1.92 o
  -4   1   7       73.44       70.90      3.72 o
  -3   1   7      140.44      138.98      4.65 o
  -2   1   7       98.17       93.33      4.84 o
  -1   1   7        3.38        7.57      1.62 o
   0   1   7        3.84        3.21      1.45 o
   1   1   7      203.39      224.77      3.90 o
   2   1   7      473.36      478.53     13.09 o
   3   1   7      240.65      228.98      4.54 o
   4   1   7      158.07      170.57      4.61 o
   5   1   7      180.61      147.14      4.50 o
   6   1   7        1.34        1.25      1.53 o
   7   1   7      124.19      116.85      6.74 o
   8   1   7      263.77      266.77     12.22 o
  -6   2   7       48.25       54.11      6.06 o
  -5   2   7        9.14        6.91      2.28 o
  -4   2   7        7.90        5.77      3.49 o
  -3   2   7      428.90      409.43      8.86 o
  -2   2   7       53.20       56.54      3.02 o
  -1   2   7       10.35       12.39      2.66 o
   0   2   7      172.63      176.09      4.31 o
   1   2   7       95.27       97.64      3.76 o
   2   2   7      167.55      181.89      3.03 o
   3   2   7        2.82        3.51      0.95 o
   4   2   7      126.40      122.12      3.46 o
   5   2   7      515.60      502.03     18.71 o
   6   2   7      393.45      388.51     16.76 o
   7   2   7        3.82        2.27      2.89 o
   8   2   7       39.08       37.14      4.80 o
  -6   3   7        2.39        1.25      2.78 o
  -5   3   7       21.28       17.45      3.63 o
  -4   3   7       46.15       50.19      4.61 o
  -3   3   7      763.35      769.17     20.10 o
  -2   3   7      698.15      691.62     17.56 o
  -1   3   7      245.61      248.71      6.26 o
   0   3   7      279.71      264.94     10.94 o
   1   3   7     1060.95     1046.42     38.77 o
   2   3   7       58.10       64.68      3.78 o
   3   3   7      828.62      825.30     19.70 o
   4   3   7        6.22        5.44      1.09 o
   5   3   7        8.69       10.45      2.82 o
   6   3   7       25.43       26.65      4.37 o
   7   3   7       58.95       76.76     30.18 o
   8   3   7        0.60        0.59      4.25 o
  -5   4   7       41.25       37.94      4.60 o
  -4   4   7       19.33       20.96      3.21 o
  -3   4   7        3.04        6.01      2.05 o
  -2   4   7        0.63        2.28      1.50 o
  -1   4   7      136.39      132.57      7.99 o
   0   4   7       15.88       21.32      5.24 o
   1   4   7        0.65        7.92      3.80 o
   2   4   7       64.58       61.90      4.17 o
   3   4   7      250.86      248.09      7.80 o
   4   4   7      803.44      811.83     17.36 o
   5   4   7       33.43       35.16      3.98 o
   6   4   7      525.65      501.82     19.23 o
   7   4   7      319.01      311.94     12.31 o
   8   4   7      100.76      103.02     18.98 o
  -5   5   7        0.41        1.96      3.34 o
  -4   5   7       48.42       45.90      4.00 o
  -3   5   7      485.63      485.87     10.52 o
  -2   5   7      420.11      450.01     11.04 o
  -1   5   7      279.94      263.19     14.17 o
   0   5   7      523.74      529.55     12.87 o
   1   5   7     1020.99     1028.70     20.37 o
   2   5   7      366.32      344.46      9.06 o
   3   5   7        0.38        3.22      2.34 o
   4   5   7       91.57       88.83      5.42 o
   5   5   7        3.73        5.29      4.43 o
   6   5   7       50.46       57.09     12.56 o
   7   5   7       84.67       72.95     15.18 o
   8   5   7       24.30       34.16     13.37 o
  -4   6   7      294.66      302.66     10.77 o
  -3   6   7       71.76       58.57      3.82 o
  -2   6   7       50.84       45.01      3.08 o
  -1   6   7       59.82       57.55      4.65 o
   0   6   7        2.33       77.60     41.66 o
   1   6   7       37.34       39.22      4.08 o
   2   6   7        9.84       14.39      3.30 o
   3   6   7        5.36        4.96      3.98 o
   4   6   7       17.66       17.50      3.34 o
   5   6   7       37.44       39.12      4.29 o
   6   6   7      445.07      423.13     31.00 o
   7   6   7      136.80      147.25      9.04 o
   8   6   7       89.93       80.06      9.40 o
  -4   7   7      108.66      114.22     11.39 o
  -3   7   7      201.95      196.76      9.33 o
  -2   7   7       31.95       33.52      7.05 o
  -1   7   7        4.67        6.41      3.11 o
   0   7   7       20.45       17.35      3.60 o
   1   7   7        7.09        4.91      2.78 o
   2   7   7       82.18       84.28      5.65 o
   3   7   7       71.79       70.15      5.43 o
   4   7   7      298.05      305.11     10.81 o
   5   7   7       13.66       16.26      3.69 o
   6   7   7       16.11       17.16      4.46 o
   7   7   7        0.45        2.62      3.32 o
  -3   8   7      108.95      118.02     11.57 o
  -2   8   7        7.43        5.09      3.11 o
  -1   8   7      292.92      293.33     11.16 o
   0   8   7        0.56        1.83      2.56 o
   1   8   7       16.11       16.63      3.60 o
   2   8   7        2.59        0.59      2.34 o
   3   8   7       26.49       28.69      5.33 o
   4   8   7      220.95      221.48      9.58 o
   5   8   7       95.03      118.01     15.18 o
   6   8   7       65.25       66.57      7.01 o
   7   8   7        0.28       -1.42      3.32 o
  -2   9   7       69.49       68.52      6.36 o
  -1   9   7      128.41      129.91      8.73 o
   0   9   7       40.72       45.11      5.87 o
   1   9   7      412.29      416.43     25.12 o
   2   9   7        3.25        2.88      2.87 o
   3   9   7       50.82       48.51      5.85 o
   4   9   7      352.84      349.47     39.85 o
   5   9   7      201.31      206.49     11.28 o
   6   9   7       78.10       74.06      7.56 o
  -1  10   7      167.11      179.56     24.31 o
   0  10   7      146.18      158.01     28.38 o
   1  10   7       37.82       43.90      6.16 o
   2  10   7        0.37       -1.87      3.17 o
   3  10   7      169.60      156.65      9.58 o
   4  10   7      111.60      101.53      8.61 o
   5  10   7       52.56       59.00      6.98 o
   1  11   7       78.36       92.19     10.21 o
   2  11   7       98.15      103.04      8.85 o
   3  11   7        0.34        2.47      3.66 o
   4  11   7        6.05        9.31      4.51 o
  -1  -9   8        0.37       -0.48      2.93 o
   0  -9   8        9.53        9.50      3.94 o
  -3  -8   8       39.70       28.19      6.10 o
  -2  -8   8        0.01        5.96      4.08 o
  -1  -8   8       96.86      104.12      7.47 o
   0  -8   8        0.39        3.42      2.98 o
   1  -8   8      246.73      260.54     10.73 o
   2  -8   8        0.95       -1.48      2.34 o
  -4  -7   8        3.95        3.03      4.70 o
  -3  -7   8      140.68      119.16     30.81 o
  -2  -7   8       70.90       80.73      6.71 o
  -1  -7   8      120.74      124.32      9.31 o
   0  -7   8       12.13        6.83      3.00 o
   1  -7   8      106.26      107.25      6.10 o
   2  -7   8        4.40        9.27      3.00 o
   3  -7   8       27.09       34.70      7.23 o
   4  -7   8      157.38      166.82     12.29 o
  -5  -6   8       58.24       55.76      8.50 o
  -4  -6   8      176.21      190.02     15.63 o
  -3  -6   8       93.39       82.99     18.34 o
  -2  -6   8       62.36       57.53      5.62 o
  -1  -6   8        5.55        0.63      3.25 o
   0  -6   8      125.26      131.74      8.95 o
   1  -6   8       58.59       58.15      4.34 o
   2  -6   8      265.44      266.99      8.82 o
   3  -6   8       44.11       45.53      4.00 o
   4  -6   8        8.66       11.20      4.00 o
   5  -6   8        3.70        6.50      3.90 o
  -5  -5   8        2.52        2.57      3.81 o
  -4  -5   8        0.97       -2.55      3.89 o
  -3  -5   8      164.81      170.33     10.42 o
  -2  -5   8       40.76       49.66      8.86 o
  -1  -5   8       77.60       81.27      5.43 o
   0  -5   8       38.03       42.55      4.02 o
   1  -5   8       98.29      101.74      5.17 o
   2  -5   8      182.23      172.27      5.64 o
   3  -5   8        0.23       -1.09      1.62 o
   4  -5   8      109.81      105.90      7.24 o
   5  -5   8      214.39      215.71     14.55 o
  -6  -4   8        4.31       -0.31      3.05 o
  -5  -4   8        4.00        2.37      3.61 o
  -4  -4   8      127.98      129.44      8.92 o
  -3  -4   8      300.75      303.49     12.70 o
  -2  -4   8       68.69       81.47      5.78 o
  -1  -4   8      182.76      177.59      6.96 o
   0  -4   8      383.17      386.37     10.41 o
   1  -4   8       25.43       17.26      2.83 o
   2  -4   8      100.06       96.59      3.93 o
   3  -4   8      439.08      433.90     15.01 o
   4  -4   8      113.43      113.00      6.36 o
   5  -4   8        6.89        6.74      3.81 o
   6  -4   8       31.01       29.21      5.08 o
  -6  -3   8       14.23       13.27      6.60 o
  -5  -3   8       85.05       95.72      8.60 o
  -4  -3   8        4.77        4.83      3.33 o
  -3  -3   8        2.64        3.39      2.98 o
  -2  -3   8       77.32       75.30     20.42 o
  -1  -3   8        6.80        4.34      2.30 o
   0  -3   8      197.12      180.79      6.38 o
   1  -3   8      199.18      216.25      4.58 o
   2  -3   8     1010.11      950.78     14.94 o
   3  -3   8       54.35       47.70      2.89 o
   4  -3   8        9.66       10.42      3.31 o
   5  -3   8       32.13       37.97      6.42 o
   6  -3   8      167.14      177.26     10.13 o
   7  -3   8       46.73       54.47      8.13 o
  -6  -2   8      176.71      151.92      9.17 o
  -5  -2   8       81.47       86.69      6.69 o
  -4  -2   8       15.62       15.26      3.84 o
  -3  -2   8       54.40       57.87      5.78 o
  -2  -2   8        1.49       -2.52      2.71 o
  -1  -2   8        2.71        5.75      1.22 o
   0  -2   8       62.88       68.86      2.59 o
   1  -2   8      626.23      624.65     19.35 o
   2  -2   8      249.32      244.59      5.53 o
   3  -2   8      169.59      166.19      4.46 o
   4  -2   8      267.63      259.70      5.97 o
   5  -2   8       14.67       12.14      3.89 o
   6  -2   8       70.31       63.88      5.20 o
   7  -2   8       29.41       22.82      4.43 o
  -6  -1   8       13.39       10.98      4.25 o
  -5  -1   8      246.06      257.66     10.92 o
  -4  -1   8        9.14       12.15      3.47 o
  -3  -1   8       93.08       83.88      7.62 o
  -2  -1   8      548.76      510.47     15.06 o
  -1  -1   8       15.68       13.32      1.77 o
   0  -1   8      412.04      402.04      6.49 o
   1  -1   8      915.09      932.85     30.35 o
   2  -1   8      284.74      277.51      5.81 o
   3  -1   8       25.88       28.92      2.73 o
   4  -1   8       55.20       61.98      2.78 o
   5  -1   8      199.49      188.42      5.86 o
   6  -1   8       79.78       73.11      5.41 o
   7  -1   8       19.85       17.49      4.96 o
  -6   0   8        2.49        5.60     11.93 o
  -5   0   8      302.69      284.21     14.42 o
  -4   0   8      363.21      342.87     16.82 o
  -3   0   8       89.18       88.65      5.94 o
  -2   0   8       32.17       31.83      2.43 o
  -1   0   8      671.47      623.90     10.41 o
   0   0   8      773.01      766.68     13.37 o
   1   0   8      155.65      152.48      3.61 o
   2   0   8        0.06        0.73      0.92 o
   3   0   8       21.52       25.05      2.12 o
   4   0   8      708.33      678.13     15.77 o
   5   0   8        5.47        9.29      1.96 o
   6   0   8        0.54        3.05      2.24 o
   7   0   8        1.66        2.58      3.07 o
   8   0   8        5.69        4.96      4.33 o
  -6   1   8       42.28       41.21      7.59 o
  -5   1   8       61.99       57.03      3.87 o
  -4   1   8       37.75       42.23      3.45 o
  -3   1   8      201.86      212.69      6.21 o
  -2   1   8      100.55       89.35      3.98 o
  -1   1   8      414.31      394.15     10.19 o
   0   1   8      569.83      570.20     11.63 o
   1   1   8     1055.77     1072.40     15.31 o
   2   1   8     1156.61     1201.19     13.92 o
   3   1   8      145.54      145.04      3.52 o
   4   1   8      568.66      560.16     11.91 o
   5   1   8      271.83      262.94      6.28 o
   6   1   8      107.99      100.93      5.64 o
   7   1   8       24.24       24.24      3.98 o
   8   1   8        0.54        1.90      2.74 o
  -6   2   8       67.79       63.13      6.39 o
  -5   2   8        5.92        4.28      1.95 o
  -4   2   8       79.56       67.22      4.70 o
  -3   2   8      255.03      268.29      7.00 o
  -2   2   8       15.63       16.56      2.28 o
  -1   2   8        2.05        1.33      1.53 o
   0   2   8       75.22       78.10      3.29 o
   1   2   8       42.85       37.57      2.49 o
   2   2   8       44.59       47.40      3.48 o
   3   2   8      122.75      125.01      2.87 o
   4   2   8      396.14      372.18      9.83 o
   5   2   8      124.48      120.87      4.05 o
   6   2   8        0.26        0.14      1.18 o
   7   2   8        1.30        1.59      2.09 o
   8   2   8       14.16       24.89      4.90 o
  -5   3   8       34.65       42.31      4.65 o
  -4   3   8       43.17       44.39      4.88 o
  -3   3   8       35.58       32.41      2.80 o
  -2   3   8        1.09        6.72      5.37 o
  -1   3   8      142.47      134.40     10.04 o
   0   3   8      966.84      965.32     23.31 o
   1   3   8        2.80        5.57      1.98 o
   2   3   8       51.85       59.88      3.58 o
   3   3   8       48.83       43.54      3.95 o
   4   3   8       93.09       93.36      4.89 o
   5   3   8       30.48       28.26      4.12 o
   6   3   8      387.11      350.92      8.10 o
   7   3   8       10.38        6.82      2.75 o
   8   3   8      199.29      217.24     27.65 o
  -5   4   8       10.56        8.95      3.37 o
  -4   4   8        8.32        6.31      2.12 o
  -3   4   8       16.65       21.08      3.82 o
  -2   4   8       11.02        8.78      1.75 o
  -1   4   8      394.54      360.79     11.30 o
   0   4   8       73.28       76.00      4.76 o
   1   4   8      612.87      626.75     30.36 o
   2   4   8       39.50       40.46      3.98 o
   3   4   8      689.51      693.03     15.90 o
   4   4   8      103.76      113.70      5.99 o
   5   4   8       37.04       34.86      5.96 o
   6   4   8       69.97       55.65      6.05 o
   7   4   8        0.11        0.72      3.50 o
   8   4   8       16.37       11.02     11.02 o
  -4   5   8      324.80      328.47     12.51 o
  -3   5   8      114.53      123.03      7.64 o
  -2   5   8      135.94      129.50      5.90 o
  -1   5   8      174.26      176.68      7.69 o
   0   5   8       22.64       19.75      3.65 o
   1   5   8      476.60      477.83     12.75 o
   2   5   8        0.04       -1.23      2.30 o
   3   5   8      104.15      104.41      8.40 o
   4   5   8       19.72       24.25      3.73 o
   5   5   8      146.69      144.02      6.99 o
   6   5   8        0.10       -0.45      2.30 o
   7   5   8        0.43       -0.33      2.65 o
   8   5   8       50.23       59.64      9.04 o
  -4   6   8       38.20       46.09      8.13 o
  -3   6   8       49.13       44.52      5.51 o
  -2   6   8        7.31        8.40      3.16 o
  -1   6   8       54.69       54.92      5.15 o
   0   6   8      141.43      158.85      9.85 o
   1   6   8      242.13      248.95      9.38 o
   2   6   8      231.25      226.39      8.55 o
   3   6   8     1392.97     1481.31     30.62 o
   4   6   8      118.36      124.28      6.73 o
   5   6   8      294.75      276.11     11.30 o
   6   6   8       54.64       57.08      5.47 o
   7   6   8       10.55       17.57      4.76 o
  -3   7   8       26.73       28.65      5.24 o
  -2   7   8      149.27      168.64      8.43 o
  -1   7   8      144.40      150.49      8.08 o
   0   7   8      134.63      123.81      7.28 o
   1   7   8       42.96       44.73      5.08 o
   2   7   8        0.53        3.09      2.82 o
   3   7   8       34.59       37.71      4.73 o
   4   7   8      196.37      173.60      8.54 o
   5   7   8      109.68      120.19      7.38 o
   6   7   8        0.97        1.10      2.90 o
   7   7   8        0.35        2.36      3.60 o
  -2   8   8      176.96      173.85     13.10 o
  -1   8   8       57.92       60.90      5.99 o
   0   8   8        0.00       -0.36      2.71 o
   1   8   8        0.15        1.41      2.82 o
   2   8   8       23.54       18.00      4.04 o
   3   8   8        0.07        3.13      3.00 o
   4   8   8      225.21      236.47     12.56 o
   5   8   8       81.00       95.48      7.12 o
   6   8   8        3.88        3.36      3.53 o
   7   8   8        1.22       -1.02      4.27 o
  -1   9   8       88.58       85.62      7.35 o
   0   9   8        4.16       12.73      6.87 o
   1   9   8       47.23       47.07      5.60 o
   2   9   8       33.16       30.74      6.60 o
   3   9   8       43.89       42.20      5.55 o
   4   9   8       10.40       17.84      4.45 o
   5   9   8        0.00        3.08      4.18 o
   6   9   8       19.04       15.00      5.17 o
   0  10   8       46.76       42.64      6.04 o
   1  10   8       26.65       32.47      5.47 o
   2  10   8       57.24       53.12     10.66 o
   3  10   8      177.05      219.18     30.63 o
   4  10   8        2.23        0.87      3.20 o
   5  10   8        8.97        6.70      4.64 o
  -2  -8   9       58.83       66.23      7.15 o
  -1  -8   9        1.89        3.61      3.58 o
   0  -8   9      325.90      352.94     13.80 o
   1  -8   9       28.57       36.15      7.95 o
  -3  -7   9       20.87       13.88     11.21 o
  -2  -7   9       14.58        4.97      3.58 o
  -1  -7   9       18.27       20.04      4.47 o
   0  -7   9       18.81       27.98      6.51 o
   1  -7   9      235.13      254.44      9.87 o
   2  -7   9        1.30        3.85      2.55 o
   3  -7   9       47.36       48.98      7.23 o
  -4  -6   9        0.04        5.19      7.50 o
  -3  -6   9       41.76       34.06      6.95 o
  -2  -6   9      108.54      112.94      7.54 o
  -1  -6   9      157.11      181.01      8.56 o
   0  -6   9        5.07        7.43      3.00 o
   1  -6   9      151.49      155.63     15.27 o
   2  -6   9      122.26      123.20      5.97 o
   3  -6   9      114.92      111.95     10.39 o
   4  -6   9       42.56       39.94      7.59 o
  -5  -5   9        0.08        4.33      4.34 o
  -4  -5   9       12.11       16.94      5.57 o
  -3  -5   9        0.36        1.18      3.77 o
  -2  -5   9       44.01       47.95     10.21 o
  -1  -5   9      442.37      407.19     12.59 o
   0  -5   9        0.98        2.44      2.43 o
   1  -5   9       13.51       23.13      3.70 o
   2  -5   9      297.54      314.91      9.70 o
   3  -5   9       32.80       33.96      2.95 o
   4  -5   9       45.61       45.99      5.78 o
   5  -5   9      199.94      217.19     11.06 o
  -5  -4   9        6.67       12.76      7.95 o
  -4  -4   9        7.97        9.91      5.35 o
  -3  -4   9       50.25       46.68      6.32 o
  -2  -4   9        0.11       -0.99      3.89 o
  -1  -4   9      193.19      201.70     11.12 o
   0  -4   9       95.55      109.35      5.56 o
   1  -4   9        3.16        1.81      1.92 o
   2  -4   9        5.20        9.72      2.42 o
   3  -4   9       11.26       15.74      4.77 o
   4  -4   9       17.28       20.53      5.33 o
   5  -4   9       10.29       14.37      4.04 o
   6  -4   9       35.99       41.68      5.83 o
  -5  -3   9       36.28       32.94      6.51 o
  -4  -3   9        0.12        1.92      3.13 o
  -3  -3   9       63.64       64.47     12.11 o
  -2  -3   9        0.05        1.08      2.91 o
  -1  -3   9      462.08      459.83     12.95 o
   0  -3   9      106.74      118.33      5.81 o
   1  -3   9      267.93      255.10     10.33 o
   2  -3   9      289.80      287.37      7.06 o
   3  -3   9      263.96      265.69      6.82 o
   4  -3   9       19.03       20.87      5.13 o
   5  -3   9      188.49      177.44      8.75 o
   6  -3   9       99.77      103.02      7.25 o
  -5  -2   9       21.00       23.03      5.02 o
  -4  -2   9       62.81       73.69     19.25 o
  -3  -2   9        9.14       11.12      3.86 o
  -2  -2   9      128.77      146.04      7.90 o
  -1  -2   9        8.50        8.63      2.98 o
   0  -2   9      325.98      338.19      6.18 o
   1  -2   9       48.82       54.67      2.70 o
   2  -2   9      127.13      113.38      4.32 o
   3  -2   9       12.21       13.61      2.10 o
   4  -2   9      100.04       91.01      3.99 o
   5  -2   9        3.33        6.07      3.98 o
   6  -2   9        0.25        2.37      2.59 o
   7  -2   9        2.39        5.98      3.39 o
  -5  -1   9        5.81        5.87      4.52 o
  -4  -1   9       24.10       22.74      5.78 o
  -3  -1   9       78.76       58.94      5.38 o
  -2  -1   9       17.91       20.27      2.21 o
  -1  -1   9      208.04      204.06      5.24 o
   0  -1   9       21.25       17.92      1.93 o
   1  -1   9      247.23      245.02      8.21 o
   2  -1   9        0.28        2.09      1.27 o
   3  -1   9      338.95      322.20      8.62 o
   4  -1   9      309.73      317.59      7.41 o
   5  -1   9       41.81       45.78      3.61 o
   6  -1   9      137.35      128.15      6.74 o
   7  -1   9       59.27       65.93     10.12 o
  -5   0   9        0.71        0.01      2.34 o
  -4   0   9        0.89        0.43      2.24 o
  -3   0   9      103.38       97.45      4.40 o
  -2   0   9       79.65       71.08      4.89 o
  -1   0   9       60.05       55.79      3.18 o
   0   0   9      340.52      332.87      7.99 o
   1   0   9      597.23      603.71     10.20 o
   2   0   9      113.90      114.27      3.59 o
   3   0   9      153.43      154.72      4.51 o
   4   0   9       12.00       16.02      2.04 o
   5   0   9        4.74        6.91      2.21 o
   6   0   9       53.54       50.19      4.11 o
   7   0   9      105.03      121.43      6.92 o
  -5   1   9        3.65        1.17      2.91 o
  -4   1   9       23.53       23.55      3.00 o
  -3   1   9       83.39       77.73      6.48 o
  -2   1   9      319.83      311.16     12.68 o
  -1   1   9      409.52      400.34      9.33 o
   0   1   9       12.77       12.78      2.05 o
   1   1   9      954.22      947.06     20.53 o
   2   1   9      393.64      396.90     14.18 o
   3   1   9       11.52       12.45      1.64 o
   4   1   9        7.57        9.15      3.14 o
   5   1   9       49.49       42.10      2.81 o
   6   1   9       66.33       68.46      4.59 o
   7   1   9      118.22      110.98     13.92 o
  -5   2   9       15.05        9.39      2.43 o
  -4   2   9       11.06       10.56      2.72 o
  -3   2   9       91.95       84.52      5.00 o
  -2   2   9      155.90      161.43      5.89 o
  -1   2   9        5.59       10.24      2.30 o
   0   2   9       85.62       86.99      5.29 o
   1   2   9      616.28      612.62     26.00 o
   2   2   9     1199.47     1155.79     45.20 o
   3   2   9       24.74       24.57      1.81 o
   4   2   9      438.30      415.19     12.04 o
   5   2   9        9.87       14.79      1.99 o
   6   2   9      122.47      108.37      5.34 o
   7   2   9      233.97      267.30     28.56 o
  -5   3   9       14.06       16.39      3.96 o
  -4   3   9      364.40      322.65     16.16 o
  -3   3   9        3.47        5.76      2.18 o
  -2   3   9       12.25        8.36      2.28 o
  -1   3   9      126.97      137.77      5.95 o
   0   3   9      294.34      316.18     13.19 o
   1   3   9        0.53        0.90      1.78 o
   2   3   9       68.80       73.06      4.54 o
   3   3   9      506.85      520.23     13.69 o
   4   3   9       44.15       46.13      4.52 o
   5   3   9       78.10       88.86      6.51 o
   6   3   9       14.28       14.89      4.25 o
   7   3   9       47.29       54.58     15.90 o
  -4   4   9       31.58       33.68      3.79 o
  -3   4   9       75.65       89.33      4.63 o
  -2   4   9       66.38       60.56      6.09 o
  -1   4   9       24.46       14.50      3.37 o
   0   4   9      108.27      102.33      5.35 o
   1   4   9      125.63      128.47     15.54 o
   2   4   9      495.45      497.18     14.55 o
   3   4   9      116.29      117.38      6.20 o
   4   4   9       42.32       35.47      4.34 o
   5   4   9       27.06       25.19      3.96 o
   6   4   9       19.38       20.80      3.96 o
   7   4   9       72.64       74.19      6.52 o
  -4   5   9        0.82        4.70      4.70 o
  -3   5   9       13.94       16.44      3.96 o
  -2   5   9      127.58      115.66      7.07 o
  -1   5   9        5.95       10.20      3.39 o
   0   5   9      158.86      163.59      8.31 o
   1   5   9       33.36       35.28      4.26 o
   2   5   9       16.81       17.97      4.07 o
   3   5   9       46.31       42.73      4.52 o
   4   5   9       25.58       25.98      5.60 o
   5   5   9      182.47      186.09     10.66 o
   6   5   9       97.02      117.63      7.28 o
   7   5   9       26.90       35.93     12.47 o
  -3   6   9      232.42      228.89     10.59 o
  -2   6   9      186.15      181.74     10.93 o
  -1   6   9      186.40      205.40     14.73 o
   0   6   9      305.42      298.37     17.08 o
   1   6   9      339.09      352.83     19.97 o
   2   6   9       94.83       91.02      8.86 o
   3   6   9      180.56      176.45      8.07 o
   4   6   9        2.36        5.68      3.08 o
   5   6   9        0.00       -0.93      2.60 o
   6   6   9        0.01       -0.19      2.34 o
   7   6   9       38.89       47.61      6.41 o
  -3   7   9       93.61       87.29      9.94 o
  -2   7   9       41.76       49.84      6.47 o
  -1   7   9        7.91        5.77      5.06 o
   0   7   9        0.90        2.22      3.04 o
   1   7   9       11.08       14.00      3.86 o
   2   7   9        4.26        5.10      3.39 o
   3   7   9      174.89      172.52      9.03 o
   4   7   9       87.38       81.95      6.73 o
   5   7   9       83.13       95.42      7.07 o
   6   7   9      164.41      173.85      9.47 o
   7   7   9      240.11      222.93     27.92 o
  -2   8   9        1.64       -0.45      2.94 o
  -1   8   9       76.70       78.73      7.25 o
   0   8   9      135.83      150.45      8.77 o
   1   8   9      370.82      396.04     15.99 o
   2   8   9      482.59      491.05     18.98 o
   3   8   9       27.29       33.15      5.87 o
   4   8   9       38.46       33.71      5.28 o
   5   8   9        0.80        5.39      3.69 o
   6   8   9        4.42        3.55      3.98 o
  -1   9   9        0.28        4.87      3.81 o
   0   9   9       91.94       89.55      7.60 o
   1   9   9       32.05       32.13      6.33 o
   2   9   9        0.06       -0.31      2.77 o
   3   9   9       25.68       24.86      5.11 o
   4   9   9       46.47       48.79      7.50 o
   5   9   9        0.03       -0.99      3.48 o
   1  10   9        2.71       -0.38      2.87 o
   2  10   9       20.40       31.70      5.75 o
   3  10   9        9.88       12.12      9.76 o
   4  10   9        1.82        4.63      5.01 o
  -2  -7  10        8.73        9.55      4.78 o
  -1  -7  10        0.00        2.72      3.81 o
   0  -7  10       88.86      100.43     15.72 o
   1  -7  10       20.27       27.12      4.88 o
   2  -7  10       58.50       59.57      5.51 o
  -3  -6  10       48.50       46.45      8.77 o
  -2  -6  10      157.58      168.99     10.59 o
  -1  -6  10       17.67       43.46      5.43 o
   0  -6  10        0.35        2.14      2.80 o
   1  -6  10        0.89        1.91      3.25 o
   2  -6  10      121.55      130.81      7.35 o
   3  -6  10      104.19      115.13      9.58 o
  -4  -5  10        2.18        1.48      3.91 o
  -3  -5  10        1.55        4.76      4.69 o
  -2  -5  10       12.85       10.57      4.08 o
  -1  -5  10      100.30       95.58      7.86 o
   0  -5  10        3.38        4.55      2.87 o
   1  -5  10      429.73      414.49     29.91 o
   2  -5  10        2.82        3.44      2.51 o
   3  -5  10       39.04       38.86      3.65 o
   4  -5  10       67.02       61.09      7.23 o
  -4  -4  10       31.00       33.43     10.12 o
  -3  -4  10      154.39      161.79     15.81 o
  -2  -4  10      156.13      127.35     26.03 o
  -1  -4  10       27.95       28.10      4.09 o
   0  -4  10        0.07       -1.94      2.36 o
   1  -4  10      114.98       88.92      5.17 o
   2  -4  10        0.11        0.38      2.80 o
   3  -4  10        2.25        0.20      1.52 o
   4  -4  10      181.56      178.54     14.37 o
   5  -4  10      230.02      232.54     11.04 o
  -4  -3  10      119.39      128.50      9.67 o
  -3  -3  10       66.99       76.79     10.39 o
  -2  -3  10      127.35      139.33      9.05 o
  -1  -3  10       42.62       46.58      4.47 o
   0  -3  10       69.16       84.20      5.29 o
   1  -3  10        1.80        4.59      2.36 o
   2  -3  10      134.48      140.94      4.61 o
   3  -3  10      209.73      193.76      9.24 o
   4  -3  10       13.35       17.34      2.85 o
   5  -3  10        1.82       -0.27      2.63 o
   6  -3  10        3.31        4.48      3.37 o
  -5  -2  10       17.90       14.64      8.13 o
  -4  -2  10        0.41        7.81      4.10 o
  -3  -2  10      136.08      136.54      8.63 o
  -2  -2  10        6.44       17.26      4.20 o
  -1  -2  10       68.32       54.45     16.18 o
   0  -2  10      154.14      146.58      5.79 o
   1  -2  10      389.36      385.31      7.78 o
   2  -2  10        1.93        3.06      1.43 o
   3  -2  10       22.10       23.06      2.54 o
   4  -2  10      231.17      223.19      6.46 o
   5  -2  10      298.69      304.56     11.40 o
   6  -2  10      121.33      120.71      9.22 o
  -5  -1  10        5.70        0.94      5.24 o
  -4  -1  10       29.39       27.86      5.06 o
  -3  -1  10      147.70      162.91      8.97 o
  -2  -1  10      211.43      212.95     10.19 o
  -1  -1  10        3.62        3.72      1.77 o
   0  -1  10      640.24      644.59     10.63 o
   1  -1  10        8.94        6.94      1.77 o
   2  -1  10        2.68       15.01      4.64 o
   3  -1  10      203.99      210.54     12.39 o
   4  -1  10        1.49        3.08      2.05 o
   5  -1  10       46.71       42.40      3.30 o
   6  -1  10       20.08       21.66      7.41 o
  -5   0  10        3.89        5.46      3.66 o
  -4   0  10       42.11       44.85      5.87 o
  -3   0  10       12.94       16.38      4.01 o
  -2   0  10       10.96       13.39      2.13 o
  -1   0  10        4.50        7.47      2.12 o
   0   0  10       93.54       89.32      4.26 o
   1   0  10      398.89      397.10      7.32 o
   2   0  10       36.37       35.77      2.37 o
   3   0  10        0.55        4.78      3.56 o
   4   0  10       11.57       19.88     10.05 o
   5   0  10      134.57      125.66      5.46 o
   6   0  10      441.96      405.21     23.59 o
   7   0  10       20.15       17.19      5.96 o
  -5   1  10       86.50       75.83      7.81 o
  -4   1  10       80.16       73.15      6.34 o
  -3   1  10        0.12       -1.04      2.63 o
  -2   1  10        5.69        6.41      2.19 o
  -1   1  10       22.11       22.51      2.55 o
   0   1  10      430.71      412.82     18.82 o
   1   1  10       42.26       43.70      2.49 o
   2   1  10       19.07       23.75      2.03 o
   3   1  10      157.20      151.39      4.25 o
   4   1  10       31.02       35.72      2.74 o
   5   1  10        4.98        8.82      6.64 o
   6   1  10        0.93        3.79      2.10 o
   7   1  10       26.30       42.83     15.72 o
  -4   2  10       99.49       83.85      4.95 o
  -3   2  10       24.43       21.50      4.99 o
  -2   2  10       70.23       67.22      4.60 o
  -1   2  10       80.77       82.42      4.48 o
   0   2  10       58.99       58.50      3.40 o
   1   2  10      406.77      414.96     10.80 o
   2   2  10       23.03       29.03      3.37 o
   3   2  10      491.99      520.01     13.65 o
   4   2  10      314.41      340.57     16.18 o
   5   2  10       90.44       84.48      6.12 o
   6   2  10       35.88       40.08      6.20 o
   7   2  10       36.04       38.86     14.46 o
  -4   3  10      122.41      125.81      5.89 o
  -3   3  10       42.98       49.22      4.41 o
  -2   3  10       55.89       46.19      5.47 o
  -1   3  10      120.55      124.02     14.28 o
   0   3  10      114.24      110.06      6.87 o
   1   3  10        3.25        3.74      2.34 o
   2   3  10       57.16       59.18      4.58 o
   3   3  10      475.72      497.04     14.29 o
   4   3  10      687.51      722.15     19.01 o
   5   3  10        4.22        4.61      2.94 o
   6   3  10        2.48        9.92      6.33 o
   7   3  10        9.32        9.58     10.30 o
  -4   4  10       63.64       75.43      9.13 o
  -3   4  10       78.34       65.83      5.43 o
  -2   4  10      218.46      212.75     18.98 o
  -1   4  10      343.70      370.28     24.94 o
   0   4  10       31.13       39.25      4.14 o
   1   4  10       27.97       30.41      3.81 o
   2   4  10       43.98       40.39      4.48 o
   3   4  10      120.53      128.39     12.74 o
   4   4  10        0.39       -2.69      2.78 o
   5   4  10      604.02      614.70     17.88 o
   6   4  10      250.87      253.52     20.69 o
   7   4  10       63.71       62.75      6.28 o
  -3   5  10        7.26       12.26     12.38 o
  -2   5  10       33.30       27.71      4.56 o
  -1   5  10       33.12       25.45      4.38 o
   0   5  10        0.00        2.14      2.77 o
   1   5  10       12.17       15.49      3.88 o
   2   5  10       19.40       28.28      4.34 o
   3   5  10       18.90       20.78      3.95 o
   4   5  10      125.07      136.01      7.64 o
   5   5  10      160.91      152.72      8.46 o
   6   5  10      130.73      126.09      8.24 o
   7   5  10        1.58        2.33      3.47 o
  -3   6  10       27.43       37.61     15.63 o
  -2   6  10        2.66        1.26      3.04 o
  -1   6  10        0.03        2.20      3.13 o
   0   6  10      569.92      530.61     23.31 o
   1   6  10        2.06        0.00      2.13 o
   2   6  10      100.11      104.18      7.16 o
   3   6  10       13.61       10.86      3.77 o
   4   6  10        9.63       21.39      4.34 o
   5   6  10       44.98       57.61      5.81 o
   6   6  10       49.06       56.51      7.36 o
   7   6  10        2.27       -0.81      3.06 o
  -2   7  10        0.33        3.09      3.63 o
  -1   7  10       65.78       72.33     15.18 o
   0   7  10       75.77       67.80      6.60 o
   1   7  10       63.74       64.78      6.56 o
   2   7  10      182.39      207.80     11.48 o
   3   7  10      123.39      127.74      8.50 o
   4   7  10      210.28      221.97     10.80 o
   5   7  10        1.19        5.68      4.52 o
   6   7  10       14.47       15.78      4.68 o
  -1   8  10      206.25      202.36     11.53 o
   0   8  10       23.57       27.10      5.38 o
   1   8  10        8.02        7.12      4.13 o
   2   8  10       29.08       42.62      6.96 o
   3   8  10      193.02      194.87     10.60 o
   4   8  10        4.45        4.33      3.64 o
   5   8  10       33.61       45.99      6.77 o
   1   9  10       45.18       41.40      6.81 o
   2   9  10       58.78       62.53      7.47 o
   3   9  10      349.87      375.92     15.75 o
   4   9  10      118.40      129.75      9.68 o
  -1  -6  11       59.34       81.68     12.29 o
   0  -6  11        7.23        9.86      3.96 o
   1  -6  11       23.48       19.36      4.32 o
   2  -6  11       22.59       21.16      4.34 o
  -2  -5  11      106.62      111.28     31.27 o
  -1  -5  11        0.86       -0.54      2.89 o
   0  -5  11       72.62       76.65      8.40 o
   1  -5  11      202.41      217.00      9.38 o
   2  -5  11        0.75       -2.47      2.47 o
   3  -5  11       52.81       54.70      4.50 o
  -3  -4  11       19.74       25.62      8.49 o
  -2  -4  11       39.39       28.72      6.14 o
  -1  -4  11       27.54       26.13      4.35 o
   0  -4  11        2.20        1.88      2.89 o
   1  -4  11      133.61      117.89      6.39 o
   2  -4  11        8.69        6.37      2.62 o
   3  -4  11       49.48       43.55      3.88 o
   4  -4  11      188.22      169.71     10.30 o
  -3  -3  11        9.01        5.74      9.04 o
  -2  -3  11       76.14       73.26      8.14 o
  -1  -3  11      185.96      183.98     36.78 o
   0  -3  11        2.15        2.49      2.36 o
   1  -3  11      141.78      139.75      7.68 o
   2  -3  11       19.20       17.88      3.34 o
   3  -3  11       17.55       19.06      2.43 o
   4  -3  11       98.57       92.23      5.48 o
   5  -3  11        2.73        3.01      2.98 o
  -4  -2  11        2.35        7.71      6.60 o
  -3  -2  11       12.32       16.33      4.96 o
  -2  -2  11      116.22      101.66      8.04 o
  -1  -2  11      132.57      143.37      9.13 o
   0  -2  11       38.49       39.26      4.28 o
   1  -2  11       46.17       50.47      5.66 o
   2  -2  11      264.36      283.30     13.69 o
   3  -2  11      130.25      123.40      5.66 o
   4  -2  11       31.02       31.82      3.31 o
   5  -2  11      223.16      229.29     11.08 o
  -4  -1  11       38.02       43.06     13.37 o
  -3  -1  11      128.97      120.28      8.88 o
  -2  -1  11        0.01        8.25     12.02 o
  -1  -1  11      134.44      141.52     14.82 o
   0  -1  11       39.67       38.81      2.82 o
   1  -1  11        8.75        9.23      1.92 o
   2  -1  11        8.16       12.81      1.99 o
   3  -1  11        2.03        4.04      1.67 o
   4  -1  11        3.62        1.99      1.39 o
   5  -1  11        0.63       -0.35      3.07 o
   6  -1  11        1.65       -0.63      2.24 o
  -4   0  11       87.15       84.84     11.02 o
  -3   0  11        4.22        3.91      3.44 o
  -2   0  11        6.59       11.82      4.34 o
  -1   0  11       54.79       53.82      3.79 o
   0   0  11      415.36      424.90     24.40 o
   1   0  11        1.23        2.31      1.43 o
   2   0  11      300.11      303.99     10.56 o
   3   0  11      453.56      458.26      9.15 o
   4   0  11       46.75       43.39      4.47 o
   5   0  11       42.30       39.55      3.43 o
   6   0  11        0.50       -6.33      9.58 o
  -4   1  11        0.76       -3.45      5.51 o
  -3   1  11       43.77       39.59      5.51 o
  -2   1  11      128.27      137.66      8.29 o
  -1   1  11       11.35       12.61      2.49 o
   0   1  11      268.11      262.56     15.71 o
   1   1  11        2.25        2.88      1.61 o
   2   1  11        2.68        2.89      2.08 o
   3   1  11       41.18       43.55      4.29 o
   4   1  11        0.29        0.66      1.98 o
   5   1  11       12.15       17.67      3.77 o
   6   1  11       34.21       57.47     15.00 o
  -4   2  11       22.06       18.07      5.24 o
  -3   2  11       57.82       54.38      4.85 o
  -2   2  11      270.00      269.02     14.91 o
  -1   2  11       12.32       14.81      2.73 o
   0   2  11       61.86       60.48      4.17 o
   1   2  11       21.94       26.93      3.26 o
   2   2  11      113.53      125.12      6.39 o
   3   2  11        1.48        3.13      2.23 o
   4   2  11      104.74       98.30      6.46 o
   5   2  11        5.86        6.53      3.63 o
   6   2  11       39.05       33.75      4.91 o
  -3   3  11       98.89       93.52      6.19 o
  -2   3  11        2.91        5.52      3.00 o
  -1   3  11        9.97       10.67      2.91 o
   0   3  11       61.11       54.75      4.47 o
   1   3  11      241.34      253.48      8.72 o
   2   3  11        4.68        5.45      2.65 o
   3   3  11       34.87       41.78      6.14 o
   4   3  11       78.59       78.06      6.08 o
   5   3  11      119.70      122.97      7.51 o
   6   3  11      149.22      150.41     11.66 o
  -3   4  11        0.01        1.08      3.89 o
  -2   4  11       15.94       29.21      5.96 o
  -1   4  11      209.19      209.23     14.28 o
   0   4  11       61.95       61.38      5.07 o
   1   4  11       94.87      109.17      7.50 o
   2   4  11      200.43      223.44      9.69 o
   3   4  11        1.73       10.73     10.03 o
   4   4  11       81.46       91.23      6.55 o
   5   4  11       41.80       45.95      7.41 o
   6   4  11      228.03      247.12     13.01 o
  -2   5  11       60.72       79.46      7.58 o
  -1   5  11       17.48       18.62      4.10 o
   0   5  11      203.05      194.74      9.50 o
   1   5  11      226.68      258.74     19.43 o
   2   5  11      215.10      222.16     13.28 o
   3   5  11       23.92       20.45      5.17 o
   4   5  11        3.63       -0.33      2.52 o
   5   5  11        2.16        9.58      3.91 o
   6   5  11        0.83       -0.45      3.32 o
  -2   6  11       85.03       88.53      7.94 o
  -1   6  11       28.33       35.47      5.81 o
   0   6  11        3.07       -0.09      2.67 o
   1   6  11       18.55       15.39      4.48 o
   2   6  11       53.23       50.85      5.88 o
   3   6  11       60.46       78.27      6.92 o
   4   6  11        0.69        0.17      2.47 o
   5   6  11       13.00       13.28      4.30 o
   6   6  11        9.42       11.43      4.29 o
  -1   7  11       76.34       72.83      8.29 o
   0   7  11        0.98        0.06      2.87 o
   1   7  11        0.02       -2.43      3.39 o
   2   7  11      308.00      292.02     13.37 o
   3   7  11        3.62        9.21      4.17 o
   4   7  11        1.71        1.74      3.26 o
   5   7  11        2.30        1.75      3.52 o
   0   8  11       17.81       27.82     12.92 o
   1   8  11        0.00       -3.54      3.94 o
   2   8  11       65.62       66.39     16.54 o
   3   8  11        4.38        7.61      4.24 o
   4   8  11       25.47       25.96      7.14 o
   0  -5  12        0.74        2.54      3.13 o
   1  -5  12      164.55      193.14     10.35 o
  -2  -4  12        0.13       -1.99      4.34 o
  -1  -4  12        1.18        1.15      2.80 o
   0  -4  12      275.08      275.46     10.92 o
   1  -4  12       19.34       22.76      4.22 o
   2  -4  12        2.40        3.59      2.73 o
   3  -4  12       84.95       90.73      5.87 o
  -2  -3  12       41.81       54.46      7.41 o
  -1  -3  12        0.01        0.21      2.47 o
   0  -3  12        4.02        8.00      3.11 o
   1  -3  12        5.48        4.06      2.75 o
   2  -3  12       71.19       66.13      5.05 o
   3  -3  12       60.50       51.90     13.01 o
   4  -3  12       70.06       67.96      7.95 o
  -3  -2  12       12.07       21.88      6.13 o
  -2  -2  12       12.65       17.90      5.27 o
  -1  -2  12      112.29      119.35      8.72 o
   0  -2  12       14.08       17.87      3.32 o
   1  -2  12      233.05      232.95      8.66 o
   2  -2  12      109.73      105.66      5.73 o
   3  -2  12       17.09       13.26      2.26 o
   4  -2  12       33.43       32.84      3.04 o
  -3  -1  12       50.10       45.75      6.64 o
  -2  -1  12        9.67       14.58      4.53 o
  -1  -1  12       86.25       84.70      7.22 o
   0  -1  12       18.36       21.03      5.60 o
   1  -1  12       48.35       50.33      4.37 o
   2  -1  12       17.80       21.60      3.60 o
   3  -1  12        4.43        4.70      1.86 o
   4  -1  12      200.48      212.02      7.42 o
   5  -1  12      166.84       71.03      6.51 o
  -3   0  12      211.16      207.82     18.62 o
  -2   0  12       46.57       42.40      5.77 o
  -1   0  12      286.16      270.27     24.40 o
   0   0  12        0.72        3.32      3.98 o
   1   0  12       24.49       27.69      2.83 o
   2   0  12       94.88       82.79      3.65 o
   3   0  12       54.82       55.01      4.60 o
   4   0  12        0.63        1.45      2.30 o
   5   0  12        6.82        4.94      3.21 o
  -3   1  12        6.11        5.60      4.52 o
  -2   1  12       32.86       18.07      5.60 o
  -1   1  12       18.38       17.67      3.14 o
   0   1  12      128.54      134.29      9.85 o
   1   1  12      154.60      151.50      7.07 o
   2   1  12        0.42        1.73      4.88 o
   3   1  12        1.13        1.40      2.49 o
   4   1  12       59.92       61.03      5.17 o
   5   1  12      325.41      327.95     13.37 o
   6   1  12      160.16      174.59     13.55 o
  -3   2  12        4.23        7.05      4.52 o
  -2   2  12        0.27        0.56      2.04 o
  -1   2  12      267.69      253.91     13.01 o
   0   2  12      115.80      122.91      6.33 o
   1   2  12       89.18       90.67      5.73 o
   2   2  12        1.06        1.48      2.71 o
   3   2  12      114.42      112.16      6.50 o
   4   2  12        7.54        8.18      3.47 o
   5   2  12        1.16        0.36      2.60 o
   6   2  12        9.91       11.39      5.96 o
  -2   3  12        2.75        6.75      3.26 o
  -1   3  12        2.49        5.44      2.78 o
   0   3  12      523.99      537.13     14.84 o
   1   3  12        1.17        0.44      2.08 o
   2   3  12       30.98       28.74      4.13 o
   3   3  12        0.05       -2.47      3.42 o
   4   3  12        0.06       -1.41      2.77 o
   5   3  12        1.79        6.40      3.60 o
   6   3  12       84.70       85.58      7.25 o
  -2   4  12       28.19       24.19      4.40 o
  -1   4  12       62.73       57.69      5.34 o
   0   4  12        4.90        7.88      7.50 o
   1   4  12        7.75        9.47      3.34 o
   2   4  12        1.29       -0.77      3.00 o
   3   4  12       61.46       76.20      6.87 o
   4   4  12        1.00        3.89      3.30 o
   5   4  12      100.11       90.30      7.29 o
   6   4  12       20.27       31.62      8.77 o
  -1   5  12       43.37       39.36     10.12 o
   0   5  12        0.05        1.22      4.97 o
   1   5  12       29.71       40.34      6.04 o
   2   5  12      135.24      137.76      8.73 o
   3   5  12        6.20        6.55      4.02 o
   4   5  12      163.79      178.82      9.90 o
   5   5  12       57.49       61.47      7.24 o
  -1   6  12       15.42       20.63      5.41 o
   0   6  12       66.46       83.43      7.79 o
   1   6  12       44.89       50.55      6.94 o
   2   6  12        1.72        1.51      3.21 o
   3   6  12      117.92      136.63     16.90 o
   4   6  12       95.81      110.84      8.60 o
   5   6  12       62.31       68.55     12.20 o
   1   7  12        0.01       -1.76      3.64 o
   2   7  12       25.12       23.49      5.51 o
   3   7  12        6.17       10.52      4.71 o
   4   7  12       50.02       49.54      6.78 o
   0  -3  13        4.05        5.83      3.81 o
   1  -3  13        6.88        8.56      3.50 o
   2  -3  13       16.76       18.95      3.90 o
  -1  -2  13        0.94        0.90      3.98 o
   0  -2  13       55.61       48.44     15.72 o
   1  -2  13        4.63        1.62      2.42 o
   2  -2  13        2.23        4.12      2.93 o
   3  -2  13      109.92      120.37      9.58 o
  -1  -1  13        8.20        7.77      5.06 o
   0  -1  13        0.10       -1.27      3.80 o
   1  -1  13      144.65      134.65     10.66 o
   2  -1  13       20.06       33.62      5.78 o
   3  -1  13       50.50       46.40      4.45 o
   4  -1  13      215.14      206.56      9.49 o
  -1   0  13       86.49       88.38      9.94 o
   0   0  13        9.94        9.22      5.24 o
   1   0  13       26.71       28.18      3.37 o
   2   0  13        9.07       11.45      3.00 o
   3   0  13        5.38        8.74      3.21 o
   4   0  13       37.52       43.39      9.49 o
  -1   1  13      269.30      275.62     16.27 o
   0   1  13        5.65        6.60      2.57 o
   1   1  13       76.89       77.86      8.13 o
   2   1  13      196.12      215.16      9.52 o
   3   1  13      125.72      135.60      9.94 o
   4   1  13       33.04       25.86      4.28 o
  -1   2  13       54.29       43.55      7.32 o
   0   2  13       57.31       52.75      5.42 o
   1   2  13        2.08        2.27      2.47 o
   2   2  13       11.03       17.73      7.41 o
   3   2  13        8.10        8.58      3.76 o
   4   2  13       15.54       15.89      4.41 o
   5   2  13        7.74       12.20      5.33 o
  -1   3  13       11.20        9.23      4.79 o
   0   3  13       19.63       19.35      6.24 o
   1   3  13       42.65       52.64      5.07 o
   2   3  13      107.29      114.44      6.94 o
   3   3  13      271.80      284.72     12.46 o
   4   3  13       91.31       99.63      7.98 o
   5   3  13       25.21       25.01      5.25 o
   0   4  13       25.84       28.68      4.47 o
   1   4  13        1.71        2.15      2.78 o
   2   4  13      145.97      157.01      9.46 o
   3   4  13        1.25        2.09      3.23 o
   4   4  13       11.90       14.34      4.73 o
   0   5  13       16.52       20.05     10.93 o
   1   5  13       50.37       60.56      6.79 o
   2   5  13        1.65        4.46      3.64 o
   3   5  13       14.37       16.69      4.84 o
   4   5  13       68.44       60.65      7.32 o
   2   6  13       18.01       20.07      8.31 o
   3   6  13        0.60        0.55      3.52 o
   1   0  14       68.40       59.64      8.86 o
   2   0  14       20.53       26.93      6.69 o
   1   1  14       88.57       85.67      9.76 o
   2   1  14      104.94      101.67      6.38 o
   1   2  14        8.60        5.63      3.07 o
   2   2  14        0.04        4.97      3.32 o
   3   2  14        1.18        3.60      4.16 o
   1   3  14       62.98       57.29      9.76 o
   2   3  14        3.42        0.57      3.52 o


#==============================================================================
