# Supplementary material for: Aniline–phenol recognition: from solution through supramolecular synthons to cocrystals
Source: IUCrJ. 2014 Jun 12;1(Pt 4):228–39. doi: 10.1107/S2052252514012081 (PMC4107923; doi:10.1107/S2052252514012081)
Supplement: Supplementary file 4 [file m-01-00228-12sup5.fcf]

data_12
#==============================================================================

_shelx_title ' datam in P2(1)/c'
_shelx_refln_list_code          4
_shelx_F_calc_maximum      194.70
_exptl_crystal_F_000       656.00
_reflns_d_resolution_high  0.7700
 
loop_
 _symmetry_equiv_pos_as_xyz
 'x, y, z'
 '-x, y+1/2, -z+1/2'
 '-x, -y, -z'
 'x, -y-1/2, z-1/2'
 
_cell_length_a     6.9676
_cell_length_b    21.3364
_cell_length_c     9.1861
_cell_angle_alpha  90.000
_cell_angle_beta   99.139
_cell_angle_gamma  90.000
 
_shelx_F_squared_multiplier     1.000
 
loop_
 _refln_index_h
 _refln_index_k
 _refln_index_l
 _refln_F_squared_calc
 _refln_F_squared_meas
 _refln_F_squared_sigma
 _refln_observed_status
   2   0   0     2749.84     2868.82     37.22 o
   3   0   0      172.51      177.83      3.56 o
   4   0   0       63.42       84.28      5.24 o
   5   0   0      122.25      119.23     16.69 o
   6   0   0        1.16       35.53     28.23 o
   7   0   0      139.73      125.63     11.71 o
   8   0   0       46.97       49.70      8.63 o
   1   1   0      626.66      260.39     12.52 o
   2   1   0      512.03      488.94      5.95 o
   3   1   0      559.50      653.60      6.91 o
   4   1   0        5.80        7.09      4.38 o
   5   1   0     1113.20     1122.11     19.91 o
   6   1   0     2057.79     2085.91     57.39 o
   7   1   0      129.19      145.75      7.88 o
   8   1   0       97.48      100.28      7.82 o
   1   2   0       11.73       12.85      0.99 o
   2   2   0     4113.40     4352.49     33.08 o
   3   2   0      114.92      116.13      4.32 o
   4   2   0     3299.39     3500.28     37.92 o
   5   2   0      331.45      334.09      8.67 o
   6   2   0      694.92      714.46     17.92 o
   7   2   0      294.78      307.96     11.38 o
   8   2   0      171.46      180.41     10.72 o
   1   3   0     1517.84     1492.54     20.73 o
   2   3   0     2591.31     2637.43     36.18 o
   3   3   0     2894.95     2890.07     28.04 o
   4   3   0      704.06      698.14      9.81 o
   5   3   0        4.35        8.31      1.69 o
   6   3   0       38.20       48.92      5.00 o
   7   3   0       45.66       51.10      5.97 o
   8   3   0      508.55      491.58     16.82 o
   0   4   0     2838.85     2731.64     27.94 o
   1   4   0      256.90      242.89      2.79 o
   2   4   0     5964.12     5946.82     47.62 o
   3   4   0     3729.99     3766.04     37.11 o
   4   4   0      162.50      161.14      3.88 o
   5   4   0      138.81      139.48      7.03 o
   6   4   0      262.02      236.80      7.00 o
   7   4   0       14.35       18.59      3.95 o
   8   4   0      274.86      256.96     12.56 o
   1   5   0      183.01      197.41      3.00 o
   2   5   0      475.42      450.84      4.93 o
   3   5   0     1034.95     1034.78     11.85 o
   4   5   0     1184.36     1211.37     15.68 o
   5   5   0      464.04      451.02      9.46 o
   6   5   0       64.23       65.19      3.53 o
   7   5   0        4.90        3.49      3.08 o
   8   5   0       82.85       77.90      7.79 o
   0   6   0     2124.93     2185.76     28.64 o
   1   6   0      746.51      695.80      6.44 o
   2   6   0     1261.31     1256.50      9.76 o
   3   6   0      123.59      132.59      3.10 o
   4   6   0     1990.64     2037.24     37.04 o
   5   6   0      270.91      270.15      6.53 o
   6   6   0       66.34       65.88      6.96 o
   7   6   0       62.03       65.07     10.92 o
   8   6   0      108.31      107.78      8.12 o
   1   7   0      433.40      364.73      4.34 o
   2   7   0       10.76       16.11      1.36 o
   3   7   0      128.95      144.40      3.22 o
   4   7   0      392.10      398.10      9.62 o
   5   7   0       13.28       14.37      2.18 o
   6   7   0      831.24      848.95     16.38 o
   7   7   0        0.43        3.30      3.68 o
   8   7   0       65.77       79.75     12.14 o
   0   8   0    15116.22    14772.99    140.48 o
   1   8   0     1010.02     1006.88     11.16 o
   2   8   0       18.56       23.32      1.05 o
   3   8   0     2750.42     2702.82     28.75 o
   4   8   0     1457.99     1586.01     30.99 o
   5   8   0      488.36      487.72      9.25 o
   6   8   0        0.22        5.21      3.04 o
   7   8   0      102.99       97.36      6.27 o
   8   8   0        3.38       -1.40      4.12 o
   1   9   0     1337.11     1335.45     14.07 o
   2   9   0      159.23      213.90      4.17 o
   3   9   0     4297.25     4330.13     46.01 o
   4   9   0      292.23      267.55      5.99 o
   5   9   0      238.39      225.30      7.46 o
   6   9   0      196.74      181.91      6.39 o
   7   9   0        0.00        3.48      3.15 o
   8   9   0      294.34      275.34     14.79 o
   0  10   0     1926.64     1760.14     20.04 o
   1  10   0     2135.44     2295.84     23.82 o
   2  10   0     1807.74     1846.34     21.13 o
   3  10   0      607.52      528.91     11.96 o
   4  10   0      707.95      767.63     11.63 o
   5  10   0     1187.85     1184.39     19.89 o
   6  10   0      281.17      262.02      8.02 o
   7  10   0      135.96      130.06      7.97 o
   8  10   0       34.24       37.72      8.31 o
   1  11   0     1135.24     1116.33     14.36 o
   2  11   0       16.01       24.22      2.61 o
   3  11   0      459.10      446.67      7.50 o
   4  11   0       76.11       72.14      4.29 o
   5  11   0      558.25      561.77     11.78 o
   6  11   0      329.33      315.95      9.04 o
   7  11   0      294.49      291.71     10.94 o
   8  11   0      124.34      132.56     11.59 o
   0  12   0     1330.83     1394.21     27.66 o
   1  12   0     3240.60     3399.61     60.34 o
   2  12   0      502.37      545.30      8.74 o
   3  12   0      356.32      350.45      7.25 o
   4  12   0      664.73      688.28     15.31 o
   5  12   0     1302.38     1266.78     21.92 o
   6  12   0      104.91       95.15      5.97 o
   7  12   0       42.53       57.01     15.07 o
   8  12   0       61.55       57.89      8.47 o
   1  13   0       27.20       36.83      5.60 o
   2  13   0      382.73      390.95      7.32 o
   3  13   0        4.04        8.68      1.86 o
   4  13   0      383.25      399.90     11.45 o
   5  13   0     1010.32      965.67     26.54 o
   6  13   0      130.34      134.55      7.66 o
   7  13   0      281.83      280.89     16.58 o
   0  14   0     4220.59     4183.05     83.11 o
   1  14   0     2479.40     2517.39     40.28 o
   2  14   0      782.39      799.12     14.92 o
   3  14   0        8.10        6.97      1.99 o
   4  14   0        0.01       -3.41      3.41 o
   5  14   0        0.38        3.14      3.56 o
   6  14   0       43.83       43.42      4.84 o
   7  14   0        3.93       -0.42      3.15 o
   1  15   0     1191.67     1191.88     17.71 o
   2  15   0      110.99      103.00      4.59 o
   3  15   0      447.73      411.73      9.11 o
   4  15   0      417.45      399.17     11.82 o
   5  15   0      161.61      162.13      7.77 o
   6  15   0       22.50       25.47      4.71 o
   7  15   0       75.17       71.75      7.48 o
   0  16   0     3068.28     3082.67     96.09 o
   1  16   0      146.18      145.30      5.28 o
   2  16   0     1778.42     1873.32     33.92 o
   3  16   0     1533.78     1568.17     26.27 o
   4  16   0      146.12      161.55      8.96 o
   5  16   0       62.29       67.21      6.23 o
   6  16   0      225.74      218.64     10.31 o
   7  16   0        1.42        1.18      3.57 o
   1  17   0     1349.04     1372.49     30.25 o
   2  17   0      117.04      120.02      6.65 o
   3  17   0      313.67      312.23      8.64 o
   4  17   0      115.00      125.61      7.07 o
   5  17   0        1.46        9.41      5.37 o
   6  17   0       38.90       53.49      6.49 o
   7  17   0       13.90       17.36      5.45 o
   0  18   0      432.04      405.95     24.18 o
   1  18   0      531.07      538.19     13.98 o
   2  18   0       48.52       51.70      3.72 o
   3  18   0      155.63      157.77      5.99 o
   4  18   0      114.69      119.83      7.17 o
   5  18   0       21.43       34.52      6.24 o
   6  18   0        0.06       -2.38      3.98 o
   1  19   0       17.53       20.59      4.10 o
   2  19   0      316.08      303.11     11.76 o
   3  19   0      350.26      359.88     10.27 o
   4  19   0        6.52       18.20      5.14 o
   5  19   0       55.42       65.26      6.37 o
   6  19   0       36.09       42.37      6.48 o
   0  20   0      417.85      414.09     17.10 o
   1  20   0      385.21      410.00     12.13 o
   2  20   0       11.74       14.07      2.84 o
   3  20   0      250.19      245.39      8.51 o
   4  20   0       16.65       18.69      4.04 o
   5  20   0      114.05      135.95      9.14 o
   6  20   0        2.10        6.00      4.35 o
   1  21   0      372.52      417.03     13.34 o
   2  21   0      298.79      271.88      8.72 o
   3  21   0      214.24      189.24      9.82 o
   4  21   0        1.46        2.68      4.68 o
   5  21   0       37.63       44.36      6.19 o
   0  22   0        7.86       24.28     15.83 o
   1  22   0       27.68       39.88      5.21 o
   2  22   0       26.31       32.61      4.81 o
   3  22   0       18.08       26.09      4.17 o
   4  22   0      421.03      452.53     17.16 o
   5  22   0       39.95       52.06      8.08 o
   1  23   0       21.96       38.09      5.47 o
   2  23   0      156.74      193.50     14.81 o
   3  23   0       14.55       26.91      5.84 o
   4  23   0       30.45       34.14      7.13 o
   0  24   0      616.04      596.32     50.81 o
   1  24   0      539.94      522.06     19.00 o
   2  24   0       28.29       33.79      5.59 o
   3  24   0        1.24        2.75      3.67 o
   4  24   0       13.88       17.61      6.44 o
   1  25   0       37.70       52.69      6.16 o
   2  25   0       10.23       21.78      5.24 o
   3  25   0       97.10      106.94     10.70 o
   0  26   0      170.35      195.06     13.76 o
   1  26   0       98.65      104.45      8.01 o
   2  26   0        0.75        2.17      4.68 o
   3  26   0       28.97       27.54      8.52 o
   1  27   0      138.31      145.92      9.61 o
   2  27   0       10.84       19.63      5.60 o
  -9   1   1       74.29       81.60      8.22 o
  -8   1   1       70.12       93.14     15.88 o
  -7   1   1       75.77       80.84      5.77 o
  -6   1   1       22.05       32.60      4.14 o
  -5   1   1        3.15        5.40      1.61 o
  -4   1   1      544.94      582.46      7.99 o
  -3   1   1     2177.79     2102.23     18.53 o
  -1   1   1      721.92      565.44     12.58 o
   1   1   1     6130.88     6315.38     34.85 o
   2   1   1     2122.49     2165.86     16.50 o
   3   1   1      642.97      672.51      9.87 o
   4   1   1      102.14      103.95      8.36 o
   5   1   1      128.09      125.04      4.98 o
   6   1   1      364.56      392.59     11.45 o
   7   1   1        1.75        0.25      2.98 o
   8   1   1      293.15      280.55     13.88 o
  -8   2   1      512.28      530.66     17.30 o
  -7   2   1      155.66      156.71      8.08 o
  -6   2   1        3.83        9.54      5.07 o
  -5   2   1      832.37      793.83     11.84 o
  -4   2   1     1347.99     1371.02     16.79 o
  -3   2   1     1846.92     1888.92     18.62 o
  -2   2   1     2076.38     2046.38     26.10 o
  -1   2   1       62.92       77.40      1.38 o
   1   2   1        1.48        6.55      0.52 o
   2   2   1      529.59      518.50      5.24 o
   3   2   1     4467.79     4794.33     63.97 o
   4   2   1     2137.52     2042.76     27.63 o
   5   2   1      336.86      349.54      9.22 o
   6   2   1      120.87      105.85     10.77 o
   7   2   1      163.55      172.57     12.97 o
   8   2   1       75.76       64.43      6.46 o
  -8   3   1       16.41       31.20      6.13 o
  -7   3   1       71.67       81.87      6.05 o
  -6   3   1      566.31      551.92     17.25 o
  -5   3   1       28.77       39.50      2.92 o
  -4   3   1      328.17      409.63      6.87 o
  -3   3   1      547.37      501.44      6.28 o
  -2   3   1     1005.94     1074.54      9.52 o
  -1   3   1       14.64       16.84      0.87 o
   0   3   1     6021.03     5909.50     43.45 o
   1   3   1     5044.00     5142.16     34.49 o
   2   3   1      441.58      462.62      8.20 o
   3   3   1     3868.31     4019.50     39.82 o
   4   3   1     3756.74     3655.32     45.99 o
   5   3   1      728.39      728.26     11.55 o
   6   3   1      626.24      595.67     15.17 o
   7   3   1       59.02       49.76      7.51 o
   8   3   1      131.01      127.66      8.55 o
  -8   4   1      192.23      183.47      9.87 o
  -7   4   1      127.99      124.55      7.68 o
  -6   4   1       14.53       21.19      2.54 o
  -5   4   1      404.58      390.95      7.55 o
  -4   4   1      255.15      276.80      5.33 o
  -3   4   1      243.74      242.13      3.76 o
  -2   4   1       74.98       63.01      1.61 o
  -1   4   1     3237.49     3296.44     22.28 o
   0   4   1      867.94      867.83     11.31 o
   1   4   1      167.43      162.96      1.79 o
   2   4   1      629.10      584.23      7.40 o
   3   4   1     1628.77     1687.44     18.42 o
   4   4   1      347.19      319.20     12.26 o
   5   4   1      257.60      255.97      5.68 o
   6   4   1      210.16      220.92      8.36 o
   7   4   1       39.96       50.46      5.25 o
   8   4   1       55.20       64.94      7.12 o
  -8   5   1       26.80       35.87      6.05 o
  -7   5   1        7.59        3.76      3.29 o
  -6   5   1       53.35       64.85      4.22 o
  -5   5   1      900.09      879.47     22.78 o
  -4   5   1     5027.73     5150.88     58.35 o
  -3   5   1      204.09      173.98      3.30 o
  -2   5   1     4259.64     4270.68     33.08 o
  -1   5   1     2410.48     2329.17     24.77 o
   0   5   1    13921.85    13681.69     78.43 o
   1   5   1    13981.55    13942.52     87.60 o
   2   5   1      352.14      337.58      5.92 o
   3   5   1      349.53      331.57      5.31 o
   4   5   1      332.48      292.48      5.69 o
   5   5   1       22.83       29.59      2.62 o
   6   5   1       79.11       84.95      4.94 o
   7   5   1       10.50       19.61      7.68 o
   8   5   1        5.01        7.99      4.32 o
  -8   6   1        1.12        9.51      4.87 o
  -7   6   1       18.98       29.15      4.47 o
  -6   6   1      497.20      512.77     10.89 o
  -5   6   1     1855.84     1911.03     39.66 o
  -4   6   1     1082.98     1086.41     16.24 o
  -3   6   1      154.37      129.09      2.87 o
  -2   6   1     1049.63     1081.91     11.56 o
  -1   6   1      679.10      666.02      6.37 o
   0   6   1       39.05       45.31      1.96 o
   1   6   1      507.21      524.11      8.66 o
   2   6   1     1743.75     1765.44     33.44 o
   3   6   1       18.09       20.99      2.05 o
   4   6   1       77.48       95.78      3.37 o
   5   6   1       92.67       84.54      4.33 o
   6   6   1     1072.53      992.28     26.03 o
   7   6   1     1275.27     1270.33     30.22 o
   8   6   1      571.64      600.39     20.31 o
  -8   7   1       69.79       80.68      6.62 o
  -7   7   1      387.44      383.64     13.02 o
  -6   7   1      816.39      784.54     14.76 o
  -5   7   1     2195.21     2138.39     31.07 o
  -4   7   1        8.46        7.30      1.67 o
  -3   7   1       96.56       92.04      2.50 o
  -2   7   1     2848.76     2874.03     26.92 o
  -1   7   1       17.55       16.14      1.23 o
   0   7   1     1297.62     1265.71      9.17 o
   1   7   1    13332.42    13296.69     91.47 o
   2   7   1     9038.27     9307.03     71.59 o
   3   7   1      258.74      270.35      4.25 o
   4   7   1       42.93       35.04      2.59 o
   5   7   1      860.80      830.34     14.49 o
   6   7   1       54.53       57.21      8.64 o
   7   7   1       16.15       49.26     10.29 o
   8   7   1        0.40       -0.28      3.18 o
  -8   8   1      153.94      153.77      9.97 o
  -7   8   1       32.01       39.39      5.35 o
  -6   8   1       56.38       53.32      5.80 o
  -5   8   1      358.99      311.44      7.93 o
  -4   8   1      701.82      655.43     12.66 o
  -3   8   1      866.97      877.05     11.50 o
  -2   8   1      698.76      753.35     10.81 o
  -1   8   1       78.01       54.84      1.98 o
   0   8   1      235.77      179.27      3.24 o
   1   8   1     3780.56     3716.61     27.45 o
   2   8   1      481.18      532.78      9.02 o
   3   8   1      134.43      137.22      2.73 o
   4   8   1     1429.82     1443.79     20.13 o
   5   8   1       84.41       85.25      3.98 o
   6   8   1      546.90      516.75     15.54 o
   7   8   1      101.61      111.01      6.93 o
   8   8   1      147.55      171.46     11.83 o
  -8   9   1        3.58       25.86      7.54 o
  -7   9   1        6.23       10.65      4.80 o
  -6   9   1      147.60      157.31      5.66 o
  -5   9   1      418.46      400.94      8.87 o
  -4   9   1      764.96      785.35     12.04 o
  -3   9   1     2207.68     2208.65     30.74 o
  -2   9   1     7839.88     7530.94     75.41 o
  -1   9   1     6215.22     6483.54     60.64 o
   0   9   1     3167.88     3216.84     28.96 o
   1   9   1      198.58      210.78      4.92 o
   2   9   1     1682.92     1954.15     29.30 o
   3   9   1      591.79      572.12      6.99 o
   4   9   1       96.29      112.28      4.63 o
   5   9   1        0.35        0.54      1.83 o
   6   9   1      142.10      131.82      5.42 o
   7   9   1        7.47       16.03      4.15 o
   8   9   1       25.28       35.27      7.26 o
  -8  10   1      360.05      349.33     28.10 o
  -7  10   1      496.17      455.16     11.83 o
  -6  10   1        1.19       -2.00      2.34 o
  -5  10   1     1358.13     1333.79     21.25 o
  -4  10   1       27.07       26.84      2.14 o
  -3  10   1      181.27      170.17      5.22 o
  -2  10   1      802.67      802.54     10.79 o
  -1  10   1        0.01       -1.28      1.28 o
   0  10   1      319.82      325.04      8.08 o
   1  10   1     1280.00     1359.49     18.39 o
   2  10   1       13.77       15.28      1.25 o
   3  10   1     2030.38     2003.26     20.52 o
   4  10   1     1994.12     1921.72     29.29 o
   5  10   1      733.68      711.02     14.59 o
   6  10   1       76.08       76.10      5.23 o
   7  10   1        0.70        0.31      2.85 o
   8  10   1        8.62        0.22      4.11 o
  -8  11   1        9.36       14.36      7.12 o
  -7  11   1        4.38        2.70      3.27 o
  -6  11   1      439.89      423.54     10.26 o
  -5  11   1       51.83       39.70      3.10 o
  -4  11   1        9.26       12.40      1.48 o
  -3  11   1      272.38      264.20      5.53 o
  -2  11   1      474.05      469.51      7.30 o
  -1  11   1      962.32      958.97     11.87 o
   0  11   1     1982.80     2068.11     17.51 o
   1  11   1     1004.59     1045.65     10.92 o
   2  11   1     1971.60     2192.63     40.94 o
   3  11   1      314.67      299.21      5.08 o
   4  11   1     2259.32     2138.56     30.15 o
   5  11   1      130.02      123.67      4.99 o
   6  11   1      235.05      220.71      7.53 o
   7  11   1       10.96       22.52      5.47 o
   8  11   1       59.48       74.12      9.19 o
  -8  12   1        4.17       -1.91      4.71 o
  -7  12   1        0.45        2.85      3.90 o
  -6  12   1      124.00      110.59      8.94 o
  -5  12   1       97.89      112.04      6.32 o
  -4  12   1      108.38      102.58      5.05 o
  -3  12   1      158.94      159.78      4.46 o
  -2  12   1      901.04      923.06     16.76 o
  -1  12   1       25.94       36.95      2.14 o
   0  12   1      362.00      354.57      5.69 o
   1  12   1      163.46      168.09      2.97 o
   2  12   1     1045.04     1025.18     18.66 o
   3  12   1      239.73      193.62      4.77 o
   4  12   1       36.82       37.85      4.13 o
   5  12   1      118.60      124.09      5.31 o
   6  12   1       88.62       86.68      4.78 o
   7  12   1       28.11       36.61      5.56 o
  -7  13   1       48.94       57.09      6.63 o
  -6  13   1       16.12       31.08      9.79 o
  -5  13   1       27.86       34.23      4.06 o
  -4  13   1      467.95      445.94      9.22 o
  -3  13   1      476.35      469.60      8.93 o
  -2  13   1       55.39       47.83      4.46 o
  -1  13   1       80.79       88.82      2.90 o
   0  13   1     1361.73     1404.87     24.55 o
   1  13   1      327.69      286.79      8.49 o
   2  13   1        1.71        2.81      1.53 o
   3  13   1      706.07      702.65     16.72 o
   4  13   1      136.47      127.94      6.63 o
   5  13   1      261.12      260.70      9.53 o
   6  13   1       18.55       21.97      3.86 o
   7  13   1       31.16       30.28      5.52 o
  -7  14   1      170.20      149.25     10.45 o
  -6  14   1      205.54      209.10      9.64 o
  -5  14   1      103.60      100.39      6.08 o
  -4  14   1      349.78      355.11      8.26 o
  -3  14   1      906.74      897.40     15.59 o
  -2  14   1      353.41      340.74      7.63 o
  -1  14   1      243.88      213.31      5.23 o
   0  14   1       45.52       30.11      2.63 o
   1  14   1       40.88       33.31      2.97 o
   2  14   1       14.91       15.40      2.17 o
   3  14   1      147.58      137.10      4.72 o
   4  14   1     1285.70     1293.33     26.25 o
   5  14   1        5.81        5.60      3.56 o
   6  14   1      195.10      188.72      9.21 o
   7  14   1      203.00      201.81     10.81 o
  -7  15   1       23.41       33.53      5.07 o
  -6  15   1       24.42       33.28      5.16 o
  -5  15   1       25.13       32.72      4.64 o
  -4  15   1       94.53       77.87      4.25 o
  -3  15   1      464.60      440.96     10.25 o
  -2  15   1     5187.20     5416.72     74.59 o
  -1  15   1     1065.09     1089.36     23.87 o
   0  15   1      536.92      544.69     11.93 o
   1  15   1      316.40      307.81      7.86 o
   2  15   1      339.79      341.68      7.19 o
   3  15   1        2.38       -0.20      2.13 o
   4  15   1       87.94       91.18      5.83 o
   5  15   1       50.12       44.24      4.59 o
   6  15   1      109.94      100.12      7.80 o
   7  15   1        1.16        0.10      3.23 o
  -7  16   1       59.65       53.85      7.09 o
  -6  16   1       17.00       22.90      4.71 o
  -5  16   1       35.93       38.31      5.02 o
  -4  16   1        6.22        5.25      2.57 o
  -3  16   1      417.26      446.16     10.78 o
  -2  16   1       25.69       33.86      4.39 o
  -1  16   1     1043.85     1057.63     18.37 o
   0  16   1       28.57       27.05      2.38 o
   1  16   1       11.31       16.46      2.75 o
   2  16   1      349.63      323.59      7.65 o
   3  16   1      493.38      498.39     17.19 o
   4  16   1      115.48      114.96      6.49 o
   5  16   1        1.08        4.39      3.44 o
   6  16   1        0.69        2.59      4.40 o
   7  16   1      101.29       99.37      8.99 o
  -7  17   1        7.79       13.74      6.73 o
  -6  17   1       40.30       48.05      5.96 o
  -5  17   1      126.43      125.63      8.48 o
  -4  17   1      932.40      930.18     20.55 o
  -3  17   1        6.64        4.68      2.61 o
  -2  17   1     1218.55     1236.43     23.55 o
  -1  17   1      241.62      251.05      7.18 o
   0  17   1     2965.74     3020.52     51.19 o
   1  17   1      650.55      644.46     11.77 o
   2  17   1       74.61       69.51      4.47 o
   3  17   1       36.24       35.33      4.93 o
   4  17   1       47.12       47.89      5.17 o
   5  17   1      344.16      340.82     13.26 o
   6  17   1      191.33      193.31     10.92 o
  -6  18   1      131.34      160.21     10.18 o
  -5  18   1      534.99      543.01     17.82 o
  -4  18   1       35.15       46.47      4.13 o
  -3  18   1      519.12      513.52     12.17 o
  -2  18   1      253.01      258.84      8.41 o
  -1  18   1      805.26      832.75     18.90 o
   0  18   1       17.08       38.25      4.12 o
   1  18   1      104.26      110.49      6.34 o
   2  18   1      240.62      261.20      7.37 o
   3  18   1       55.17       60.75      4.65 o
   4  18   1       68.84       67.97      5.76 o
   5  18   1        8.02        0.67      3.19 o
   6  18   1      273.11      270.86     13.69 o
  -6  19   1      265.55      282.86     12.63 o
  -5  19   1      185.93      170.39      9.42 o
  -4  19   1       33.85       40.23      7.40 o
  -3  19   1       69.90       57.16      4.53 o
  -2  19   1      278.79      278.46      8.11 o
  -1  19   1      211.99      222.52      7.06 o
   0  19   1      907.00      909.20     20.28 o
   1  19   1      952.91     1002.52     22.36 o
   2  19   1      238.62      232.67      8.89 o
   3  19   1        0.06        0.47      2.65 o
   4  19   1       14.69       22.33      4.55 o
   5  19   1       47.04       43.81      5.91 o
   6  19   1       55.01       60.48      7.63 o
  -6  20   1       19.83       16.83      5.01 o
  -5  20   1       70.43       62.94      6.64 o
  -4  20   1      190.91      196.06     10.02 o
  -3  20   1       15.06       26.51      3.89 o
  -2  20   1        0.73        0.52      2.08 o
  -1  20   1       11.29       12.41      3.61 o
   0  20   1     1025.28      992.54     32.04 o
   1  20   1       76.34      104.61      7.98 o
   2  20   1       13.15       14.16      5.43 o
   3  20   1        5.43       10.82      4.40 o
   4  20   1      116.89      122.69      8.25 o
   5  20   1      205.54      259.45     12.10 o
   6  20   1       86.47      100.61      9.75 o
  -5  21   1        5.16       11.57      4.88 o
  -4  21   1       15.48       19.34      5.70 o
  -3  21   1       81.67       82.21      6.38 o
  -2  21   1        2.21        0.66      2.34 o
  -1  21   1      666.65      703.12     24.94 o
   0  21   1        7.45       20.33      6.65 o
   1  21   1       42.45       52.18      5.14 o
   2  21   1       95.34      110.05      6.79 o
   3  21   1      331.11      332.95     12.73 o
   4  21   1      141.60      137.98      9.14 o
   5  21   1       20.20       26.72      5.61 o
  -5  22   1        3.01        3.72      4.37 o
  -4  22   1        0.44        3.13      4.17 o
  -3  22   1      296.95      314.71     11.18 o
  -2  22   1       21.77       28.06      4.96 o
  -1  22   1       22.40       31.05      4.33 o
   0  22   1       93.12      127.60      7.39 o
   1  22   1       38.34       29.04      4.50 o
   2  22   1       59.73       75.74      6.70 o
   3  22   1       25.84       33.62      4.18 o
   4  22   1      674.35      692.80     22.60 o
   5  22   1      105.22       98.14      8.66 o
  -5  23   1       59.96       70.54      7.88 o
  -4  23   1       30.25       40.45      6.37 o
  -3  23   1      413.66      423.50     16.28 o
  -2  23   1      492.58      507.82     17.23 o
  -1  23   1      661.26      684.05     21.52 o
   0  23   1       62.79       60.97      6.27 o
   1  23   1        0.08       -2.83      3.26 o
   2  23   1        6.84        9.37      3.94 o
   3  23   1        4.25        2.49      3.58 o
   4  23   1       71.98       73.99     10.30 o
  -4  24   1        8.59       11.21      6.26 o
  -3  24   1       13.13       28.71      5.74 o
  -2  24   1       36.67       34.43      6.03 o
  -1  24   1      512.70      553.80     19.44 o
   0  24   1        0.05        5.87      3.90 o
   1  24   1       15.93       24.78      5.03 o
   2  24   1      244.54      262.68     12.64 o
   3  24   1      150.41      193.04     16.80 o
   4  24   1       62.04       66.85     12.40 o
  -3  25   1       19.40       39.40      5.81 o
  -2  25   1        5.46       15.66      4.59 o
  -1  25   1       69.57       72.03      6.89 o
   0  25   1        1.74        3.91      3.51 o
   1  25   1      144.70      138.02     12.22 o
   2  25   1       81.86       81.08      7.04 o
   3  25   1        1.39        1.97      4.86 o
  -3  26   1       42.49       29.86      7.17 o
  -2  26   1       24.90       21.47      5.57 o
  -1  26   1       92.68       88.58      7.46 o
   0  26   1        0.70       -0.93      3.12 o
   1  26   1      303.34      340.93     15.66 o
   2  26   1       16.38       30.27      5.48 o
  -1  27   1        3.35        5.69      4.09 o
   0  27   1       52.18       57.08      6.69 o
   1  27   1       39.86       49.02      6.73 o
  -9   0   2        0.96        8.96      9.33 o
  -8   0   2       18.18       17.58      6.49 o
  -7   0   2      131.23      151.49     11.25 o
  -6   0   2       78.47      100.23      9.57 o
  -5   0   2     2765.33     2755.96     50.91 o
  -4   0   2    25818.01    26907.37    353.53 o
  -3   0   2     4418.53     4411.24     51.65 o
  -2   0   2     3855.13     4177.95     42.11 o
  -1   0   2     1265.66     1244.75     15.27 o
   0   0   2      503.49      518.31     12.52 o
   1   0   2     4795.16     4946.15    105.63 o
   2   0   2      234.78      220.26      7.73 o
   3   0   2     1313.49     1485.16     34.67 o
   4   0   2     3134.58     3412.55     68.20 o
   5   0   2       41.94       45.63      5.27 o
   6   0   2     1105.30     1022.31     32.43 o
   7   0   2      129.38      109.90     11.27 o
   8   0   2       17.88        4.42      9.08 o
  -9   1   2      222.13      210.74     12.09 o
  -8   1   2       69.11       66.39      6.33 o
  -7   1   2       30.21       35.23      4.78 o
  -6   1   2      100.06       99.15      5.96 o
  -5   1   2      376.39      354.27      8.22 o
  -4   1   2     2322.12     2354.90     28.27 o
  -3   1   2      624.03      610.94      9.40 o
  -2   1   2     1394.40     1348.72     10.66 o
  -1   1   2     8332.55     8029.87     89.92 o
   0   1   2     1471.10     1570.04     18.18 o
   1   1   2     4032.78     4305.62     38.57 o
   2   1   2     3756.36     4005.66     52.81 o
   3   1   2     2736.78     2959.59     25.44 o
   4   1   2       36.59       62.87      7.22 o
   5   1   2       39.61       32.88      3.53 o
   6   1   2      271.15      280.99     10.18 o
   7   1   2      623.56      621.91     19.85 o
   8   1   2      210.21      224.00     13.87 o
  -9   2   2      136.56      137.56      9.69 o
  -8   2   2       73.22       85.21      6.88 o
  -7   2   2       71.58       70.94      5.94 o
  -6   2   2      384.57      377.94      9.38 o
  -5   2   2      298.95      283.85      7.89 o
  -4   2   2     2552.35     2619.32     30.86 o
  -3   2   2        3.83        3.32      0.89 o
  -2   2   2     2456.46     2626.44     28.84 o
  -1   2   2     7634.41     7590.82     57.83 o
   0   2   2     3205.91     3325.44     21.26 o
   1   2   2     4042.32     4279.07     28.25 o
   2   2   2     2292.27     2292.93     19.09 o
   3   2   2     2987.37     3300.89     28.53 o
   4   2   2     1210.60     1250.23     25.78 o
   5   2   2        4.88       12.26      5.45 o
   6   2   2      542.06      546.36     15.09 o
   7   2   2      255.98      237.44      9.82 o
   8   2   2      368.03      391.69     15.46 o
  -8   3   2        9.03       17.72      4.44 o
  -7   3   2     1074.22     1098.16     26.46 o
  -6   3   2      181.04      173.28      5.63 o
  -5   3   2        4.11       11.09      2.01 o
  -4   3   2      458.99      422.85     10.06 o
  -3   3   2      707.26      710.83     10.45 o
  -2   3   2      594.91      546.31      5.08 o
  -1   3   2      805.40      757.52      5.61 o
   0   3   2       18.11       12.81      0.64 o
   1   3   2       43.09       36.67      1.48 o
   2   3   2      533.26      570.08      5.73 o
   3   3   2       46.06       56.73      1.64 o
   4   3   2     1862.18     1861.10     23.70 o
   5   3   2     1707.09     1673.55     24.24 o
   6   3   2       16.49       34.19      4.34 o
   7   3   2       51.03       52.81      5.29 o
   8   3   2      104.20       96.21      7.88 o
  -8   4   2       75.78       72.59      7.37 o
  -7   4   2      142.21      159.52      8.83 o
  -6   4   2       59.90       62.61      4.76 o
  -5   4   2      884.41      892.32     14.17 o
  -4   4   2     2054.31     2080.04     41.07 o
  -3   4   2       68.71       62.66      1.94 o
  -2   4   2     2474.49     2297.74     24.70 o
  -1   4   2    37906.55    37284.07    453.49 o
   0   4   2     2561.82     2567.86     34.78 o
   1   4   2     1772.54     1835.82     20.75 o
   2   4   2     8353.64     8523.09     82.14 o
   3   4   2      531.37      504.17      7.21 o
   4   4   2        3.20        2.23      1.94 o
   5   4   2      359.45      352.26     14.06 o
   6   4   2      211.10      211.28      9.20 o
   7   4   2       64.11       70.41      7.19 o
   8   4   2      256.23      281.39     13.49 o
  -8   5   2      148.47      175.47      9.54 o
  -7   5   2      567.21      583.30     15.96 o
  -6   5   2        2.52        3.29      2.61 o
  -5   5   2      316.41      313.44      7.23 o
  -4   5   2       52.10       41.31      4.65 o
  -3   5   2        6.83        2.93      0.96 o
  -2   5   2     1982.76     2185.83     17.48 o
  -1   5   2     2259.54     2208.86     20.01 o
   0   5   2       32.40       24.70      0.98 o
   1   5   2      104.55      111.88      2.18 o
   2   5   2      207.76      207.16      3.07 o
   3   5   2       60.29       48.00      1.90 o
   4   5   2     1183.21     1130.70     16.52 o
   5   5   2     1399.29     1347.99     27.24 o
   6   5   2      161.29      171.96      7.30 o
   7   5   2       70.27       58.85      5.70 o
   8   5   2      105.41      114.63     15.13 o
  -8   6   2      368.14      378.04     14.50 o
  -7   6   2       16.78       19.57      4.51 o
  -6   6   2     1068.82     1081.04     22.02 o
  -5   6   2      165.35      181.85      5.72 o
  -4   6   2     2484.46     2483.44     34.49 o
  -3   6   2        3.32        5.35      1.03 o
  -2   6   2      664.10      696.23      6.55 o
  -1   6   2     1617.53     1531.99     11.65 o
   0   6   2     3074.34     3014.44     21.29 o
   1   6   2      107.46      102.95      1.73 o
   2   6   2     1023.88     1008.81      9.48 o
   3   6   2      945.81      913.75     14.74 o
   4   6   2        0.52        5.51      3.54 o
   5   6   2      132.57      132.59      6.56 o
   6   6   2       47.05       41.24      4.00 o
   7   6   2       82.45       81.07      6.21 o
   8   6   2      473.36      472.25     16.98 o
  -8   7   2       58.12       58.90      6.34 o
  -7   7   2       44.78       58.94      4.29 o
  -6   7   2        0.13        3.61      2.67 o
  -5   7   2       60.16       65.58      3.47 o
  -4   7   2      501.81      481.09      8.82 o
  -3   7   2      275.11      317.88      5.08 o
  -2   7   2     1762.27     1700.32     14.50 o
  -1   7   2        7.93        4.70      1.14 o
   0   7   2      784.85      779.48      7.19 o
   1   7   2      553.01      600.42      5.78 o
   2   7   2      267.44      268.30      4.33 o
   3   7   2       55.28       49.85      1.70 o
   4   7   2      330.17      332.61      7.22 o
   5   7   2      395.18      367.08      8.50 o
   6   7   2       98.34      101.22      5.14 o
   7   7   2       38.75       42.72      5.48 o
   8   7   2      108.55      106.51      9.26 o
  -8   8   2       53.11       51.92      6.63 o
  -7   8   2        0.84        3.14      2.65 o
  -6   8   2       13.48       18.48      2.91 o
  -5   8   2      290.80      299.85      7.31 o
  -4   8   2     1119.09     1101.25     24.27 o
  -3   8   2     1396.91     1484.35     15.33 o
  -2   8   2      418.68      444.68      6.15 o
  -1   8   2     5857.59     5930.98     54.84 o
   0   8   2    11278.93    11869.02     89.53 o
   1   8   2      300.36      279.93      3.47 o
   2   8   2     1455.42     1750.01     16.52 o
   3   8   2       58.24       63.69      1.85 o
   4   8   2     1567.01     1512.36     30.13 o
   5   8   2      143.93      142.99      8.83 o
   6   8   2       30.09       32.25      3.51 o
   7   8   2      164.51      170.57     11.58 o
   8   8   2      231.18      192.44     11.05 o
  -8   9   2       77.45       73.66     10.76 o
  -7   9   2      495.04      445.60     11.56 o
  -6   9   2       84.41       77.80      5.45 o
  -5   9   2        0.03       -0.07      1.66 o
  -4   9   2      443.02      406.08      6.60 o
  -3   9   2      109.80       98.68      2.59 o
  -2   9   2       10.47        7.60      1.67 o
  -1   9   2      317.73      338.72      8.49 o
   0   9   2        0.31       12.86      3.65 o
   1   9   2      533.50      605.94     14.31 o
   2   9   2       11.06       10.24      1.41 o
   3   9   2       74.21       79.93      3.05 o
   4   9   2     3245.90     3260.89     44.42 o
   5   9   2        0.25        5.98      2.38 o
   6   9   2      267.90      265.40      8.23 o
   7   9   2       63.93       55.68      5.95 o
   8   9   2        3.03       12.55      7.36 o
  -8  10   2       22.05       23.74      6.56 o
  -7  10   2       29.07       37.98      5.30 o
  -6  10   2      370.33      354.19      9.08 o
  -5  10   2      563.09      547.29     10.74 o
  -4  10   2      766.23      757.32     12.52 o
  -3  10   2      782.17      757.22      8.79 o
  -2  10   2     5384.81     5497.37     61.90 o
  -1  10   2      139.41      127.22      3.02 o
   0  10   2      693.27      858.40      9.93 o
   1  10   2      164.07      193.28      3.14 o
   2  10   2      670.29      637.65     10.10 o
   3  10   2      165.55      149.13      5.56 o
   4  10   2       17.11       19.96      3.48 o
   5  10   2       89.25       87.53      5.14 o
   6  10   2        9.68       11.57      3.61 o
   7  10   2       21.76       24.91      4.90 o
  -8  11   2        7.20        5.45      5.08 o
  -7  11   2      127.56      125.16      8.26 o
  -6  11   2        1.15        2.23      3.10 o
  -5  11   2      278.04      270.58      9.02 o
  -4  11   2      284.91      290.58      6.78 o
  -3  11   2       24.59       23.75      2.69 o
  -2  11   2     1235.89     1287.90     17.20 o
  -1  11   2      105.80      126.59      3.39 o
   0  11   2       35.09       48.77      1.68 o
   1  11   2      161.66      156.10      3.42 o
   2  11   2      965.96      914.92     10.87 o
   3  11   2     1343.80     1350.09     20.05 o
   4  11   2      891.57      878.77     16.73 o
   5  11   2      366.48      384.59      9.38 o
   6  11   2       53.59       45.48      4.32 o
   7  11   2      497.26      500.51     20.44 o
  -8  12   2      101.92       96.81     12.12 o
  -7  12   2       81.64       78.71      9.73 o
  -6  12   2       65.51       70.35      6.01 o
  -5  12   2       27.12       34.81      4.14 o
  -4  12   2      615.65      605.92     11.22 o
  -3  12   2      338.31      325.71      6.67 o
  -2  12   2      109.03      113.35      3.79 o
  -1  12   2      806.00      782.90     11.25 o
   0  12   2     1431.59     1498.78     17.96 o
   1  12   2     5393.76     5414.26     60.47 o
   2  12   2     3541.58     3437.45     35.69 o
   3  12   2      257.10      261.62      6.59 o
   4  12   2      259.93      246.79      6.79 o
   5  12   2        1.15        1.66      2.08 o
   6  12   2      166.88      155.97      6.60 o
   7  12   2      325.49      340.10     39.84 o
  -7  13   2        1.46        2.74      3.44 o
  -6  13   2      160.99      150.03      8.15 o
  -5  13   2      579.18      578.64     15.65 o
  -4  13   2     1388.36     1391.43     22.91 o
  -3  13   2       50.65       51.80      3.02 o
  -2  13   2       67.91       59.31      2.93 o
  -1  13   2     1537.86     1565.72     33.56 o
   0  13   2     1214.75     1149.10     16.32 o
   1  13   2      164.84      135.44      4.46 o
   2  13   2     1492.17     1444.34     30.35 o
   3  13   2      248.33      231.60      6.29 o
   4  13   2        2.08        1.95      1.85 o
   5  13   2       69.61       69.39      4.40 o
   6  13   2      268.09      230.28     16.60 o
   7  13   2      361.39      335.58     15.76 o
  -7  14   2        0.37        0.01      2.86 o
  -6  14   2      874.24      876.30     24.19 o
  -5  14   2      758.39      782.66     20.36 o
  -4  14   2     2510.74     2535.24     40.87 o
  -3  14   2      178.12      181.06      5.72 o
  -2  14   2      159.98      176.62      5.23 o
  -1  14   2      121.38      122.55      6.50 o
   0  14   2      556.49      546.87      9.04 o
   1  14   2       21.59       28.88      2.79 o
   2  14   2       23.00       24.60      1.82 o
   3  14   2       31.59       35.61      2.21 o
   4  14   2       86.18       97.64      5.57 o
   5  14   2       19.11       17.58      4.74 o
   6  14   2       17.59       23.44      5.10 o
   7  14   2       16.55       14.85      6.15 o
  -7  15   2        1.20        2.21      3.72 o
  -6  15   2      534.47      543.50     17.91 o
  -5  15   2      239.49      250.01      9.86 o
  -4  15   2      442.86      435.03     13.17 o
  -3  15   2      279.35      257.06      7.78 o
  -2  15   2      119.33      134.34      5.02 o
  -1  15   2       21.22       20.62      3.24 o
   0  15   2      820.46      766.97     13.05 o
   1  15   2      163.67      151.77      5.10 o
   2  15   2       31.83       29.47      2.54 o
   3  15   2      303.52      299.32      9.34 o
   4  15   2      259.34      263.54     10.19 o
   5  15   2     1152.88     1203.69     28.67 o
   6  15   2       80.17       91.69      7.19 o
   7  15   2       36.77       31.56      6.74 o
  -7  16   2       11.08        6.22      4.53 o
  -6  16   2      464.05      471.94     18.55 o
  -5  16   2       27.83       27.84      4.45 o
  -4  16   2     1240.26     1252.84     32.20 o
  -3  16   2       37.36       40.09      4.04 o
  -2  16   2     2404.67     2458.30     39.10 o
  -1  16   2      978.49      976.01     16.55 o
   0  16   2     2950.82     3037.04     41.06 o
   1  16   2      148.94      141.77      5.29 o
   2  16   2       71.12       68.22      3.52 o
   3  16   2      173.05      167.51      5.91 o
   4  16   2      627.99      609.89     18.05 o
   5  16   2       15.66       16.19      4.56 o
   6  16   2      112.50      118.19      8.77 o
  -7  17   2        5.30        5.44      4.36 o
  -6  17   2      200.59      199.94     10.45 o
  -5  17   2      190.40      184.56     11.05 o
  -4  17   2      216.28      176.58      7.62 o
  -3  17   2      769.33      824.87     21.04 o
  -2  17   2        7.84        8.71      2.86 o
  -1  17   2       15.60       14.15      2.63 o
   0  17   2       54.42       67.10      5.19 o
   1  17   2       43.55       41.21      3.85 o
   2  17   2       10.47       10.81      2.36 o
   3  17   2      376.36      368.00     16.12 o
   4  17   2      558.64      557.86     16.29 o
   5  17   2       53.72       54.62     12.54 o
   6  17   2      172.97      166.04     10.28 o
  -6  18   2       12.20       12.00      4.59 o
  -5  18   2        0.10       -0.29      3.05 o
  -4  18   2      524.70      559.64     14.21 o
  -3  18   2      962.18      976.34     20.09 o
  -2  18   2       30.63       44.50      6.23 o
  -1  18   2       10.64       14.53      2.44 o
   0  18   2       92.16       90.56      6.23 o
   1  18   2       25.72       33.10      3.41 o
   2  18   2       12.21       15.89      2.66 o
   3  18   2      230.87      220.79     13.04 o
   4  18   2       61.96       65.61     10.98 o
   5  18   2       32.70       39.81      5.43 o
   6  18   2       92.30      107.66      8.40 o
  -6  19   2        6.73        9.95      4.18 o
  -5  19   2       20.50       29.16      7.01 o
  -4  19   2       27.60       30.48      3.82 o
  -3  19   2      129.86      139.47      6.02 o
  -2  19   2      314.14      296.50      8.30 o
  -1  19   2       46.97       54.07      3.69 o
   0  19   2        7.20        5.63      2.90 o
   1  19   2      181.12      185.73      7.89 o
   2  19   2      331.72      346.06     20.00 o
   3  19   2      168.71      206.40     11.48 o
   4  19   2        9.51       16.47      4.10 o
   5  19   2        2.86        0.56      3.06 o
   6  19   2        3.43       12.86     10.12 o
  -6  20   2        0.04        1.35      3.93 o
  -5  20   2        1.99        0.86      3.24 o
  -4  20   2       54.38       46.25      5.56 o
  -3  20   2       43.95       38.22      4.37 o
  -2  20   2        4.80        6.10      2.78 o
  -1  20   2      437.87      418.47     12.40 o
   0  20   2      230.63      221.06      9.27 o
   1  20   2      813.01      816.23     21.26 o
   2  20   2      644.46      657.34     23.57 o
   3  20   2        0.51       -0.11      2.42 o
   4  20   2       43.57       37.87      5.11 o
   5  20   2       18.79       36.01      5.61 o
  -5  21   2      178.92      173.98     10.02 o
  -4  21   2       18.38       27.24      4.88 o
  -3  21   2       40.01       40.95      4.75 o
  -2  21   2      105.41       90.59      5.29 o
  -1  21   2       31.32       25.80      4.38 o
   0  21   2      359.50      388.70     16.76 o
   1  21   2       78.35       82.52     10.34 o
   2  21   2       32.89       46.12      5.71 o
   3  21   2       96.36      119.43      8.56 o
   4  21   2       45.81       72.07      7.03 o
   5  21   2      452.41      445.21     17.95 o
  -5  22   2        7.56       13.16     10.85 o
  -4  22   2        3.29        3.16      4.40 o
  -3  22   2        0.02        2.28      3.01 o
  -2  22   2       43.16       48.73      5.67 o
  -1  22   2      327.17      337.06     11.86 o
   0  22   2       56.81       53.03      8.18 o
   1  22   2        4.22        0.41      5.74 o
   2  22   2        6.51       11.40      3.82 o
   3  22   2       22.30       13.57      4.11 o
   4  22   2       21.52       21.81      5.24 o
  -4  23   2       90.75       85.84      8.25 o
  -3  23   2       47.75       53.73      6.27 o
  -2  23   2       95.78      129.59      8.85 o
  -1  23   2      140.23      177.27      9.14 o
   0  23   2      105.08      100.26      7.23 o
   1  23   2      137.71      153.18      8.43 o
   2  23   2      472.70      480.03     22.92 o
   3  23   2      262.49      257.76     19.04 o
   4  23   2        1.48        4.31      5.05 o
  -4  24   2      146.50      119.64     11.18 o
  -3  24   2      282.22      281.31     13.16 o
  -2  24   2       27.19       22.84      6.80 o
  -1  24   2        0.04       -1.12      3.90 o
   0  24   2       16.37       13.55      4.31 o
   1  24   2       57.50       64.32      5.98 o
   2  24   2      240.43      246.04     11.72 o
   3  24   2        0.08       -2.12      4.63 o
  -3  25   2       92.78       95.69      8.82 o
  -2  25   2      200.94      195.52     13.96 o
  -1  25   2      116.91      147.82      9.28 o
   0  25   2      108.42      108.45      7.33 o
   1  25   2      349.61      378.20     13.97 o
   2  25   2       65.82       51.36      5.80 o
   3  25   2        8.13        8.37      5.92 o
  -2  26   2        9.84       14.66      6.11 o
  -1  26   2      141.29      153.04     10.06 o
   0  26   2      124.27      146.29      8.84 o
   1  26   2       46.48       45.89      5.92 o
   2  26   2       49.02       48.48      6.57 o
  -1  27   2       59.72       89.87      9.96 o
   0  27   2       68.66      108.49      8.63 o
   1  27   2       65.72       76.93      7.73 o
  -9   1   3       15.35        7.33      5.26 o
  -8   1   3        1.87        3.55      4.18 o
  -7   1   3       62.99       65.25      5.46 o
  -6   1   3     3824.41     3824.86     58.17 o
  -5   1   3      453.49      456.31      7.66 o
  -4   1   3     1107.49     1209.19     14.13 o
  -3   1   3      410.58      431.26      5.61 o
  -2   1   3      809.79      762.47      6.69 o
  -1   1   3      154.05      145.72      3.61 o
   0   1   3     2053.23     2095.88     26.04 o
   1   1   3      272.41      286.40      4.57 o
   2   1   3     8285.65     9308.73     77.62 o
   3   1   3       88.77       68.31      2.26 o
   4   1   3     1546.74     1634.32     20.99 o
   5   1   3      157.32      158.95      6.29 o
   6   1   3      472.00      458.93     13.09 o
   7   1   3       28.71       41.41      5.53 o
   8   1   3       10.81       15.70      4.61 o
  -8   2   3       34.34       30.93      6.62 o
  -7   2   3        4.54        8.27      3.39 o
  -6   2   3     1995.26     2011.18     33.12 o
  -5   2   3      244.94      243.30      5.19 o
  -4   2   3     1373.77     1363.25     18.74 o
  -3   2   3     1703.47     1753.77     30.66 o
  -2   2   3       28.44       18.90      1.23 o
  -1   2   3     1024.49     1111.49      9.37 o
   0   2   3       63.90       60.84      2.95 o
   1   2   3      625.13      627.09      8.03 o
   2   2   3      425.46      451.47      5.52 o
   3   2   3       24.47       22.77      1.51 o
   4   2   3      112.26      112.34      3.79 o
   5   2   3      973.37      902.43     21.61 o
   6   2   3      488.61      516.49     14.76 o
   7   2   3       99.78      127.72      7.87 o
   8   2   3       11.49        8.76      6.19 o
  -8   3   3       54.43       57.03      6.36 o
  -7   3   3       14.31       23.94      8.19 o
  -6   3   3      213.19      229.48      7.14 o
  -5   3   3        1.07        2.26      1.33 o
  -4   3   3      239.93      280.24      6.79 o
  -3   3   3      294.31      281.11      5.73 o
  -2   3   3      985.21      916.87      8.17 o
  -1   3   3     9114.29     9014.75     70.62 o
   0   3   3    20934.88    21639.13    166.90 o
   1   3   3     2834.29     2895.19     27.64 o
   2   3   3      124.16      110.29      2.45 o
   3   3   3      350.47      305.14      4.87 o
   4   3   3     1097.33     1183.69     17.16 o
   5   3   3      155.36      164.45     10.63 o
   6   3   3      440.27      450.85     12.97 o
   7   3   3      220.26      205.85      9.68 o
   8   3   3        6.82       12.18      7.36 o
  -8   4   3      167.70      162.37     14.45 o
  -7   4   3       56.59       61.33      5.70 o
  -6   4   3       99.80      113.13      9.20 o
  -5   4   3        1.80        1.98      1.76 o
  -4   4   3      733.49      827.78     12.27 o
  -3   4   3     1195.78     1212.42     19.05 o
  -2   4   3       48.06       31.76      1.30 o
  -1   4   3     3320.22     3204.54     50.47 o
   0   4   3      639.10      654.93      8.63 o
   1   4   3      337.56      361.15      4.56 o
   2   4   3     1912.39     2075.57     21.87 o
   3   4   3      525.31      531.01      6.90 o
   4   4   3      216.01      229.04      5.86 o
   5   4   3      707.85      657.21     12.02 o
   6   4   3      209.47      229.90      9.23 o
   7   4   3      145.79      139.26      8.42 o
   8   4   3        3.64        4.10      4.52 o
  -8   5   3       99.92      113.06      7.84 o
  -7   5   3      210.74      238.67      9.52 o
  -6   5   3     2660.72     2720.46     52.86 o
  -5   5   3      455.41      441.97     12.47 o
  -4   5   3     2457.76     2425.03     33.48 o
  -3   5   3     2001.36     1901.59     18.49 o
  -2   5   3      412.17      411.40      5.10 o
  -1   5   3      787.82      821.15      8.78 o
   0   5   3     7373.01     7392.73     79.33 o
   1   5   3      288.67      297.16      6.64 o
   2   5   3      141.66      108.78      3.39 o
   3   5   3      423.76      464.50      6.91 o
   4   5   3     1205.28     1209.18     18.69 o
   5   5   3        0.15       -0.32      1.77 o
   6   5   3      428.16      422.39     14.56 o
   7   5   3        0.11       -0.15      3.86 o
   8   5   3      279.14      239.42     14.01 o
  -8   6   3        2.26        3.90      3.63 o
  -7   6   3        8.34       12.62      3.17 o
  -6   6   3      593.07      608.46     17.11 o
  -5   6   3       53.91       57.53      3.60 o
  -4   6   3      424.70      402.26      7.21 o
  -3   6   3     1074.73     1005.28     12.27 o
  -2   6   3      223.81      251.77      4.61 o
  -1   6   3     1419.14     1377.84     11.54 o
   0   6   3      713.29      660.42      6.19 o
   1   6   3       19.84       11.49      0.97 o
   2   6   3     4865.94     5101.19     45.71 o
   3   6   3     4040.72     3955.11     39.50 o
   4   6   3     1788.23     1818.04     26.38 o
   5   6   3      155.43      157.21      5.63 o
   6   6   3      242.83      242.58     10.56 o
   7   6   3      155.97      140.81      8.55 o
   8   6   3      710.48      678.32     22.75 o
  -8   7   3       13.77       17.36      4.72 o
  -7   7   3       10.22       13.01      3.00 o
  -6   7   3       44.03       54.83      3.74 o
  -5   7   3      459.90      452.87      8.20 o
  -4   7   3      339.86      311.54      6.14 o
  -3   7   3     2763.47     2602.98     26.00 o
  -2   7   3     7584.95     7811.97     66.45 o
  -1   7   3      305.02      291.74      4.41 o
   0   7   3       94.36      143.53      2.38 o
   1   7   3     1564.43     1796.74     16.05 o
   2   7   3     1959.04     1966.39     19.25 o
   3   7   3     1005.98     1008.30     12.38 o
   4   7   3        3.52        2.82      1.90 o
   5   7   3      384.85      377.66      9.48 o
   6   7   3     2012.08     1941.91     34.86 o
   7   7   3      318.21      318.25     13.78 o
  -8   8   3       49.38       43.77      8.18 o
  -7   8   3       43.85       57.23      9.51 o
  -6   8   3       22.32       22.02      3.13 o
  -5   8   3        2.41        6.69      2.53 o
  -4   8   3        4.87       12.54      4.67 o
  -3   8   3       34.16       36.20      1.86 o
  -2   8   3     1425.33     1516.44     14.91 o
  -1   8   3      188.03      207.49      3.68 o
   0   8   3     1296.69     1260.36     11.75 o
   1   8   3     1541.85     1511.37     23.75 o
   2   8   3     1508.55     1501.20     18.33 o
   3   8   3      154.21      149.71      4.06 o
   4   8   3      822.64      810.67     13.81 o
   5   8   3       41.29       41.26      3.70 o
   6   8   3      454.05      421.56     11.49 o
   7   8   3      488.29      445.12     15.66 o
  -8   9   3      303.46      314.60     15.18 o
  -7   9   3      179.75      177.39      7.41 o
  -6   9   3      523.95      529.89     13.94 o
  -5   9   3     2184.76     2244.38     34.00 o
  -4   9   3      910.54      893.04     14.91 o
  -3   9   3      154.40      168.06      3.40 o
  -2   9   3     1627.23     1801.70     18.68 o
  -1   9   3     1193.78     1197.54     16.43 o
   0   9   3     1946.59     2095.89     19.15 o
   1   9   3       94.37      112.10      2.40 o
   2   9   3     1349.89     1399.82     15.44 o
   3   9   3      224.86      220.80      4.58 o
   4   9   3       39.48       35.02      3.17 o
   5   9   3      707.78      707.60     14.96 o
   6   9   3      446.54      450.27     12.57 o
   7   9   3      129.01      127.34      8.18 o
  -8  10   3        2.50        7.74      5.60 o
  -7  10   3      136.59      156.21      7.88 o
  -6  10   3      209.79      213.25      7.25 o
  -5  10   3      206.44      208.59      6.50 o
  -4  10   3      412.33      404.83      7.08 o
  -3  10   3      213.57      205.34      3.89 o
  -2  10   3      588.73      637.27      7.67 o
  -1  10   3       97.47       81.60      2.91 o
   0  10   3      192.39      176.71      4.41 o
   1  10   3      722.43      698.15     10.49 o
   2  10   3       13.67       18.75      1.71 o
   3  10   3        7.46       12.65      1.72 o
   4  10   3      143.10      138.00      5.04 o
   5  10   3     1440.51     1438.42     33.08 o
   6  10   3      736.94      712.76     17.16 o
   7  10   3       14.05       10.52      4.12 o
  -8  11   3        0.49        0.61      4.18 o
  -7  11   3        0.39        7.04      4.64 o
  -6  11   3        8.22        5.55      3.08 o
  -5  11   3        3.98       10.48      3.77 o
  -4  11   3      242.45      249.42      5.27 o
  -3  11   3      172.45      171.62      5.60 o
  -2  11   3     1757.42     1811.52     23.01 o
  -1  11   3     3932.36     3808.68     73.98 o
   0  11   3     3863.29     3619.63     34.52 o
   1  11   3      813.91      797.46     12.66 o
   2  11   3       32.55       43.41      2.35 o
   3  11   3      287.11      281.77      6.70 o
   4  11   3      188.73      185.36      6.53 o
   5  11   3      118.53      121.39      7.23 o
   6  11   3      911.09      906.09     20.44 o
   7  11   3       34.33       31.52      6.45 o
  -8  12   3        5.53       -4.44      5.29 o
  -7  12   3       29.24       44.46     13.33 o
  -6  12   3      173.92      165.81     11.83 o
  -5  12   3        0.85        1.84      2.32 o
  -4  12   3        2.19        1.62      1.64 o
  -3  12   3      443.43      430.82      9.61 o
  -2  12   3       43.88       34.83      2.56 o
  -1  12   3      356.91      298.30      8.31 o
   0  12   3       86.72       62.80      4.95 o
   1  12   3      297.83      281.36      4.95 o
   2  12   3       31.13       34.99      2.17 o
   3  12   3      122.72      122.42      4.56 o
   4  12   3      105.52       98.84      4.50 o
   5  12   3      246.69      238.11      8.73 o
   6  12   3       18.38       26.12      5.21 o
   7  12   3      108.26      105.44     10.62 o
  -7  13   3      259.21      262.93     12.68 o
  -6  13   3      263.44      265.26     12.25 o
  -5  13   3       67.25       60.46      5.20 o
  -4  13   3       13.23       22.23      2.78 o
  -3  13   3      912.58      910.37     15.60 o
  -2  13   3        0.40        1.53      1.58 o
  -1  13   3     1251.08     1175.89     21.44 o
   0  13   3      974.10      940.98     11.46 o
   1  13   3      575.43      601.88     14.86 o
   2  13   3       20.52       26.56      2.01 o
   3  13   3      416.16      421.26      8.71 o
   4  13   3       12.83       16.33      2.72 o
   5  13   3      119.52      115.70      6.00 o
   6  13   3      237.01      237.46     10.98 o
   7  13   3       33.31       57.39     17.06 o
  -7  14   3      349.02      376.40     15.20 o
  -6  14   3      436.36      451.22     15.42 o
  -5  14   3       22.36       24.60      3.94 o
  -4  14   3        0.78        8.17      3.48 o
  -3  14   3     1418.65     1429.78     23.19 o
  -2  14   3        1.14        1.45      1.62 o
  -1  14   3       19.36       19.63      2.33 o
   0  14   3      226.06      221.00      4.30 o
   1  14   3       68.22       68.63      2.58 o
   2  14   3       26.72       32.74      3.06 o
   3  14   3     1043.57     1018.75     17.16 o
   4  14   3       97.42       84.53      4.90 o
   5  14   3      158.06      166.05      9.09 o
   6  14   3       11.02        5.30      3.94 o
   7  14   3      244.45      235.18     14.03 o
  -7  15   3      116.53      117.48      8.37 o
  -6  15   3      917.33      904.42     28.38 o
  -5  15   3        2.19        5.23      3.23 o
  -4  15   3       99.30       98.07      5.21 o
  -3  15   3      344.82      324.08      9.26 o
  -2  15   3       53.09       51.29      3.83 o
  -1  15   3     1114.04     1090.69     23.75 o
   0  15   3      225.99      219.08      4.41 o
   1  15   3       28.33       28.85      2.07 o
   2  15   3      495.27      430.82      7.93 o
   3  15   3      561.27      559.79     10.87 o
   4  15   3      376.09      372.00     12.15 o
   5  15   3       45.93       51.76      5.40 o
   6  15   3       54.49       53.29      6.72 o
  -7  16   3      100.53      103.69      8.37 o
  -6  16   3        6.89        8.31      4.22 o
  -5  16   3      163.00      168.06      9.93 o
  -4  16   3       99.23       90.28      5.22 o
  -3  16   3      158.84      138.21      5.56 o
  -2  16   3       77.44       67.83      4.00 o
  -1  16   3      755.23      719.13     18.36 o
   0  16   3       44.63       41.89      3.85 o
   1  16   3       71.35       66.25      3.33 o
   2  16   3       33.32       31.71      2.45 o
   3  16   3      967.35      997.20     28.81 o
   4  16   3      120.03      131.15      7.49 o
   5  16   3      131.45      148.77      8.90 o
   6  16   3       27.52       28.55      5.78 o
  -7  17   3        0.02        1.69      4.22 o
  -6  17   3       69.19       73.39      7.16 o
  -5  17   3        1.98       -2.04      3.44 o
  -4  17   3      345.17      306.96     11.65 o
  -3  17   3      399.57      426.17     10.70 o
  -2  17   3      707.75      699.94     14.01 o
  -1  17   3       37.53       33.55      3.04 o
   0  17   3      126.47      147.22      5.01 o
   1  17   3       16.62       15.35      2.12 o
   2  17   3      450.26      419.89     10.34 o
   3  17   3       98.11       79.90      4.97 o
   4  17   3      150.14      161.92      8.60 o
   5  17   3      175.36      187.21     15.39 o
   6  17   3        0.65       -3.19      4.75 o
  -6  18   3        6.39        3.19      3.96 o
  -5  18   3      407.80      411.44     16.99 o
  -4  18   3      280.84      271.77      9.47 o
  -3  18   3      108.91      106.50      5.85 o
  -2  18   3       54.09       59.30      5.02 o
  -1  18   3      814.12      869.96     16.28 o
   0  18   3       59.18       51.55      3.43 o
   1  18   3      121.21       94.04      4.28 o
   2  18   3      366.82      339.36     10.79 o
   3  18   3      706.60      669.03     24.12 o
   4  18   3      130.86      123.55      7.78 o
   5  18   3        2.12       12.28      6.34 o
   6  18   3       34.64       34.28      6.31 o
  -6  19   3      493.61      509.55     18.77 o
  -5  19   3      368.98      420.27     16.81 o
  -4  19   3      127.20      133.11      6.60 o
  -3  19   3      498.96      524.79     15.17 o
  -2  19   3      132.40      123.36      5.95 o
  -1  19   3      396.83      400.26     10.01 o
   0  19   3        0.16        5.53      2.94 o
   1  19   3      130.77      112.31      8.93 o
   2  19   3        0.49        6.20      2.88 o
   3  19   3      406.68      399.42     11.98 o
   4  19   3      230.16      215.82     10.23 o
   5  19   3        0.05        1.82      3.92 o
  -6  20   3        7.15        7.86      4.62 o
  -5  20   3       93.45      107.49      8.32 o
  -4  20   3       93.38       84.82      6.59 o
  -3  20   3        3.20        2.05      2.84 o
  -2  20   3       75.01       92.85      6.50 o
  -1  20   3        9.84       11.17      4.09 o
   0  20   3       67.82       77.04      8.42 o
   1  20   3      569.89      677.86     18.81 o
   2  20   3      465.70      514.06     23.18 o
   3  20   3      731.43      700.30     20.41 o
   4  20   3       23.61       20.64      5.01 o
   5  20   3        0.11        4.40      4.38 o
  -5  21   3       78.65       92.39      8.86 o
  -4  21   3      277.86      285.73     10.64 o
  -3  21   3       18.31       19.82      4.11 o
  -2  21   3        0.02       -0.26      2.27 o
  -1  21   3      404.46      379.72     14.63 o
   0  21   3      698.72      667.01     25.76 o
   1  21   3      130.30      118.41      7.51 o
   2  21   3       44.92       37.65      5.12 o
   3  21   3      110.62      102.32      6.25 o
   4  21   3       14.32       20.30      5.49 o
   5  21   3        0.07        4.71      4.45 o
  -5  22   3        5.04        2.80      3.96 o
  -4  22   3        3.73       12.36      6.01 o
  -3  22   3      172.19      217.34      9.35 o
  -2  22   3       87.64      107.22      6.37 o
  -1  22   3        0.62       -2.77      2.98 o
   0  22   3      314.99      301.27     15.34 o
   1  22   3      147.67      132.63      7.38 o
   2  22   3        1.62        0.07      2.91 o
   3  22   3       87.63       92.36      8.72 o
   4  22   3       39.40       42.98      7.93 o
  -4  23   3       18.28       17.93      4.97 o
  -3  23   3       59.69       53.61      5.73 o
  -2  23   3       87.55      105.62      7.10 o
  -1  23   3      136.97      159.52      8.50 o
   0  23   3      366.51      358.43     12.56 o
   1  23   3        2.06       12.66      5.60 o
   2  23   3       14.85       23.08      4.84 o
   3  23   3       36.39       38.32      6.92 o
   4  23   3        6.08        9.62      6.35 o
  -4  24   3        9.17       11.65      6.33 o
  -3  24   3       37.90       42.80      6.76 o
  -2  24   3      210.75      224.57     11.27 o
  -1  24   3      166.65      176.29      9.57 o
   0  24   3       12.56       27.54      8.36 o
   1  24   3        2.47       -0.16      2.69 o
   2  24   3      101.69       94.50      7.85 o
   3  24   3      123.01      142.74     12.31 o
  -3  25   3      124.36      145.10      9.92 o
  -2  25   3      386.16      417.31     16.43 o
  -1  25   3        3.15       -1.00      2.99 o
   0  25   3       23.03       30.96      5.17 o
   1  25   3        2.53       -1.62      3.76 o
   2  25   3      127.35      121.17      8.51 o
  -2  26   3       23.81       13.26      5.17 o
  -1  26   3        0.06        0.98      3.29 o
   0  26   3        2.29        0.54      3.61 o
   1  26   3       18.42       32.20      8.72 o
  -8   0   4     1415.38     1430.80     56.44 o
  -7   0   4       93.67      109.96     14.11 o
  -6   0   4      121.26      119.55     11.57 o
  -5   0   4      107.73      104.51      5.41 o
  -4   0   4       62.41       71.10      3.76 o
  -3   0   4     1571.23     1479.11     21.64 o
  -2   0   4     3503.92     3556.39     39.02 o
  -1   0   4       68.73       71.82      9.08 o
   0   0   4     5209.30     6175.02     96.69 o
   1   0   4     2860.12     2730.24     69.15 o
   2   0   4     2672.95     3106.74     42.53 o
   3   0   4     1668.70     1677.28     32.08 o
   4   0   4     1428.85     1403.65     25.85 o
   5   0   4       91.66       89.60      9.33 o
   6   0   4       57.60       39.96      6.33 o
   7   0   4      181.14      166.51     14.57 o
  -8   1   4      569.81      574.32     19.70 o
  -7   1   4       40.86       45.21      4.55 o
  -6   1   4      201.48      197.87      6.08 o
  -5   1   4      588.98      599.94     10.16 o
  -4   1   4       55.65       51.98      5.36 o
  -3   1   4       68.48       83.04      2.78 o
  -2   1   4       53.70       59.32      3.31 o
  -1   1   4      534.49      520.59      6.85 o
   0   1   4      970.04      940.27     12.36 o
   1   1   4      335.26      322.02      6.85 o
   2   1   4     1456.64     1556.79     15.93 o
   3   1   4     2395.52     2403.20     26.20 o
   4   1   4     1785.19     1821.95     23.69 o
   5   1   4      206.36      205.54      6.09 o
   6   1   4       10.31        5.03      3.25 o
   7   1   4        1.32       -1.69      3.32 o
  -8   2   4      294.21      283.71     12.27 o
  -7   2   4       31.26       35.13      4.67 o
  -6   2   4     1604.62     1588.39     26.81 o
  -5   2   4      229.35      251.05      5.93 o
  -4   2   4     1446.61     1405.16     16.74 o
  -3   2   4     1210.18     1118.40     13.67 o
  -2   2   4     3889.58     3694.47     34.31 o
  -1   2   4     2630.99     2601.55     36.67 o
   0   2   4     2862.03     3286.39     37.22 o
   1   2   4       57.20       60.30      1.92 o
   2   2   4     2248.43     2539.58     25.06 o
   3   2   4      604.42      548.77      7.89 o
   4   2   4      577.62      575.73      9.04 o
   5   2   4      397.52      423.64      9.40 o
   6   2   4      257.50      248.43     10.41 o
   7   2   4       66.53       68.89      7.86 o
  -8   3   4      234.77      224.97     14.24 o
  -7   3   4       17.12       26.11      4.50 o
  -6   3   4      183.94      206.81      7.62 o
  -5   3   4      380.90      386.38      7.51 o
  -4   3   4       13.48       27.95      1.97 o
  -3   3   4     2064.22     2030.41     36.39 o
  -2   3   4     2181.77     2164.98     21.18 o
  -1   3   4       46.80       60.84      1.92 o
   0   3   4     3072.40     3270.42     56.45 o
   1   3   4      108.31      102.83      4.52 o
   2   3   4     1337.88     1403.61     19.17 o
   3   3   4        2.58        5.96      1.81 o
   4   3   4       85.59       81.19      3.14 o
   5   3   4       75.13       67.16      4.92 o
   6   3   4      117.46      112.95      6.49 o
   7   3   4      469.19      462.90     17.17 o
  -8   4   4      938.02      928.13     30.56 o
  -7   4   4      107.55      107.87      5.44 o
  -6   4   4      321.01      323.95      8.97 o
  -5   4   4      581.58      608.66     11.14 o
  -4   4   4        0.60        1.65      1.35 o
  -3   4   4     2222.80     2257.83     23.00 o
  -2   4   4     3778.01     3580.08     39.97 o
  -1   4   4      314.76      322.34      4.62 o
   0   4   4      698.90      625.19      7.33 o
   1   4   4     3763.58     3832.02     56.97 o
   2   4   4     3947.81     4208.89     52.82 o
   3   4   4     1117.91     1116.51     13.55 o
   4   4   4      475.59      494.57      8.21 o
   5   4   4       89.25       77.44      4.27 o
   6   4   4      225.52      212.37      9.43 o
   7   4   4       56.94       80.23      7.53 o
  -8   5   4        0.22        2.56      4.17 o
  -7   5   4        3.72        6.76      3.10 o
  -6   5   4      105.55      122.10      5.43 o
  -5   5   4     1220.80     1179.44     16.67 o
  -4   5   4      116.56      112.17      3.39 o
  -3   5   4      382.11      357.77      5.53 o
  -2   5   4     2276.47     2222.19     32.04 o
  -1   5   4      119.35      148.30      5.11 o
   0   5   4     1300.89     1313.00     24.55 o
   1   5   4     1011.31      992.38     11.38 o
   2   5   4      156.06      151.90      3.29 o
   3   5   4      908.55      906.04     12.20 o
   4   5   4       16.88       22.29      2.28 o
   5   5   4       14.17       16.44      4.00 o
   6   5   4      979.41      932.62     24.02 o
   7   5   4       42.55       53.39      5.87 o
  -8   6   4       68.41       69.15      6.79 o
  -7   6   4       35.76       38.77      3.93 o
  -6   6   4        4.88        9.97      2.93 o
  -5   6   4      231.97      216.46      5.87 o
  -4   6   4      719.15      748.47     10.40 o
  -3   6   4      150.82      163.06      3.52 o
  -2   6   4     4006.66     3837.79     34.48 o
  -1   6   4      101.46      100.25      2.56 o
   0   6   4      470.20      444.45      9.45 o
   1   6   4      179.13      228.16      3.47 o
   2   6   4      290.37      312.70      5.08 o
   3   6   4      791.31      806.50     11.02 o
   4   6   4     2603.03     2678.02     35.44 o
   5   6   4       24.66       28.15      3.27 o
   6   6   4       71.83       77.34      5.88 o
   7   6   4       80.37       86.19      7.37 o
  -8   7   4       50.13       66.35      8.55 o
  -7   7   4       19.66       21.83      3.50 o
  -6   7   4       53.83       63.34      4.39 o
  -5   7   4      325.07      320.31      8.75 o
  -4   7   4      302.89      301.15      5.94 o
  -3   7   4      846.45      852.58     10.58 o
  -2   7   4       14.14       20.76      4.61 o
  -1   7   4      244.07      257.58      3.65 o
   0   7   4       18.02       23.97      1.36 o
   1   7   4        6.02        5.69      1.18 o
   2   7   4      667.09      701.53     12.58 o
   3   7   4       14.08       17.30      1.92 o
   4   7   4     1786.57     1772.12     28.31 o
   5   7   4        0.08        1.49      2.35 o
   6   7   4      201.74      208.32      7.99 o
   7   7   4       94.12       98.78      7.29 o
  -8   8   4       12.68       15.85      6.48 o
  -7   8   4        3.20       -1.62      2.71 o
  -6   8   4       40.62       43.15      3.70 o
  -5   8   4      650.21      664.12     11.26 o
  -4   8   4     1988.07     2058.05     25.54 o
  -3   8   4       15.77       17.62      2.37 o
  -2   8   4     2653.30     2769.19     30.11 o
  -1   8   4     1466.38     1456.13     15.73 o
   0   8   4     4423.12     4535.85     40.85 o
   1   8   4     1923.72     1912.06     22.06 o
   2   8   4      103.93      121.83      3.52 o
   3   8   4     2156.67     2143.77     25.33 o
   4   8   4     2693.84     2722.64     40.98 o
   5   8   4      140.30      139.99      5.47 o
   6   8   4      133.78      128.73      6.23 o
   7   8   4       49.75       51.00      5.90 o
  -8   9   4       60.75       50.53      8.49 o
  -7   9   4       10.85        7.73      2.93 o
  -6   9   4      176.94      185.31      6.68 o
  -5   9   4       15.78       24.67      3.29 o
  -4   9   4       29.90       40.95      4.35 o
  -3   9   4        4.46        3.06      1.26 o
  -2   9   4     2599.35     2529.87     28.01 o
  -1   9   4      220.34      214.64      5.00 o
   0   9   4      344.03      334.11      5.02 o
   1   9   4       66.92       53.75      2.67 o
   2   9   4       64.80       76.37      2.75 o
   3   9   4      218.91      222.56      5.20 o
   4   9   4       38.78       43.66      4.04 o
   5   9   4      550.91      522.69     12.13 o
   6   9   4      189.04      181.23      7.41 o
   7   9   4      204.51      212.07     10.21 o
  -8  10   4      183.85      198.02     12.88 o
  -7  10   4      350.60      371.42     14.94 o
  -6  10   4      268.31      269.70      8.32 o
  -5  10   4      565.76      541.25      9.99 o
  -4  10   4     1104.01     1111.47     18.14 o
  -3  10   4      113.64      105.90      3.21 o
  -2  10   4       42.83       23.99      3.09 o
  -1  10   4      191.68      178.98      3.54 o
   0  10   4       95.72      104.29      3.02 o
   1  10   4        2.17        6.28      1.42 o
   2  10   4        9.41       19.70      2.92 o
   3  10   4      385.21      376.69      7.23 o
   4  10   4     1700.52     1714.18     27.98 o
   5  10   4      221.51      228.25      7.29 o
   6  10   4      329.02      339.80     10.87 o
   7  10   4        1.27        1.97      3.82 o
  -8  11   4        3.81        6.00      5.23 o
  -7  11   4       75.05       76.60      7.33 o
  -6  11   4       64.25       66.86      5.81 o
  -5  11   4      130.35      138.08      4.67 o
  -4  11   4       13.22       27.61      2.91 o
  -3  11   4       55.91       43.16      2.43 o
  -2  11   4      171.80      168.05      6.72 o
  -1  11   4      844.61      763.84     11.58 o
   0  11   4      259.52      264.20      4.85 o
   1  11   4       68.98       66.05      2.61 o
   2  11   4       60.83       56.99      2.82 o
   3  11   4     1448.27     1455.11     19.72 o
   4  11   4     1354.55     1338.14     22.99 o
   5  11   4       20.46       26.35      4.49 o
   6  11   4        3.07        0.87      2.41 o
   7  11   4       60.59       58.97      7.63 o
  -7  12   4      108.41      102.73      7.62 o
  -6  12   4       18.16       21.21      4.41 o
  -5  12   4       21.68       26.81      3.05 o
  -4  12   4      866.85      865.95     15.70 o
  -3  12   4     2248.53     2197.31     32.49 o
  -2  12   4     2397.14     2308.19     27.32 o
  -1  12   4     2703.27     2633.97     28.44 o
   0  12   4      282.13      266.63      5.60 o
   1  12   4     1297.69     1337.25     20.57 o
   2  12   4      189.29      171.96      4.99 o
   3  12   4       16.57       16.87      2.66 o
   4  12   4      145.08      140.28      5.38 o
   5  12   4       61.96       69.61      8.58 o
   6  12   4       23.19       25.18      4.16 o
  -7  13   4        0.08       -3.60      3.60 o
  -6  13   4      159.47      167.52      8.45 o
  -5  13   4      832.33      773.29     16.35 o
  -4  13   4        4.85        9.46      3.11 o
  -3  13   4       54.78       54.71      5.30 o
  -2  13   4       27.67       26.65      2.84 o
  -1  13   4      246.46      224.72      5.14 o
   0  13   4       23.89       20.40      1.88 o
   1  13   4       10.11        7.31      2.47 o
   2  13   4     1309.41     1278.96     17.70 o
   3  13   4     2097.79     2109.49     28.71 o
   4  13   4       67.63       64.06      4.11 o
   5  13   4      619.61      620.06     19.42 o
   6  13   4       15.08       19.01      4.40 o
  -7  14   4       40.69       43.31      5.98 o
  -6  14   4       10.91        7.85      3.89 o
  -5  14   4      192.29      205.37      7.47 o
  -4  14   4      245.64      235.93      7.44 o
  -3  14   4      285.25      286.24      7.79 o
  -2  14   4       72.11       78.48      4.03 o
  -1  14   4        0.12       -0.86      1.32 o
   0  14   4       38.32       30.28      2.09 o
   1  14   4        0.03       -1.61      1.61 o
   2  14   4       63.47       66.48      3.35 o
   3  14   4      352.60      335.26      7.85 o
   4  14   4      249.10      238.36      8.26 o
   5  14   4        0.58        3.26      2.64 o
   6  14   4       29.22       36.42      5.28 o
  -7  15   4        0.00        4.09      4.17 o
  -6  15   4      135.88      135.00      8.66 o
  -5  15   4       69.47       84.84      6.41 o
  -4  15   4       54.27       44.65      5.74 o
  -3  15   4      317.15      310.34      8.40 o
  -2  15   4       11.62       12.76      2.55 o
  -1  15   4      798.00      831.67     17.31 o
   0  15   4      117.86      105.76      3.62 o
   1  15   4     2108.43     2052.53     30.21 o
   2  15   4      608.78      664.28     11.50 o
   3  15   4      382.24      378.48      8.54 o
   4  15   4       28.69       35.77      3.71 o
   5  15   4        3.58        6.42      3.78 o
   6  15   4      118.31      122.33      9.40 o
  -7  16   4      145.05      171.84     16.59 o
  -6  16   4      184.23      166.57      9.80 o
  -5  16   4      297.57      307.48     14.10 o
  -4  16   4      351.87      325.10      9.51 o
  -3  16   4       41.99       52.59      3.79 o
  -2  16   4      114.52      109.62      5.01 o
  -1  16   4       47.58       32.93      3.15 o
   0  16   4     2850.76     2643.37     32.51 o
   1  16   4      589.60      563.41     12.84 o
   2  16   4      805.48      755.02     13.12 o
   3  16   4       33.25       35.76      3.04 o
   4  16   4      497.82      535.74     16.34 o
   5  16   4      138.33      165.28      9.39 o
   6  16   4       30.54       31.48      5.79 o
  -6  17   4      148.17      145.57      8.92 o
  -5  17   4      125.19      117.70      8.07 o
  -4  17   4      106.64       95.30      7.17 o
  -3  17   4       14.63       25.60      3.55 o
  -2  17   4      199.55      214.70      7.06 o
  -1  17   4      990.51      929.27     16.67 o
   0  17   4       73.31       43.33      4.01 o
   1  17   4       44.27       42.61      3.00 o
   2  17   4        3.81        1.19      1.81 o
   3  17   4        6.61        3.42      2.65 o
   4  17   4      135.59      112.49      7.01 o
   5  17   4      230.42      252.00     12.37 o
  -6  18   4        4.44        1.39      3.79 o
  -5  18   4        2.66        3.07      3.86 o
  -4  18   4        1.69        2.71      2.56 o
  -3  18   4       79.84       76.13      5.15 o
  -2  18   4       19.86       18.16      2.96 o
  -1  18   4        4.68        5.57      2.30 o
   0  18   4       17.13       29.50      3.10 o
   1  18   4       49.13       45.56      3.11 o
   2  18   4       95.02      109.55     16.49 o
   3  18   4      105.17       98.09      5.39 o
   4  18   4       19.83       22.74      4.84 o
   5  18   4       32.40       43.62      6.50 o
  -6  19   4      117.86      118.84      9.56 o
  -5  19   4       73.06       81.35      7.54 o
  -4  19   4        0.24        4.23      3.05 o
  -3  19   4      156.64      164.47      7.01 o
  -2  19   4        3.84        5.95      2.63 o
  -1  19   4      228.83      251.69      8.27 o
   0  19   4       85.92      110.86      5.11 o
   1  19   4       22.20       18.37      3.86 o
   2  19   4       79.90       68.15      5.56 o
   3  19   4        0.10        3.23      2.84 o
   4  19   4      233.29      227.64     10.61 o
   5  19   4       41.65       49.91      6.32 o
  -5  20   4       29.16       26.27      5.82 o
  -4  20   4        2.99        7.83      3.17 o
  -3  20   4      274.87      255.00     11.47 o
  -2  20   4      385.95      371.67     11.13 o
  -1  20   4      193.80      186.42      8.26 o
   0  20   4      137.35      159.96      7.18 o
   1  20   4      454.58      433.72     21.15 o
   2  20   4       24.40       18.24      3.27 o
   3  20   4        1.36        0.65      2.88 o
   4  20   4        0.01        3.67      3.82 o
  -5  21   4      103.69      128.92      9.04 o
  -4  21   4      102.83      103.46      7.06 o
  -3  21   4       55.23       47.42      4.89 o
  -2  21   4        8.01       14.36      3.92 o
  -1  21   4       89.90      107.00      5.90 o
   0  21   4       59.64       64.63      5.23 o
   1  21   4      183.68      148.49      9.92 o
   2  21   4       30.62       34.95      4.65 o
   3  21   4      157.83      127.63     10.51 o
   4  21   4       22.69       34.01      6.09 o
  -5  22   4       48.10       47.51      7.69 o
  -4  22   4       35.32       51.83      6.80 o
  -3  22   4       16.21       31.41      4.36 o
  -2  22   4       14.30       22.63      3.90 o
  -1  22   4      309.27      306.58     13.07 o
   0  22   4      167.12      170.16      8.35 o
   1  22   4        4.60        1.67      3.16 o
   2  22   4       12.45       11.66      4.31 o
   3  22   4       11.84       21.99      5.68 o
   4  22   4       47.19       59.26      8.79 o
  -4  23   4        0.01        3.49      5.42 o
  -3  23   4       10.40        9.67      3.61 o
  -2  23   4       91.72       97.98      7.13 o
  -1  23   4      107.42      104.43      7.14 o
   0  23   4      159.30      152.14      8.39 o
   1  23   4      224.41      229.34     10.92 o
   2  23   4        1.57       11.50      4.37 o
   3  23   4       16.97        4.61      5.09 o
  -3  24   4       13.75        5.20      4.37 o
  -2  24   4      495.11      480.15     16.97 o
  -1  24   4       19.71       25.29      5.10 o
   0  24   4      142.41      142.77      9.49 o
   1  24   4       48.20       47.67      5.94 o
   2  24   4        0.42       -1.89      3.90 o
  -2  25   4       33.52       29.50      5.38 o
  -1  25   4       29.10       29.23      4.96 o
   0  25   4        0.06        0.32      3.45 o
   1  25   4       48.10       68.22      7.20 o
  -1  26   4        8.34       19.66      4.81 o
   0  26   4        2.88        3.72      4.15 o
  -8   1   5       50.11       49.45      8.88 o
  -7   1   5       26.38       26.40      4.85 o
  -6   1   5       52.97       66.07      3.82 o
  -5   1   5        8.35       17.27      2.37 o
  -4   1   5       70.23       61.85      2.82 o
  -3   1   5       59.26       53.08      1.90 o
  -2   1   5     3030.63     3179.67     42.55 o
  -1   1   5     1435.54     1359.21     18.83 o
   0   1   5     5285.77     6251.46     79.13 o
   1   1   5     2020.22     1972.03     18.86 o
   2   1   5     1774.53     1773.97     19.54 o
   3   1   5      906.94      941.14     13.18 o
   4   1   5      118.52      109.14      3.91 o
   5   1   5      140.25      129.67      5.85 o
   6   1   5      608.67      625.73     17.14 o
   7   1   5       86.97       87.82      7.30 o
  -8   2   5       50.05       63.39     11.88 o
  -7   2   5      964.90      989.86     24.87 o
  -6   2   5       28.31       28.91      2.93 o
  -5   2   5      330.92      324.48      6.81 o
  -4   2   5      461.29      464.86     11.73 o
  -3   2   5        2.07        4.62      1.77 o
  -2   2   5      989.25      860.19     15.50 o
  -1   2   5     1667.95     1611.56     29.80 o
   0   2   5       12.07       16.87      1.35 o
   1   2   5     1019.07     1036.96     13.32 o
   2   2   5      945.17      986.43     15.85 o
   3   2   5      242.91      238.19      4.99 o
   4   2   5      430.31      426.68      8.03 o
   5   2   5      287.37      299.35      8.30 o
   6   2   5       10.18       15.95      4.92 o
   7   2   5      343.62      309.71     12.65 o
  -8   3   5      102.12      101.95     12.23 o
  -7   3   5      102.13      107.94      6.18 o
  -6   3   5      633.78      636.25     12.96 o
  -5   3   5     1157.06     1173.25     17.53 o
  -4   3   5     1369.69     1299.26     18.72 o
  -3   3   5     1600.78     1624.21     26.89 o
  -2   3   5       58.58       48.35      1.43 o
  -1   3   5     1339.50     1256.71     13.78 o
   0   3   5     1110.17     1157.21     24.43 o
   1   3   5       52.79       53.73      2.56 o
   2   3   5      480.39      492.09      7.13 o
   3   3   5      191.29      204.87      4.76 o
   4   3   5      305.51      293.75      6.56 o
   5   3   5      137.83      150.39      5.72 o
   6   3   5       19.02       15.09      4.23 o
   7   3   5        0.01        0.85      3.47 o
  -8   4   5      132.50      126.49      9.42 o
  -7   4   5      176.75      158.32      7.00 o
  -6   4   5       42.00       39.29      3.05 o
  -5   4   5       50.86       55.96      4.48 o
  -4   4   5       10.93       16.84      1.95 o
  -3   4   5      336.52      353.38      5.61 o
  -2   4   5      391.26      393.76      8.83 o
  -1   4   5      347.42      334.95      5.18 o
   0   4   5      789.22      789.74      9.91 o
   1   4   5      359.41      356.99      6.89 o
   2   4   5      617.29      640.76      8.67 o
   3   4   5      719.95      713.71     10.60 o
   4   4   5      158.13      168.66      4.46 o
   5   4   5      498.71      488.62     11.61 o
   6   4   5      175.76      184.62      8.91 o
   7   4   5        0.12        1.23      3.37 o
  -8   5   5        8.81       16.54      7.35 o
  -7   5   5       30.15       37.84      4.84 o
  -6   5   5       34.74       34.70      3.14 o
  -5   5   5        5.16        3.66      1.90 o
  -4   5   5      591.94      579.00     11.60 o
  -3   5   5      143.22      142.62      3.34 o
  -2   5   5      137.98      117.63      3.03 o
  -1   5   5     3524.63     3558.77     37.94 o
   0   5   5     2564.07     2886.71     31.02 o
   1   5   5      799.00      860.71      9.51 o
   2   5   5      769.35      806.38     10.30 o
   3   5   5       10.75       13.31      2.54 o
   4   5   5        3.78        9.35      4.20 o
   5   5   5       12.21       13.93      3.20 o
   6   5   5      958.44      923.77     23.45 o
   7   5   5      135.93      127.59      8.87 o
  -8   6   5        2.29        6.52      5.84 o
  -7   6   5      293.25      295.02      9.93 o
  -6   6   5       23.02       39.45      6.01 o
  -5   6   5      791.11      790.00     13.01 o
  -4   6   5      926.21      920.87     13.60 o
  -3   6   5      621.97      600.93      8.33 o
  -2   6   5      581.60      566.87     15.08 o
  -1   6   5       70.60       59.90      3.69 o
   0   6   5     1112.54     1152.33     14.37 o
   1   6   5       20.76       12.38      1.40 o
   2   6   5       27.46       37.29      2.92 o
   3   6   5      484.33      477.94      9.22 o
   4   6   5     2065.07     2045.48     28.32 o
   5   6   5      601.59      635.82     14.25 o
   6   6   5       18.21       15.05      4.90 o
   7   6   5        0.18       -4.71      4.71 o
  -8   7   5       31.84       40.91      5.53 o
  -7   7   5      187.66      190.44      8.05 o
  -6   7   5      921.93      924.70     25.04 o
  -5   7   5      390.83      392.66      8.52 o
  -4   7   5       52.70       38.25      2.55 o
  -3   7   5      400.20      369.76      7.22 o
  -2   7   5     4573.88     4558.78    137.67 o
  -1   7   5     1839.82     1826.19     22.03 o
   0   7   5       80.99       87.29      3.79 o
   1   7   5     5420.58     5685.39     56.63 o
   2   7   5     5944.00     5939.42     79.31 o
   3   7   5      386.68      387.06      7.42 o
   4   7   5      778.82      754.54     12.26 o
   5   7   5      176.06      177.16      6.84 o
   6   7   5       19.57       16.14      5.02 o
   7   7   5        6.57       10.59      4.81 o
  -8   8   5       33.93       48.94     10.51 o
  -7   8   5       53.41       54.72      4.80 o
  -6   8   5      150.60      149.87      9.64 o
  -5   8   5        0.53        0.14      1.59 o
  -4   8   5      365.92      346.82      9.60 o
  -3   8   5      113.46      116.41      3.10 o
  -2   8   5     2146.17     2138.35     32.30 o
  -1   8   5        8.81        8.08      1.52 o
   0   8   5        0.20        6.09      3.11 o
   1   8   5      228.96      214.52      4.61 o
   2   8   5      691.67      683.45     11.69 o
   3   8   5     1871.38     1830.57     24.03 o
   4   8   5      415.59      405.03      9.56 o
   5   8   5        6.50        9.16      2.98 o
   6   8   5       75.26       71.57      5.93 o
   7   8   5       26.58       25.24      6.47 o
  -8   9   5      248.38      240.53     19.00 o
  -7   9   5       53.05       58.87      6.92 o
  -6   9   5      260.86      260.89      9.31 o
  -5   9   5      113.40      107.12      4.21 o
  -4   9   5      370.90      377.98      7.70 o
  -3   9   5       25.95       29.84      2.21 o
  -2   9   5        0.25        6.13      3.19 o
  -1   9   5      994.27      979.49     11.71 o
   0   9   5       63.52       69.69      4.59 o
   1   9   5     1900.08     1902.37     21.91 o
   2   9   5     4615.57     4729.15     54.23 o
   3   9   5      118.98      135.13      6.64 o
   4   9   5      873.12      882.16     16.62 o
   5   9   5       29.08       32.50      3.61 o
   6   9   5       91.84       90.82      5.59 o
  -8  10   5       34.49       55.78      9.62 o
  -7  10   5       94.58      106.91      7.32 o
  -6  10   5       76.73       87.79      5.69 o
  -5  10   5       84.40       81.02      4.58 o
  -4  10   5      658.68      647.26     11.22 o
  -3  10   5      332.28      302.63      5.85 o
  -2  10   5      506.21      460.29      7.25 o
  -1  10   5      768.13      714.95      9.72 o
   0  10   5      194.46      171.70      4.98 o
   1  10   5     1581.97     1603.58     19.64 o
   2  10   5     1346.01     1289.95     17.85 o
   3  10   5       65.54       66.72      3.32 o
   4  10   5       37.10       34.26      3.13 o
   5  10   5       54.29       49.65      3.97 o
   6  10   5       18.80       20.62      3.78 o
  -7  11   5       11.73       17.48      4.68 o
  -6  11   5     1050.89     1037.31     24.09 o
  -5  11   5      366.79      360.50      8.21 o
  -4  11   5      844.45      791.71     12.63 o
  -3  11   5      187.39      175.60      4.43 o
  -2  11   5      337.66      313.33      6.05 o
  -1  11   5      277.33      261.20      5.27 o
   0  11   5       75.88       67.23      2.69 o
   1  11   5       21.53       23.35      2.09 o
   2  11   5      466.31      451.33      8.43 o
   3  11   5       36.79       37.13      2.78 o
   4  11   5        7.01       11.36      2.55 o
   5  11   5      309.12      307.93      9.66 o
   6  11   5       12.36       16.60      3.65 o
  -7  12   5       48.19       48.28      5.47 o
  -6  12   5       26.95       33.92      4.70 o
  -5  12   5       12.13       13.69      2.99 o
  -4  12   5        9.26       14.89      2.77 o
  -3  12   5      113.36      104.65      3.51 o
  -2  12   5      273.41      277.84      5.42 o
  -1  12   5      270.90      253.81      5.00 o
   0  12   5      362.31      335.18      7.04 o
   1  12   5       66.50       77.49      3.26 o
   2  12   5       22.79       22.71      2.24 o
   3  12   5      138.48      116.76      4.61 o
   4  12   5       44.65       47.54      3.75 o
   5  12   5       45.64       47.44      5.11 o
   6  12   5       38.12       45.03      5.41 o
  -7  13   5       24.84       30.20      5.85 o
  -6  13   5        0.12        2.28      3.10 o
  -5  13   5      224.85      206.14      8.02 o
  -4  13   5      193.32      204.19      6.85 o
  -3  13   5      301.51      302.11      8.22 o
  -2  13   5        1.81       -0.89      1.40 o
  -1  13   5      635.54      590.72      9.29 o
   0  13   5      463.22      438.98      7.39 o
   1  13   5        9.86       17.52      2.14 o
   2  13   5       16.21       26.27      2.56 o
   3  13   5       85.03       82.17      3.69 o
   4  13   5        4.35        3.20      2.32 o
   5  13   5        2.68       10.17      3.34 o
   6  13   5       45.59       56.94      6.24 o
  -7  14   5       99.58      100.48      8.25 o
  -6  14   5       47.09       47.94      5.47 o
  -5  14   5      171.21      162.29      6.62 o
  -4  14   5      247.25      253.22      8.08 o
  -3  14   5        3.46        5.60      2.37 o
  -2  14   5      714.12      681.36     12.83 o
  -1  14   5      494.71      427.04      9.17 o
   0  14   5       65.37       55.83      3.66 o
   1  14   5       51.36       45.47      2.72 o
   2  14   5      127.06      111.15      4.42 o
   3  14   5      314.58      334.79      8.79 o
   4  14   5      264.84      226.07      7.98 o
   5  14   5      136.42      122.37      6.66 o
   6  14   5       10.08       11.45      4.66 o
  -7  15   5        8.43       17.30      4.96 o
  -6  15   5       15.20       30.24      4.97 o
  -5  15   5       84.24       79.94      5.18 o
  -4  15   5        6.03        6.71      2.39 o
  -3  15   5      118.11      121.54      5.64 o
  -2  15   5     1289.85     1250.52     24.33 o
  -1  15   5        0.87        1.29      1.56 o
   0  15   5      344.62      322.34      7.24 o
   1  15   5      677.13      709.88     11.93 o
   2  15   5      777.92      768.99     13.80 o
   3  15   5        3.65        2.32      2.04 o
   4  15   5        3.74        4.55      2.57 o
   5  15   5        0.30        2.72      3.32 o
  -6  16   5        0.01        1.16      3.61 o
  -5  16   5        0.17       -2.99      2.99 o
  -4  16   5       28.97       31.03      4.05 o
  -3  16   5        5.40        5.58      2.61 o
  -2  16   5        9.59       15.54      4.80 o
  -1  16   5      626.69      596.89     14.70 o
   0  16   5      407.68      437.49      8.82 o
   1  16   5      111.07      114.25      4.76 o
   2  16   5      130.47       96.71      4.61 o
   3  16   5       61.35       62.58      3.88 o
   4  16   5       67.15       81.32      5.77 o
   5  16   5       18.88       22.08      4.88 o
  -6  17   5      161.67      190.39     10.63 o
  -5  17   5      332.47      329.24     12.91 o
  -4  17   5       23.69       27.22      3.75 o
  -3  17   5       14.03       10.69      3.02 o
  -2  17   5      277.56      242.26      7.55 o
  -1  17   5      519.07      503.73     11.89 o
   0  17   5       58.92       41.30      3.49 o
   1  17   5      264.81      247.79      6.89 o
   2  17   5      768.26      749.68     21.22 o
   3  17   5       10.98        8.96      3.13 o
   4  17   5       67.79       60.36      6.04 o
   5  17   5        3.05        4.81      4.48 o
  -6  18   5        3.86       13.09      6.70 o
  -5  18   5      103.15      105.69      8.19 o
  -4  18   5      456.75      495.40     13.66 o
  -3  18   5       41.60       55.95      4.91 o
  -2  18   5       36.07       25.85      3.36 o
  -1  18   5       44.47       37.69      3.54 o
   0  18   5       14.06       17.94      2.88 o
   1  18   5       76.06       77.89      5.31 o
   2  18   5       37.25       25.51      3.62 o
   3  18   5      201.17      219.32      8.43 o
   4  18   5      341.29      359.24     13.28 o
   5  18   5      405.64      419.52     16.96 o
  -5  19   5       15.36       14.52      4.83 o
  -4  19   5       54.33       41.48      4.80 o
  -3  19   5       39.98       56.03      4.80 o
  -2  19   5      171.48      190.21      7.67 o
  -1  19   5      707.50      623.69     17.84 o
   0  19   5       88.99       58.02      4.34 o
   1  19   5       67.63       66.56      4.12 o
   2  19   5      419.16      397.82     11.54 o
   3  19   5      168.62      142.00      7.74 o
   4  19   5        4.61        3.89      3.67 o
  -5  20   5        0.21        0.51      3.52 o
  -4  20   5       46.62       48.49      6.47 o
  -3  20   5      154.44      173.64      8.13 o
  -2  20   5      213.39      215.58      8.35 o
  -1  20   5      375.08      334.06      9.89 o
   0  20   5       26.01       17.71      3.10 o
   1  20   5       78.27       77.97      6.00 o
   2  20   5      655.20      648.53     19.44 o
   3  20   5      330.22      325.82     13.53 o
   4  20   5      214.38      233.19     12.56 o
  -5  21   5        6.31       10.98      5.56 o
  -4  21   5      309.44      329.61     12.53 o
  -3  21   5      351.85      337.42     11.27 o
  -2  21   5       10.50        8.24      3.30 o
  -1  21   5       32.67       26.79      3.54 o
   0  21   5      229.02      220.71      9.64 o
   1  21   5        5.73        2.79      3.02 o
   2  21   5        4.75        6.68      3.65 o
   3  21   5       91.99      106.52     13.02 o
  -4  22   5        2.00        0.10      2.91 o
  -3  22   5       46.46       45.17      5.41 o
  -2  22   5      168.29      162.58      8.01 o
  -1  22   5       35.49       29.17      4.56 o
   0  22   5      112.59       96.67      6.65 o
   1  22   5      153.02      113.87      7.66 o
   2  22   5      453.32      472.32     16.29 o
   3  22   5       98.39      117.57     11.17 o
  -3  23   5       57.99       68.36      7.20 o
  -2  23   5       94.45       73.70      6.78 o
  -1  23   5       12.77       11.17      3.94 o
   0  23   5        0.02       -0.53      3.27 o
   1  23   5      359.06      364.89     15.39 o
   2  23   5       86.74       75.47      8.34 o
  -3  24   5       20.73       24.19      5.57 o
  -2  24   5       10.50       15.29      4.98 o
  -1  24   5       61.03       66.26      7.20 o
   0  24   5      225.17      289.04     15.80 o
   1  24   5      452.99      505.39     22.36 o
  -1  25   5       74.62       58.51      7.58 o
   0  25   5        0.06        1.03      3.56 o
  -8   0   6       35.90       49.83     15.71 o
  -7   0   6      175.54      180.74     13.16 o
  -6   0   6        0.11        0.17      5.42 o
  -5   0   6       38.55       40.97      3.97 o
  -4   0   6     1986.99     2055.04     53.66 o
  -3   0   6       19.67       21.39     11.29 o
  -2   0   6     3292.69     3457.59     73.56 o
  -1   0   6     2443.69     2414.71     51.18 o
   0   0   6     5855.13     6172.87    155.13 o
   1   0   6      353.25      347.35     10.48 o
   2   0   6     3808.41     3898.10     68.34 o
   3   0   6      460.09      431.69     16.10 o
   4   0   6     2028.40     1967.21     39.77 o
   5   0   6      265.73      271.18     22.83 o
   6   0   6      400.42      415.74     19.21 o
  -8   1   6       11.35        7.09      4.17 o
  -7   1   6       92.33       96.85      5.90 o
  -6   1   6      209.71      222.77      6.98 o
  -5   1   6        7.36        5.35      1.90 o
  -4   1   6     1599.21     1551.74     28.74 o
  -3   1   6     1410.38     1392.83     22.00 o
  -2   1   6      235.01      219.45      8.79 o
  -1   1   6     1612.84     1709.69     27.11 o
   0   1   6       51.63       59.62      4.61 o
   1   1   6      511.02      504.19     12.18 o
   2   1   6        0.11       -1.04      1.38 o
   3   1   6      289.14      287.47      6.31 o
   4   1   6       20.49       28.13      3.68 o
   5   1   6      427.37      410.54     10.43 o
   6   1   6      230.84      244.31     10.50 o
  -8   2   6       23.47       32.65      4.88 o
  -7   2   6      517.96      519.12     13.73 o
  -6   2   6      532.82      530.66     11.14 o
  -5   2   6      556.32      557.86     14.80 o
  -4   2   6      171.50      153.21      6.51 o
  -3   2   6      130.82      131.45      3.24 o
  -2   2   6     1984.19     2071.08     32.62 o
  -1   2   6      109.97      106.67      4.46 o
   0   2   6      517.82      473.67      9.64 o
   1   2   6     1382.00     1427.85     28.50 o
   2   2   6      465.83      454.19      7.27 o
   3   2   6       10.20       21.33      3.60 o
   4   2   6      435.89      407.44      8.42 o
   5   2   6       11.21       12.56      3.12 o
   6   2   6       68.92       73.34      6.48 o
  -8   3   6       84.42       87.34     16.94 o
  -7   3   6      175.79      186.97      8.16 o
  -6   3   6      321.27      340.41     13.13 o
  -5   3   6      109.48      108.43      5.03 o
  -4   3   6      100.25       96.47      3.22 o
  -3   3   6       17.49       25.14      3.75 o
  -2   3   6      308.68      310.73      6.04 o
  -1   3   6      678.73      690.19     13.29 o
   0   3   6      237.83      209.19      7.97 o
   1   3   6      166.18      170.76      4.43 o
   2   3   6      290.47      276.13      5.27 o
   3   3   6     2384.33     2323.66     29.92 o
   4   3   6        6.19        7.32      1.99 o
   5   3   6      161.11      146.97      6.21 o
   6   3   6       55.99       62.64      5.74 o
  -8   4   6       37.02       35.27      8.28 o
  -7   4   6        1.44        3.90      2.70 o
  -6   4   6       20.66       29.77      3.24 o
  -5   4   6       93.24       92.21      4.93 o
  -4   4   6      133.77      137.19      5.14 o
  -3   4   6     1492.33     1424.04     36.25 o
  -2   4   6     1177.04     1203.73     16.43 o
  -1   4   6      441.88      459.04      7.29 o
   0   4   6        0.49        7.20      2.77 o
   1   4   6       40.37       52.03      4.49 o
   2   4   6      580.45      589.09     10.56 o
   3   4   6        4.09        6.06      1.93 o
   4   4   6      359.12      348.83      9.46 o
   5   4   6      660.41      618.43     16.75 o
   6   4   6      512.62      503.28     17.20 o
  -8   5   6        6.08        8.29      4.32 o
  -7   5   6       96.08      101.06      6.22 o
  -6   5   6      305.75      290.81      7.91 o
  -5   5   6       33.13       34.81      2.90 o
  -4   5   6       66.85       69.28      3.30 o
  -3   5   6        6.88       14.84      5.62 o
  -2   5   6        5.96        6.62      2.26 o
  -1   5   6      155.25      127.23      4.00 o
   0   5   6      186.25      190.59      4.42 o
   1   5   6      132.50      124.52      4.31 o
   2   5   6      601.88      625.08     10.63 o
   3   5   6      309.31      302.57      6.77 o
   4   5   6       89.31       92.20      4.14 o
   5   5   6      120.21      109.19      5.42 o
   6   5   6       36.95       58.73      5.70 o
  -8   6   6      118.49      119.96      8.23 o
  -7   6   6       55.52       52.74      4.27 o
  -6   6   6       29.08       33.96      3.99 o
  -5   6   6      401.57      390.22      8.62 o
  -4   6   6      252.34      236.90      5.74 o
  -3   6   6       10.11       15.26      2.19 o
  -2   6   6      397.82      376.04      7.31 o
  -1   6   6     1612.12     1589.75     26.95 o
   0   6   6     2571.69     2618.96     70.37 o
   1   6   6       28.87       33.62      2.79 o
   2   6   6      296.93      312.54      6.23 o
   3   6   6      239.79      235.27      5.88 o
   4   6   6      477.15      474.03      9.50 o
   5   6   6       16.10       26.35      3.80 o
   6   6   6      129.60      104.68      7.87 o
  -8   7   6       55.58       52.62      6.98 o
  -7   7   6       56.32       59.15      6.09 o
  -6   7   6      198.01      199.79      6.67 o
  -5   7   6        6.08        4.63      2.00 o
  -4   7   6      246.30      252.80      6.02 o
  -3   7   6      112.61      111.25      3.25 o
  -2   7   6      322.88      303.45      6.70 o
  -1   7   6       18.07       17.80      2.86 o
   0   7   6        0.17        4.27      4.21 o
   1   7   6      579.45      600.39     10.90 o
   2   7   6      679.56      694.44     11.10 o
   3   7   6      270.57      274.40      6.29 o
   4   7   6      114.17      107.99      4.59 o
   5   7   6       23.78       25.82      3.35 o
   6   7   6       22.90       24.48      5.39 o
  -8   8   6      225.71      216.00     19.15 o
  -7   8   6       23.40       27.47      4.19 o
  -6   8   6        4.95       12.15      2.63 o
  -5   8   6      254.31      246.68      6.61 o
  -4   8   6      744.96      709.45     11.84 o
  -3   8   6      269.71      258.50      5.98 o
  -2   8   6        0.08        1.28      1.56 o
  -1   8   6     3840.56     3787.55     48.59 o
   0   8   6     7371.85     7547.65    113.08 o
   1   8   6      138.15      135.17      3.91 o
   2   8   6     2968.00     3033.68     38.27 o
   3   8   6       67.53       58.18      3.24 o
   4   8   6        4.41        4.07      2.46 o
   5   8   6      102.11       86.47      4.97 o
   6   8   6       18.85       21.77      4.53 o
  -7   9   6       57.57       66.97      7.90 o
  -6   9   6      768.41      732.94     16.96 o
  -5   9   6        9.12        7.02      2.18 o
  -4   9   6        7.70        7.96      2.77 o
  -3   9   6      473.02      416.69      9.49 o
  -2   9   6      666.69      651.45     11.59 o
  -1   9   6      105.61      111.24      4.37 o
   0   9   6        0.79       17.87     10.72 o
   1   9   6     2070.63     2070.05     29.97 o
   2   9   6      505.95      509.59      9.12 o
   3   9   6       50.66       49.26      3.59 o
   4   9   6       50.06       46.95      3.40 o
   5   9   6      352.14      340.73     11.31 o
   6   9   6        0.35        3.84      3.38 o
  -7  10   6       18.89       26.50      5.45 o
  -6  10   6        2.22       11.31      5.04 o
  -5  10   6      189.20      192.93      6.11 o
  -4  10   6       97.37       95.17      4.88 o
  -3  10   6      472.26      478.88     12.96 o
  -2  10   6      539.48      479.10     12.08 o
  -1  10   6       96.35       93.89      3.94 o
   0  10   6     2363.63     2355.03     33.08 o
   1  10   6       35.86       22.13      2.35 o
   2  10   6      433.01      434.73      8.32 o
   3  10   6       18.53       23.57      2.52 o
   4  10   6      123.58      117.62      5.14 o
   5  10   6      303.50      298.36     10.11 o
   6  10   6      396.77      357.53     20.94 o
  -7  11   6       13.13       15.83      4.56 o
  -6  11   6        3.10        8.23      3.65 o
  -5  11   6        0.24        1.56      1.98 o
  -4  11   6      319.12      309.30      7.10 o
  -3  11   6      427.75      412.09     11.59 o
  -2  11   6     1230.36     1143.77     15.71 o
  -1  11   6        4.63        2.56      1.47 o
   0  11   6      399.53      370.99      6.63 o
   1  11   6       94.03      109.84      3.66 o
   2  11   6      143.26      142.07      4.88 o
   3  11   6       32.58       31.13      3.03 o
   4  11   6       25.17       27.68      3.46 o
   5  11   6       68.51       64.43      5.56 o
   6  11   6       76.13       79.72      6.72 o
  -7  12   6       78.26       84.00      7.18 o
  -6  12   6      293.77      286.52     11.69 o
  -5  12   6      432.16      410.12     11.05 o
  -4  12   6        1.52        0.64      1.67 o
  -3  12   6     1053.40      995.95     20.03 o
  -2  12   6        1.37        1.79      1.55 o
  -1  12   6      558.54      519.91      8.45 o
   0  12   6       75.62       73.61      3.20 o
   1  12   6      399.64      387.00      7.96 o
   2  12   6       93.54      112.92      4.17 o
   3  12   6      722.24      705.18     13.78 o
   4  12   6        0.69       -0.16      2.04 o
   5  12   6       62.92       59.22      4.85 o
  -7  13   6       34.33       41.34      7.73 o
  -6  13   6       16.47       25.36      5.15 o
  -5  13   6       61.74       58.60      4.62 o
  -4  13   6      144.78      141.24      5.65 o
  -3  13   6      460.74      455.39      9.54 o
  -2  13   6      702.97      682.78     10.97 o
  -1  13   6       39.55       37.36      5.48 o
   0  13   6      117.81      104.44      3.51 o
   1  13   6      239.15      236.94      5.69 o
   2  13   6        5.52        1.76      1.77 o
   3  13   6        5.21       10.81      2.80 o
   4  13   6      227.52      227.87      8.88 o
   5  13   6      316.63      311.74     10.79 o
  -6  14   6       54.29       61.71      7.39 o
  -5  14   6       56.02       67.02      4.94 o
  -4  14   6      102.75      106.21      5.32 o
  -3  14   6      125.78      118.40      5.31 o
  -2  14   6      583.85      559.41      9.98 o
  -1  14   6     1098.09     1091.32     17.22 o
   0  14   6       55.67       54.55      3.05 o
   1  14   6       74.33       72.36      3.75 o
   2  14   6      143.61      155.27      5.43 o
   3  14   6       16.99       26.80      3.00 o
   4  14   6      735.38      792.78     19.16 o
   5  14   6      158.95      149.42      9.28 o
  -6  15   6       65.16       71.74      7.23 o
  -5  15   6       42.33       41.47      4.16 o
  -4  15   6       18.22       14.88      3.40 o
  -3  15   6      332.48      305.22      8.88 o
  -2  15   6      489.88      495.55     11.66 o
  -1  15   6      342.03      336.46      9.32 o
   0  15   6       43.51       42.81      2.91 o
   1  15   6       96.75      107.24      4.32 o
   2  15   6      598.15      522.79     11.72 o
   3  15   6      206.23      194.50      7.27 o
   4  15   6      176.66      182.39      7.78 o
   5  15   6       10.51       14.18      4.31 o
  -6  16   6       25.09       36.59      7.73 o
  -5  16   6      102.33      107.93      6.59 o
  -4  16   6      480.82      445.85     12.89 o
  -3  16   6      224.11      202.86      7.47 o
  -2  16   6      162.39      142.31      7.10 o
  -1  16   6      554.70      517.37     11.43 o
   0  16   6     1180.82     1112.62     18.18 o
   1  16   6       57.83       56.96      3.91 o
   2  16   6        1.35       -0.79      2.30 o
   3  16   6      227.61      205.06      6.86 o
   4  16   6        0.00        2.54      3.57 o
   5  16   6       38.63       48.83      6.15 o
  -6  17   6      154.93      182.05     14.09 o
  -5  17   6       26.34       28.85      4.99 o
  -4  17   6        1.16        1.64      3.01 o
  -3  17   6      160.37      159.08      6.94 o
  -2  17   6       15.46       16.11      3.08 o
  -1  17   6      124.14      110.94      6.36 o
   0  17   6        3.32        2.04      2.12 o
   1  17   6      370.31      381.98      9.22 o
   2  17   6      986.41      981.10     19.43 o
   3  17   6       81.61       89.42      6.63 o
   4  17   6        5.79       11.37      4.30 o
  -5  18   6        9.56       12.27      5.43 o
  -4  18   6       71.10       81.82      5.77 o
  -3  18   6        2.58       -1.52      2.83 o
  -2  18   6        1.79        2.51      2.36 o
  -1  18   6        0.17        0.70      2.08 o
   0  18   6        0.10       -2.26      2.26 o
   1  18   6      100.90       93.86      4.40 o
   2  18   6       65.52       62.44      4.60 o
   3  18   6       55.86       63.51      5.88 o
   4  18   6       92.96       91.55      7.18 o
  -5  19   6        8.31        4.42      6.94 o
  -4  19   6       15.28       31.61      8.17 o
  -3  19   6      242.47      233.37      9.32 o
  -2  19   6        0.02        3.40      2.75 o
  -1  19   6      214.49      199.37      8.14 o
   0  19   6      660.15      588.33     13.38 o
   1  19   6       62.68       56.29      4.24 o
   2  19   6       16.15       19.65      4.32 o
   3  19   6      595.88      639.48     19.73 o
  -4  20   6        7.08       10.05      4.14 o
  -3  20   6      440.04      406.91     15.47 o
  -2  20   6       82.69       71.54      5.16 o
  -1  20   6      175.22      151.24      7.24 o
   0  20   6       56.27       38.55      3.93 o
   1  20   6       68.26       67.79      5.52 o
   2  20   6        5.60       21.00     16.37 o
   3  20   6       85.54       64.16     12.58 o
  -4  21   6        0.04       -0.71      3.58 o
  -3  21   6       31.47       30.22      5.39 o
  -2  21   6       69.67       66.62      6.38 o
  -1  21   6        2.52       11.30      3.53 o
   0  21   6        0.33        6.54      3.84 o
   1  21   6        7.00        2.75      4.30 o
   2  21   6      311.02      274.13     15.60 o
  -3  22   6        9.99       10.09      4.60 o
  -2  22   6      322.37      315.14     12.81 o
  -1  22   6      116.31      117.29      9.20 o
   0  22   6        2.02       -1.13      3.77 o
   1  22   6        7.46       -2.11      4.71 o
   2  22   6        1.88       -5.56      5.56 o
  -2  23   6       12.84       16.55      5.49 o
  -1  23   6        0.49        2.95      4.45 o
   0  23   6      169.39      185.70     12.75 o
   1  23   6      217.55      240.16     15.24 o
  -8   1   7       96.16      114.38     16.08 o
  -7   1   7        4.67        2.77      2.96 o
  -6   1   7      199.73      181.13      6.41 o
  -5   1   7        8.22        6.74      2.56 o
  -4   1   7      947.03      917.48     24.84 o
  -3   1   7      874.21      870.08     24.01 o
  -2   1   7     1893.39     1827.48     32.10 o
  -1   1   7      358.55      400.68      9.83 o
   0   1   7      738.61      781.12     16.48 o
   1   1   7      602.27      562.83     12.61 o
   2   1   7     2322.24     2187.55     35.53 o
   3   1   7      121.65      107.17      4.05 o
   4   1   7       80.00       88.90      4.03 o
   5   1   7      519.10      470.93     16.30 o
   6   1   7       20.72       20.09      4.38 o
  -8   2   7      109.86      124.43     15.59 o
  -7   2   7       62.87       65.55      6.01 o
  -6   2   7      441.70      423.56     10.32 o
  -5   2   7      315.77      302.07      7.57 o
  -4   2   7      165.51      165.00      5.74 o
  -3   2   7      147.88      132.31      6.13 o
  -2   2   7       31.73       41.91     10.61 o
  -1   2   7      391.83      407.12      9.93 o
   0   2   7       90.28      102.36      5.23 o
   1   2   7        8.86        5.21      3.06 o
   2   2   7      247.01      256.21      6.96 o
   3   2   7      672.92      673.47     11.88 o
   4   2   7      320.19      312.00      7.85 o
   5   2   7       91.10       87.91      6.37 o
   6   2   7       76.00       66.00      6.51 o
  -8   3   7        1.59        2.59      6.07 o
  -7   3   7      306.89      289.34     11.34 o
  -6   3   7       99.32       93.26      4.75 o
  -5   3   7       24.65       34.51      3.04 o
  -4   3   7      763.85      768.47     16.57 o
  -3   3   7      110.05      120.56     10.64 o
  -2   3   7       52.87       53.34      3.78 o
  -1   3   7      488.52      484.58     12.70 o
   0   3   7     1154.63     1220.57     23.83 o
   1   3   7      439.00      448.42     16.23 o
   2   3   7      158.81      135.81      5.30 o
   3   3   7     1199.76     1245.62     19.03 o
   4   3   7       16.82       25.61      2.83 o
   5   3   7       77.04       72.40      4.75 o
   6   3   7       21.64       15.75      4.37 o
  -7   4   7       78.33       77.40      6.46 o
  -6   4   7       34.49       38.79      4.13 o
  -5   4   7        7.64        9.97      2.26 o
  -4   4   7      272.81      276.36      8.40 o
  -3   4   7      224.82      219.46      8.56 o
  -2   4   7       39.73       44.04      3.70 o
  -1   4   7      385.68      389.37     10.03 o
   0   4   7       16.18       23.95      7.91 o
   1   4   7      314.93      324.54      7.45 o
   2   4   7      659.65      682.70     13.56 o
   3   4   7       90.61      100.88      5.67 o
   4   4   7       14.76       13.19      2.69 o
   5   4   7       16.30       19.04      3.39 o
   6   4   7       14.65        6.41      4.39 o
  -7   5   7        3.91        3.55      2.47 o
  -6   5   7       36.21       46.30      3.80 o
  -5   5   7      165.99      182.83      6.98 o
  -4   5   7      547.19      524.12     11.42 o
  -3   5   7       27.89       32.31      3.30 o
  -2   5   7      121.89      115.87      4.08 o
  -1   5   7       84.12       81.90      5.51 o
   0   5   7        7.92        8.73      1.76 o
   1   5   7       48.24       49.56      3.97 o
   2   5   7     1268.22     1280.67     21.42 o
   3   5   7     1093.97     1097.38     17.16 o
   4   5   7     1129.06     1104.32     18.95 o
   5   5   7      480.25      453.38     12.34 o
   6   5   7      287.72      279.39     15.36 o
  -7   6   7       22.63       27.65      4.83 o
  -6   6   7        1.39        6.93      4.02 o
  -5   6   7      115.34      128.27      5.95 o
  -4   6   7      118.51      105.25      4.92 o
  -3   6   7     1666.21     1585.21     27.32 o
  -2   6   7     1561.84     1541.66     38.76 o
  -1   6   7       15.34       18.73      3.26 o
   0   6   7      417.02      428.50      9.86 o
   1   6   7      635.30      640.18     12.00 o
   2   6   7        1.26        6.02      3.18 o
   3   6   7        8.85        8.20      2.03 o
   4   6   7       90.13       91.04      4.52 o
   5   6   7       27.99       30.73      3.96 o
   6   6   7      268.22      251.79     13.83 o
  -7   7   7      251.74      255.73     11.34 o
  -6   7   7      281.82      277.88      9.34 o
  -5   7   7      141.67      147.94      6.38 o
  -4   7   7       94.54       84.39      4.53 o
  -3   7   7     3139.07     3072.08     46.13 o
  -2   7   7     2139.81     2045.13     30.36 o
  -1   7   7       10.08       11.77      2.03 o
   0   7   7     1714.89     1796.83     27.85 o
   1   7   7       15.58       15.71      2.58 o
   2   7   7       48.82       55.36      3.70 o
   3   7   7       47.28       50.07      3.93 o
   4   7   7        0.44        2.53      2.18 o
   5   7   7        5.58        4.87      2.74 o
   6   7   7       74.69       76.48      8.82 o
  -7   8   7        3.44       12.36      4.46 o
  -6   8   7      103.08      113.36      5.78 o
  -5   8   7        0.69        2.25      2.39 o
  -4   8   7      152.67      144.40      6.29 o
  -3   8   7       44.96       50.79     13.64 o
  -2   8   7      489.42      483.15     11.31 o
  -1   8   7     1374.93     1385.75     21.98 o
   0   8   7        8.10        9.65      2.62 o
   1   8   7      210.23      190.48      6.34 o
   2   8   7       65.59       54.58      3.67 o
   3   8   7        0.15        3.10      1.91 o
   4   8   7      202.83      182.59      6.97 o
   5   8   7        0.09        0.31      3.02 o
  -7   9   7        6.32        8.22      4.83 o
  -6   9   7        0.16       -2.70      2.78 o
  -5   9   7        0.10       -0.12      2.35 o
  -4   9   7        9.59        9.83      2.68 o
  -3   9   7      605.44      565.08     12.10 o
  -2   9   7     4982.98     4845.35     68.78 o
  -1   9   7        0.94        5.19      3.15 o
   0   9   7     3142.00     3209.85     46.38 o
   1   9   7      222.08      194.42      6.22 o
   2   9   7      237.49      246.96      7.22 o
   3   9   7      317.78      317.05      7.98 o
   4   9   7      336.92      323.79     11.33 o
   5   9   7      485.38      476.76     15.47 o
  -7  10   7        3.99        7.35      4.31 o
  -6  10   7      299.58      296.15     13.90 o
  -5  10   7      708.23      688.36     15.61 o
  -4  10   7       83.00       85.42      4.81 o
  -3  10   7       30.76       33.42      3.28 o
  -2  10   7       70.46       73.56      9.74 o
  -1  10   7      122.35      115.64      4.70 o
   0  10   7      170.80      181.90     10.21 o
   1  10   7       15.97       17.30      2.60 o
   2  10   7       22.06       30.31      3.39 o
   3  10   7      647.48      608.24     12.59 o
   4  10   7      127.73      112.61      5.61 o
   5  10   7        1.76       -0.60      3.16 o
  -7  11   7       23.81       14.41      7.39 o
  -6  11   7       10.32        6.79      4.66 o
  -5  11   7       12.73       16.89      3.55 o
  -4  11   7       28.63       26.36      3.10 o
  -3  11   7      347.56      315.59      8.45 o
  -2  11   7     1096.14     1041.58     18.51 o
  -1  11   7       22.87       24.07      2.59 o
   0  11   7      173.61      181.21      5.77 o
   1  11   7      640.90      623.81     13.58 o
   2  11   7       60.00       67.30      4.90 o
   3  11   7      389.26      390.32     11.13 o
   4  11   7       55.62       58.40      4.96 o
   5  11   7       98.30      102.78      7.38 o
  -6  12   7        0.11        4.10      3.82 o
  -5  12   7       11.22       11.11      3.72 o
  -4  12   7        6.96        6.46      2.75 o
  -3  12   7       15.23       23.51      3.14 o
  -2  12   7       10.72       25.69      6.55 o
  -1  12   7       45.69       36.25      3.19 o
   0  12   7       13.90       17.78      2.70 o
   1  12   7        0.25        0.63      2.00 o
   2  12   7      574.56      584.97     14.56 o
   3  12   7       69.37       66.79      4.78 o
   4  12   7       39.37       42.78      5.12 o
   5  12   7       15.23       15.94      4.17 o
  -6  13   7       36.41       38.61      6.20 o
  -5  13   7      164.52      160.28      8.06 o
  -4  13   7      119.03      129.15      7.34 o
  -3  13   7      294.78      269.10      7.68 o
  -2  13   7      177.52      154.94      5.60 o
  -1  13   7       25.58       24.22      2.74 o
   0  13   7        5.04        7.42      2.52 o
   1  13   7      342.29      301.31      8.64 o
   2  13   7      301.64      307.05      9.59 o
   3  13   7      191.18      186.25      7.68 o
   4  13   7      150.99      149.35      8.70 o
   5  13   7       48.36       36.96      5.91 o
  -6  14   7      211.79      214.96     12.61 o
  -5  14   7       23.04       29.42      5.17 o
  -4  14   7       96.79       81.93      7.37 o
  -3  14   7       15.25       18.68      3.54 o
  -2  14   7        5.89        4.40      2.27 o
  -1  14   7       38.59       39.04      3.34 o
   0  14   7       81.85       59.01      4.15 o
   1  14   7        1.18       -0.69      2.98 o
   2  14   7        7.03       10.64      2.62 o
   3  14   7      248.29      231.55      8.29 o
   4  14   7      320.16      313.07     12.39 o
  -6  15   7       15.66       18.66      5.91 o
  -5  15   7        2.73        4.93      3.59 o
  -4  15   7      344.91      343.10     12.63 o
  -3  15   7      313.95      307.21     11.08 o
  -2  15   7      617.86      550.90     19.81 o
  -1  15   7        0.03       -1.48      2.22 o
   0  15   7      430.34      443.04     11.85 o
   1  15   7      500.54      491.17     12.98 o
   2  15   7       59.98       67.66      4.97 o
   3  15   7        1.80        2.98      2.66 o
   4  15   7        0.17       -2.93      3.42 o
  -5  16   7       97.52       98.52      7.49 o
  -4  16   7       20.31       35.57      5.18 o
  -3  16   7       79.57       73.76      6.04 o
  -2  16   7       66.28       61.63      5.59 o
  -1  16   7       59.84       65.38      7.40 o
   0  16   7       28.13       36.49      3.63 o
   1  16   7       39.36       32.78      4.05 o
   2  16   7      411.25      428.85     11.93 o
   3  16   7      252.22      275.15     12.12 o
   4  16   7      113.70      115.08      9.15 o
  -5  17   7       33.44       48.03      7.13 o
  -4  17   7       25.00       23.90      4.80 o
  -3  17   7       74.70       62.37      6.45 o
  -2  17   7      275.77      261.59     10.93 o
  -1  17   7      207.87      195.16      8.62 o
   0  17   7        4.54        4.86      2.99 o
   1  17   7      123.87      111.56      6.42 o
   2  17   7        3.82        0.99      3.04 o
   3  17   7        0.08        0.09      3.54 o
  -5  18   7      201.33      219.49     15.57 o
  -4  18   7       86.88       83.49      7.14 o
  -3  18   7      379.54      386.93     14.37 o
  -2  18   7        1.58        5.10      3.40 o
  -1  18   7      169.95      162.37      8.07 o
   0  18   7       67.64       54.47      4.89 o
   1  18   7      499.34      496.45     17.68 o
   2  18   7      112.89       95.38      6.32 o
   3  18   7      314.48      291.42     15.45 o
  -4  19   7        2.11        0.25      3.04 o
  -3  19   7       54.72       53.19      5.54 o
  -2  19   7       36.77       30.48      4.74 o
  -1  19   7      130.41      119.12      9.09 o
   0  19   7      345.26      335.00     12.40 o
   1  19   7       53.72       63.91      5.71 o
   2  19   7      324.92      372.78     17.81 o
   3  19   7       93.60       97.28     12.73 o
  -4  20   7        7.38        9.79      4.43 o
  -3  20   7       28.75       48.01      8.75 o
  -2  20   7      310.46      304.38     11.30 o
  -1  20   7      148.61      156.01      8.84 o
   0  20   7      244.14      204.10      9.98 o
   1  20   7      105.73      145.93     11.25 o
   2  20   7       29.89       41.53      7.16 o
  -3  21   7        4.32        6.70      3.92 o
  -2  21   7       81.42       63.76      9.32 o
  -1  21   7        2.28        1.79      3.00 o
   0  21   7       32.81       23.76      6.66 o
   1  21   7      296.37      271.41     19.74 o
  -2  22   7       25.37       14.40      5.19 o
  -1  22   7       58.91       82.67      9.24 o
   0  22   7        2.08        3.37      4.90 o
  -7   0   8      247.08      234.68     17.62 o
  -6   0   8      616.75      615.29     26.10 o
  -5   0   8      262.41      290.17     26.14 o
  -4   0   8      691.13      675.43     51.42 o
  -3   0   8       81.85       84.02      8.31 o
  -2   0   8     1172.19     1180.12     37.56 o
  -1   0   8      996.53      969.88     29.56 o
   0   0   8     2231.04     2275.55     59.01 o
   1   0   8      124.33      116.00      8.59 o
   2   0   8      534.80      610.27     21.60 o
   3   0   8      353.11      343.44     14.36 o
   4   0   8      801.69      778.83     27.91 o
   5   0   8      276.03      282.52     30.19 o
  -7   1   8      205.32      197.27     13.47 o
  -6   1   8       56.66       61.18      6.29 o
  -5   1   8       74.64       72.03      8.75 o
  -4   1   8      121.51      114.32      9.57 o
  -3   1   8      109.00      112.02      6.01 o
  -2   1   8      526.21      554.66     14.80 o
  -1   1   8      505.76      538.50     13.92 o
   0   1   8       33.86       67.16     16.59 o
   1   1   8      109.75      115.50      6.49 o
   2   1   8     1054.06     1056.85     22.91 o
   3   1   8      118.51      118.48      6.66 o
   4   1   8      106.03      107.96      6.67 o
   5   1   8      123.11      137.00     29.33 o
  -7   2   8        1.66        0.29      3.85 o
  -6   2   8      119.80      122.74      8.45 o
  -5   2   8      120.27      130.49      7.51 o
  -4   2   8      170.55      166.35     13.04 o
  -3   2   8      429.15      416.05     11.98 o
  -2   2   8      144.51      143.68      6.84 o
  -1   2   8      116.96      126.83      6.47 o
   0   2   8      589.26      579.15     14.57 o
   1   2   8        6.46        7.99      5.56 o
   2   2   8       53.06       42.99      4.64 o
   3   2   8      430.41      387.83     13.12 o
   4   2   8      125.83      125.72      7.03 o
   5   2   8      302.19      287.92     18.51 o
  -7   3   8       52.41       61.54     12.25 o
  -6   3   8      104.48      100.73      7.93 o
  -5   3   8      369.69      372.14     13.28 o
  -4   3   8      140.48      139.40      7.86 o
  -3   3   8      143.15      130.57      6.78 o
  -2   3   8      189.66      192.95      8.06 o
  -1   3   8       10.88       17.97      3.83 o
   0   3   8      163.09      200.11     13.36 o
   1   3   8       51.74       71.76      6.79 o
   2   3   8       24.06       30.82      4.89 o
   3   3   8       44.05       36.20      5.15 o
   4   3   8       56.91       58.08      6.46 o
   5   3   8       24.79       44.26      8.50 o
  -7   4   8        1.16        7.39      5.52 o
  -6   4   8      352.89      361.64     14.66 o
  -5   4   8        0.05       -3.22      3.83 o
  -4   4   8      176.58      165.49      8.42 o
  -3   4   8       17.38       12.19      3.34 o
  -2   4   8      359.31      342.65     10.70 o
  -1   4   8      616.59      622.84     15.17 o
   0   4   8     1439.19     1476.90     30.04 o
   1   4   8     3756.09     3865.17     68.73 o
   2   4   8     1119.51     1134.54     24.30 o
   3   4   8      426.99      391.64     10.61 o
   4   4   8        0.52       -2.02      2.39 o
   5   4   8       15.06        8.80      8.59 o
  -7   5   8       97.02      102.41     10.89 o
  -6   5   8       13.25       10.40      4.08 o
  -5   5   8      516.73      499.59     15.89 o
  -4   5   8      474.91      482.32     15.87 o
  -3   5   8       55.47       47.25      4.41 o
  -2   5   8       55.45       68.48      5.22 o
  -1   5   8       23.86       28.50      4.27 o
   0   5   8       60.64      106.47     20.32 o
   1   5   8        0.18       31.52     10.62 o
   2   5   8        0.80       12.30      5.71 o
   3   5   8      113.15      115.02      5.48 o
   4   5   8      202.08      205.81      8.73 o
   5   5   8       18.13       15.56      5.87 o
  -7   6   8        0.85        5.88      4.77 o
  -6   6   8      274.23      293.54     12.77 o
  -5   6   8      311.84      311.48     12.75 o
  -4   6   8      262.73      253.64     10.03 o
  -3   6   8       41.45       41.17      4.57 o
  -2   6   8      748.83      746.50     18.90 o
  -1   6   8      157.99      160.94      7.27 o
   0   6   8       43.47       49.18      8.15 o
   1   6   8      203.89      208.86      8.57 o
   2   6   8      273.63      266.81      7.65 o
   3   6   8      173.93      169.96      6.92 o
   4   6   8        0.49        4.26      3.29 o
   5   6   8       36.95       24.98      8.31 o
  -7   7   8        8.52       14.73      8.16 o
  -6   7   8        7.47        4.29      3.57 o
  -5   7   8      212.97      206.56      9.55 o
  -4   7   8      114.70      127.99     15.55 o
  -3   7   8        0.34        0.03      2.47 o
  -2   7   8      152.97      155.55     13.29 o
  -1   7   8        8.67       16.43      3.28 o
   0   7   8        1.83       -1.30      2.39 o
   1   7   8       11.76        9.15      3.08 o
   2   7   8      175.07      177.83      6.59 o
   3   7   8       31.71       33.06      4.15 o
   4   7   8      105.89       93.22      6.45 o
   5   7   8       73.82       72.60     15.22 o
  -7   8   8        0.01        8.07      6.27 o
  -6   8   8        2.03        3.12      3.45 o
  -5   8   8      690.92      671.77     18.83 o
  -4   8   8     1954.85     1915.69     54.89 o
  -3   8   8        0.85        1.58      2.91 o
  -2   8   8     2966.45     2948.83     56.59 o
  -1   8   8      140.53      127.88      6.44 o
   0   8   8       39.34       47.91      4.40 o
   1   8   8       49.90       50.56      3.72 o
   2   8   8        0.56        5.66      2.57 o
   3   8   8      100.70      104.84      5.45 o
   4   8   8      156.37      160.73      9.87 o
   5   8   8       96.16       89.76      9.06 o
  -6   9   8       40.34       35.34      5.12 o
  -5   9   8       23.60       36.28      7.31 o
  -4   9   8       75.79       95.13     10.00 o
  -3   9   8      936.43      900.23     31.26 o
  -2   9   8      117.49      157.15     18.49 o
  -1   9   8        6.44        5.42      2.22 o
   0   9   8        9.10       13.43      2.99 o
   1   9   8       11.13       15.05      2.94 o
   2   9   8        0.33        1.54      2.61 o
   3   9   8       68.75       87.02      5.57 o
   4   9   8      246.13      234.75     10.73 o
  -6  10   8       24.13       14.58     10.80 o
  -5  10   8       75.85       67.53      5.39 o
  -4  10   8     1026.88      988.66     25.92 o
  -3  10   8       32.38       24.98      3.97 o
  -2  10   8        0.30        1.06      1.97 o
  -1  10   8       30.55       33.45      3.81 o
   0  10   8      725.39      766.80     16.74 o
   1  10   8      577.35      615.67     16.22 o
   2  10   8      387.89      401.32     10.98 o
   3  10   8      514.67      537.40     14.63 o
   4  10   8        0.34       -3.32      3.32 o
  -6  11   8      163.82      194.88     40.87 o
  -5  11   8        1.12       -0.12      2.82 o
  -4  11   8       31.96       34.25      4.44 o
  -3  11   8      187.94      171.36      6.25 o
  -2  11   8      326.92      329.02     10.54 o
  -1  11   8       49.84       47.12      4.22 o
   0  11   8      196.29      210.67      8.54 o
   1  11   8      507.04      461.31     12.57 o
   2  11   8       68.69       69.03      4.92 o
   3  11   8      104.30      108.72      6.43 o
   4  11   8        6.11        4.13      3.27 o
  -6  12   8        6.16        9.68      6.71 o
  -5  12   8        5.08        1.00      2.80 o
  -4  12   8      203.78      190.71      8.98 o
  -3  12   8      101.97       77.62      4.80 o
  -2  12   8       20.36       21.41      3.47 o
  -1  12   8      629.67      604.20     15.50 o
   0  12   8        2.21       -0.28      2.11 o
   1  12   8      515.03      507.21     13.17 o
   2  12   8      288.44      250.58      8.37 o
   3  12   8       27.41       31.83      4.33 o
   4  12   8       36.58       38.65      5.67 o
  -6  13   8        7.44        5.37      6.74 o
  -5  13   8       10.41        6.61      3.56 o
  -4  13   8       18.55       27.03      4.66 o
  -3  13   8      745.50      660.50     24.96 o
  -2  13   8       52.34       56.84      5.17 o
  -1  13   8       47.52       66.10      4.53 o
   0  13   8      563.83      573.79     14.05 o
   1  13   8      320.37      287.73      9.88 o
   2  13   8       74.05       64.99      4.94 o
   3  13   8       42.07       45.05      5.06 o
   4  13   8      241.10      214.35     11.41 o
  -5  14   8      150.26      148.09      8.79 o
  -4  14   8       11.51       16.58      5.00 o
  -3  14   8        3.28       -0.21      2.77 o
  -2  14   8      257.09      253.04      8.22 o
  -1  14   8        3.10        2.31      2.43 o
   0  14   8      126.18      117.19      7.25 o
   1  14   8      188.00      162.02      8.14 o
   2  14   8      174.22      184.20      7.98 o
   3  14   8      337.67      330.31     13.05 o
  -5  15   8       43.57       56.39      6.21 o
  -4  15   8      313.93      302.71     13.47 o
  -3  15   8       27.73       27.81      4.23 o
  -2  15   8        4.12       -1.77      2.99 o
  -1  15   8       54.43       54.54      6.83 o
   0  15   8      135.29      141.68      7.27 o
   1  15   8       38.84       52.01      4.64 o
   2  15   8      190.73      213.52      9.18 o
   3  15   8        0.35       -0.54      3.33 o
  -5  16   8       24.79       22.57      8.22 o
  -4  16   8      482.44      447.91     17.43 o
  -3  16   8        2.84        9.09      4.04 o
  -2  16   8      223.49      201.30      9.25 o
  -1  16   8      192.84      165.17      8.52 o
   0  16   8       16.76       22.43      3.36 o
   1  16   8      255.27      254.41      9.24 o
   2  16   8      244.68      258.67      9.93 o
   3  16   8       32.88       35.26      5.44 o
  -4  17   8       96.21       81.27      7.64 o
  -3  17   8       50.68       59.74      6.48 o
  -2  17   8        7.89       16.82      4.32 o
  -1  17   8      134.14      135.87      8.18 o
   0  17   8        6.64       18.78      4.04 o
   1  17   8      165.44      155.02      7.43 o
   2  17   8       40.25       47.19      5.64 o
  -4  18   8        2.73       11.06      4.25 o
  -3  18   8      336.30      345.49     13.77 o
  -2  18   8      120.48      117.49      9.28 o
  -1  18   8      380.24      379.41     19.06 o
   0  18   8      304.56      329.10     13.23 o
   1  18   8      123.32      126.88      7.94 o
   2  18   8        0.20        1.39      4.01 o
  -3  19   8       36.90       45.04      6.38 o
  -2  19   8        9.28        6.12      3.81 o
  -1  19   8      213.63      213.73     10.66 o
   0  19   8        3.71        6.61      3.88 o
   1  19   8      210.35      207.54     14.50 o
  -2  20   8      160.02      159.07     12.01 o
  -1  20   8      201.09      168.10      9.61 o
   0  20   8      120.99      134.26     10.44 o
  -6   1   9       78.63       81.11      7.76 o
  -5   1   9       83.45       89.91      7.13 o
  -4   1   9       95.10      103.96      7.67 o
  -3   1   9      351.14      364.71     12.59 o
  -2   1   9      755.00      755.58     19.60 o
  -1   1   9       92.49       86.74      6.66 o
   0   1   9        1.22        5.72      3.20 o
   1   1   9      710.52      734.66     21.11 o
   2   1   9      545.86      536.87     15.57 o
   3   1   9        2.07        1.53      2.90 o
   4   1   9      339.77      319.17     12.38 o
  -6   2   9        7.11        9.91      4.43 o
  -5   2   9        7.74        6.33      3.79 o
  -4   2   9      524.56      528.43     17.18 o
  -3   2   9      246.58      249.61      9.86 o
  -2   2   9        0.00        3.69      3.36 o
  -1   2   9       34.54       39.38      4.79 o
   0   2   9        1.33       11.68      6.24 o
   1   2   9      113.91      121.01      8.22 o
   2   2   9        3.47        6.85      3.62 o
   3   2   9      204.26      214.94      9.86 o
   4   2   9       59.88       57.65      7.55 o
  -6   3   9       25.18       28.98      5.10 o
  -5   3   9      164.04      161.00     11.12 o
  -4   3   9      220.53      219.90     12.12 o
  -3   3   9        6.28       18.14      4.53 o
  -2   3   9      504.88      497.66     14.97 o
  -1   3   9     1169.56     1222.96     28.56 o
   0   3   9      159.86      168.90      8.36 o
   1   3   9       16.36        8.70      4.17 o
   2   3   9      549.16      570.69     24.13 o
   3   3   9      206.98      205.24      9.07 o
   4   3   9      433.21      393.67     16.61 o
  -6   4   9       15.69       25.17      5.56 o
  -5   4   9      148.40      155.44      9.78 o
  -4   4   9      124.04      105.30      8.08 o
  -3   4   9      151.62      151.60      8.44 o
  -2   4   9      134.66      139.73      7.38 o
  -1   4   9        1.12        5.67      4.52 o
   0   4   9       69.40       77.48      7.83 o
   1   4   9       62.31       59.89      6.66 o
   2   4   9       84.58       88.02      7.01 o
   3   4   9        0.66        4.15      3.13 o
   4   4   9        1.65        5.32      4.57 o
  -6   5   9      397.68      391.80     18.42 o
  -5   5   9       19.44       21.93      5.37 o
  -4   5   9       70.13       82.70      7.12 o
  -3   5   9      203.03      190.95     11.30 o
  -2   5   9      678.17      659.33     21.04 o
  -1   5   9     1392.07     1457.56     33.31 o
   0   5   9     1475.75     1572.89     35.40 o
   1   5   9      978.88     1020.07     24.98 o
   2   5   9       27.12       22.86      4.54 o
   3   5   9       16.42       11.36      3.83 o
   4   5   9      122.22      124.36      9.14 o
  -6   6   9      414.27      445.82     24.06 o
  -5   6   9        0.93        2.53      3.52 o
  -4   6   9      189.89      182.32      9.72 o
  -3   6   9      100.41      110.57      7.23 o
  -2   6   9       65.34       86.66      9.20 o
  -1   6   9       29.02       70.62     15.32 o
   0   6   9        2.85        0.43      3.10 o
   1   6   9      154.53      175.85     11.93 o
   2   6   9      371.58      366.72     13.17 o
   3   6   9       99.26       98.16      6.61 o
   4   6   9      131.63      151.14     11.61 o
  -6   7   9      215.89      224.80     12.45 o
  -5   7   9        5.31        4.53      4.79 o
  -4   7   9      793.93      773.93     22.03 o
  -3   7   9      178.88      173.43      8.67 o
  -2   7   9        0.75       -0.19      2.66 o
  -1   7   9       63.01       66.25      5.44 o
   0   7   9       62.56       65.69      6.21 o
   1   7   9       90.33      100.50      7.02 o
   2   7   9       62.17       82.38      6.16 o
   3   7   9      248.64      262.46     11.89 o
   4   7   9      531.05      521.38     19.99 o
  -6   8   9       12.70        6.40      4.28 o
  -5   8   9      156.65      151.51      8.68 o
  -4   8   9        6.73       12.83      4.34 o
  -3   8   9      140.02      121.96      7.59 o
  -2   8   9      117.97      108.10      7.26 o
  -1   8   9       44.34       60.14     11.37 o
   0   8   9       23.20       35.35      4.92 o
   1   8   9      254.68      279.45     11.50 o
   2   8   9        5.63        5.05      3.33 o
   3   8   9      113.39      118.28      8.14 o
   4   8   9       27.43       26.79      6.60 o
  -6   9   9      498.99      487.98     22.29 o
  -5   9   9        0.04        3.70      3.42 o
  -4   9   9      571.62      565.71     26.61 o
  -3   9   9      379.31      377.20     12.78 o
  -2   9   9        0.59       -2.45      3.24 o
  -1   9   9      154.41      168.21      8.79 o
   0   9   9      180.58      197.86      9.00 o
   1   9   9      475.43      483.53     15.52 o
   2   9   9      319.02      342.73     14.09 o
   3   9   9       44.12       39.81      5.34 o
   4   9   9      211.87      257.72     13.61 o
  -5  10   9        0.04        0.42      3.57 o
  -4  10   9      472.59      460.52     28.39 o
  -3  10   9      243.18      255.29     11.49 o
  -2  10   9        1.15       -0.80      3.37 o
  -1  10   9        0.44       -0.90      3.53 o
   0  10   9       14.56       15.33      4.11 o
   1  10   9       16.90       22.28      6.93 o
   2  10   9      103.11       85.81      7.52 o
   3  10   9        9.17        3.43      3.75 o
  -5  11   9       31.10       42.51      6.64 o
  -4  11   9        2.69        1.90      3.28 o
  -3  11   9       38.23       48.12      5.06 o
  -2  11   9      106.98      120.14      7.25 o
  -1  11   9      690.49      729.96     21.04 o
   0  11   9      360.41      366.09     13.53 o
   1  11   9       63.17       67.11      6.62 o
   2  11   9      128.77      142.34      8.82 o
   3  11   9      229.51      243.43     12.83 o
  -5  12   9       73.77       63.66      8.18 o
  -4  12   9        4.33        2.73      3.91 o
  -3  12   9        1.57        5.05      3.42 o
  -2  12   9      319.34      315.06     11.88 o
  -1  12   9        0.02       -3.38      4.11 o
   0  12   9       14.44       10.63      4.21 o
   1  12   9      223.77      260.80     11.65 o
   2  12   9       14.38       23.58      4.67 o
   3  12   9        9.68        9.30      4.77 o
  -5  13   9        0.00        1.53      4.45 o
  -4  13   9       15.55       24.18      5.97 o
  -3  13   9      159.63      152.70     10.84 o
  -2  13   9       39.04       33.71      5.42 o
  -1  13   9      625.42      593.52     20.78 o
   0  13   9      203.39      206.79     10.29 o
   1  13   9      176.96      161.66      8.83 o
   2  13   9        1.14        3.56      3.81 o
   3  13   9      154.65      140.14      9.92 o
  -4  14   9        3.57       -6.48      6.48 o
  -3  14   9      243.74      245.47     14.40 o
  -2  14   9       51.87       56.81      6.81 o
  -1  14   9       51.28       52.21      6.00 o
   0  14   9      103.23       98.36      7.11 o
   1  14   9        2.49       21.47     14.31 o
   2  14   9      265.06      235.52     10.86 o
  -4  15   9      352.76      320.38     17.27 o
  -3  15   9       46.14       48.08      6.99 o
  -2  15   9       14.23       17.99      5.72 o
  -1  15   9      283.75      300.42     14.07 o
   0  15   9       33.02       34.03      4.80 o
   1  15   9      422.72      467.35     16.80 o
   2  15   9      158.55      148.30      9.76 o
  -3  16   9        6.79        8.14      5.48 o
  -2  16   9       41.54       44.11      7.85 o
  -1  16   9       54.70       67.31      7.29 o
   0  16   9      118.89      130.60      9.48 o
   1  16   9       88.89      103.76      7.61 o
  -3  17   9      364.98      324.80     16.50 o
  -2  17   9      102.11      118.05      9.99 o
  -1  17   9       15.31       17.62      5.43 o
   0  17   9      345.31      358.45     16.50 o
   1  17   9       19.15       22.14      9.20 o
  -1  18   9        6.76        3.44      5.26 o
  -6   0  10        8.87       20.92      9.45 o
  -5   0  10      165.55      188.13     15.36 o
  -4   0  10      708.99      741.48     31.73 o
  -3   0  10       23.47       21.79      7.85 o
  -2   0  10        3.88        2.52      8.47 o
  -1   0  10     1183.68     1170.69     41.82 o
   0   0  10     1434.70     1522.09     51.38 o
   1   0  10      329.50      367.49     18.96 o
   2   0  10      443.55      419.93     22.28 o
   3   0  10      460.51      490.03     24.35 o
  -6   1  10      108.88      114.35      9.06 o
  -5   1  10      102.75      113.76      8.80 o
  -4   1  10       33.61       53.77      6.80 o
  -3   1  10        6.42        5.78      3.83 o
  -2   1  10        0.87        3.63      3.32 o
  -1   1  10        0.01       27.62     15.48 o
   0   1  10        0.00       44.47     18.74 o
   1   1  10        2.53       20.08     10.52 o
   2   1  10      186.84      178.07     11.62 o
   3   1  10        3.06        8.70      4.35 o
  -6   2  10        1.88        7.26      4.48 o
  -5   2  10       18.26       21.50      5.66 o
  -4   2  10      112.40      107.62      8.39 o
  -3   2  10       43.81       60.67      6.53 o
  -2   2  10        0.17        2.71      3.45 o
  -1   2  10       94.11       88.32      7.54 o
   0   2  10       68.15      105.03      9.92 o
   1   2  10      583.89      547.38     20.22 o
   2   2  10      348.04      345.48     15.40 o
   3   2  10      703.71      718.39     21.98 o
  -5   3  10        4.02        9.93      4.76 o
  -4   3  10        6.69        5.35      4.18 o
  -3   3  10      397.31      429.86     16.35 o
  -2   3  10      187.98      182.70     11.40 o
  -1   3  10       29.50       34.44      5.09 o
   0   3  10        1.84        1.29      3.93 o
   1   3  10      110.72      123.43     10.21 o
   2   3  10       60.26       61.32      6.79 o
   3   3  10       71.20       77.73      8.08 o
  -5   4  10       26.32       39.61      6.43 o
  -4   4  10      502.30      497.61     18.95 o
  -3   4  10     1360.76     1401.25     37.69 o
  -2   4  10      396.72      408.78     17.08 o
  -1   4  10      142.86      155.56      9.99 o
   0   4  10      184.48      195.75     10.48 o
   1   4  10       59.42       64.20      7.34 o
   2   4  10      308.87      296.70     12.45 o
   3   4  10       23.38       35.65      5.78 o
  -5   5  10       12.89       11.04      4.61 o
  -4   5  10       24.10       37.41      7.33 o
  -3   5  10      335.90      339.78     14.06 o
  -2   5  10        2.91        3.65      4.97 o
  -1   5  10       23.10       34.40      5.32 o
   0   5  10        3.37       -1.90      3.34 o
   1   5  10      186.96      169.78     11.30 o
   2   5  10      201.74      230.44     10.83 o
   3   5  10       74.57       68.53      7.83 o
  -5   6  10       14.91       14.14      5.56 o
  -4   6  10       51.39       57.58      6.48 o
  -3   6  10        0.16       -0.74      3.32 o
  -2   6  10      613.69      596.27     19.70 o
  -1   6  10      263.11      282.15     16.23 o
   0   6  10       38.07       30.03      5.15 o
   1   6  10       87.08       88.75      8.38 o
   2   6  10      428.54      472.63     15.87 o
   3   6  10      324.39      287.01     14.02 o
  -5   7  10       13.11       14.01      4.69 o
  -4   7  10       13.35       14.93      4.95 o
  -3   7  10        1.92        2.91      3.68 o
  -2   7  10       15.23       17.08      6.38 o
  -1   7  10       30.89       44.58      5.92 o
   0   7  10      131.39      125.28      8.96 o
   1   7  10        0.55       -1.28      3.72 o
   2   7  10       15.88       24.13      5.58 o
   3   7  10       29.10       26.08      5.43 o
  -5   8  10       15.49       14.29      4.83 o
  -4   8  10       21.49       23.86      5.07 o
  -3   8  10       17.48       23.48      5.41 o
  -2   8  10       15.84       12.97      4.39 o
  -1   8  10      324.77      323.08     12.47 o
   0   8  10      330.95      353.04     14.43 o
   1   8  10       11.05       26.66      5.52 o
   2   8  10      822.16      903.21     26.55 o
  -5   9  10       16.21       20.60      8.33 o
  -4   9  10      150.36      138.17      9.27 o
  -3   9  10      155.09      156.13      9.17 o
  -2   9  10       47.41       62.39      6.79 o
  -1   9  10        6.25        7.58      4.14 o
   0   9  10        8.15       20.26      9.64 o
   1   9  10       27.65       53.59      6.50 o
   2   9  10       71.69       92.14     12.79 o
  -4  10  10       97.68       98.41      8.32 o
  -3  10  10      468.19      495.01     17.38 o
  -2  10  10       48.07       48.94      6.10 o
  -1  10  10       14.02       13.20      4.27 o
   0  10  10      117.99      126.37      8.73 o
   1  10  10        9.91        8.07      4.87 o
   2  10  10       84.13       83.47      7.89 o
  -4  11  10       25.48       20.76      6.46 o
  -3  11  10        5.92        0.27      3.47 o
  -2  11  10        5.49        8.12      4.04 o
  -1  11  10       19.53       31.09      5.28 o
   0  11  10        1.03       -4.59      4.59 o
   1  11  10        0.02        6.30      4.12 o
   2  11  10        0.31        2.34      3.52 o
  -4  12  10        1.56       -1.66      4.32 o
  -3  12  10      465.30      427.73     20.11 o
  -2  12  10      178.82      166.07     11.42 o
  -1  12  10        3.10        6.84      4.22 o
   0  12  10      563.80      585.75     20.17 o
   1  12  10      595.55      606.69     20.88 o
  -3  13  10        9.57        4.79      5.76 o
  -2  13  10       60.52       52.86      9.33 o
  -1  13  10       71.53       81.72      6.94 o
   0  13  10        4.09        4.84      3.96 o
   1  13  10       14.97       13.73      4.79 o
  -3  14  10        5.05       -0.94      4.75 o
  -2  14  10      357.96      395.57     21.54 o
  -1  14  10      522.24      547.09     24.51 o
   0  14  10      108.80      117.86     10.08 o
  -1  15  10        0.28        5.44      5.48 o
  -4   1  11        0.44       -3.00      3.98 o
  -3   1  11      374.04      345.22     18.08 o
  -2   1  11      209.51      206.23     10.71 o
  -1   1  11        0.45       -0.86      6.38 o
   0   1  11      472.98      451.43     23.51 o
   1   1  11      789.51      853.83     38.23 o
   2   1  11      347.36      380.11     15.94 o
  -4   2  11        1.95       -3.85      3.86 o
  -3   2  11        2.80        5.88      4.71 o
  -2   2  11       56.05       66.48      7.80 o
  -1   2  11       13.59       25.01     10.36 o
   0   2  11       24.00       39.02      8.79 o
   1   2  11        0.77       53.21     34.73 o
   2   2  11       88.79       83.43     10.03 o
  -4   3  11        0.05        0.30      4.22 o
  -3   3  11       54.29       51.99      7.69 o
  -2   3  11      234.63      266.06     15.05 o
  -1   3  11      403.07      412.81     17.45 o
   0   3  11      156.84      156.43     11.16 o
   1   3  11      249.66      232.46     15.96 o
  -4   4  11      146.66      139.92      9.98 o
  -3   4  11        0.93       -5.35      5.35 o
  -2   4  11       25.67       30.31      5.56 o
  -1   4  11       26.49       46.20      7.20 o
   0   4  11        7.07       12.94      5.22 o
   1   4  11        1.80       -5.21      5.21 o
  -4   5  11      553.23      548.60     24.98 o
  -3   5  11       64.89       77.93      7.95 o
  -2   5  11       27.50       28.31      6.23 o
  -1   5  11       71.84       70.52      8.07 o
   0   5  11      128.43      133.13      8.93 o
   1   5  11      105.52      120.93      9.78 o
  -4   6  11       29.10       32.93      7.94 o
  -3   6  11       24.08       29.68      5.88 o
  -2   6  11        1.03       -4.03      4.75 o
  -1   6  11        9.15       18.47      5.12 o
   0   6  11        7.63       42.39     19.89 o
   1   6  11        3.40        4.32      5.11 o
  -3   7  11       76.21       72.33      7.82 o
  -2   7  11      111.72      117.52      9.04 o
  -1   7  11      111.46      127.30      9.12 o
   0   7  11     1726.87     1866.33     49.49 o
   1   7  11      631.50      618.87     26.26 o
  -3   8  11       89.16       88.80      9.29 o
  -2   8  11        9.39        7.47      4.56 o
  -1   8  11       23.60       34.84      5.87 o
   0   8  11      118.19      173.84     17.01 o
  -3   9  11      182.90      180.78     13.46 o
  -2   9  11      129.18      140.28     10.12 o
  -1   9  11        7.91        4.65      4.14 o
   0   9  11       40.54       50.49      7.16 o
  -2  10  11       40.02       41.58      6.85 o
  -1  10  11       13.86       36.76     12.95 o
 
#==============================================================================
