# Supplementary material for: Aniline–phenol recognition: from solution through supramolecular synthons to cocrystals
Source: IUCrJ. 2014 Jun 12;1(Pt 4):228–39. doi: 10.1107/S2052252514012081 (PMC4107923; doi:10.1107/S2052252514012081)
Supplement: Supplementary file 5 [file m-01-00228-13sup6.fcf]

data_13
#==============================================================================
_shelx_title ' datam in P2(1)'
_shelx_refln_list_code          4
_shelx_F_calc_maximum      206.42
_exptl_crystal_F_000       720.00
_reflns_d_resolution_high  0.7701
 
loop_
 _symmetry_equiv_pos_as_xyz
 'x, y, z'
 '-x, y+1/2, -z'
 
_cell_length_a     7.0572
_cell_length_b    15.4665
_cell_length_c    13.2112
_cell_angle_alpha  90.000
_cell_angle_beta   98.980
_cell_angle_gamma  90.000
 
_shelx_F_squared_multiplier     1.000
 
loop_
 _refln_index_h
 _refln_index_k
 _refln_index_l
 _refln_F_squared_calc
 _refln_F_squared_meas
 _refln_F_squared_sigma
 _refln_observed_status
   0 -20   0      134.69      150.07     15.54 o
   1 -19   0       32.19       60.11      9.81 o
   2 -19   0        6.78       11.61      7.08 o
   0 -18   0       81.70      102.64     13.49 o
   1 -18   0        9.66        7.38      4.72 o
   2 -18   0       94.58      107.38     11.47 o
   3 -18   0       50.98       55.22      9.39 o
   4 -18   0      202.73      208.48     16.58 o
   1 -17   0      214.06      218.44      9.58 o
   2 -17   0      129.36      153.79     20.65 o
   3 -17   0      300.73      309.53     16.77 o
   4 -17   0       96.04      102.69     11.28 o
   0 -16   0     2312.40     2230.19     61.75 o
   1 -16   0       48.20       50.97      5.51 o
   2 -16   0      516.15      511.73     20.29 o
   3 -16   0       76.26       76.45     10.26 o
   4 -16   0      219.95      210.85     14.02 o
   5 -16   0      116.28      100.01     12.29 o
   1 -15   0      623.98      609.65     14.17 o
   2 -15   0       12.58       21.75      4.61 o
   3 -15   0      193.38      180.65     12.13 o
   4 -15   0       10.09       16.77      6.36 o
   5 -15   0      101.44      118.81     12.29 o
   6 -15   0       20.21       20.97     11.25 o
   0 -14   0      142.74      161.82      8.15 o
   1 -14   0       29.06       26.20      3.91 o
   2 -14   0       55.03       64.66      6.47 o
   3 -14   0      123.97      123.98     11.45 o
   4 -14   0      453.26      461.44     19.23 o
   5 -14   0       26.98       28.73      8.53 o
   6 -14   0      262.08      251.52     16.90 o
   1 -13   0      403.36      402.09     10.02 o
   2 -13   0      993.40     1002.94     17.50 o
   3 -13   0      533.87      511.45     17.90 o
   4 -13   0      196.37      188.02     12.13 o
   5 -13   0      238.15      232.36     14.58 o
   6 -13   0       30.34       51.67      9.10 o
   0 -12   0     1517.42     1572.30     64.81 o
   1 -12   0      547.09      553.61     11.18 o
   2 -12   0     3614.16     3569.53     44.14 o
   3 -12   0     2088.96     2078.93     43.01 o
   4 -12   0     2178.58     2212.61     47.93 o
   5 -12   0      576.00      571.41     27.19 o
   6 -12   0      324.81      353.30     18.11 o
   7 -12   0      165.20      155.21     14.32 o
   1 -11   0     2592.43     2565.52     31.33 o
   2 -11   0     1154.23     1160.43     17.21 o
   3 -11   0     1058.49     1040.51     24.66 o
   4 -11   0       69.96       62.89      8.10 o
   5 -11   0      227.32      219.59     18.81 o
   6 -11   0       88.27       95.72     15.74 o
   7 -11   0       80.85       94.82     11.69 o
   0 -10   0      358.52      363.76     15.13 o
   1 -10   0      945.96      957.03     13.58 o
   2 -10   0        0.30        1.85      1.91 o
   3 -10   0     2095.13     2044.79     37.40 o
   4 -10   0      917.60      917.48     23.72 o
   5 -10   0      137.87      133.32      9.66 o
   6 -10   0      279.85      261.66     14.67 o
   7 -10   0       95.30       91.65     12.27 o
   1  -9   0     1510.81     1559.37     18.17 o
   2  -9   0     1334.18     1324.53     16.14 o
   3  -9   0      647.65      605.42     14.05 o
   4  -9   0        5.05        9.10      4.60 o
   5  -9   0        5.00        3.42      4.89 o
   6  -9   0       84.53      108.78     12.06 o
   7  -9   0      454.60      498.26     21.48 o
   8  -9   0        9.72        7.10      6.05 o
   0  -8   0     5042.60     5203.68    100.21 o
   1  -8   0     1755.34     1776.41     14.37 o
   2  -8   0     3088.76     3192.39     30.47 o
   3  -8   0      377.47      373.61     10.63 o
   4  -8   0      196.45      191.48      9.02 o
   5  -8   0      155.96      191.66     22.29 o
   6  -8   0      100.89      119.75     16.56 o
   7  -8   0       49.67       57.43      8.74 o
   8  -8   0       26.88       37.55      9.38 o
   1  -7   0     1568.96     1583.60     11.93 o
   2  -7   0      124.79      143.33      7.56 o
   3  -7   0     1214.94     1207.72     20.49 o
   4  -7   0       81.65       75.92      6.28 o
   5  -7   0      524.67      540.55     28.21 o
   6  -7   0      568.74      561.65     18.76 o
   7  -7   0      377.85      360.76     28.01 o
   8  -7   0      120.98      111.52     14.31 o
   0  -6   0     9793.55     9953.38     69.42 o
   1  -6   0      851.11      880.12     10.33 o
   2  -6   0     3811.85     3603.54     75.65 o
   3  -6   0     3033.93     3102.73     42.44 o
   4  -6   0     1364.15     1296.61     23.92 o
   5  -6   0     1330.04     1369.95     44.16 o
   6  -6   0        8.30       13.49      4.99 o
   7  -6   0      156.16      152.51     15.95 o
   8  -6   0      231.69      230.81     26.37 o
   1  -5   0     1592.76     1589.91      8.83 o
   2  -5   0      250.75      252.48      5.88 o
   3  -5   0     1118.75     1109.09     11.00 o
   4  -5   0      331.94      277.52      6.30 o
   5  -5   0      432.59      416.41      8.89 o
   6  -5   0        5.57        6.57      2.51 o
   7  -5   0      150.28      135.68     10.28 o
   8  -5   0       63.97       66.68     13.09 o
   0  -4   0     3844.48     4027.39     36.54 o
   1  -4   0     8413.48     8527.50     33.15 o
   2  -4   0      175.74      179.88     14.11 o
   3  -4   0      550.26      608.47      7.27 o
   4  -4   0     1931.31     1866.21     21.79 o
   5  -4   0      266.82      256.19      7.56 o
   6  -4   0      134.32      135.60      7.46 o
   7  -4   0      594.75      566.10     33.31 o
   8  -4   0       70.26       76.98      9.68 o
   1  -3   0     3577.63     3723.53     19.90 o
   2  -3   0     2539.78     2542.73     17.06 o
   3  -3   0     1496.17     1429.86     13.55 o
   4  -3   0      859.12      844.41     13.59 o
   5  -3   0      861.03      832.20     18.71 o
   6  -3   0      504.94      478.33     19.74 o
   7  -3   0       96.75       86.16     10.38 o
   8  -3   0      144.48      131.88     34.35 o
   1  -2   0       10.00       13.29      1.88 o
   2  -2   0     2764.81     2877.83     19.25 o
   3  -2   0      833.04      830.90      9.74 o
   4  -2   0      260.35      294.07      5.95 o
   5  -2   0      723.12      710.53     13.65 o
   6  -2   0      135.82      142.59      6.00 o
   7  -2   0       76.97       71.69      7.00 o
   8  -2   0       24.07       34.53      9.81 o
   9  -2   0      116.35      125.94     22.49 o
   1  -1   0      108.22       63.79      2.04 o
   2  -1   0     8027.69     7838.79     50.40 o
   3  -1   0     3934.55     3884.23     31.16 o
   4  -1   0     2757.15     2800.91     28.79 o
   5  -1   0      590.86      577.78     10.48 o
   6  -1   0      798.19      795.64     30.48 o
   7  -1   0      115.92      108.15     11.90 o
   8  -1   0      153.29      130.88     10.51 o
   9  -1   0       29.65        5.72     12.68 o
   3   0   0     2682.77     2702.61     22.89 o
   4   0   0     1923.81     2055.96     21.98 o
   5   0   0      854.02      818.61     13.98 o
   6   0   0       77.66       90.25      7.45 o
   7   0   0      184.28      187.26     13.69 o
   8   0   0      128.58      108.36     17.58 o
   9   0   0       17.14       24.13     14.72 o
   1   1   0       96.06       61.35      1.45 o
   2   1   0     8035.19     7861.46     58.37 o
   3   1   0     3935.22     3900.24     30.28 o
   4   1   0     2789.39     2793.66     60.72 o
   5   1   0      584.54      571.74     14.86 o
   6   1   0      799.10      794.31     26.46 o
   7   1   0      124.44      137.82      9.04 o
   8   1   0      152.23      141.22     15.74 o
   9   1   0       31.12       24.19      8.66 o
   1   2   0       10.28       11.02      0.86 o
   2   2   0     2761.54     2903.94     28.30 o
   3   2   0      837.36      834.64     14.66 o
   4   2   0      267.77      279.95      8.81 o
   5   2   0      723.24      679.61     13.98 o
   6   2   0      155.37      160.70     14.94 o
   7   2   0       72.80       71.72      7.96 o
   8   2   0       19.74       36.10      7.85 o
   9   2   0      112.58      136.95     17.79 o
   1   3   0     3590.26     3778.32     43.75 o
   2   3   0     2598.72     2531.83     19.60 o
   3   3   0     1494.76     1419.01     19.95 o
   4   3   0      890.25      838.92     26.99 o
   5   3   0      863.59      804.84     40.94 o
   6   3   0      516.01      529.43     22.29 o
   7   3   0       95.52       75.53      8.91 o
   8   3   0      149.25      162.16     11.93 o
   1   4   0     8379.16     8672.97    100.59 o
   2   4   0      178.11      179.03      2.43 o
   3   4   0      560.21      616.88     12.27 o
   4   4   0     1926.89     1795.19     57.62 o
   5   4   0      271.03      273.48     10.99 o
   6   4   0      142.71      129.97     12.88 o
   7   4   0      591.19      634.53     21.92 o
   8   4   0       72.63       73.15     10.11 o
   1   5   0     1698.48     1704.34     27.40 o
   2   5   0      233.69      236.96      7.66 o
   3   5   0     1131.67     1109.43     23.60 o
   4   5   0      330.34      290.27      9.10 o
   5   5   0      434.49      438.74     14.00 o
   6   5   0        6.01       11.68      5.72 o
   7   5   0      151.40      150.37     11.65 o
   8   5   0       65.41       94.14     16.77 o
   1   6   0      859.56      894.69     18.81 o
   2   6   0     3785.11     3637.10     42.85 o
   3   6   0     3011.48     3091.22     43.37 o
   4   6   0     1358.35     1267.92     23.79 o
   5   6   0     1319.77     1374.83     39.87 o
   6   6   0        6.44       13.70      5.49 o
   7   6   0      154.64      195.26     12.72 o
   8   6   0      244.58      245.96     29.03 o
   1   7   0     1488.56     1500.54     20.89 o
   2   7   0      124.00      143.53      5.49 o
   3   7   0     1216.59     1207.47     38.27 o
   4   7   0       85.27       92.58      6.17 o
   5   7   0      505.36      514.81     16.32 o
   6   7   0      572.43      575.34     19.66 o
   7   7   0      371.51      372.56     17.93 o
   8   7   0      124.42       98.59     17.17 o
   1   8   0     1765.66     1792.47     24.98 o
   2   8   0     3105.76     3254.64     45.08 o
   3   8   0      370.51      350.95     15.40 o
   4   8   0      194.24      201.03     15.13 o
   5   8   0      158.00      173.85      9.95 o
   6   8   0       97.39      126.84     10.12 o
   7   8   0       50.04       46.30      9.25 o
   8   8   0       28.63       47.89     10.24 o
   1   9   0     1522.11     1632.45     27.40 o
   2   9   0     1314.47     1316.40     28.01 o
   3   9   0      645.17      583.51     18.60 o
   4   9   0        4.63       11.30      4.60 o
   5   9   0        4.27       16.74      9.20 o
   6   9   0       86.65       81.62     10.22 o
   7   9   0      459.23      505.06     22.21 o
   8   9   0        8.53       -3.96      6.50 o
   0  10   0      340.73      342.67     10.63 o
   1  10   0      938.10      933.07     12.84 o
   2  10   0        0.97        1.84      2.89 o
   3  10   0     2108.27     1994.16     59.30 o
   4  10   0      912.79      906.41     23.56 o
   5  10   0      138.18      123.83     10.22 o
   6  10   0      285.02      262.26     15.03 o
   7  10   0       95.95      101.06     12.00 o
   1  11   0     2644.72     2615.86     29.64 o
   2  11   0     1138.63     1155.95     24.40 o
   3  11   0     1066.34     1054.47     25.00 o
   4  11   0       68.35       79.33      7.81 o
   5  11   0      226.95      202.33     13.29 o
   6  11   0       88.33       95.03     10.53 o
   7  11   0       80.32       83.83     11.98 o
   0  12   0     1520.82     1573.48     36.39 o
   1  12   0      546.39      550.85     14.28 o
   2  12   0     3581.94     3619.69     61.46 o
   3  12   0     2083.25     2094.19     42.48 o
   4  12   0     2167.29     2244.38     49.15 o
   5  12   0      574.11      599.98     22.08 o
   6  12   0      318.33      362.68     18.44 o
   7  12   0      164.24      151.35     26.58 o
   1  13   0      387.29      375.82     12.71 o
   2  13   0     1003.13     1016.77     24.62 o
   3  13   0      522.14      517.08     18.07 o
   4  13   0      193.69      207.41     16.36 o
   5  13   0      232.08      247.91     15.32 o
   6  13   0       30.44       44.18      9.68 o
   0  14   0      129.39      145.98      9.00 o
   1  14   0       27.24       37.78      4.91 o
   2  14   0       62.12       69.86      8.59 o
   3  14   0      122.56      123.24      9.68 o
   4  14   0      465.49      492.62     27.40 o
   5  14   0       28.53       46.86      8.67 o
   6  14   0      264.66      256.59     17.74 o
   1  15   0      632.14      678.19     19.35 o
   2  15   0       12.44       15.41      5.59 o
   3  15   0      187.54      192.18     11.98 o
   4  15   0        8.57        3.48      6.36 o
   5  15   0      100.09      130.67     16.15 o
   6  15   0       20.24       42.59     30.26 o
   0  16   0     2307.78     2234.87     57.86 o
   1  16   0       49.32       69.44     23.10 o
   2  16   0      519.97      543.96     21.11 o
   3  16   0       83.96      112.41     11.86 o
   4  16   0      220.25      198.45     14.74 o
   5  16   0      113.97      108.65     13.01 o
   1  17   0      210.76      210.93     11.98 o
   2  17   0      131.07      166.13     11.93 o
   3  17   0      305.45      327.95     17.32 o
   4  17   0      101.85      104.21     17.99 o
   0  18   0       86.28       73.19     14.31 o
   1  18   0        8.38        7.10      8.79 o
   2  18   0      100.25      104.21     11.20 o
   3  18   0       46.76       54.78     12.06 o
   4  18   0      212.84      205.91     17.82 o
   1  19   0       30.99        7.87      7.36 o
   2  19   0        6.90       13.33      7.07 o
   0  20   0      131.69      172.15     20.45 o
   0 -20   1      106.09       98.96     13.90 o
  -2 -19   1      300.10      251.44     16.47 o
  -1 -19   1       89.26       88.07     21.26 o
   0 -19   1      419.37      379.78     16.32 o
   1 -19   1       98.70      101.63     10.94 o
   2 -19   1      202.64      167.66     19.83 o
  -4 -18   1       92.03       82.45     11.40 o
  -3 -18   1      100.78      115.73     13.09 o
  -2 -18   1       23.90       18.46      7.37 o
  -1 -18   1      584.82      597.11     18.34 o
   0 -18   1       59.30       65.35      7.21 o
   1 -18   1      267.26      250.93     15.26 o
   2 -18   1       29.87       33.45     10.84 o
   3 -18   1      155.10      169.42     14.16 o
  -4 -17   1      352.86      354.33     18.94 o
  -3 -17   1      329.20      320.93     18.34 o
  -2 -17   1      230.12      223.83      9.91 o
  -1 -17   1       59.31       65.78      5.98 o
   0 -17   1       83.75       93.94      7.92 o
   1 -17   1      518.06      507.34     14.40 o
   2 -17   1        7.64        3.77      5.92 o
   3 -17   1      929.51      940.92     40.89 o
   4 -17   1        0.39       -4.43      6.17 o
  -5 -16   1       95.21       89.33     23.31 o
  -4 -16   1      295.67      278.28     16.33 o
  -3 -16   1      896.76      846.44     27.03 o
  -2 -16   1      192.66      201.65     16.78 o
  -1 -16   1      138.61      135.56      7.70 o
   0 -16   1      527.47      535.63     28.21 o
   1 -16   1       93.89       93.34     10.24 o
   2 -16   1      351.22      355.16     16.29 o
   3 -16   1       44.44       48.54      8.50 o
   4 -16   1       80.39       76.41     11.49 o
   5 -16   1       18.10       27.41      8.37 o
  -6 -15   1      149.97      137.99     14.02 o
  -5 -15   1      109.75      118.66     13.29 o
  -4 -15   1      215.14      220.13     13.73 o
  -3 -15   1      204.22      202.54     11.71 o
  -2 -15   1      116.05      140.87     16.34 o
  -1 -15   1      569.17      583.87     13.80 o
   0 -15   1      451.55      432.43     10.85 o
   1 -15   1      806.85      819.86     17.24 o
   2 -15   1      538.24      492.78     29.87 o
   3 -15   1      144.46      162.41     11.55 o
   4 -15   1       33.45       42.26      7.92 o
   5 -15   1        1.51       -5.14      5.14 o
  -6 -14   1       84.23      100.48     11.55 o
  -5 -14   1       26.48       35.73      8.10 o
  -4 -14   1       95.87      130.19     10.12 o
  -3 -14   1      110.65      127.06     12.88 o
  -2 -14   1      271.04      259.38      8.75 o
  -1 -14   1      296.38      298.73     14.32 o
   0 -14   1        7.66       15.56      5.59 o
   1 -14   1      384.23      380.45     11.82 o
   2 -14   1      434.65      417.90     14.75 o
   3 -14   1      504.17      531.44     19.21 o
   4 -14   1      109.84      110.27     10.53 o
   5 -14   1      545.38      542.92     23.51 o
   6 -14   1      363.07      330.86     19.95 o
  -6 -13   1      210.69      224.36     14.87 o
  -5 -13   1      354.71      385.79     17.64 o
  -4 -13   1      149.73      145.47     10.70 o
  -3 -13   1      495.98      467.02     18.40 o
  -2 -13   1      302.77      318.35      8.96 o
  -1 -13   1      317.23      324.01      9.02 o
   0 -13   1      704.69      695.08     13.54 o
   1 -13   1      814.95      821.89     15.42 o
   2 -13   1      360.40      351.54      8.76 o
   3 -13   1      525.61      522.61     25.76 o
   4 -13   1      408.81      362.26     36.39 o
   5 -13   1      296.26      263.33     33.12 o
   6 -13   1      230.33      199.84     36.39 o
  -7 -12   1       32.22       26.75      8.95 o
  -6 -12   1      237.22      210.38     14.89 o
  -5 -12   1      132.41      150.14     11.42 o
  -4 -12   1       23.31       23.11      6.95 o
  -3 -12   1     1957.61     1993.50     40.24 o
  -2 -12   1      242.82      236.26      6.95 o
  -1 -12   1     2432.79     2504.21     32.89 o
   0 -12   1      320.67      330.95     12.57 o
   1 -12   1      407.70      396.87      7.13 o
   2 -12   1      105.07      101.88     10.33 o
   3 -12   1      253.54      266.02     12.52 o
   4 -12   1       76.07       68.96      8.50 o
   5 -12   1      294.02      340.07     20.45 o
   6 -12   1       47.14       41.14      9.13 o
   7 -12   1      142.55      149.72     18.20 o
  -7 -11   1      742.21      767.30     29.30 o
  -6 -11   1      267.38      269.89     15.45 o
  -5 -11   1     1389.47     1410.29     35.96 o
  -4 -11   1      400.81      411.53     15.47 o
  -3 -11   1       13.51       17.67      3.93 o
  -2 -11   1      419.06      429.05      9.11 o
  -1 -11   1      731.80      760.13     10.71 o
   0 -11   1     2985.57     2983.46     57.54 o
   1 -11   1      654.00      689.99      9.40 o
   2 -11   1     1223.72     1209.17     17.54 o
   3 -11   1      480.30      492.39     15.87 o
   4 -11   1       58.13       57.58      6.12 o
   5 -11   1      360.05      355.92     15.12 o
   6 -11   1      516.86      564.75     47.84 o
   7 -11   1      216.93      209.31     15.72 o
  -7 -10   1       66.68       68.91     10.07 o
  -6 -10   1      428.67      434.50     23.72 o
  -5 -10   1      266.53      252.57     14.72 o
  -4 -10   1      794.53      815.06     21.18 o
  -3 -10   1     1875.48     1802.46     34.22 o
  -2 -10   1     1690.90     1704.13     22.06 o
  -1 -10   1     2972.52     3011.50     28.46 o
   0 -10   1      381.71      368.80      5.68 o
   1 -10   1      824.06      822.52     11.04 o
   2 -10   1      335.95      316.36      4.87 o
   3 -10   1       61.81       66.51     23.10 o
   4 -10   1      920.08      923.32     23.63 o
   5 -10   1        4.77        3.16      3.54 o
   6 -10   1       34.95       35.61      7.66 o
   7 -10   1      136.91      116.49     23.72 o
  -8  -9   1      203.69      197.79     16.01 o
  -7  -9   1      225.64      225.91     15.23 o
  -6  -9   1      140.79      133.15     10.48 o
  -5  -9   1      706.93      719.81     20.85 o
  -4  -9   1      480.50      453.51     14.58 o
  -3  -9   1      892.41      888.88     19.21 o
  -2  -9   1      246.94      264.13      6.08 o
  -1  -9   1     1086.32     1138.83     12.80 o
   0  -9   1      871.24      884.23      9.18 o
   1  -9   1     1391.19     1428.70     13.74 o
   2  -9   1      373.88      354.20      5.51 o
   3  -9   1      786.20      783.51     18.44 o
   4  -9   1      268.16      257.61     11.23 o
   5  -9   1      249.00      240.97     12.38 o
   6  -9   1      104.69      112.01     10.20 o
   7  -9   1       64.03       68.73      9.53 o
  -8  -8   1      102.51      110.46     12.03 o
  -7  -8   1      202.16      203.97     13.75 o
  -6  -8   1      326.68      344.06     15.12 o
  -5  -8   1      170.19      170.23     11.86 o
  -4  -8   1      592.63      568.14     15.47 o
  -3  -8   1       80.86       58.15      5.18 o
  -2  -8   1     8745.68     9047.40     84.20 o
  -1  -8   1      555.53      611.05      8.62 o
   0  -8   1     1611.99     1607.04     13.21 o
   1  -8   1      230.37      244.71      5.25 o
   2  -8   1     2449.59     2433.17     17.98 o
   3  -8   1     1214.87     1175.31     23.17 o
   4  -8   1      880.44      897.64     22.69 o
   5  -8   1      373.49      387.83     14.24 o
   6  -8   1      553.09      574.47     36.80 o
   7  -8   1        0.34        3.01      4.69 o
   8  -8   1      333.28      315.23     49.89 o
  -8  -7   1        9.64       15.92      7.17 o
  -7  -7   1      185.88      198.03     12.28 o
  -6  -7   1        9.74       27.81      8.79 o
  -5  -7   1       93.98      100.91      7.92 o
  -4  -7   1      222.08      210.71      8.66 o
  -3  -7   1      256.28      264.08      8.21 o
  -2  -7   1     1323.91     1304.92     16.19 o
  -1  -7   1     3014.74     3073.26     23.59 o
   0  -7   1     1033.64      927.32      7.91 o
   1  -7   1     4953.67     5057.51     32.85 o
   2  -7   1      166.10      146.13      2.71 o
   3  -7   1      468.09      478.14     12.10 o
   4  -7   1     1211.49     1287.43     26.02 o
   5  -7   1       61.33       69.49     14.52 o
   6  -7   1      253.82      277.83     14.00 o
   7  -7   1      228.21      219.07     21.06 o
   8  -7   1       62.36       56.77     16.56 o
  -8  -6   1        4.32        5.41      6.34 o
  -7  -6   1      242.62      243.14     13.56 o
  -6  -6   1      171.23      167.06     10.22 o
  -5  -6   1      372.01      374.91     15.74 o
  -4  -6   1      743.15      722.28     15.23 o
  -3  -6   1      723.35      709.72     14.00 o
  -2  -6   1      709.66      686.12      9.29 o
  -1  -6   1      389.64      399.67      4.65 o
   0  -6   1     1481.47     1482.46     10.46 o
   1  -6   1      968.14      926.49      7.41 o
   2  -6   1     2138.52     2143.57     25.81 o
   3  -6   1      416.67      367.66     13.19 o
   4  -6   1      465.86      449.12      9.77 o
   5  -6   1      159.00      150.86      7.33 o
   6  -6   1      217.39      198.84     12.88 o
   7  -6   1      254.89      286.01     16.36 o
   8  -6   1      114.23       98.27     11.78 o
  -8  -5   1      395.63      423.29     42.32 o
  -7  -5   1      708.01      727.64     52.54 o
  -6  -5   1       30.68       37.98      5.97 o
  -5  -5   1     1234.24     1205.48     31.80 o
  -4  -5   1     3631.81     3459.53     77.45 o
  -3  -5   1     2811.52     2743.05     35.99 o
  -2  -5   1     2419.92     2306.55     22.08 o
  -1  -5   1    10801.53    10885.22     60.35 o
   0  -5   1     1139.81     1197.20      8.58 o
   1  -5   1     6579.81     6671.60     34.67 o
   2  -5   1     1460.18     1425.52     13.48 o
   3  -5   1     1892.66     1845.99     25.39 o
   4  -5   1      594.02      625.23     10.41 o
   5  -5   1      486.54      502.28     10.16 o
   6  -5   1      802.27      772.29     33.41 o
   7  -5   1      118.68       88.47     21.06 o
   8  -5   1      157.37      146.20     15.13 o
  -8  -4   1       17.56       20.97      6.50 o
  -7  -4   1       58.03       62.96     15.74 o
  -6  -4   1      918.01      886.71     22.51 o
  -5  -4   1      108.72      100.89      4.37 o
  -4  -4   1      277.12      264.21     13.29 o
  -3  -4   1     1603.23     1598.65     22.08 o
  -2  -4   1      569.44      569.25      7.24 o
  -1  -4   1    42610.51    41769.72    274.51 o
   0  -4   1     5666.12     5649.99     26.45 o
   1  -4   1    16507.58    16660.25    110.62 o
   2  -4   1     3864.66     3848.53     49.86 o
   3  -4   1     1521.75     1520.19     15.58 o
   4  -4   1       76.67       78.87      3.06 o
   5  -4   1     2335.99     2315.14     34.87 o
   6  -4   1      177.44      186.95      6.82 o
   7  -4   1      433.25      384.12     16.44 o
   8  -4   1       32.02       34.21      6.46 o
  -9  -3   1      125.41      116.95     21.26 o
  -8  -3   1      287.03      264.08     14.54 o
  -7  -3   1      828.34      793.94     17.15 o
  -6  -3   1       12.05       14.29      6.45 o
  -5  -3   1     1131.08     1156.36     28.91 o
  -4  -3   1      267.52      262.58     11.87 o
  -3  -3   1     1760.97     1601.71     27.66 o
  -2  -3   1      403.44      385.72      6.28 o
  -1  -3   1      104.10      122.63      4.35 o
   0  -3   1     3663.07     3739.25     15.90 o
   1  -3   1     1686.09     1684.81     11.63 o
   2  -3   1     2170.95     2151.57     17.02 o
   3  -3   1      884.90      924.22     10.37 o
   4  -3   1      908.28      889.41     12.15 o
   5  -3   1      388.04      398.82     16.80 o
   6  -3   1      218.43      203.82     10.27 o
   7  -3   1      192.39      173.10     13.08 o
   8  -3   1        5.73       17.58     10.22 o
  -9  -2   1       64.40       96.50     18.40 o
  -8  -2   1      552.29      484.73     17.50 o
  -7  -2   1       48.65       53.94      8.95 o
  -6  -2   1     3670.13     3656.41     97.52 o
  -5  -2   1      300.56      307.16      6.97 o
  -4  -2   1     5074.76     5202.37     47.50 o
  -3  -2   1     1041.97     1050.64     11.60 o
  -2  -2   1     2364.67     2353.96     19.89 o
  -1  -2   1     3147.89     3155.52     18.56 o
   0  -2   1       83.24       21.33      1.32 o
   1  -2   1     2380.51     2325.08     15.80 o
   2  -2   1     4521.74     4537.50     48.61 o
   3  -2   1     1287.61     1316.51     13.25 o
   4  -2   1     1304.30     1306.81     16.12 o
   5  -2   1     1039.76     1049.22     25.24 o
   6  -2   1      140.47      144.86      6.82 o
   7  -2   1       42.91       35.63      4.15 o
   8  -2   1      125.73      125.75     10.03 o
  -9  -1   1       79.65       80.56     20.04 o
  -8  -1   1      149.05      105.39     11.48 o
  -7  -1   1      151.76      159.26     10.55 o
  -6  -1   1     2908.58     2885.91     47.38 o
  -5  -1   1      675.91      670.55     11.20 o
  -4  -1   1    13126.98    13898.81    111.80 o
  -3  -1   1     3903.53     3875.36     64.55 o
  -2  -1   1    22602.92    22532.18    102.36 o
  -1  -1   1      463.68      436.59      6.34 o
   1  -1   1     1390.55     1331.17     27.81 o
   2  -1   1     6102.55     6389.89     40.77 o
   3  -1   1      879.69      841.17      9.39 o
   4  -1   1     1884.51     1956.06     27.12 o
   5  -1   1       33.87       35.21      5.68 o
   6  -1   1      791.35      805.67     23.26 o
   7  -1   1       20.91       20.75      4.06 o
   8  -1   1      104.04      110.87     11.00 o
  -9   0   1        0.03       20.45     13.09 o
  -8   0   1       62.64       59.54      8.40 o
  -7   0   1      264.72      253.66      9.80 o
  -6   0   1       32.97       37.13      4.36 o
  -5   0   1      894.59      903.58     13.95 o
  -4   0   1     2139.56     2195.92     23.35 o
  -3   0   1      907.11      903.09      9.53 o
  -2   0   1     6390.45     6437.50     38.36 o
  -1   0   1       80.83       54.74      0.95 o
   1   0   1       60.44       59.18      0.98 o
   2   0   1      641.82      642.12      6.11 o
   3   0   1      116.95      120.28      2.94 o
   4   0   1     1193.59     1219.96     14.78 o
   5   0   1     1254.30     1223.85     21.01 o
   6   0   1      187.20      177.58      6.00 o
   7   0   1      288.68      307.72     24.53 o
   8   0   1        0.80       14.35      6.19 o
  -9   1   1       81.55      122.64     12.81 o
  -8   1   1      156.46      143.47     12.13 o
  -7   1   1      158.73      149.03     10.56 o
  -6   1   1     2901.08     2849.02     38.21 o
  -5   1   1      670.03      661.72     10.93 o
  -4   1   1    13034.95    13588.65    108.89 o
  -3   1   1     3830.97     3864.79     44.58 o
  -2   1   1    22404.33    22596.56    141.56 o
  -1   1   1      471.44      449.73     13.70 o
   1   1   1     1290.88     1305.21     14.93 o
   2   1   1     6250.03     6385.99     35.98 o
   3   1   1      920.02      899.09      9.06 o
   4   1   1     1884.52     1955.15     19.99 o
   5   1   1       36.02       29.84      2.94 o
   6   1   1      781.03      773.65     38.85 o
   7   1   1       19.08       30.91     13.49 o
   8   1   1      105.75       99.46     10.43 o
  -9   2   1       63.70       75.36     25.35 o
  -8   2   1      542.55      546.31     25.56 o
  -7   2   1       52.36       70.24      7.56 o
  -6   2   1     3626.01     3571.26     92.08 o
  -5   2   1      306.95      293.86      6.58 o
  -4   2   1     5018.26     5060.34     45.76 o
  -3   2   1     1050.23     1064.25     10.71 o
  -2   2   1     2348.95     2409.00     34.55 o
  -1   2   1     3180.99     3111.54     34.35 o
   1   2   1     2371.73     2328.02     18.48 o
   2   2   1     4523.43     4432.05     46.58 o
   3   2   1     1282.91     1318.02     11.32 o
   4   2   1     1321.50     1322.26     15.87 o
   5   2   1     1037.45      991.78     28.87 o
   6   2   1      132.24      124.78     20.04 o
   7   2   1       44.83       33.08      6.68 o
   8   2   1      125.14      136.67     27.60 o
  -9   3   1      126.66      112.28     14.93 o
  -8   3   1      291.32      317.01     16.41 o
  -7   3   1      832.24      807.94     24.98 o
  -6   3   1       11.72       14.30      3.03 o
  -5   3   1     1162.24     1144.23     15.97 o
  -4   3   1      259.23      254.35      7.03 o
  -3   3   1     1793.12     1695.40     15.35 o
  -2   3   1      381.64      370.69      5.07 o
  -1   3   1      114.21      130.45      2.34 o
   0   3   1     3604.17     3629.48     31.89 o
   1   3   1     1701.47     1695.45     15.87 o
   2   3   1     2188.14     2159.83     23.70 o
   3   3   1      886.11      927.83     15.03 o
   4   3   1      918.19      914.79     18.20 o
   5   3   1      378.23      386.28     12.27 o
   6   3   1      203.00      208.60     31.49 o
   7   3   1      199.45      182.58     12.06 o
   8   3   1        5.80        2.39      6.17 o
  -8   4   1       21.33       29.35     17.99 o
  -7   4   1       62.95       64.36      8.79 o
  -6   4   1      936.79      991.75     39.46 o
  -5   4   1      114.57      111.29      6.92 o
  -4   4   1      278.15      280.56      5.22 o
  -3   4   1     1585.89     1538.56     17.87 o
  -2   4   1      579.08      575.22      9.81 o
  -1   4   1    42557.90    41741.09    429.36 o
   0   4   1     5641.97     5564.03     52.75 o
   1   4   1    16494.99    16649.66    286.24 o
   2   4   1     3812.23     3827.88     42.73 o
   3   4   1     1503.04     1522.19     42.53 o
   4   4   1       80.21       92.00     12.88 o
   5   4   1     2316.48     2345.99     41.78 o
   6   4   1      188.54      190.20     10.24 o
   7   4   1      433.20      443.65     27.60 o
   8   4   1       28.77       35.09      8.37 o
  -8   5   1      402.71      428.31     20.64 o
  -7   5   1      691.75      698.07     23.99 o
  -6   5   1       29.13       29.69      6.21 o
  -5   5   1     1227.54     1218.13     26.46 o
  -4   5   1     3651.30     3487.43     51.41 o
  -3   5   1     2828.96     2698.13     40.54 o
  -2   5   1     2507.35     2342.25     22.91 o
  -1   5   1    10716.82    10701.17    141.07 o
   0   5   1     1126.18     1166.21     16.36 o
   1   5   1     6576.58     6657.10     59.56 o
   2   5   1     1405.36     1413.09     26.78 o
   3   5   1     1864.39     1845.79     27.60 o
   4   5   1      605.26      634.65     14.74 o
   5   5   1      482.65      497.61     14.58 o
   6   5   1      822.97      853.54     23.11 o
   7   5   1      116.87      110.94     10.26 o
   8   5   1      158.60      164.18     17.58 o
  -8   6   1        4.57       -5.59      5.59 o
  -7   6   1      246.53      254.91     14.45 o
  -6   6   1      176.84      176.36     10.63 o
  -5   6   1      367.66      390.67     13.44 o
  -4   6   1      749.74      705.92      9.48 o
  -3   6   1      732.74      720.46      9.57 o
  -2   6   1      711.59      717.40     10.14 o
  -1   6   1      381.62      381.83      4.67 o
   0   6   1     1495.54     1451.22     20.45 o
   1   6   1      963.79      925.52     20.24 o
   2   6   1     2164.99     2231.31     28.76 o
   3   6   1      421.92      393.34     10.22 o
   4   6   1      465.22      474.57     13.29 o
   5   6   1      168.99      179.33     14.52 o
   6   6   1      216.21      207.41     10.22 o
   7   6   1      253.35      296.47     33.94 o
   8   6   1      111.47      110.48     20.85 o
  -8   7   1        8.87       14.88      7.95 o
  -7   7   1      188.90      184.70     13.44 o
  -6   7   1        9.65       13.51      5.92 o
  -5   7   1       99.00       99.83      8.10 o
  -4   7   1      231.90      217.48      9.08 o
  -3   7   1      257.15      257.70      5.39 o
  -2   7   1     1303.33     1269.01     16.64 o
  -1   7   1     3078.67     3057.50     41.10 o
   0   7   1     1017.92      907.37     15.54 o
   1   7   1     4930.63     5054.38     72.79 o
   2   7   1      163.18      125.05      5.34 o
   3   7   1      470.22      501.12     11.84 o
   4   7   1     1196.32     1227.37     25.56 o
   5   7   1       61.84       63.48      6.13 o
   6   7   1      256.65      248.52     21.06 o
   7   7   1      229.30      242.59     14.16 o
   8   7   1       60.26       74.24     11.13 o
  -8   8   1       95.17      107.44     13.42 o
  -7   8   1      200.30      226.67     14.60 o
  -6   8   1      320.98      352.45     14.03 o
  -5   8   1      178.78      196.49     10.12 o
  -4   8   1      583.46      567.78     15.61 o
  -3   8   1       89.24       79.58      3.48 o
  -2   8   1     8683.58     8841.03    176.85 o
  -1   8   1      583.82      620.29     12.06 o
   0   8   1     1632.89     1579.21     26.17 o
   1   8   1      233.25      246.81      6.34 o
   2   8   1     2500.68     2538.88     35.71 o
   3   8   1     1212.11     1207.03     22.69 o
   4   8   1      911.58      915.38     32.71 o
   5   8   1      378.45      382.52     17.58 o
   6   8   1      552.48      557.29     19.93 o
   7   8   1        0.64       -1.64      5.20 o
   8   8   1      338.79      344.76     19.79 o
  -8   9   1      197.95      203.35     17.06 o
  -7   9   1      230.58      240.89     23.51 o
  -6   9   1      139.14      124.53     15.13 o
  -5   9   1      709.57      686.83     21.08 o
  -4   9   1      472.96      471.11     13.73 o
  -3   9   1      892.19      886.93     13.32 o
  -2   9   1      254.35      260.88     12.68 o
  -1   9   1     1077.54     1106.72     14.83 o
   0   9   1      865.84      861.57     17.58 o
   1   9   1     1393.94     1454.01     42.94 o
   2   9   1      378.08      381.81      9.83 o
   3   9   1      774.47      771.25     16.87 o
   4   9   1      264.81      256.90     18.61 o
   5   9   1      245.30      264.94     32.92 o
   6   9   1      103.20      104.00      9.82 o
   7   9   1       63.03       63.42     20.04 o
  -7  10   1       66.90       71.28     11.42 o
  -6  10   1      429.79      468.59     19.52 o
  -5  10   1      271.37      259.63     13.13 o
  -4  10   1      796.03      817.10     22.11 o
  -3  10   1     1888.99     1823.34     24.40 o
  -2  10   1     1689.67     1740.72     31.21 o
  -1  10   1     2970.13     2859.67     34.92 o
   0  10   1      383.25      374.15     11.04 o
   1  10   1      814.31      811.46     15.83 o
   2  10   1      345.25      348.84     10.26 o
   3  10   1       60.37       54.61      5.78 o
   4  10   1      924.36      963.11     24.08 o
   5  10   1        4.34       -4.02      4.02 o
   6  10   1       35.09       42.64      7.97 o
   7  10   1      134.90      132.00     12.81 o
  -7  11   1      742.79      758.58     31.06 o
  -6  11   1      268.14      280.55     29.03 o
  -5  11   1     1384.59     1415.24     36.14 o
  -4  11   1      412.78      436.65     15.01 o
  -3  11   1       15.26       14.57      2.79 o
  -2  11   1      423.29      445.46     13.55 o
  -1  11   1      720.56      693.72     12.73 o
   0  11   1     3004.50     2996.90     53.57 o
   1  11   1      639.88      691.23     19.83 o
   2  11   1     1218.43     1265.87     25.44 o
   3  11   1      479.27      509.14     15.61 o
   4  11   1       52.00       61.44     19.83 o
   5  11   1      354.33      331.55     15.25 o
   6  11   1      513.04      571.89     22.69 o
   7  11   1      213.33      197.78     15.74 o
  -7  12   1       34.50       25.57      9.31 o
  -6  12   1      237.02      242.44     19.01 o
  -5  12   1      133.47      143.52     12.29 o
  -4  12   1       23.81       23.78      6.36 o
  -3  12   1     1986.56     1954.99     79.61 o
  -2  12   1      245.16      243.97     10.53 o
  -1  12   1     2405.79     2339.71     74.71 o
   0  12   1      317.22      319.77     13.09 o
   1  12   1      406.13      409.64     11.76 o
   2  12   1      110.44      114.51      7.33 o
   3  12   1      254.03      276.15     12.43 o
   4  12   1       78.72       85.12     20.45 o
   5  12   1      289.09      317.95     16.56 o
   6  12   1       50.78       51.46      9.08 o
   7  12   1      143.32      166.78     27.40 o
  -6  13   1      206.00      180.19     15.58 o
  -5  13   1      353.07      364.71     18.07 o
  -4  13   1      156.05      156.82     10.99 o
  -3  13   1      493.65      495.59     12.49 o
  -2  13   1      305.02      319.83     11.18 o
  -1  13   1      309.54      305.15     15.49 o
   0  13   1      686.04      697.43     14.90 o
   1  13   1      807.31      763.22     29.74 o
   2  13   1      347.31      358.10     13.00 o
   3  13   1      509.51      522.94     17.63 o
   4  13   1      403.51      411.50     16.32 o
   5  13   1      296.07      302.98     16.33 o
   6  13   1      230.41      241.15     26.17 o
  -6  14   1       80.03       93.23     12.43 o
  -5  14   1       28.58       36.29      8.67 o
  -4  14   1       89.40      122.15     22.08 o
  -3  14   1      113.01      120.48     12.27 o
  -2  14   1      262.54      266.71     11.64 o
  -1  14   1      300.49      322.02     20.04 o
   0  14   1        8.01       10.18      2.75 o
   1  14   1      386.07      388.94     15.11 o
   2  14   1      415.52      436.03     15.03 o
   3  14   1      487.64      548.61     18.94 o
   4  14   1      122.76      134.53     10.82 o
   5  14   1      539.24      573.01     23.42 o
   6  14   1      372.92      348.82     23.72 o
  -6  15   1      152.97      158.04     14.89 o
  -5  15   1      109.61      145.62     13.29 o
  -4  15   1      219.20      237.15     14.60 o
  -3  15   1      219.99      208.45     14.93 o
  -2  15   1      131.98      124.87      9.49 o
  -1  15   1      575.93      620.72     18.86 o
   0  15   1      465.63      430.90     10.52 o
   1  15   1      796.73      875.67     22.28 o
   2  15   1      544.24      576.63     22.49 o
   3  15   1      135.30      158.64     11.28 o
   4  15   1       34.71       35.99      7.79 o
   5  15   1        1.11        1.63      9.20 o
  -5  16   1       95.86       98.44     22.69 o
  -4  16   1      303.03      292.27     28.62 o
  -3  16   1      887.01      865.19     28.74 o
  -2  16   1      196.24      222.44     19.83 o
  -1  16   1      138.04      128.40      9.68 o
   0  16   1      520.31      486.46     16.41 o
   1  16   1       95.23       98.48      8.15 o
   2  16   1      344.76      347.06     15.37 o
   3  16   1       44.52       51.43      8.54 o
   4  16   1       78.24       84.28     10.26 o
   5  16   1       18.09       15.61      8.24 o
  -4  17   1      339.41      340.89     19.19 o
  -3  17   1      325.24      344.79     17.86 o
  -2  17   1      222.89      212.09     13.70 o
  -1  17   1       56.83       67.73      9.08 o
   0  17   1       86.96       79.37      9.53 o
   1  17   1      524.96      553.39     29.44 o
   2  17   1        7.41       12.61      5.70 o
   3  17   1      929.70     1016.48     32.53 o
   4  17   1        0.51       -1.43      6.07 o
  -4  18   1       97.84       87.86     13.09 o
  -3  18   1      105.22      111.37     12.27 o
  -2  18   1       22.99       45.32     17.38 o
  -1  18   1      586.69      587.66     45.80 o
   0  18   1       59.15       67.02      9.10 o
   1  18   1      269.02      311.59     23.31 o
   2  18   1       31.85       33.16     11.25 o
   3  18   1      154.93      145.25     13.49 o
  -2  19   1      305.19      304.71     17.38 o
  -1  19   1       91.63       93.56     10.48 o
   0  19   1      433.70      412.48     20.23 o
   1  19   1       97.28       94.87     16.36 o
   2  19   1      211.12      228.58     21.67 o
   0  20   1      107.16       93.17     12.22 o
  -2 -19   2      755.89      786.20     28.39 o
  -1 -19   2       68.13       54.28      9.78 o
   0 -19   2      603.17      556.15     41.50 o
   1 -19   2      466.56      452.84     21.37 o
   2 -19   2      152.46      170.03     15.54 o
  -4 -18   2      159.00      163.31     29.85 o
  -3 -18   2      201.79      179.70     30.26 o
  -2 -18   2      235.04      218.10     13.55 o
  -1 -18   2      171.67      176.88     10.69 o
   0 -18   2       56.69       58.60      7.50 o
   1 -18   2       47.46       54.05      8.54 o
   2 -18   2       14.02       12.72      7.33 o
   3 -18   2       63.64       72.04     11.40 o
  -4 -17   2      256.86      256.89     15.47 o
  -3 -17   2       51.53       38.63      7.79 o
  -2 -17   2      146.69      139.15     10.11 o
  -1 -17   2       45.41       58.81      6.63 o
   0 -17   2       94.18       89.63     19.42 o
   1 -17   2       49.05       50.14      6.04 o
   2 -17   2      129.04      125.41     11.81 o
   3 -17   2       11.22       23.10      7.50 o
   4 -17   2      146.43      123.21     29.44 o
  -5 -16   2      297.23      318.68     18.03 o
  -4 -16   2      830.22      781.86     27.69 o
  -3 -16   2      358.62      344.28     15.61 o
  -2 -16   2      481.38      503.25     17.90 o
  -1 -16   2       61.27       63.83      5.72 o
   0 -16   2       38.20       39.80      4.95 o
   1 -16   2      106.76      101.67      8.32 o
   2 -16   2      405.92      450.72     18.22 o
   3 -16   2      167.90      166.69     13.10 o
   4 -16   2      162.78      179.73     13.55 o
   5 -16   2       94.00       95.63     12.86 o
  -6 -15   2      100.76      109.84     13.00 o
  -5 -15   2       80.03       84.79     10.69 o
  -4 -15   2       35.09       34.66      7.97 o
  -3 -15   2      173.88      163.61     10.55 o
  -2 -15   2      127.49      131.80     13.43 o
  -1 -15   2      350.83      384.67     11.98 o
   0 -15   2      487.39      482.44     12.44 o
   1 -15   2      222.89      201.90      8.10 o
   2 -15   2       13.38       23.60      6.05 o
   3 -15   2       41.29       45.02      7.85 o
   4 -15   2      113.99       97.93     20.85 o
   5 -15   2      739.79      734.59     30.29 o
  -6 -14   2      108.70      124.99     12.86 o
  -5 -14   2       47.06       68.96     13.49 o
  -4 -14   2       89.94      109.48      9.95 o
  -3 -14   2       43.19       45.32      7.16 o
  -2 -14   2      163.41      158.21      6.56 o
  -1 -14   2        1.65        6.02      2.44 o
   0 -14   2       65.43       64.31      3.56 o
   1 -14   2      272.04      265.45      6.77 o
   2 -14   2       86.10       88.58      5.82 o
   3 -14   2      545.85      533.57     18.69 o
   4 -14   2      117.91      130.85     10.89 o
   5 -14   2      258.80      265.41     17.03 o
   6 -14   2      119.69      108.54     13.62 o
  -6 -13   2      135.64      151.65     12.72 o
  -5 -13   2      633.71      638.16     23.42 o
  -4 -13   2      247.94      252.78     13.09 o
  -3 -13   2     1251.88     1251.08     33.12 o
  -2 -13   2      107.57      101.38      5.31 o
  -1 -13   2       77.16       80.88      5.11 o
   0 -13   2      583.51      562.05     11.80 o
   1 -13   2      572.55      571.27      9.87 o
   2 -13   2     1841.60     1804.66     61.75 o
   3 -13   2      479.77      481.04     18.03 o
   4 -13   2      518.90      526.08     20.31 o
   5 -13   2       20.39       21.36      7.66 o
   6 -13   2       12.36       10.03      7.92 o
  -7 -12   2       96.50      124.93     13.00 o
  -6 -12   2       39.96       40.99     12.68 o
  -5 -12   2      268.35      273.69     14.16 o
  -4 -12   2      504.36      502.10     17.92 o
  -3 -12   2     2695.81     2677.13     49.30 o
  -2 -12   2     1089.92     1075.06     15.22 o
  -1 -12   2     4566.81     4603.85     45.99 o
   0 -12   2      447.36      448.86      8.19 o
   1 -12   2     2569.71     2541.95     27.31 o
   2 -12   2      447.99      411.34      9.38 o
   3 -12   2      485.56      481.31     16.70 o
   4 -12   2      127.89      129.81     10.24 o
   5 -12   2       42.25       46.19      8.54 o
   6 -12   2       84.69       76.89     11.18 o
   7 -12   2       84.91      107.46     16.36 o
  -7 -11   2       15.70       16.22      7.79 o
  -6 -11   2      143.39      145.49     12.96 o
  -5 -11   2       60.53       60.48      8.24 o
  -4 -11   2      897.03      884.27     23.42 o
  -3 -11   2      408.29      410.32     13.44 o
  -2 -11   2      880.75      872.14     25.53 o
  -1 -11   2      991.12     1007.34     13.22 o
   0 -11   2     1028.76     1010.70     12.88 o
   1 -11   2      942.26      915.41     11.86 o
   2 -11   2      233.79      212.39      4.96 o
   3 -11   2      181.98      192.60     10.19 o
   4 -11   2      299.96      308.08     13.97 o
   5 -11   2       61.13       68.17      8.50 o
   6 -11   2       10.84       22.22      7.27 o
   7 -11   2       10.74       19.71      8.06 o
  -7 -10   2       25.44       39.24      8.79 o
  -6 -10   2      304.69      309.51     15.74 o
  -5 -10   2       68.10       78.17     12.06 o
  -4 -10   2      445.22      491.92     20.45 o
  -3 -10   2      541.67      535.63     11.56 o
  -2 -10   2      665.32      643.01     11.80 o
  -1 -10   2      475.78      468.03      7.29 o
   0 -10   2      181.42      172.65      3.80 o
   1 -10   2     1636.38     1646.67     16.94 o
   2 -10   2       24.80       24.46      2.06 o
   3 -10   2      827.50      858.61     21.47 o
   4 -10   2       20.81       22.75      5.88 o
   5 -10   2       66.55       59.54      9.40 o
   6 -10   2      117.82      141.79     12.08 o
   7 -10   2       91.21       80.41     11.00 o
  -8  -9   2       62.13       72.50     11.49 o
  -7  -9   2       51.50       47.03      9.13 o
  -6  -9   2      333.30      326.53     17.58 o
  -5  -9   2     1424.86     1483.28     34.26 o
  -4  -9   2      813.48      839.52     20.24 o
  -3  -9   2     1141.15     1125.65     18.01 o
  -2  -9   2     1226.61     1227.23     17.47 o
  -1  -9   2       18.85       17.55      1.93 o
   0  -9   2      998.57      978.81     10.52 o
   1  -9   2     1767.25     1730.14     16.33 o
   2  -9   2     1569.23     1510.28     13.95 o
   3  -9   2      382.41      349.93     29.42 o
   4  -9   2     1455.05     1413.41     30.96 o
   5  -9   2      282.03      271.31     12.86 o
   6  -9   2      338.48      346.58     16.15 o
   7  -9   2       94.96      104.76     15.54 o
  -8  -8   2       89.10       86.28     11.18 o
  -7  -8   2      199.78      191.31     13.73 o
  -6  -8   2       17.44       26.09      6.46 o
  -5  -8   2      333.59      362.78     13.88 o
  -4  -8   2      410.39      415.48     12.43 o
  -3  -8   2      690.49      702.98     12.34 o
  -2  -8   2     5217.60     5446.19     56.79 o
  -1  -8   2     1259.34     1217.94     12.39 o
   0  -8   2      712.49      809.03     14.50 o
   1  -8   2      975.53     1026.64     10.20 o
   2  -8   2      317.67      302.89      4.90 o
   3  -8   2      931.15      865.23     27.67 o
   4  -8   2      213.96      229.54     10.51 o
   5  -8   2      273.64      262.99     12.16 o
   6  -8   2       19.42       25.94      6.27 o
   7  -8   2       98.09       99.59     14.52 o
   8  -8   2        8.66       16.63      7.24 o
  -8  -7   2      355.13      380.63     19.06 o
  -7  -7   2      205.43      203.85     13.36 o
  -6  -7   2      845.73      874.48     28.01 o
  -5  -7   2     1791.89     1733.73     33.99 o
  -4  -7   2      231.30      249.58      8.95 o
  -3  -7   2     1001.89     1023.38     14.63 o
  -2  -7   2     3592.50     3898.66     38.79 o
  -1  -7   2       41.93       52.96      2.24 o
   0  -7   2     2975.45     3185.66     21.75 o
   1  -7   2     1154.28     1066.34      9.73 o
   2  -7   2     1294.52     1292.65     14.73 o
   3  -7   2      776.91      698.55     11.89 o
   4  -7   2      952.90      927.25     15.65 o
   5  -7   2     1186.88     1084.14     45.75 o
   6  -7   2      580.29      544.69     46.21 o
   7  -7   2      160.09      153.84     11.80 o
   8  -7   2      144.15      123.53     12.57 o
  -8  -6   2       98.92      116.10     11.35 o
  -7  -6   2      816.17      867.62     26.81 o
  -6  -6   2       62.46       71.32      7.66 o
  -5  -6   2     1939.10     1951.84     36.57 o
  -4  -6   2      533.16      521.98     29.24 o
  -3  -6   2     2200.55     2146.05     25.37 o
  -2  -6   2     2309.39     2283.31     23.75 o
  -1  -6   2      103.11      116.83      2.77 o
   0  -6   2     1690.44     1835.69     12.76 o
   1  -6   2     1793.07     1880.49     13.79 o
   2  -6   2     3182.97     3254.37     38.30 o
   3  -6   2     3494.59     3553.29     48.99 o
   4  -6   2     1302.14     1271.43     19.40 o
   5  -6   2      202.08      204.05      6.48 o
   6  -6   2      623.26      597.75     24.69 o
   7  -6   2      172.33      174.51     11.65 o
   8  -6   2      416.09      381.71     45.59 o
  -8  -5   2      217.81      222.23     13.99 o
  -7  -5   2       86.79       79.12      8.83 o
  -6  -5   2      169.06      169.02      9.33 o
  -5  -5   2      463.45      482.05     13.80 o
  -4  -5   2     1993.31     2003.10     31.90 o
  -3  -5   2      321.64      330.97      8.81 o
  -2  -5   2      919.11      930.39     10.77 o
  -1  -5   2     3557.94     3658.07     24.17 o
   0  -5   2      194.50      191.05      2.32 o
   1  -5   2      744.86      752.66      6.12 o
   2  -5   2     1150.48     1172.32     12.81 o
   3  -5   2      361.21      361.77      6.38 o
   4  -5   2      432.83      433.83      8.21 o
   5  -5   2      110.77      100.04      5.24 o
   6  -5   2      282.67      264.48      8.65 o
   7  -5   2       48.32       44.56     16.15 o
   8  -5   2      176.71      169.93     12.36 o
  -8  -4   2      280.45      291.36     15.05 o
  -7  -4   2      190.47      194.12     11.00 o
  -6  -4   2     1035.97     1018.53     31.05 o
  -5  -4   2       41.55       41.05      3.06 o
  -4  -4   2      841.24      840.35     25.53 o
  -3  -4   2     2641.16     2781.17     28.09 o
  -2  -4   2       36.95       39.88      2.10 o
  -1  -4   2    10123.79    10381.91     64.42 o
   0  -4   2      944.65      955.35      7.58 o
   1  -4   2      963.42      940.18      6.48 o
   2  -4   2      137.96      134.06      3.94 o
   3  -4   2       71.37       82.23      2.94 o
   4  -4   2      971.76      995.33     13.69 o
   5  -4   2      130.95      130.28      5.14 o
   6  -4   2      199.74      190.90      8.59 o
   7  -4   2      343.58      343.00     18.20 o
   8  -4   2       21.57       11.86     13.49 o
  -9  -3   2       37.49       47.43     16.77 o
  -8  -3   2       95.11       83.07     13.90 o
  -7  -3   2      113.00      113.06      6.48 o
  -6  -3   2      130.18      131.20      6.22 o
  -5  -3   2      299.60      290.75     13.39 o
  -4  -3   2       18.12       22.33      2.76 o
  -3  -3   2     1054.78     1082.07      9.67 o
  -2  -3   2     4258.95     4176.94     31.84 o
  -1  -3   2     2932.77     3028.94     21.14 o
   0  -3   2     7884.50     7949.12     48.30 o
   1  -3   2     4853.19     4802.00     32.70 o
   2  -3   2     2494.10     2408.90     22.94 o
   3  -3   2      237.69      248.21      6.36 o
   4  -3   2     2235.13     2210.87     39.73 o
   5  -3   2     1264.22     1251.69     34.03 o
   6  -3   2      304.46      291.26     14.68 o
   7  -3   2       20.24       20.11      4.28 o
   8  -3   2      180.41      160.70     23.72 o
  -9  -2   2       40.89       56.43     14.72 o
  -8  -2   2      271.80      228.60      9.50 o
  -7  -2   2      213.16      217.16      9.12 o
  -6  -2   2      635.65      650.98     13.69 o
  -5  -2   2      830.75      835.44     13.35 o
  -4  -2   2     2474.99     2489.83     56.87 o
  -3  -2   2      360.58      357.40      5.74 o
  -2  -2   2     2318.40     2371.52     22.98 o
  -1  -2   2     2701.15     2675.06     16.25 o
   0  -2   2      226.71      212.29      2.81 o
   1  -2   2     1412.93     1429.59     10.26 o
   2  -2   2     1717.44     1697.69     15.59 o
   3  -2   2       36.82       44.90      2.20 o
   4  -2   2      307.55      320.05      8.80 o
   5  -2   2      705.21      707.33     11.77 o
   6  -2   2      406.45      396.31     17.08 o
   7  -2   2      127.82      147.02      7.57 o
   8  -2   2      239.36      217.70     22.69 o
  -9  -1   2      259.82      262.52     28.62 o
  -8  -1   2     1470.51     1367.19     63.76 o
  -7  -1   2       59.10       59.87      5.33 o
  -6  -1   2     2341.31     2371.83     39.36 o
  -5  -1   2      630.06      647.72     16.29 o
  -4  -1   2      379.65      375.80      9.83 o
  -3  -1   2     1796.30     1875.83     18.05 o
  -2  -1   2     2174.34     2168.98     16.44 o
  -1  -1   2      131.59      135.36      3.07 o
   0  -1   2      599.50      569.21      3.33 o
   1  -1   2      655.28      646.41     12.10 o
   2  -1   2      506.37      525.94      5.79 o
   3  -1   2     1147.15     1181.00     17.33 o
   4  -1   2      180.31      183.41      4.53 o
   5  -1   2      702.40      657.09     14.45 o
   6  -1   2       56.55       52.69      5.51 o
   7  -1   2      372.59      354.78     12.85 o
   8  -1   2       54.64       62.45      9.61 o
  -9   0   2       19.97       10.22     11.45 o
  -8   0   2      432.51      383.09     17.09 o
  -7   0   2      770.90      729.43     15.69 o
  -6   0   2     1052.24     1083.01     18.71 o
  -5   0   2     3050.29     3054.55     35.14 o
  -4   0   2      834.01      841.29     11.26 o
  -3   0   2     4728.50     4971.12     38.57 o
  -2   0   2     7000.39     7320.14     45.17 o
  -1   0   2     7665.13     7698.24     76.26 o
   0   0   2    12754.84    11662.92     47.26 o
   1   0   2        6.53        4.94      0.87 o
   2   0   2      757.02      694.37      6.83 o
   3   0   2      785.64      817.29      9.29 o
   4   0   2     3880.80     3872.76     39.23 o
   5   0   2      363.07      368.46      8.37 o
   6   0   2     2773.05     2700.14     58.77 o
   7   0   2       17.71       29.63     10.02 o
   8   0   2       36.30       36.24      7.55 o
  -9   1   2      263.08      274.01     18.32 o
  -8   1   2     1457.27     1424.53     38.02 o
  -7   1   2       57.23       69.27     10.83 o
  -6   1   2     2300.19     2262.34     35.62 o
  -5   1   2      628.25      654.22     10.94 o
  -4   1   2      341.17      328.33      5.94 o
  -3   1   2     1825.23     1894.61     31.45 o
  -2   1   2     2108.82     2060.54     16.47 o
  -1   1   2      146.90      146.58      1.77 o
   0   1   2      546.94      546.00      7.77 o
   1   1   2      656.43      652.83      6.87 o
   2   1   2      494.28      495.48      8.61 o
   3   1   2     1157.55     1207.47     11.78 o
   4   1   2      183.96      166.16      4.37 o
   5   1   2      688.04      674.70     11.24 o
   6   1   2       55.23       38.19      7.66 o
   7   1   2      363.74      370.49     15.31 o
   8   1   2       53.90       70.60     10.48 o
  -9   2   2       43.43       28.91      9.53 o
  -8   2   2      261.86      253.45     14.32 o
  -7   2   2      224.62      211.78     11.48 o
  -6   2   2      625.74      612.78     16.15 o
  -5   2   2      862.15      839.59     13.45 o
  -4   2   2     2488.93     2554.81     26.40 o
  -3   2   2      376.09      371.49      9.20 o
  -2   2   2     2362.10     2395.13     16.12 o
  -1   2   2     2740.12     2721.43     22.01 o
   0   2   2      214.61      199.81      4.91 o
   1   2   2     1427.05     1473.28     16.15 o
   2   2   2     1704.44     1644.89     18.92 o
   3   2   2       36.60       44.64      4.13 o
   4   2   2      304.97      310.74      5.60 o
   5   2   2      712.46      698.82     14.17 o
   6   2   2      402.83      408.82     15.08 o
   7   2   2      123.69      138.96     10.43 o
   8   2   2      239.51      233.15     14.93 o
  -9   3   2       39.95       45.09      9.78 o
  -8   3   2       99.80       92.55     10.53 o
  -7   3   2      116.38      123.69     20.04 o
  -6   3   2      134.06      119.23      5.31 o
  -5   3   2      294.83      273.28      6.55 o
  -4   3   2       15.64       21.78      2.38 o
  -3   3   2     1070.96     1114.46     14.12 o
  -2   3   2     4164.30     4150.19     66.74 o
  -1   3   2     2934.63     2987.90     20.34 o
   0   3   2     7880.64     7973.82    105.29 o
   1   3   2     4935.57     4970.01     41.50 o
   2   3   2     2499.19     2435.11     29.24 o
   3   3   2      236.51      238.11      6.50 o
   4   3   2     2229.29     2211.60     33.97 o
   5   3   2     1268.33     1239.82     40.48 o
   6   3   2      307.19      320.55     19.22 o
   7   3   2       21.67       24.97      6.46 o
   8   3   2      180.84      198.62     15.45 o
  -8   4   2      270.66      280.11     15.76 o
  -7   4   2      186.43      191.40     12.39 o
  -6   4   2     1022.01      976.89     54.65 o
  -5   4   2       41.03       40.34      8.16 o
  -4   4   2      847.30      889.48     11.79 o
  -3   4   2     2632.65     2811.52     30.81 o
  -2   4   2       35.45       35.10      2.26 o
  -1   4   2    10133.27    10194.93     55.81 o
   0   4   2      939.12      969.93     13.49 o
   1   4   2      959.51      934.21     10.94 o
   2   4   2      130.75      128.81      4.02 o
   3   4   2       78.42       93.77      4.47 o
   4   4   2      964.33      990.03     19.80 o
   5   4   2      125.18      115.57      7.95 o
   6   4   2      195.35      189.43     11.65 o
   7   4   2      353.63      341.85     16.18 o
   8   4   2       24.03       24.72      8.08 o
  -8   5   2      219.80      228.33     15.58 o
  -7   5   2       88.15       98.68     13.09 o
  -6   5   2      165.18      156.34      9.95 o
  -5   5   2      456.88      444.14      9.24 o
  -4   5   2     1958.06     1988.53     40.09 o
  -3   5   2      320.39      326.36     11.04 o
  -2   5   2      861.27      853.62     11.98 o
  -1   5   2     3569.03     3603.18     27.13 o
   0   5   2      220.07      208.54      4.91 o
   1   5   2      733.18      750.06     10.11 o
   2   5   2     1194.91     1199.59     20.04 o
   3   5   2      366.43      357.63     10.22 o
   4   5   2      447.74      468.98     12.27 o
   5   5   2      114.51      116.06      6.39 o
   6   5   2      278.62      270.63     11.49 o
   7   5   2       46.01       39.32      8.10 o
   8   5   2      171.66      211.93     29.44 o
  -8   6   2      103.57      106.04     12.43 o
  -7   6   2      812.35      880.51     27.75 o
  -6   6   2       62.74       79.46     15.13 o
  -5   6   2     1934.85     1793.60     48.35 o
  -4   6   2      528.29      517.98     10.58 o
  -3   6   2     2197.04     2140.29     37.82 o
  -2   6   2     2303.72     2252.83     26.72 o
  -1   6   2      104.13      120.33      2.59 o
   0   6   2     1701.89     1786.93     25.76 o
   1   6   2     1782.88     1895.49     22.55 o
   2   6   2     3244.17     3377.27     40.72 o
   3   6   2     3526.59     3631.82    118.58 o
   4   6   2     1306.04     1300.92     25.14 o
   5   6   2      204.88      209.23      8.73 o
   6   6   2      618.81      638.76     37.21 o
   7   6   2      163.56      171.72     12.58 o
   8   6   2      418.35      421.69     21.25 o
  -8   7   2      357.60      374.24     20.23 o
  -7   7   2      205.02      207.70     13.58 o
  -6   7   2      849.47      876.09     25.30 o
  -5   7   2     1801.89     1763.96     37.01 o
  -4   7   2      234.79      239.21      5.66 o
  -3   7   2     1020.19      991.60     28.83 o
  -2   7   2     3642.54     3880.02     44.98 o
  -1   7   2       31.58       45.80      4.91 o
   0   7   2     3010.09     3185.81     43.75 o
   1   7   2     1153.49     1091.12     16.97 o
   2   7   2     1304.49     1331.16     20.35 o
   3   7   2      779.65      732.30     14.60 o
   4   7   2      953.44      957.40     21.34 o
   5   7   2     1175.57     1194.61     27.31 o
   6   7   2      575.83      563.58     18.40 o
   7   7   2      161.81      171.48     12.39 o
   8   7   2      141.46      136.72     28.62 o
  -8   8   2       90.71       86.85     12.00 o
  -7   8   2      200.63      215.50     13.71 o
  -6   8   2       18.99       25.61      5.67 o
  -5   8   2      335.78      322.15     14.16 o
  -4   8   2      416.06      413.99     13.93 o
  -3   8   2      685.31      659.35     12.48 o
  -2   8   2     5235.89     5405.07     64.16 o
  -1   8   2     1281.70     1247.91     49.27 o
   0   8   2      708.79      807.60     15.54 o
   1   8   2      976.12     1043.14     16.19 o
   2   8   2      304.56      310.14      8.38 o
   3   8   2      906.18      911.29     18.48 o
   4   8   2      207.32      220.13     10.19 o
   5   8   2      263.21      257.43     12.10 o
   6   8   2       20.66       17.65      6.63 o
   7   8   2       95.86      109.46     26.99 o
   8   8   2        9.00        5.19      7.79 o
  -8   9   2       62.81       77.26     12.43 o
  -7   9   2       50.85       63.46     11.25 o
  -6   9   2      338.66      316.25     14.24 o
  -5   9   2     1434.54     1477.40     34.98 o
  -4   9   2      815.65      776.61     14.08 o
  -3   9   2     1159.47     1116.29     19.93 o
  -2   9   2     1203.81     1205.26     19.88 o
  -1   9   2       16.93       20.12      2.23 o
   0   9   2      999.34      939.67     20.04 o
   1   9   2     1761.93     1763.26     26.16 o
   2   9   2     1553.54     1546.56     25.87 o
   3   9   2      373.09      358.70     11.40 o
   4   9   2     1456.85     1442.40     30.87 o
   5   9   2      286.70      287.59     13.44 o
   6   9   2      338.35      334.76     16.24 o
   7   9   2       92.15      104.87      9.60 o
  -7  10   2       26.23       35.80     10.22 o
  -6  10   2      303.91      320.50     16.48 o
  -5  10   2       65.63       62.78      8.39 o
  -4  10   2      446.89      467.42     16.33 o
  -3  10   2      538.54      538.40     12.71 o
  -2  10   2      659.16      658.86     13.77 o
  -1  10   2      468.27      423.60      8.23 o
   0  10   2      176.91      166.43      7.77 o
   1  10   2     1629.93     1688.94     26.87 o
   2  10   2       22.70       25.58      3.90 o
   3  10   2      820.99      865.01     19.94 o
   4  10   2       22.19       27.22      5.18 o
   5  10   2       64.68       62.12      7.21 o
   6  10   2      118.78      156.60     26.17 o
   7  10   2       90.06       83.72     11.64 o
  -7  11   2       14.69       18.20      8.39 o
  -6  11   2      143.02      165.25     24.33 o
  -5  11   2       57.59       59.87      8.37 o
  -4  11   2      892.63      886.92     25.16 o
  -3  11   2      405.76      426.29     16.24 o
  -2  11   2      919.94      933.54     31.49 o
  -1  11   2      976.47      915.12     15.54 o
   0  11   2     1027.04      919.50     64.20 o
   1  11   2      943.60      932.10     18.44 o
   2  11   2      239.04      241.51      8.96 o
   3  11   2      174.21      199.95     10.02 o
   4  11   2      308.30      325.44     13.68 o
   5  11   2       60.41       65.62      8.37 o
   6  11   2       10.14       11.36      5.80 o
   7  11   2       11.28       10.76      8.03 o
  -7  12   2       98.53      133.46     14.31 o
  -6  12   2       43.78       36.39     10.02 o
  -5  12   2      269.21      267.65     19.63 o
  -4  12   2      512.62      521.29     19.23 o
  -3  12   2     2649.41     2632.61     41.75 o
  -2  12   2     1100.17     1086.06     37.62 o
  -1  12   2     4515.83     4338.77    313.84 o
   0  12   2      467.14      477.57     12.27 o
   1  12   2     2537.75     2547.87     42.23 o
   2  12   2      462.39      467.34     14.02 o
   3  12   2      482.51      506.43     16.47 o
   4  12   2      129.63      137.17      9.78 o
   5  12   2       42.48       57.75     14.52 o
   6  12   2       91.00      101.30     11.06 o
   7  12   2       87.34      122.07     13.10 o
  -6  13   2      124.92      134.33     13.30 o
  -5  13   2      624.33      695.90     24.85 o
  -4  13   2      225.37      234.10     23.31 o
  -3  13   2     1224.41     1219.31     23.22 o
  -2  13   2      103.47       75.25     22.90 o
  -1  13   2       77.52       75.69      4.82 o
   0  13   2      615.60      616.70     17.99 o
   1  13   2      575.20      589.93     15.54 o
   2  13   2     1876.65     1942.29     38.89 o
   3  13   2      483.95      523.67     17.34 o
   4  13   2      536.30      564.31     19.80 o
   5  13   2       20.00       27.91      7.50 o
   6  13   2       12.37       18.97      7.50 o
  -6  14   2      105.29      136.77     25.76 o
  -5  14   2       44.57       57.84     14.93 o
  -4  14   2       85.17       84.49      9.97 o
  -3  14   2       40.46       46.02      5.74 o
  -2  14   2      159.24      156.28      9.66 o
  -1  14   2        1.30        4.50      6.54 o
   0  14   2       65.05       58.95     10.02 o
   1  14   2      285.72      280.08     14.31 o
   2  14   2       86.69      100.56      7.81 o
   3  14   2      564.10      579.09     19.08 o
   4  14   2      116.76      111.11     10.53 o
   5  14   2      271.04      285.87     27.81 o
   6  14   2      120.79      145.30     31.08 o
  -6  15   2      106.39      129.90     14.31 o
  -5  15   2       79.92       92.66      9.92 o
  -4  15   2       36.92       47.47      8.37 o
  -3  15   2      166.92      156.48     11.64 o
  -2  15   2      118.37      147.09     20.04 o
  -1  15   2      353.91      362.41     14.44 o
   0  15   2      485.81      462.30     36.39 o
   1  15   2      219.00      223.97     15.95 o
   2  15   2       16.46       13.33      6.34 o
   3  15   2       41.56       51.16     13.49 o
   4  15   2      112.65      128.63     10.70 o
   5  15   2      753.33      817.12     29.76 o
  -5  16   2      303.52      340.32     33.12 o
  -4  16   2      822.00      848.79     29.74 o
  -3  16   2      353.87      329.83     17.41 o
  -2  16   2      486.74      566.57     21.47 o
  -1  16   2       61.93       84.65     21.88 o
   0  16   2       36.57       36.30      5.18 o
   1  16   2      103.29      108.45      8.15 o
   2  16   2      404.52      422.38     19.22 o
   3  16   2      167.75      186.01     18.20 o
   4  16   2      161.48      148.14     20.65 o
   5  16   2       90.74       94.43     12.13 o
  -4  17   2      268.02      260.62     17.49 o
  -3  17   2       51.13       42.45      8.79 o
  -2  17   2      148.68      132.08      8.25 o
  -1  17   2       46.39       44.61      7.66 o
   0  17   2       92.63       93.20     15.54 o
   1  17   2       48.95       50.65      9.00 o
   2  17   2      128.80      150.53     10.77 o
   3  17   2        9.70       12.48      6.79 o
   4  17   2      144.96      137.26     12.86 o
  -4  18   2      154.69      133.24     14.42 o
  -3  18   2      199.74      236.09     15.89 o
  -2  18   2      231.91      275.68     24.74 o
  -1  18   2      169.94      178.25     10.41 o
   0  18   2       56.53       80.62      9.61 o
   1  18   2       50.43       45.80     11.45 o
   2  18   2       12.77       21.95      6.75 o
   3  18   2       68.16       75.42     10.22 o
  -2  19   2      764.47      763.16     35.58 o
  -1  19   2       66.03       77.40      9.82 o
   0  19   2      607.11      623.07     24.95 o
   1  19   2      465.02      482.92     30.67 o
   2  19   2      143.25      153.75     19.22 o
  -2 -19   3       88.70      114.09     15.54 o
  -1 -19   3       14.64       10.22      8.18 o
   0 -19   3      177.17      161.52     16.77 o
   1 -19   3       21.73       32.73      8.25 o
   2 -19   3       75.41       62.88     17.79 o
  -3 -18   3       46.93       41.99      7.92 o
  -2 -18   3      296.07      279.72     15.71 o
  -1 -18   3       82.46       85.96      8.24 o
   0 -18   3      994.30      991.32     28.91 o
   1 -18   3      213.29      233.76     16.36 o
   2 -18   3      722.42      757.93     28.29 o
   3 -18   3        3.43        2.88      6.05 o
  -4 -17   3      257.71      255.62     15.42 o
  -3 -17   3      219.68      234.41     13.51 o
  -2 -17   3      233.15      220.37     14.72 o
  -1 -17   3      295.57      308.56     13.44 o
   0 -17   3       50.37       46.43      5.91 o
   1 -17   3      327.75      325.18     15.87 o
   2 -17   3      120.58      115.39     10.99 o
   3 -17   3      257.61      256.98     16.70 o
   4 -17   3       26.05       26.93      9.13 o
  -5 -16   3      126.06      119.06     13.15 o
  -4 -16   3      106.58       94.69     10.19 o
  -3 -16   3      280.43      254.93     17.58 o
  -2 -16   3       13.35        4.42      5.18 o
  -1 -16   3       70.40       72.40      6.07 o
   0 -16   3      228.94      205.20      7.99 o
   1 -16   3       80.45       90.44      6.78 o
   2 -16   3      372.81      353.24     17.23 o
   3 -16   3      268.40      247.11     16.24 o
   4 -16   3       53.88       59.16     10.07 o
  -6 -15   3       26.79       33.28      8.79 o
  -5 -15   3       19.70       36.46      9.61 o
  -4 -15   3      215.33      193.98     14.72 o
  -3 -15   3      140.43      154.94     11.86 o
  -2 -15   3      492.96      482.06     13.05 o
  -1 -15   3       40.95       51.17      4.91 o
   0 -15   3      813.63      800.36     14.58 o
   1 -15   3      323.27      287.88     11.39 o
   2 -15   3       15.24       17.68      5.99 o
   3 -15   3      717.76      681.00     33.94 o
   4 -15   3      104.47      105.46     11.47 o
   5 -15   3       36.31       30.73      9.31 o
  -6 -14   3       91.10       72.84     12.56 o
  -5 -14   3      158.06      168.26     19.22 o
  -4 -14   3      128.08      135.32     10.19 o
  -3 -14   3      594.24      593.93     18.61 o
  -2 -14   3       14.72       23.12      4.97 o
  -1 -14   3      255.52      251.82      7.38 o
   0 -14   3      104.65       93.68      7.50 o
   1 -14   3       42.36       42.46      5.08 o
   2 -14   3       63.48       89.70      8.54 o
   3 -14   3       55.09       54.60     12.27 o
   4 -14   3      197.98      175.64     20.85 o
   5 -14   3       29.80       34.26      9.61 o
   6 -14   3      158.45      154.70     15.78 o
  -6 -13   3      160.81      178.25     16.56 o
  -5 -13   3      170.97      169.44     11.81 o
  -4 -13   3       82.45       86.52      8.21 o
  -3 -13   3      346.32      325.79     10.56 o
  -2 -13   3        1.99        9.07      2.98 o
  -1 -13   3      285.03      293.42      7.29 o
   0 -13   3      434.11      433.22      8.88 o
   1 -13   3      836.29      821.61     18.41 o
   2 -13   3      447.30      416.38     16.17 o
   3 -13   3      571.83      555.67     20.14 o
   4 -13   3       71.16       74.77      9.31 o
   5 -13   3       49.02       58.50      9.61 o
   6 -13   3       35.78       56.41     10.53 o
  -7 -12   3       32.77       44.14     13.49 o
  -6 -12   3      466.12      481.90     20.96 o
  -5 -12   3      162.16      168.23     20.65 o
  -4 -12   3       38.67       51.46      8.18 o
  -3 -12   3     1541.13     1575.05     26.96 o
  -2 -12   3      712.45      702.46     14.00 o
  -1 -12   3       97.97      102.87      4.48 o
   0 -12   3     1158.59     1139.43     15.60 o
   1 -12   3      496.20      473.58      8.46 o
   2 -12   3     1829.87     1684.01     45.03 o
   3 -12   3      504.07      504.76     17.86 o
   4 -12   3      825.46      820.09     25.49 o
   5 -12   3      118.19      104.83     10.94 o
   6 -12   3      405.69      404.19     20.31 o
  -7 -11   3      168.17      183.43     14.00 o
  -6 -11   3      572.66      587.99     22.12 o
  -5 -11   3       87.40      107.60      9.08 o
  -4 -11   3      765.09      802.25     37.01 o
  -3 -11   3      829.52      855.47     20.33 o
  -2 -11   3      276.58      301.38      8.01 o
  -1 -11   3     2401.37     2450.53     26.63 o
   0 -11   3      366.49      375.08     11.63 o
   1 -11   3      152.10      144.75      7.14 o
   2 -11   3      151.09      139.37      5.31 o
   3 -11   3      157.37      165.99     16.56 o
   4 -11   3      534.83      562.21     19.02 o
   5 -11   3      623.80      637.68     23.16 o
   6 -11   3      207.04      208.42     14.54 o
   7 -11   3      218.87      212.12     16.50 o
  -7 -10   3       33.91       53.25      9.24 o
  -6 -10   3      505.18      544.60     32.71 o
  -5 -10   3      602.43      621.83     19.60 o
  -4 -10   3       61.26       59.94      5.31 o
  -3 -10   3     1461.27     1429.42     22.29 o
  -2 -10   3      553.53      571.26     10.99 o
  -1 -10   3      308.80      297.31      9.97 o
   0 -10   3      462.05      466.67      7.41 o
   1 -10   3      163.71      160.01      3.85 o
   2 -10   3     1298.47     1251.77     15.96 o
   3 -10   3      458.49      414.68     11.19 o
   4 -10   3      701.41      723.02     21.30 o
   5 -10   3      152.97      167.87     23.92 o
   6 -10   3       18.30       22.11      7.17 o
   7 -10   3       87.37       93.11     11.35 o
  -8  -9   3      125.05      113.96     14.46 o
  -7  -9   3       59.29       77.59      9.95 o
  -6  -9   3      349.47      329.14     15.32 o
  -5  -9   3      360.30      382.40     12.96 o
  -4  -9   3      576.02      559.23     12.39 o
  -3  -9   3      147.84      147.73      5.80 o
  -2  -9   3     1103.16     1140.32     16.39 o
  -1  -9   3      388.35      377.32      5.68 o
   0  -9   3      103.49      108.24      3.48 o
   1  -9   3     1728.32     1704.58     20.24 o
   2  -9   3      527.90      502.67      7.97 o
   3  -9   3      168.96      159.36      5.62 o
   4  -9   3      228.52      243.51     12.88 o
   5  -9   3       31.37       31.00      6.78 o
   6  -9   3      105.01      103.38      9.81 o
   7  -9   3      113.50      130.09     11.98 o
  -8  -8   3       58.03       70.13     10.63 o
  -7  -8   3      620.76      696.24     24.79 o
  -6  -8   3      425.79      427.00     16.74 o
  -5  -8   3       75.27       89.78     23.72 o
  -4  -8   3      850.82      846.95     15.47 o
  -3  -8   3      199.79      204.71      6.11 o
  -2  -8   3     3168.29     3347.87     36.27 o
  -1  -8   3      882.30      915.76     13.19 o
   0  -8   3     2799.44     2865.45     24.98 o
   1  -8   3     1180.67     1191.45     18.03 o
   2  -8   3      119.69      137.27      3.58 o
   3  -8   3     1016.56     1014.29     17.30 o
   4  -8   3     2656.88     2467.29    118.85 o
   5  -8   3      275.39      275.65     12.76 o
   6  -8   3      609.80      633.60     41.10 o
   7  -8   3       12.90       30.65      7.72 o
  -8  -7   3       46.06       57.58     10.12 o
  -7  -7   3      156.30      142.51     13.01 o
  -6  -7   3        6.62        9.40      5.20 o
  -5  -7   3      113.30      106.32      7.52 o
  -4  -7   3      301.59      297.48      7.69 o
  -3  -7   3      668.07      679.32     11.39 o
  -2  -7   3     3783.40     4000.25     39.62 o
  -1  -7   3      422.90      443.38      6.88 o
   0  -7   3     3805.92     3870.41     30.02 o
   1  -7   3     4445.16     4515.51     32.89 o
   2  -7   3     2827.31     2859.80     29.43 o
   3  -7   3     1797.74     1720.61     44.84 o
   4  -7   3     2944.05     2907.67     72.31 o
   5  -7   3      411.66      404.79     18.03 o
   6  -7   3      202.33      213.12     12.16 o
   7  -7   3       72.95       68.57     15.33 o
   8  -7   3       70.47       81.05     22.49 o
  -8  -6   3       17.60       10.11      6.96 o
  -7  -6   3       19.82       24.27      6.94 o
  -6  -6   3       69.34       62.94      9.81 o
  -5  -6   3      300.35      300.03     11.42 o
  -4  -6   3     1130.93     1139.86     25.40 o
  -3  -6   3      313.64      294.68      6.58 o
  -2  -6   3     3044.42     3288.82     32.44 o
  -1  -6   3     1390.86     1500.72     21.31 o
   0  -6   3     2682.89     2917.89     22.36 o
   1  -6   3      765.51      816.95      9.78 o
   2  -6   3     2551.67     2664.93     27.24 o
   3  -6   3      140.69      154.04      4.61 o
   4  -6   3     1131.67     1157.19     24.10 o
   5  -6   3       19.07       29.82      5.40 o
   6  -6   3      357.80      354.68     10.50 o
   7  -6   3      219.33      216.09     12.45 o
   8  -6   3       55.63       66.24     16.36 o
  -8  -5   3       42.73       59.73     15.74 o
  -7  -5   3       79.25       81.73      9.20 o
  -6  -5   3      112.09      131.54      8.33 o
  -5  -5   3      442.15      461.09     13.55 o
  -4  -5   3        4.66        5.01      1.33 o
  -3  -5   3     2033.39     2006.20     29.76 o
  -2  -5   3      558.93      587.92      8.01 o
  -1  -5   3     4288.40     4313.80     39.90 o
   0  -5   3     4168.48     4206.00     28.54 o
   1  -5   3     1044.89     1039.54      8.53 o
   2  -5   3     4535.96     4541.64     40.96 o
   3  -5   3     1569.97     1632.40     20.04 o
   4  -5   3     1200.43     1227.11     18.25 o
   5  -5   3      668.05      677.40     17.77 o
   6  -5   3      354.64      345.14     10.67 o
   7  -5   3      369.56      366.90     49.27 o
   8  -5   3       20.15       56.43     15.95 o
  -8  -4   3      139.71      133.10     10.88 o
  -7  -4   3       93.74       97.69      8.79 o
  -6  -4   3      423.09      409.27     29.79 o
  -5  -4   3      191.43      191.71     11.20 o
  -4  -4   3      589.70      593.30      9.03 o
  -3  -4   3      293.03      297.45      5.89 o
  -2  -4   3      123.89      129.14      3.18 o
  -1  -4   3     1968.88     1987.80     15.58 o
   0  -4   3     4479.92     4448.69     37.95 o
   1  -4   3     1938.14     1931.46     13.33 o
   2  -4   3     4777.10     4960.51     42.88 o
   3  -4   3      118.32      120.31      3.93 o
   4  -4   3      476.29      480.10      9.36 o
   5  -4   3     1229.33     1202.91     31.73 o
   6  -4   3      137.13      147.91      6.92 o
   7  -4   3      270.20      254.08      9.47 o
   8  -4   3       12.56       13.09     13.49 o
  -9  -3   3      131.60      128.40     19.63 o
  -8  -3   3      238.06      254.06     13.44 o
  -7  -3   3      387.83      368.78     21.80 o
  -6  -3   3     1014.84      982.88     52.66 o
  -5  -3   3      234.04      228.35      6.27 o
  -4  -3   3      508.37      486.34      9.87 o
  -3  -3   3     2814.85     2975.80     29.16 o
  -2  -3   3      235.35      226.94      4.07 o
  -1  -3   3     1270.74     1311.23     10.02 o
   0  -3   3     2169.83     2145.72     21.66 o
   1  -3   3     1027.43     1010.32     11.89 o
   2  -3   3     2792.97     2866.00     25.85 o
   3  -3   3      464.91      446.10      7.56 o
   4  -3   3     1804.79     1837.78     23.39 o
   5  -3   3     1107.69     1094.08     24.35 o
   6  -3   3      173.61      158.61      6.44 o
   7  -3   3      232.86      235.49     19.56 o
   8  -3   3        6.27       25.35     12.68 o
  -9  -2   3      114.60      120.63     23.72 o
  -8  -2   3      142.53      148.44     10.36 o
  -7  -2   3      185.62      189.71      7.67 o
  -6  -2   3      369.92      359.24     13.74 o
  -5  -2   3      171.75      166.75      7.34 o
  -4  -2   3     1172.89     1190.99     15.30 o
  -3  -2   3     3282.47     3307.58     30.37 o
  -2  -2   3      743.33      732.54      8.15 o
  -1  -2   3      411.96      402.35      5.59 o
   0  -2   3     3511.97     3626.80     39.08 o
   1  -2   3     7579.19     7523.77     53.24 o
   2  -2   3     1022.76      987.70     18.77 o
   3  -2   3     1041.24     1006.07     15.46 o
   4  -2   3       54.51       63.15      3.24 o
   5  -2   3      496.19      484.75     10.08 o
   6  -2   3      409.61      394.42     10.20 o
   7  -2   3      448.56      421.72     15.93 o
   8  -2   3      154.78      171.27     28.42 o
  -9  -1   3      189.47      178.69     23.72 o
  -8  -1   3       62.85       55.29      5.81 o
  -7  -1   3       98.87       95.59      6.15 o
  -6  -1   3      351.10      324.79      9.76 o
  -5  -1   3      226.51      227.19      6.90 o
  -4  -1   3       50.35       66.52      4.31 o
  -3  -1   3     1108.56     1100.07     14.24 o
  -2  -1   3     3469.24     3572.65     36.62 o
  -1  -1   3     4639.29     4679.42     24.67 o
   0  -1   3     3895.51     3992.94     55.50 o
   1  -1   3     5139.44     5138.67     33.43 o
   2  -1   3     2301.72     2311.91     57.33 o
   3  -1   3     2511.47     2465.64     53.32 o
   4  -1   3      840.08      846.82     17.15 o
   5  -1   3      586.31      571.30     10.84 o
   6  -1   3      166.21      162.64     11.30 o
   7  -1   3      307.38      319.78     21.26 o
   8  -1   3       99.30       96.44     16.97 o
  -9   0   3      187.62      196.28     24.53 o
  -8   0   3       24.66       29.26      6.90 o
  -7   0   3       97.39       96.75      6.33 o
  -6   0   3      170.13      162.87      6.73 o
  -5   0   3      908.64      896.52     14.05 o
  -4   0   3     1609.99     1689.95     19.01 o
  -3   0   3      289.85      274.68      6.77 o
  -2   0   3     2026.74     2065.42     16.38 o
  -1   0   3      336.36      337.23      3.31 o
   0   0   3       44.17       40.50      1.83 o
   1   0   3      492.39      464.15      5.02 o
   2   0   3     1747.23     1821.15     15.70 o
   3   0   3     1497.58     1629.26     16.73 o
   4   0   3     1340.44     1313.61     16.40 o
   5   0   3       41.90       43.55      4.68 o
   6   0   3      688.33      694.77     18.69 o
   7   0   3      235.72      234.27     12.84 o
   8   0   3       97.78       96.99     10.11 o
  -9   1   3      187.17      164.48     13.44 o
  -8   1   3       64.04       57.82     18.61 o
  -7   1   3       96.39      100.62      6.35 o
  -6   1   3      353.58      325.55      8.69 o
  -5   1   3      236.30      244.11      6.23 o
  -4   1   3       43.67       52.32      2.87 o
  -3   1   3     1119.40     1111.97     16.45 o
  -2   1   3     3491.47     3601.90     25.68 o
  -1   1   3     4698.40     4652.46     44.11 o
   0   1   3     3862.55     4002.06     32.53 o
   1   1   3     5146.78     5126.00     40.06 o
   2   1   3     2285.12     2305.65     67.47 o
   3   1   3     2520.81     2397.40     21.60 o
   4   1   3      838.52      832.47     11.43 o
   5   1   3      584.98      563.32     10.25 o
   6   1   3      163.21      170.34     10.22 o
   7   1   3      300.11      323.60     15.71 o
   8   1   3      100.71       99.57     21.06 o
  -9   2   3      111.75      123.34     12.67 o
  -8   2   3      135.78      132.56     11.47 o
  -7   2   3      179.57      172.43     11.50 o
  -6   2   3      355.86      341.31      9.12 o
  -5   2   3      174.50      173.47      5.32 o
  -4   2   3     1121.99     1095.01     12.77 o
  -3   2   3     3376.00     3449.41     27.68 o
  -2   2   3      750.92      754.24     10.75 o
  -1   2   3      396.81      375.96      4.25 o
   0   2   3     3523.36     3625.69     18.07 o
   1   2   3     7532.99     7577.85     57.27 o
   2   2   3     1017.34     1019.29     13.55 o
   3   2   3     1026.13     1001.22     17.79 o
   4   2   3       55.98       48.06      3.13 o
   5   2   3      510.32      511.43     14.29 o
   6   2   3      417.03      388.69     15.25 o
   7   2   3      454.61      462.22     18.15 o
   8   2   3      154.32      190.84     13.95 o
  -9   3   3      131.11      113.70     14.46 o
  -8   3   3      229.35      229.26     14.58 o
  -7   3   3      396.20      377.80     12.25 o
  -6   3   3      989.99     1012.80     21.19 o
  -5   3   3      238.97      240.88      6.62 o
  -4   3   3      508.16      509.67     18.20 o
  -3   3   3     2759.69     2875.77     23.48 o
  -2   3   3      252.59      240.07      3.44 o
  -1   3   3     1269.89     1281.40     11.44 o
   0   3   3     2196.09     2119.79     22.08 o
   1   3   3     1046.36     1040.71     11.20 o
   2   3   3     2769.46     2882.79     32.12 o
   3   3   3      449.72      436.19      9.53 o
   4   3   3     1771.82     1735.06     29.49 o
   5   3   3     1118.28     1094.66     24.72 o
   6   3   3      182.31      178.23     10.36 o
   7   3   3      231.48      260.70     25.97 o
   8   3   3        6.99       14.59      8.21 o
  -8   4   3      134.62      122.31     12.22 o
  -7   4   3       89.72       97.31      7.66 o
  -6   4   3      420.86      420.49      9.91 o
  -5   4   3      194.64      197.32     10.36 o
  -4   4   3      581.89      587.60     11.04 o
  -3   4   3      290.13      286.16      6.86 o
  -2   4   3      127.21      140.08      5.72 o
  -1   4   3     2003.75     1976.09     15.88 o
   0   4   3     4501.61     4472.14     68.90 o
   1   4   3     1958.58     1984.48     20.13 o
   2   4   3     4756.46     4934.26     53.18 o
   3   4   3      107.09      106.55      5.00 o
   4   4   3      497.34      502.96     12.84 o
   5   4   3     1217.11     1198.51     26.60 o
   6   4   3      133.72      140.07      9.83 o
   7   4   3      266.31      279.84     14.71 o
   8   4   3       13.84       16.83      7.56 o
  -8   5   3       42.69       56.25      9.68 o
  -7   5   3       75.22       85.10     11.86 o
  -6   5   3      111.63      114.25      5.61 o
  -5   5   3      442.73      460.08      9.77 o
  -4   5   3        6.17        8.70      4.70 o
  -3   5   3     2052.60     2051.94     27.76 o
  -2   5   3      550.15      542.23      7.22 o
  -1   5   3     4303.20     4363.24     36.49 o
   0   5   3     4157.30     4266.29     36.31 o
   1   5   3     1059.74     1072.18     25.76 o
   2   5   3     4535.55     4486.61     50.61 o
   3   5   3     1571.99     1632.21     25.82 o
   4   5   3     1201.47     1201.32     47.23 o
   5   5   3      675.13      694.36     19.35 o
   6   5   3      358.27      348.98     14.89 o
   7   5   3      374.00      399.11     17.93 o
   8   5   3       20.17       38.22     16.15 o
  -8   6   3       19.70       23.47      8.50 o
  -7   6   3       20.67       15.13      6.65 o
  -6   6   3       64.14       70.16     12.68 o
  -5   6   3      296.29      293.72      8.65 o
  -4   6   3     1128.21     1143.10     21.47 o
  -3   6   3      298.74      250.28      7.17 o
  -2   6   3     3044.03     3206.27     39.01 o
  -1   6   3     1370.62     1432.34     25.76 o
   0   6   3     2677.40     2898.54     35.78 o
   1   6   3      759.46      811.17     24.94 o
   2   6   3     2519.93     2663.64     58.88 o
   3   6   3      133.23      143.38      6.28 o
   4   6   3     1132.28     1185.83     24.53 o
   5   6   3       19.84       27.35      5.47 o
   6   6   3      359.95      385.01     15.58 o
   7   6   3      222.25      217.56     21.26 o
   8   6   3       54.14       45.38     10.26 o
  -8   7   3       47.57       47.56     10.12 o
  -7   7   3      154.07      146.01     13.49 o
  -6   7   3        7.99       18.07      9.61 o
  -5   7   3      111.63       99.25      4.67 o
  -4   7   3      304.49      317.98      9.13 o
  -3   7   3      692.65      684.64     13.55 o
  -2   7   3     3771.78     3908.69     53.36 o
  -1   7   3      437.85      463.70      8.59 o
   0   7   3     3751.32     3804.32     55.41 o
   1   7   3     4334.14     4466.94     49.85 o
   2   7   3     2836.55     2929.73     51.73 o
   3   7   3     1763.89     1801.87     29.80 o
   4   7   3     2941.73     3000.03     64.40 o
   5   7   3      397.95      378.71     20.24 o
   6   7   3      203.65      206.81     17.17 o
   7   7   3       70.47       75.50     10.40 o
   8   7   3       69.42       85.88     11.84 o
  -8   8   3       54.47       57.19     10.99 o
  -7   8   3      620.89      661.03     25.29 o
  -6   8   3      418.92      436.00     17.49 o
  -5   8   3       73.43       73.34      4.37 o
  -4   8   3      853.87      863.81     17.02 o
  -3   8   3      194.76      188.84     13.70 o
  -2   8   3     3146.77     3273.39     44.64 o
  -1   8   3      864.33      882.84     14.31 o
   0   8   3     2817.84     2826.87     32.64 o
   1   8   3     1231.98     1299.05     21.26 o
   2   8   3      119.91      153.43     11.65 o
   3   8   3     1047.57     1088.51     21.13 o
   4   8   3     2632.06     2604.52     46.96 o
   5   8   3      286.53      260.95     12.27 o
   6   8   3      619.07      640.89     22.00 o
   7   8   3       14.21       25.25     14.72 o
  -8   9   3      130.13      129.99     14.45 o
  -7   9   3       57.85       65.04     10.70 o
  -6   9   3      353.28      339.48     16.48 o
  -5   9   3      348.68      328.74     15.18 o
  -4   9   3      577.70      565.89     16.36 o
  -3   9   3      137.32      137.81      6.78 o
  -2   9   3     1105.07     1132.74     20.33 o
  -1   9   3      405.43      357.39      8.18 o
   0   9   3      103.57      101.12      4.02 o
   1   9   3     1760.76     1743.64     25.88 o
   2   9   3      542.23      542.97     12.56 o
   3   9   3      166.25      167.95     11.45 o
   4   9   3      237.15      225.75     11.06 o
   5   9   3       32.62       35.74      6.28 o
   6   9   3      104.25      102.98     12.88 o
   7   9   3      118.44      109.93     10.70 o
  -7  10   3       35.20       59.32     10.12 o
  -6  10   3      500.56      488.61     21.25 o
  -5  10   3      612.72      632.89     21.39 o
  -4  10   3       55.73       51.24      7.36 o
  -3  10   3     1463.36     1420.72     26.29 o
  -2  10   3      571.59      582.48     13.74 o
  -1  10   3      315.28      303.41      7.77 o
   0  10   3      455.00      464.40     10.30 o
   1  10   3      166.82      157.34      5.92 o
   2  10   3     1292.01     1306.68     23.95 o
   3  10   3      463.22      477.25     13.10 o
   4  10   3      704.46      706.39     21.47 o
   5  10   3      149.51      145.52     13.09 o
   6  10   3       19.53       24.23      7.16 o
   7  10   3       84.70       88.37     11.98 o
  -7  11   3      167.50      183.59     14.75 o
  -6  11   3      586.67      596.76     22.06 o
  -5  11   3       90.19       92.40      9.97 o
  -4  11   3      773.97      699.96     35.88 o
  -3  11   3      810.41      829.12     19.74 o
  -2  11   3      284.23      300.10     10.11 o
  -1  11   3     2405.71     2364.45    152.93 o
   0  11   3      363.97      361.44      8.73 o
   1  11   3      143.97      140.47      6.75 o
   2  11   3      142.88      148.57      7.33 o
   3  11   3      150.65      154.51      8.37 o
   4  11   3      545.69      569.01     18.15 o
   5  11   3      618.43      645.83     22.37 o
   6  11   3      205.56      197.02     15.33 o
   7  11   3      218.89      214.97     16.65 o
  -7  12   3       30.24       40.52     10.26 o
  -6  12   3      466.39      490.18     22.26 o
  -5  12   3      168.34      175.66     12.14 o
  -4  12   3       42.45       41.99      7.52 o
  -3  12   3     1570.61     1592.66     30.55 o
  -2  12   3      746.69      735.92     17.96 o
  -1  12   3      110.80      104.18      4.76 o
   0  12   3     1182.48     1158.95     34.96 o
   1  12   3      484.47      479.65     13.13 o
   2  12   3     1852.96     1844.05     34.53 o
   3  12   3      505.71      504.28     18.61 o
   4  12   3      816.42      848.23     24.53 o
   5  12   3      115.02      109.88     10.65 o
   6  12   3      411.48      401.90     24.13 o
  -6  13   3      160.89      179.96     20.24 o
  -5  13   3      161.43      182.84     33.94 o
  -4  13   3       83.68      108.56     20.65 o
  -3  13   3      339.37      342.17     22.90 o
  -2  13   3        1.60       -1.37      4.02 o
  -1  13   3      300.78      279.69     17.17 o
   0  13   3      433.13      424.26     28.01 o
   1  13   3      851.55      855.78     19.21 o
   2  13   3      450.43      449.25     14.31 o
   3  13   3      587.46      575.11     18.73 o
   4  13   3       69.46       77.27     18.81 o
   5  13   3       50.32       48.49      9.81 o
   6  13   3       35.88       44.31      9.95 o
  -6  14   3       88.14      110.93     12.43 o
  -5  14   3      155.04      147.56     14.72 o
  -4  14   3      123.65      133.45      9.68 o
  -3  14   3      585.51      584.68     24.66 o
  -2  14   3       15.21       15.15      8.38 o
  -1  14   3      253.69      251.48     17.17 o
   0  14   3      110.01       92.24      6.39 o
   1  14   3       43.43       41.55      9.81 o
   2  14   3       61.17       61.68      6.92 o
   3  14   3       54.86       44.70      6.92 o
   4  14   3      185.02      196.75     12.52 o
   5  14   3       30.76       36.16      8.44 o
   6  14   3      150.11      159.11     21.26 o
  -6  15   3       28.56       25.76     10.22 o
  -5  15   3       19.08       26.28      9.10 o
  -4  15   3      216.58      200.81     14.26 o
  -3  15   3      149.42      137.56      8.46 o
  -2  15   3      490.95      529.72     17.54 o
  -1  15   3       36.94       53.98     11.45 o
   0  15   3      802.37      771.85     64.20 o
   1  15   3      331.88      305.39     11.47 o
   2  15   3       13.59       17.55      5.34 o
   3  15   3      747.37      766.28     24.13 o
   4  15   3      102.43      110.32     14.11 o
   5  15   3       38.97       31.14     12.06 o
  -5  16   3      126.46      107.29     13.73 o
  -4  16   3      106.31       93.95     13.70 o
  -3  16   3      295.58      264.32     15.31 o
  -2  16   3       13.21       19.64      5.30 o
  -1  16   3       69.98       66.66      8.79 o
   0  16   3      223.48      246.16     16.77 o
   1  16   3       79.46       99.40     16.56 o
   2  16   3      377.92      375.87     17.58 o
   3  16   3      262.93      287.57     14.45 o
   4  16   3       53.82       60.48     12.68 o
  -4  17   3      247.61      243.58     18.57 o
  -3  17   3      219.41      262.00     15.71 o
  -2  17   3      229.42      232.44     10.18 o
  -1  17   3      301.14      303.01     13.40 o
   0  17   3       48.33       57.01      8.18 o
   1  17   3      327.55      312.21     19.42 o
   2  17   3      116.03      116.54     20.45 o
   3  17   3      263.26      280.73     15.61 o
   4  17   3       25.95       35.69      8.50 o
  -3  18   3       48.66       52.48     11.65 o
  -2  18   3      288.23      284.60     20.72 o
  -1  18   3       78.76       72.10      7.21 o
   0  18   3      981.11     1019.93     33.24 o
   1  18   3      208.90      243.71     19.63 o
   2  18   3      722.95      758.26     37.42 o
   3  18   3        4.48        0.74      5.34 o
  -2  19   3       88.16      123.17     12.27 o
  -1  19   3       12.76       15.51     11.65 o
   0  19   3      180.89      183.94     15.13 o
   1  19   3       21.05       19.63     11.04 o
   2  19   3       71.52       56.84     13.90 o
  -2 -19   4       44.07       59.29     13.09 o
  -1 -19   4       99.13      102.64     12.68 o
   0 -19   4       20.76       36.80     11.45 o
   1 -19   4       48.21       54.78     10.36 o
  -3 -18   4        7.00        2.22      5.30 o
  -2 -18   4       16.85       11.58      5.92 o
  -1 -18   4        8.91        5.19      5.34 o
   0 -18   4       10.28        9.20      8.59 o
   1 -18   4      440.70      501.61     21.71 o
   2 -18   4       46.82       55.63     12.47 o
   3 -18   4      266.74      312.58     19.35 o
  -4 -17   4      407.65      386.58     25.76 o
  -3 -17   4       96.68       97.45      9.53 o
  -2 -17   4      381.30      392.27     16.29 o
  -1 -17   4      297.99      319.57     11.24 o
   0 -17   4      101.96      109.56      6.32 o
   1 -17   4      122.88      119.57     11.69 o
   2 -17   4      127.91      117.42     15.13 o
   3 -17   4       35.45       34.09      8.50 o
   4 -17   4       64.68       66.65     14.72 o
  -5 -16   4       10.26        9.74      6.57 o
  -4 -16   4      186.33      190.31     12.75 o
  -3 -16   4      146.07      154.95     11.11 o
  -2 -16   4        0.49       -2.05      3.29 o
  -1 -16   4      902.05      868.86     19.64 o
   0 -16   4      384.60      368.55     10.45 o
   1 -16   4      497.42      459.34     18.86 o
   2 -16   4      424.03      427.79     19.15 o
   3 -16   4       20.79       31.68      8.08 o
   4 -16   4       21.83       33.17      9.08 o
  -5 -15   4      194.48      192.37     13.35 o
  -4 -15   4       50.44       54.75     15.95 o
  -3 -15   4      105.42      119.88     12.35 o
  -2 -15   4      103.62      100.76     15.27 o
  -1 -15   4      292.43      313.00      9.98 o
   0 -15   4       82.94       91.70      5.47 o
   1 -15   4       79.81       79.07      6.42 o
   2 -15   4      152.82      136.70     11.27 o
   3 -15   4      411.49      421.92     18.92 o
   4 -15   4      281.05      286.09     15.16 o
   5 -15   4       24.00       27.94     10.41 o
  -6 -14   4      316.07      283.47     17.75 o
  -5 -14   4       16.11       19.17      6.68 o
  -4 -14   4      616.80      626.62     47.23 o
  -3 -14   4     1057.11     1089.50     23.04 o
  -2 -14   4      677.00      676.84     15.73 o
  -1 -14   4      611.60      592.75     13.65 o
   0 -14   4     1369.55     1430.19     21.14 o
   1 -14   4      454.36      446.13      9.52 o
   2 -14   4      294.94      279.34     12.42 o
   3 -14   4      272.00      270.25     13.15 o
   4 -14   4       93.64       88.13     17.38 o
   5 -14   4       24.13       26.89     12.27 o
  -6 -13   4      168.19      143.93     12.75 o
  -5 -13   4       66.31       70.62     21.47 o
  -4 -13   4      339.86      362.21     11.94 o
  -3 -13   4      116.56      112.70      6.50 o
  -2 -13   4      393.28      408.03     10.88 o
  -1 -13   4      278.94      278.08      7.24 o
   0 -13   4      886.85      893.20     14.31 o
   1 -13   4      141.63      141.22      5.02 o
   2 -13   4      592.53      547.38     12.41 o
   3 -13   4      251.63      243.29     13.80 o
   4 -13   4      219.65      216.09     14.93 o
   5 -13   4      131.13      143.13     14.52 o
   6 -13   4       56.87       58.14     15.95 o
  -7 -12   4      291.62      298.02     18.19 o
  -6 -12   4       29.57       40.10      8.25 o
  -5 -12   4      195.93      205.43     11.18 o
  -4 -12   4      236.74      245.73      9.60 o
  -3 -12   4       29.21       34.51      4.71 o
  -2 -12   4      299.34      303.81      8.41 o
  -1 -12   4       54.79       60.32      4.07 o
   0 -12   4      178.94      184.38      5.45 o
   1 -12   4      195.74      175.03      8.14 o
   2 -12   4      255.52      242.22      7.43 o
   3 -12   4     1177.49     1085.77     29.44 o
   4 -12   4       37.74       30.47      6.75 o
   5 -12   4      787.60      796.30     27.60 o
   6 -12   4      141.53      148.36     13.65 o
  -7 -11   4      108.45      135.41     12.43 o
  -6 -11   4      213.72      239.99     13.68 o
  -5 -11   4       27.68       30.07      6.34 o
  -4 -11   4      169.11      160.76      7.64 o
  -3 -11   4       35.36       31.82      4.40 o
  -2 -11   4      292.25      281.26      8.27 o
  -1 -11   4      905.97      919.22     11.98 o
   0 -11   4      262.02      263.35      5.85 o
   1 -11   4      322.18      314.04      7.85 o
   2 -11   4     1264.77     1192.23     18.74 o
   3 -11   4      914.76      853.79     19.28 o
   4 -11   4       38.05       28.83      8.79 o
   5 -11   4      307.09      285.04     15.81 o
   6 -11   4        2.03        8.82      5.89 o
  -7 -10   4      107.74       86.62     10.40 o
  -6 -10   4      241.22      244.77     13.71 o
  -5 -10   4      477.43      464.96     44.98 o
  -4 -10   4      761.71      750.35     15.88 o
  -3 -10   4      357.63      357.24     14.78 o
  -2 -10   4     1363.54     1361.78     25.37 o
  -1 -10   4      510.60      528.95      7.61 o
   0 -10   4      999.62     1017.45     13.03 o
   1 -10   4       68.43       75.56      3.60 o
   2 -10   4      139.43      143.28      7.69 o
   3 -10   4      789.59      755.63     32.29 o
   4 -10   4      101.52      109.46      8.84 o
   5 -10   4      442.71      469.74     18.66 o
   6 -10   4      144.63      155.67     12.28 o
   7 -10   4       35.62       45.14      9.61 o
  -8  -9   4       23.68       41.00     17.99 o
  -7  -9   4       76.64       63.34      9.97 o
  -6  -9   4       67.24       62.14      7.95 o
  -5  -9   4      148.40      164.24      7.96 o
  -4  -9   4      246.38      264.90     11.68 o
  -3  -9   4      511.51      500.59     10.05 o
  -2  -9   4      155.90      140.00      4.87 o
  -1  -9   4     1514.56     1491.81     25.73 o
   0  -9   4      367.25      355.75      6.12 o
   1  -9   4     2047.24     1992.56     20.13 o
   2  -9   4      467.16      438.13      8.91 o
   3  -9   4      214.14      207.46      8.54 o
   4  -9   4      132.10      115.63      5.73 o
   5  -9   4      104.18       85.46      9.22 o
   6  -9   4      225.19      225.23     12.43 o
   7  -9   4      166.79      185.10     13.99 o
  -8  -8   4      330.74      345.86     19.27 o
  -7  -8   4      889.91      909.72     29.63 o
  -6  -8   4       51.45       58.08      7.33 o
  -5  -8   4      706.18      736.30     16.25 o
  -4  -8   4      529.57      525.87     12.05 o
  -3  -8   4      224.64      230.46      6.59 o
  -2  -8   4     1233.41     1253.57     19.05 o
  -1  -8   4     1409.19     1391.63     14.65 o
   0  -8   4     3230.73     3172.48     28.87 o
   1  -8   4     3995.22     3881.00     32.52 o
   2  -8   4      833.55      759.29     23.15 o
   3  -8   4      401.44      383.22     16.56 o
   4  -8   4       92.33       93.70      5.37 o
   5  -8   4       82.70       72.63     17.31 o
   6  -8   4       55.21       49.20      8.02 o
   7  -8   4      133.61      118.46     11.26 o
  -8  -7   4      176.84      154.79     13.68 o
  -7  -7   4      493.11      460.13     19.64 o
  -6  -7   4      106.59      124.07      9.82 o
  -5  -7   4     1393.69     1360.45     24.12 o
  -4  -7   4       77.42       88.18      5.14 o
  -3  -7   4      565.02      610.98     11.13 o
  -2  -7   4     1800.97     1861.11     20.81 o
  -1  -7   4      223.91      258.15      5.35 o
   0  -7   4     1359.78     1393.75     13.86 o
   1  -7   4       50.27       49.87      2.77 o
   2  -7   4      342.41      290.81      8.12 o
   3  -7   4     1404.39     1375.37     35.32 o
   4  -7   4      163.32      168.79      9.75 o
   5  -7   4      795.15      763.56     15.77 o
   6  -7   4      197.94      207.03     12.07 o
   7  -7   4      244.83      224.19     13.84 o
  -8  -6   4       25.91       24.99      7.66 o
  -7  -6   4       46.74       57.27      8.59 o
  -6  -6   4      232.40      246.95     17.17 o
  -5  -6   4     1012.46     1028.40     20.14 o
  -4  -6   4      869.74      837.82     14.42 o
  -3  -6   4     3518.76     3573.00     38.42 o
  -2  -6   4      354.20      362.41      6.06 o
  -1  -6   4     6810.56     7253.51     68.31 o
   0  -6   4     3787.83     3838.21     30.08 o
   1  -6   4      874.22      881.26     11.37 o
   2  -6   4     1572.42     1511.21     35.80 o
   3  -6   4      108.58      121.07      4.67 o
   4  -6   4      256.03      250.08     10.06 o
   5  -6   4        4.48        0.61      2.94 o
   6  -6   4      122.21      131.87     13.64 o
   7  -6   4      126.90      139.82     11.69 o
   8  -6   4       17.20       19.22     14.72 o
  -8  -5   4       90.63       85.53     11.13 o
  -7  -5   4      183.40      185.45     11.47 o
  -6  -5   4      550.37      529.61     42.94 o
  -5  -5   4      181.52      183.09      6.48 o
  -4  -5   4     1870.73     1958.56     25.70 o
  -3  -5   4      285.52      276.32      6.01 o
  -2  -5   4     1493.07     1567.55     16.72 o
  -1  -5   4      209.30      229.87      4.37 o
   0  -5   4     2514.70     2687.21     21.09 o
   1  -5   4     2098.63     2238.84     17.52 o
   2  -5   4      983.05      990.90     16.73 o
   3  -5   4      755.20      750.04     12.40 o
   4  -5   4       48.83       40.54      3.84 o
   5  -5   4      333.09      341.19      9.66 o
   6  -5   4      227.15      227.93     11.82 o
   7  -5   4      273.40      254.83     18.72 o
   8  -5   4        6.93       -2.04     11.04 o
  -8  -4   4       79.87       71.63     18.40 o
  -7  -4   4       85.16      106.28      9.02 o
  -6  -4   4      774.60      722.24     28.22 o
  -5  -4   4      494.79      485.67      9.68 o
  -4  -4   4     1377.49     1344.15     18.23 o
  -3  -4   4     2861.34     2801.15     38.77 o
  -2  -4   4     2210.15     2313.48     20.98 o
  -1  -4   4     2372.42     2496.82     35.06 o
   0  -4   4      171.38      187.90      3.59 o
   1  -4   4      295.33      297.92      4.09 o
   2  -4   4      341.54      337.60      4.04 o
   3  -4   4     6295.14     6345.91     64.39 o
   4  -4   4      792.01      777.67     13.27 o
   5  -4   4     1458.57     1430.76     22.76 o
   6  -4   4      789.87      793.29     29.49 o
   7  -4   4        0.81       -0.03      3.19 o
   8  -4   4       47.60       49.48     17.17 o
  -9  -3   4       40.84      119.81     15.54 o
  -8  -3   4      150.84      156.73     12.42 o
  -7  -3   4      278.00      299.41     20.80 o
  -6  -3   4      207.76      206.52      6.83 o
  -5  -3   4      602.40      603.09      9.38 o
  -4  -3   4     1230.01     1222.46     22.80 o
  -3  -3   4     2034.34     2037.06     39.45 o
  -2  -3   4     2719.78     2682.56     35.64 o
  -1  -3   4     6141.23     6192.64     77.95 o
   0  -3   4     3526.92     3640.93     50.98 o
   1  -3   4     4181.85     4117.48     41.96 o
   2  -3   4     2112.32     2096.69     27.33 o
   3  -3   4     4835.27     4863.68     48.46 o
   4  -3   4      733.51      760.14     12.54 o
   5  -3   4      135.25      151.47      9.20 o
   6  -3   4       93.73       97.39      5.43 o
   7  -3   4       18.49       20.60      4.18 o
   8  -3   4       13.01       13.09     13.09 o
  -9  -2   4        7.08       15.95     11.86 o
  -8  -2   4      148.02      143.51     10.91 o
  -7  -2   4      221.12      229.98      8.59 o
  -6  -2   4      434.45      418.89     20.78 o
  -5  -2   4      210.01      207.19      5.06 o
  -4  -2   4     3231.32     3185.39     34.70 o
  -3  -2   4     1065.97     1127.10     13.11 o
  -2  -2   4     1500.14     1420.44     22.29 o
  -1  -2   4      333.39      348.25      8.18 o
   0  -2   4     8174.53     8271.35     55.21 o
   1  -2   4     8256.81     8220.33     97.68 o
   2  -2   4     1067.76     1052.45     15.49 o
   3  -2   4     1869.99     1835.88     47.25 o
   4  -2   4       33.52       34.29      2.11 o
   5  -2   4      203.95      192.74      6.18 o
   6  -2   4      118.09      116.22      6.05 o
   7  -2   4      254.84      241.03     12.86 o
   8  -2   4       82.64       81.70     19.01 o
  -9  -1   4       61.72       59.29     16.77 o
  -8  -1   4        5.24        4.59      4.03 o
  -7  -1   4       94.52       97.26      6.12 o
  -6  -1   4        3.55        6.01      2.49 o
  -5  -1   4      110.62      121.80      4.83 o
  -4  -1   4     2923.32     2994.12     31.77 o
  -3  -1   4      111.04       99.14      3.11 o
  -2  -1   4     5811.22     5893.92     41.62 o
  -1  -1   4     6386.02     6479.93     56.79 o
   0  -1   4      643.78      658.15      8.82 o
   1  -1   4     3177.54     3203.71     24.88 o
   2  -1   4     1074.21     1104.11     10.07 o
   3  -1   4     4560.90     4660.41     43.30 o
   4  -1   4     1100.19     1075.70     23.00 o
   5  -1   4      182.58      174.20      6.19 o
   6  -1   4      271.16      266.96     11.36 o
   7  -1   4      361.36      370.03     34.76 o
   8  -1   4      123.76      121.21     18.20 o
  -9   0   4       29.29       41.30     13.90 o
  -8   0   4       72.59       77.39      6.53 o
  -7   0   4        0.10       -0.63      2.68 o
  -6   0   4      193.72      193.48      6.99 o
  -5   0   4      115.08      108.61      6.13 o
  -4   0   4      810.82      906.24     12.76 o
  -3   0   4        7.80        4.12      2.11 o
  -2   0   4     4131.66     4186.81     31.35 o
  -1   0   4    15031.70    15112.37     82.37 o
   0   0   4     6378.01     6333.07     38.79 o
   1   0   4    10510.45    10313.44     95.21 o
   2   0   4     1318.67     1390.91     18.84 o
   3   0   4      555.37      644.23      9.30 o
   4   0   4      103.78      119.27      7.20 o
   5   0   4      195.44      182.39      7.51 o
   6   0   4      401.75      414.39     17.17 o
   7   0   4       37.04       40.81      7.37 o
   8   0   4        1.73       11.18     11.45 o
  -9   1   4       64.77       76.06     16.36 o
  -8   1   4        5.36        3.94      4.30 o
  -7   1   4       99.87       97.94      6.35 o
  -6   1   4        2.88       -3.08      3.08 o
  -5   1   4      106.34      118.24      6.54 o
  -4   1   4     2922.60     2962.56     47.42 o
  -3   1   4      112.81      113.53      8.93 o
  -2   1   4     5769.52     5787.38     42.12 o
  -1   1   4     6364.04     6364.91     63.07 o
   0   1   4      612.04      607.31      6.25 o
   1   1   4     3205.67     3228.03     32.41 o
   2   1   4     1099.78     1145.07     23.51 o
   3   1   4     4675.50     4804.64     65.22 o
   4   1   4     1079.26     1027.35     18.95 o
   5   1   4      190.73      175.88     13.31 o
   6   1   4      274.26      293.25     24.13 o
   7   1   4      356.10      352.54     18.20 o
   8   1   4      124.92      129.10     12.48 o
  -9   2   4        7.06       16.04     12.27 o
  -8   2   4      144.75      150.37     11.81 o
  -7   2   4      221.10      237.22      8.62 o
  -6   2   4      438.13      407.33     15.41 o
  -5   2   4      216.53      211.58      8.38 o
  -4   2   4     3228.19     3206.83     36.88 o
  -3   2   4     1053.95     1132.73     12.28 o
  -2   2   4     1500.94     1443.38     13.19 o
  -1   2   4      358.14      371.28      4.69 o
   0   2   4     8104.12     8021.57     69.20 o
   1   2   4     8319.01     8311.23     65.96 o
   2   2   4     1088.74     1077.92     15.08 o
   3   2   4     1874.21     1862.04     39.87 o
   4   2   4       38.66       45.62     12.47 o
   5   2   4      197.48      197.27      9.49 o
   6   2   4      113.33      127.12      8.91 o
   7   2   4      250.38      230.84     13.51 o
   8   2   4       81.08       88.52     10.89 o
  -9   3   4       42.39       22.98     11.45 o
  -8   3   4      153.56      149.15     12.42 o
  -7   3   4      275.61      287.46      9.55 o
  -6   3   4      203.21      200.97      7.19 o
  -5   3   4      595.91      582.10     13.06 o
  -4   3   4     1214.15     1197.31     18.51 o
  -3   3   4     2073.81     2066.12     19.62 o
  -2   3   4     2699.03     2714.78     22.31 o
  -1   3   4     6141.24     6376.53     62.84 o
   0   3   4     3520.87     3628.03     47.85 o
   1   3   4     4186.57     4162.64     37.32 o
   2   3   4     2074.22     2049.64     25.56 o
   3   3   4     4829.99     4817.01     60.46 o
   4   3   4      727.29      722.10     16.62 o
   5   3   4      134.84      123.68      8.82 o
   6   3   4       90.90      109.95      9.20 o
   7   3   4       18.22       22.23     15.33 o
   8   3   4       13.17       19.82      7.79 o
  -8   4   4       77.46       98.82     11.25 o
  -7   4   4       89.80       87.28     11.22 o
  -6   4   4      773.42      769.99     18.12 o
  -5   4   4      500.53      509.63     12.16 o
  -4   4   4     1413.11     1392.67     15.42 o
  -3   4   4     2819.74     2858.51     27.51 o
  -2   4   4     2205.68     2299.70     19.48 o
  -1   4   4     2375.65     2495.40     25.64 o
   0   4   4      167.60      168.53      5.09 o
   1   4   4      317.83      312.84      5.59 o
   2   4   4      365.54      355.99      7.74 o
   3   4   4     6280.74     6165.38    107.95 o
   4   4   4      812.94      791.60     17.48 o
   5   4   4     1461.69     1394.72     32.51 o
   6   4   4      793.13      807.30     23.70 o
   7   4   4        0.88        5.72      9.81 o
   8   4   4       47.67       73.14     10.24 o
  -8   5   4       90.21       80.20     11.65 o
  -7   5   4      177.51      170.74     12.00 o
  -6   5   4      564.69      556.06     12.89 o
  -5   5   4      186.70      184.31      7.18 o
  -4   5   4     1882.13     1934.13     29.76 o
  -3   5   4      292.76      281.46      7.49 o
  -2   5   4     1528.99     1563.47     23.66 o
  -1   5   4      210.68      236.42      4.91 o
   0   5   4     2548.59     2691.59     30.26 o
   1   5   4     2099.53     2231.70     39.66 o
   2   5   4     1009.23     1077.00     16.29 o
   3   5   4      759.56      752.68     23.10 o
   4   5   4       52.11       52.93      5.93 o
   5   5   4      325.57      325.92     13.00 o
   6   5   4      222.40      217.95     12.52 o
   7   5   4      274.27      284.19     15.74 o
   8   5   4        6.05        7.54      6.75 o
  -8   6   4       26.24       20.85      7.81 o
  -7   6   4       47.43       50.10      8.39 o
  -6   6   4      233.14      244.66      8.38 o
  -5   6   4     1025.97     1032.01     21.67 o
  -4   6   4      864.29      857.33     16.60 o
  -3   6   4     3524.80     3500.02     47.50 o
  -2   6   4      359.63      368.23     12.38 o
  -1   6   4     6798.46     7216.18     67.08 o
   0   6   4     3826.13     3922.27     37.14 o
   1   6   4      879.53      905.17     12.67 o
   2   6   4     1563.55     1568.70     24.13 o
   3   6   4      116.92      118.53      5.99 o
   4   6   4      257.08      251.37      9.72 o
   5   6   4        3.88        7.43      4.02 o
   6   6   4      123.48      146.15     24.94 o
   7   6   4      126.39      129.88     12.14 o
   8   6   4       19.04       25.32     10.43 o
  -8   7   4      176.39      179.07     15.74 o
  -7   7   4      489.90      473.71     20.38 o
  -6   7   4      109.94      107.85      9.83 o
  -5   7   4     1375.82     1370.48     41.71 o
  -4   7   4       67.32       78.81      5.59 o
  -3   7   4      550.25      605.92     13.15 o
  -2   7   4     1750.16     1745.30     28.90 o
  -1   7   4      201.26      241.36      8.38 o
   0   7   4     1305.01     1321.25     17.16 o
   1   7   4       53.50       54.72      3.03 o
   2   7   4      336.50      301.19      7.76 o
   3   7   4     1426.95     1462.92     24.57 o
   4   7   4      153.69      153.83      8.25 o
   5   7   4      799.57      749.70     21.76 o
   6   7   4      202.29      218.72     11.35 o
   7   7   4      243.22      257.03     15.61 o
  -8   8   4      325.17      339.53     19.94 o
  -7   8   4      889.11      899.21     30.21 o
  -6   8   4       47.33       50.36      8.21 o
  -5   8   4      709.31      715.22     16.77 o
  -4   8   4      525.28      530.73     13.36 o
  -3   8   4      222.36      221.96      8.06 o
  -2   8   4     1220.17     1219.27     21.66 o
  -1   8   4     1405.81     1345.26     21.88 o
   0   8   4     3255.65     3260.93     54.18 o
   1   8   4     3986.48     3940.19     48.24 o
   2   8   4      819.54      777.59     14.60 o
   3   8   4      392.84      362.99     10.22 o
   4   8   4       90.06       95.30      7.56 o
   5   8   4       82.75       82.32     15.74 o
   6   8   4       56.13       62.30      8.21 o
   7   8   4      131.14      130.57     12.10 o
  -8   9   4       24.14       58.13     10.69 o
  -7   9   4       78.35       86.85     10.98 o
  -6   9   4       64.42       58.93     13.90 o
  -5   9   4      142.85      152.58     20.45 o
  -4   9   4      251.52      252.14     11.45 o
  -3   9   4      513.57      521.45     13.07 o
  -2   9   4      159.97      154.57      6.07 o
  -1   9   4     1530.69     1495.38     25.35 o
   0   9   4      358.60      341.16     13.70 o
   1   9   4     2067.78     2066.88     29.30 o
   2   9   4      464.52      474.59     11.98 o
   3   9   4      222.51      222.27     11.25 o
   4   9   4      140.13      119.30      8.44 o
   5   9   4      108.24       95.25      8.44 o
   6   9   4      226.13      237.05     24.53 o
   7   9   4      168.58      184.97     31.08 o
  -7  10   4      103.00       94.16     11.55 o
  -6  10   4      239.98      255.76     15.03 o
  -5  10   4      464.33      472.29     25.76 o
  -4  10   4      776.00      740.35     18.85 o
  -3  10   4      358.54      373.95     16.77 o
  -2  10   4     1357.20     1358.19     26.31 o
  -1  10   4      524.19      496.42     12.27 o
   0  10   4     1006.23     1024.01     16.58 o
   1  10   4       66.02       81.98      9.40 o
   2  10   4      140.21      154.90     16.97 o
   3  10   4      795.36      783.89     27.81 o
   4  10   4      103.95       99.81     10.84 o
   5  10   4      448.11      479.42     17.57 o
   6  10   4      143.44      152.86     12.47 o
   7  10   4       36.23       24.96     19.22 o
  -7  11   4      111.66      123.62     13.58 o
  -6  11   4      224.50      230.64     15.61 o
  -5  11   4       24.69       28.68      5.88 o
  -4  11   4      167.48      161.19      8.23 o
  -3  11   4       37.79       35.96      5.88 o
  -2  11   4      288.02      283.78     10.11 o
  -1  11   4      905.18      835.40     18.81 o
   0  11   4      261.32      253.10      9.00 o
   1  11   4      318.71      284.65     11.45 o
   2  11   4     1271.91     1290.36     25.58 o
   3  11   4      929.12      963.05     22.59 o
   4  11   4       40.62       47.84      5.99 o
   5  11   4      305.36      315.27     15.08 o
   6  11   4        2.43       -0.31      6.75 o
  -7  12   4      286.07      318.53     19.80 o
  -6  12   4       28.34       43.78      9.39 o
  -5  12   4      189.43      181.95     13.44 o
  -4  12   4      242.47      246.70     10.58 o
  -3  12   4       28.33       32.30      5.72 o
  -2  12   4      294.21      315.79     11.30 o
  -1  12   4       56.06       50.99      4.01 o
   0  12   4      165.09      159.77     10.43 o
   1  12   4      193.20      188.03     13.70 o
   2  12   4      258.50      266.55     12.68 o
   3  12   4     1157.16     1153.50     27.56 o
   4  12   4       38.96       49.77      6.68 o
   5  12   4      777.57      806.74     26.72 o
   6  12   4      142.41      164.58     21.88 o
  -6  13   4      170.27      155.58     14.31 o
  -5  13   4       73.60       65.28      9.39 o
  -4  13   4      351.48      346.77     13.54 o
  -3  13   4      114.63      105.60     12.27 o
  -2  13   4      399.75      414.07     25.97 o
  -1  13   4      274.90      269.06     18.40 o
   0  13   4      877.30      864.99     21.47 o
   1  13   4      140.11      151.67     24.94 o
   2  13   4      577.79      593.92     16.62 o
   3  13   4      247.50      260.63     23.31 o
   4  13   4      214.28      207.22     23.31 o
   5  13   4      131.10      138.72     21.06 o
   6  13   4       56.43       71.32     23.92 o
  -6  14   4      319.48      348.15     20.37 o
  -5  14   4       16.76       19.42      7.50 o
  -4  14   4      629.76      665.35     25.15 o
  -3  14   4     1071.08     1100.64     30.26 o
  -2  14   4      668.63      683.20     20.63 o
  -1  14   4      618.12      586.79     28.21 o
   0  14   4     1363.10     1376.21     64.40 o
   1  14   4      463.04      462.30     13.58 o
   2  14   4      277.49      292.19     13.29 o
   3  14   4      268.27      292.77     13.39 o
   4  14   4       90.04      106.80     12.68 o
   5  14   4       24.80       19.58      7.33 o
  -5  15   4      196.50      212.42     15.90 o
  -4  15   4       49.17       56.89     10.43 o
  -3  15   4      103.97      112.53     27.81 o
  -2  15   4      107.44      109.99      8.77 o
  -1  15   4      296.77      310.05     21.88 o
   0  15   4       89.17       83.34     12.88 o
   1  15   4       82.39       70.64      6.46 o
   2  15   4      143.04      130.33      9.53 o
   3  15   4      405.97      427.49     17.45 o
   4  15   4      278.66      293.60     15.54 o
   5  15   4       24.21       57.34      9.08 o
  -5  16   4        9.66        6.20      7.63 o
  -4  16   4      185.92      202.76     15.29 o
  -3  16   4      146.69      139.45      9.01 o
  -2  16   4        0.47        0.58      4.89 o
  -1  16   4      910.95      914.81     28.18 o
   0  16   4      374.59      377.42     20.45 o
   1  16   4      497.76      483.88     15.78 o
   2  16   4      417.23      437.11     16.48 o
   3  16   4       20.75       25.31     10.02 o
   4  16   4       20.66       27.33      8.50 o
  -4  17   4      410.48      438.64     21.66 o
  -3  17   4       94.15      111.83     12.27 o
  -2  17   4      386.37      431.89     27.19 o
  -1  17   4      301.80      328.94     15.42 o
   0  17   4      101.74       98.55     12.27 o
   1  17   4      128.13      144.64      9.13 o
   2  17   4      130.36      127.20     10.51 o
   3  17   4       34.48       36.00      8.45 o
   4  17   4       62.90       54.59     10.36 o
  -3  18   4        5.97        4.60      7.36 o
  -2  18   4       17.67        9.74      7.60 o
  -1  18   4        8.72       10.19      3.99 o
   0  18   4       10.42       10.91      5.34 o
   1  18   4      440.22      470.25     27.40 o
   2  18   4       44.34       49.52      8.91 o
   3  18   4      264.94      304.92     18.18 o
  -2  19   4       44.68       47.20      9.63 o
  -1  19   4       98.14       89.82     20.66 o
   0  19   4       19.15       30.79      8.15 o
   1  19   4       49.56       52.75     12.68 o
  -1 -19   5      205.24      194.23     17.58 o
   0 -19   5      262.16      260.48     21.26 o
  -3 -18   5      234.43      243.30     22.49 o
  -2 -18   5       43.89       49.94      8.08 o
  -1 -18   5      367.19      370.80     15.76 o
   0 -18   5        3.42       11.86      7.77 o
   1 -18   5      106.70      129.22     12.75 o
   2 -18   5      174.88      177.23     14.50 o
  -4 -17   5       25.74       45.80     13.09 o
  -3 -17   5       97.36       87.15      7.39 o
  -2 -17   5       35.03       53.39     11.04 o
  -1 -17   5      146.98      146.98     14.72 o
   0 -17   5      148.37      154.86      7.87 o
   1 -17   5      164.47      166.18     12.92 o
   2 -17   5      355.24      355.83     24.74 o
   3 -17   5       76.65       72.47     11.11 o
  -5 -16   5      194.00      184.83     22.49 o
  -4 -16   5       85.81       75.27     19.01 o
  -3 -16   5      272.40      262.97     11.63 o
  -2 -16   5      276.91      261.08     10.46 o
  -1 -16   5      342.76      316.90     12.86 o
   0 -16   5       52.12       52.92      4.63 o
   1 -16   5      306.65      275.87     17.57 o
   2 -16   5      187.59      196.16     13.33 o
   3 -16   5       48.31       33.05      8.91 o
   4 -16   5      100.55      131.96     13.04 o
  -5 -15   5       91.59       77.39     17.58 o
  -4 -15   5      264.35      282.83     11.78 o
  -3 -15   5       32.38       42.50      5.89 o
  -2 -15   5      335.42      343.42     11.56 o
  -1 -15   5      282.86      281.65     12.34 o
   0 -15   5      303.44      284.39     12.22 o
   1 -15   5      154.16      149.60      6.13 o
   2 -15   5      399.84      366.34     17.23 o
   3 -15   5      305.49      281.36     14.24 o
   4 -15   5      102.98      124.76     12.63 o
  -6 -14   5       22.56       42.92      8.35 o
  -5 -14   5      155.72      151.98     16.56 o
  -4 -14   5       34.67       39.85      5.38 o
  -3 -14   5      443.09      458.11     19.69 o
  -2 -14   5       79.18       66.55     12.02 o
  -1 -14   5      132.10      142.06      7.95 o
   0 -14   5      262.71      262.49      8.23 o
   1 -14   5       20.73        9.72      2.77 o
   2 -14   5      710.22      674.17     16.41 o
   3 -14   5       44.88       36.70      8.03 o
   4 -14   5      383.45      384.60     19.39 o
   5 -14   5       29.99       38.89      8.84 o
  -6 -13   5      104.83      129.30     11.20 o
  -5 -13   5       64.27       71.46      7.46 o
  -4 -13   5     1016.72     1009.49     38.48 o
  -3 -13   5       83.64       85.47      5.75 o
  -2 -13   5      993.01     1005.15     19.18 o
  -1 -13   5      514.71      529.28     20.24 o
   0 -13   5     1256.09     1218.11     18.35 o
   1 -13   5       49.17       46.58      3.52 o
   2 -13   5      371.61      344.95     13.92 o
   3 -13   5       27.20       26.12      5.63 o
   4 -13   5        2.31       -3.63      5.18 o
   5 -13   5      122.54      104.52     15.95 o
  -7 -12   5       53.81       85.08     11.11 o
  -6 -12   5      336.35      318.48     16.40 o
  -5 -12   5       27.05       33.13      5.38 o
  -4 -12   5       22.55       31.16      4.99 o
  -3 -12   5       97.91      107.67      6.58 o
  -2 -12   5      409.84      417.92     13.68 o
  -1 -12   5      699.30      654.26     16.18 o
   0 -12   5      482.96      460.36      9.14 o
   1 -12   5      913.18      814.21     16.23 o
   2 -12   5      731.21      708.98     13.92 o
   3 -12   5      228.40      191.04     13.67 o
   4 -12   5      361.10      346.51     18.20 o
   5 -12   5        2.50       -1.05      6.75 o
   6 -12   5       62.28       73.37     10.70 o
  -7 -11   5       86.58      100.39     11.35 o
  -6 -11   5      236.41      224.96     18.81 o
  -5 -11   5      197.15      210.54      9.32 o
  -4 -11   5       50.53       58.65      5.10 o
  -3 -11   5       41.15       45.96      9.29 o
  -2 -11   5       13.77       18.37      3.29 o
  -1 -11   5       73.88       77.74      4.83 o
   0 -11   5      121.13      138.55      4.80 o
   1 -11   5       29.44       32.26      2.73 o
   2 -11   5      353.03      329.80     11.52 o
   3 -11   5        2.96        2.87      3.06 o
   4 -11   5      515.92      535.58     35.37 o
   5 -11   5      233.46      213.37     13.84 o
   6 -11   5      140.50      149.76     13.53 o
  -7 -10   5      102.28      102.00     11.23 o
  -6 -10   5      124.16      102.49      9.82 o
  -5 -10   5      423.19      425.56     13.60 o
  -4 -10   5      380.35      385.86     15.19 o
  -3 -10   5      340.16      341.21      9.25 o
  -2 -10   5      702.44      680.84     21.40 o
  -1 -10   5     2051.07     2063.04     23.18 o
   0 -10   5      202.80      199.18      5.34 o
   1 -10   5      338.17      324.70      6.28 o
   2 -10   5      982.42      940.06     22.66 o
   3 -10   5      271.55      255.32      8.31 o
   4 -10   5      142.76      126.95      6.49 o
   5 -10   5      233.04      232.73     13.56 o
   6 -10   5      225.50      254.53     22.49 o
  -8  -9   5      139.77      128.40     14.00 o
  -7  -9   5      176.49      167.51     12.81 o
  -6  -9   5      281.89      266.90     13.80 o
  -5  -9   5     1016.66     1058.60     22.17 o
  -4  -9   5     2029.00     2025.15     31.37 o
  -3  -9   5       53.44       66.23      4.62 o
  -2  -9   5     1829.39     1869.44     23.68 o
  -1  -9   5      507.33      515.18     10.02 o
   0  -9   5      843.86      825.53     11.55 o
   1  -9   5     1178.49     1106.16     13.50 o
   2  -9   5     1572.12     1526.57     22.27 o
   3  -9   5      337.54      322.25     11.09 o
   4  -9   5      230.06      210.18      8.39 o
   5  -9   5       14.98       27.77     11.04 o
   6  -9   5       71.19       70.15     14.93 o
   7  -9   5       50.05       41.59      9.59 o
  -8  -8   5      118.63      108.47     12.86 o
  -7  -8   5      138.43      170.17     20.24 o
  -6  -8   5      565.51      571.58     21.88 o
  -5  -8   5       64.68       66.98      4.98 o
  -4  -8   5      308.67      291.90      9.09 o
  -3  -8   5      441.08      430.73      8.46 o
  -2  -8   5      544.08      531.49      8.98 o
  -1  -8   5      596.86      570.92     10.62 o
   0  -8   5      609.93      612.90      9.03 o
   1  -8   5      221.67      264.16      5.16 o
   2  -8   5     1760.23     1627.32     41.24 o
   3  -8   5      126.39      113.64      8.57 o
   4  -8   5     1334.46     1242.80     39.29 o
   5  -8   5      101.32      104.03     12.01 o
   6  -8   5       28.27       48.60      7.79 o
   7  -8   5       21.01       31.12      7.73 o
  -8  -7   5      111.48      143.24     12.68 o
  -7  -7   5      101.69      104.18     10.12 o
  -6  -7   5      226.75      234.91      9.60 o
  -5  -7   5      103.46       99.37      5.65 o
  -4  -7   5     2018.83     2026.94     28.72 o
  -3  -7   5     1129.30     1093.89     16.78 o
  -2  -7   5     2562.67     2541.51     26.90 o
  -1  -7   5      163.01      157.26      3.58 o
   0  -7   5     1064.69     1097.61     12.54 o
   1  -7   5     1495.70     1552.13     19.30 o
   2  -7   5     1034.07      937.02     24.20 o
   3  -7   5      261.13      265.77      6.98 o
   4  -7   5      546.86      543.62     12.46 o
   5  -7   5      100.77       98.85      6.05 o
   6  -7   5       24.06       28.89      5.33 o
   7  -7   5        3.96       10.30      5.51 o
  -8  -6   5       27.59       20.04      7.85 o
  -7  -6   5       13.74       22.76     11.04 o
  -6  -6   5       52.85       64.52      5.80 o
  -5  -6   5     1715.53     1694.04     27.27 o
  -4  -6   5      159.25      157.12      6.07 o
  -3  -6   5     1873.90     1953.72     23.76 o
  -2  -6   5     1608.33     1594.52     31.18 o
  -1  -6   5     5957.75     6370.73     59.34 o
   0  -6   5     1760.27     1711.68     18.56 o
   1  -6   5     3735.29     3947.55     32.33 o
   2  -6   5      354.35      330.48      7.02 o
   3  -6   5      430.44      434.11      9.29 o
   4  -6   5      168.52      171.39      6.86 o
   5  -6   5      168.12      170.37     11.15 o
   6  -6   5      433.27      456.81     14.00 o
   7  -6   5        8.36       11.31      6.19 o
  -8  -5   5       72.27       92.81     10.48 o
  -7  -5   5      144.99      143.88     15.13 o
  -6  -5   5      139.24      147.93      7.95 o
  -5  -5   5      933.51      927.37     38.38 o
  -4  -5   5      125.36      131.61      4.79 o
  -3  -5   5     2466.22     2460.83     27.38 o
  -2  -5   5     1395.31     1341.71     14.59 o
  -1  -5   5      240.24      234.34      3.27 o
   0  -5   5      427.68      413.22      6.61 o
   1  -5   5     1759.96     1749.72     15.88 o
   2  -5   5      671.72      649.10     10.10 o
   3  -5   5      302.10      302.17      7.52 o
   4  -5   5       52.82       56.83      4.72 o
   5  -5   5      170.73      170.19      6.93 o
   6  -5   5      136.17      144.18      7.43 o
   7  -5   5       49.91       47.07      5.84 o
  -8  -4   5      232.45      218.43     14.32 o
  -7  -4   5      324.19      328.44     14.52 o
  -6  -4   5      307.49      301.62     11.32 o
  -5  -4   5      407.64      402.05      9.98 o
  -4  -4   5        4.24        3.78      2.63 o
  -3  -4   5       19.57       20.94      2.46 o
  -2  -4   5     2523.76     2512.00     22.36 o
  -1  -4   5      786.89      728.04      9.35 o
   0  -4   5     5056.24     5168.66     43.51 o
   1  -4   5     1584.89     1513.15     13.81 o
   2  -4   5      327.50      342.95      8.97 o
   3  -4   5      813.08      870.14     14.36 o
   4  -4   5      224.19      227.63      6.84 o
   5  -4   5      441.12      436.29     10.81 o
   6  -4   5       56.42       55.34      5.46 o
   7  -4   5       47.91       50.60      6.28 o
   8  -4   5       41.10       74.83     17.58 o
  -8  -3   5      747.50      789.58     26.24 o
  -7  -3   5       88.78       88.49      6.90 o
  -6  -3   5      609.75      622.63     11.60 o
  -5  -3   5       68.64       79.04      4.64 o
  -4  -3   5      802.95      817.15     13.29 o
  -3  -3   5     4034.75     4167.50     48.89 o
  -2  -3   5     1811.22     1744.69     34.73 o
  -1  -3   5     3066.58     3008.27     31.21 o
   0  -3   5     5671.01     5756.15     46.28 o
   1  -3   5     1499.39     1474.57     21.68 o
   2  -3   5      932.97      948.76     17.00 o
   3  -3   5      404.59      382.33      6.96 o
   4  -3   5      217.42      219.55      6.91 o
   5  -3   5       80.49      102.00     10.26 o
   6  -3   5      190.61      188.65      7.80 o
   7  -3   5      186.58      206.53     26.58 o
   8  -3   5       33.63       40.07     16.77 o
  -9  -2   5       42.16       36.80     13.90 o
  -8  -2   5       51.62       66.80      9.24 o
  -7  -2   5      259.46      261.67     10.71 o
  -6  -2   5      560.92      557.81     14.21 o
  -5  -2   5      733.97      724.50     13.22 o
  -4  -2   5       93.55       80.52      3.84 o
  -3  -2   5     2801.64     2720.21     27.51 o
  -2  -2   5      983.53      976.63     21.26 o
  -1  -2   5     3921.44     4044.41     43.37 o
   0  -2   5     3576.81     3626.87     49.87 o
   1  -2   5       65.25       67.66      4.77 o
   2  -2   5     2455.26     2492.23     20.91 o
   3  -2   5      546.03      546.81     11.10 o
   4  -2   5      215.49      227.03      8.65 o
   5  -2   5      860.83      849.70     15.73 o
   6  -2   5       19.66       37.15      4.16 o
   7  -2   5      522.23      484.89     37.01 o
   8  -2   5       49.91       50.28      9.45 o
  -9  -1   5        3.35        0.82     11.04 o
  -8  -1   5      191.70      186.42      9.59 o
  -7  -1   5      787.05      783.63     34.37 o
  -6  -1   5      144.58      137.23      5.42 o
  -5  -1   5     2019.48     2015.18     27.05 o
  -4  -1   5     1381.67     1370.03     17.92 o
  -3  -1   5     2278.71     2330.06     33.85 o
  -2  -1   5     3654.67     3585.85     40.22 o
  -1  -1   5     3936.42     3952.52     41.76 o
   0  -1   5     4211.54     4349.10     34.05 o
   1  -1   5     2631.31     2639.11     26.80 o
   2  -1   5     2032.79     2080.41     42.53 o
   3  -1   5      530.09      530.13      7.18 o
   4  -1   5       31.11       30.09      4.72 o
   5  -1   5       87.86       96.77      5.15 o
   6  -1   5       11.22        8.47      2.96 o
   7  -1   5       27.05       38.90      8.95 o
   8  -1   5        7.63       26.61     15.74 o
  -9   0   5       24.48       19.22     11.45 o
  -8   0   5        4.34        3.72      3.91 o
  -7   0   5        7.49        7.53      3.64 o
  -6   0   5       45.95       49.05      4.54 o
  -5   0   5      264.82      269.65      7.05 o
  -4   0   5     1300.14     1283.28     16.50 o
  -3   0   5     1531.03     1635.97     17.73 o
  -2   0   5     2546.91     2486.09     21.52 o
  -1   0   5      154.29      140.71      4.13 o
   0   0   5     1027.46     1065.26     10.11 o
   1   0   5     2534.37     2676.21     23.22 o
   2   0   5     5964.91     6301.81     91.92 o
   3   0   5     6408.35     6521.48     60.05 o
   4   0   5      244.77      233.53      6.18 o
   5   0   5     6444.25     6359.25    171.72 o
   6   0   5      317.68      332.68     15.33 o
   7   0   5      216.84      201.12     12.57 o
   8   0   5      315.03      341.57     20.55 o
  -9   1   5        2.93       22.90     11.04 o
  -8   1   5      192.30      164.04      8.73 o
  -7   1   5      788.62      788.55     17.99 o
  -6   1   5      143.20      147.17      8.82 o
  -5   1   5     2005.06     2001.27     25.72 o
  -4   1   5     1367.27     1357.02     17.07 o
  -3   1   5     2259.12     2306.87     23.32 o
  -2   1   5     3644.43     3600.21     30.23 o
  -1   1   5     3949.35     3917.59     30.69 o
   0   1   5     4120.93     4161.66     44.67 o
   1   1   5     2650.32     2644.18     23.09 o
   2   1   5     2049.58     2151.94     22.05 o
   3   1   5      520.91      546.10     29.85 o
   4   1   5       31.74       38.18      4.47 o
   5   1   5       87.80       89.51      8.15 o
   6   1   5       10.52       15.25      5.18 o
   7   1   5       26.28       45.71      7.96 o
   8   1   5        7.39        3.15      7.45 o
  -9   2   5       41.66       44.10      9.02 o
  -8   2   5       47.45       43.53      8.37 o
  -7   2   5      256.77      265.26     10.45 o
  -6   2   5      557.70      550.31     16.29 o
  -5   2   5      723.58      701.36     11.98 o
  -4   2   5       97.66       84.82      6.51 o
  -3   2   5     2795.56     2755.88     26.89 o
  -2   2   5      979.12      976.07     10.91 o
  -1   2   5     4041.46     4114.70     33.68 o
   0   2   5     3563.78     3604.05     41.66 o
   1   2   5       74.13       70.42      2.33 o
   2   2   5     2444.82     2529.08     31.44 o
   3   2   5      549.27      567.25     22.29 o
   4   2   5      212.94      222.06      8.82 o
   5   2   5      869.54      893.30     42.94 o
   6   2   5       19.37       21.87      7.04 o
   7   2   5      525.41      516.89     38.85 o
   8   2   5       49.64       48.77      9.92 o
  -8   3   5      754.36      776.74     26.87 o
  -7   3   5       92.85      103.93      6.92 o
  -6   3   5      611.68      628.00     27.81 o
  -5   3   5       71.01       68.81      3.89 o
  -4   3   5      815.07      819.77     11.59 o
  -3   3   5     4031.02     4230.41     65.11 o
  -2   3   5     1801.78     1788.03     27.63 o
  -1   3   5     3099.51     3070.72     34.35 o
   0   3   5     5600.03     5760.59     78.51 o
   1   3   5     1517.06     1515.90     16.08 o
   2   3   5      928.44      925.90     14.79 o
   3   3   5      382.93      356.59      9.66 o
   4   3   5      214.57      207.61      8.37 o
   5   3   5       84.05       84.24      7.23 o
   6   3   5      187.49      192.81      9.72 o
   7   3   5      192.55      180.84     18.61 o
   8   3   5       35.07       47.15      9.90 o
  -8   4   5      235.54      220.66     14.87 o
  -7   4   5      330.75      326.40     13.13 o
  -6   4   5      309.93      331.13     17.79 o
  -5   4   5      427.34      404.86     17.53 o
  -4   4   5        3.88        5.87      2.54 o
  -3   4   5       15.63       14.77      2.12 o
  -2   4   5     2512.50     2501.45     24.01 o
  -1   4   5      732.13      660.53     10.70 o
   0   4   5     5091.76     5155.70     56.23 o
   1   4   5     1560.16     1489.38     17.32 o
   2   4   5      306.46      335.34      7.46 o
   3   4   5      815.82      852.90     16.58 o
   4   4   5      213.96      200.76      7.74 o
   5   4   5      442.19      438.31     14.60 o
   6   4   5       57.20       38.48      7.66 o
   7   4   5       46.60       74.54     10.22 o
   8   4   5       41.25       48.05     10.82 o
  -8   5   5       71.98       82.09     12.68 o
  -7   5   5      144.15      131.19     11.16 o
  -6   5   5      141.41      146.15      7.72 o
  -5   5   5      920.95      948.72     35.58 o
  -4   5   5      120.37      119.60      3.52 o
  -3   5   5     2495.82     2493.93     27.86 o
  -2   5   5     1400.65     1358.03     14.83 o
  -1   5   5      235.13      233.96      5.30 o
   0   5   5      434.33      416.86      6.80 o
   1   5   5     1741.96     1757.59     20.61 o
   2   5   5      681.38      676.53     11.89 o
   3   5   5      301.01      307.26      9.61 o
   4   5   5       54.62       48.97      5.59 o
   5   5   5      168.04      145.33      9.37 o
   6   5   5      139.80      150.83     10.77 o
   7   5   5       47.28       49.08      8.96 o
  -8   6   5       25.77       27.10      7.95 o
  -7   6   5       13.43       13.09     10.22 o
  -6   6   5       51.49       58.81      6.34 o
  -5   6   5     1688.52     1630.40     30.55 o
  -4   6   5      166.95      180.04      8.38 o
  -3   6   5     1853.29     1849.41     42.81 o
  -2   6   5     1638.44     1632.67     28.26 o
  -1   6   5     6000.88     6412.98     67.08 o
   0   6   5     1759.41     1656.31     23.31 o
   1   6   5     3749.25     3927.73     47.23 o
   2   6   5      359.80      353.81      8.06 o
   3   6   5      430.46      419.01     10.91 o
   4   6   5      169.29      178.35     12.27 o
   5   6   5      169.68      166.96     10.69 o
   6   6   5      433.48      461.13     18.32 o
   7   6   5        9.62       16.89      6.92 o
  -8   7   5      116.17      151.23     13.44 o
  -7   7   5      101.04      109.30     10.99 o
  -6   7   5      223.43      229.83     18.20 o
  -5   7   5      103.63       91.70      6.57 o
  -4   7   5     1985.98     1992.20     65.63 o
  -3   7   5     1123.76     1122.46     34.76 o
  -2   7   5     2564.07     2516.67     39.65 o
  -1   7   5      152.76      143.65      9.40 o
   0   7   5     1037.16     1059.93     13.95 o
   1   7   5     1504.58     1528.73     32.30 o
   2   7   5     1033.36      960.06     16.69 o
   3   7   5      268.70      287.87      9.23 o
   4   7   5      545.93      541.98     16.18 o
   5   7   5      102.98      109.38     14.31 o
   6   7   5       23.75       26.24      7.33 o
   7   7   5        3.52       -1.76      6.21 o
  -8   8   5      118.39      134.04     13.44 o
  -7   8   5      133.37      156.29     26.78 o
  -6   8   5      574.68      565.11     29.85 o
  -5   8   5       68.36       51.86      5.82 o
  -4   8   5      305.57      303.81     10.89 o
  -3   8   5      435.43      434.97     12.39 o
  -2   8   5      535.62      522.97     17.84 o
  -1   8   5      597.31      569.97     12.47 o
   0   8   5      623.84      630.34     26.78 o
   1   8   5      229.67      283.05      6.87 o
   2   8   5     1752.95     1721.06     30.26 o
   3   8   5      127.29      126.76      7.16 o
   4   8   5     1338.35     1335.14     28.76 o
   5   8   5      104.19      103.50      8.73 o
   6   8   5       27.35       46.56      8.21 o
   7   8   5       20.42       26.67      8.33 o
  -8   9   5      144.15      154.61     14.89 o
  -7   9   5      185.56      168.91     21.06 o
  -6   9   5      278.12      300.34     15.61 o
  -5   9   5     1031.60     1055.08     86.28 o
  -4   9   5     2045.99     1987.31     64.40 o
  -3   9   5       58.26       78.81     14.11 o
  -2   9   5     1823.73     1753.49     60.89 o
  -1   9   5      498.85      508.99     12.68 o
   0   9   5      851.72      817.71     13.58 o
   1   9   5     1185.65     1105.67     18.22 o
   2   9   5     1563.47     1525.16     27.06 o
   3   9   5      329.75      324.21     10.84 o
   4   9   5      226.70      218.12     10.22 o
   5   9   5       14.92       10.62      5.99 o
   6   9   5       71.01       91.42      9.90 o
   7   9   5       50.40       69.16     15.74 o
  -7  10   5      102.47      110.52     12.72 o
  -6  10   5      129.90      117.24     10.94 o
  -5  10   5      434.14      398.13     19.63 o
  -4  10   5      381.98      372.79     23.31 o
  -3  10   5      343.85      354.47     11.87 o
  -2  10   5      704.43      728.38     17.46 o
  -1  10   5     2059.19     2007.11     58.68 o
   0  10   5      203.84      199.81      5.76 o
   1  10   5      334.87      331.41      9.42 o
   2  10   5      989.62      969.03     19.79 o
   3  10   5      271.55      275.92     10.41 o
   4  10   5      140.98      145.50      8.73 o
   5  10   5      231.38      217.62     12.38 o
   6  10   5      222.98      256.50     18.20 o
  -7  11   5       84.67       92.83     11.20 o
  -6  11   5      242.66      225.65     15.03 o
  -5  11   5      188.48      169.64     34.14 o
  -4  11   5       50.71       43.34      6.27 o
  -3  11   5       42.30       47.90      9.20 o
  -2  11   5       11.63       18.36      4.71 o
  -1  11   5       71.17       67.67      4.69 o
   0  11   5      119.23      134.11      5.59 o
   1  11   5       27.40       26.40      3.54 o
   2  11   5      361.47      349.87     10.61 o
   3  11   5        2.52        4.72      6.34 o
   4  11   5      520.95      530.28     17.38 o
   5  11   5      234.64      228.57     13.07 o
   6  11   5      142.21      150.01     12.38 o
  -7  12   5       51.90       65.09     12.42 o
  -6  12   5      333.15      337.30     18.94 o
  -5  12   5       26.08       21.26     10.63 o
  -4  12   5       20.86       10.63      9.40 o
  -3  12   5       98.72      118.03      8.06 o
  -2  12   5      411.72      410.58     22.49 o
  -1  12   5      701.44      643.46     18.45 o
   0  12   5      474.35      450.78     12.13 o
   1  12   5      911.91      832.32     18.36 o
   2  12   5      720.31      762.85     26.78 o
   3  12   5      227.51      202.38     18.40 o
   4  12   5      364.50      375.54     16.36 o
   5  12   5        2.37       -0.66      4.42 o
   6  12   5       59.84       61.18     10.41 o
  -6  13   5      101.32       95.74     13.70 o
  -5  13   5       65.13       42.63     26.58 o
  -4  13   5      998.58      975.26     27.87 o
  -3  13   5       84.41       96.36      9.00 o
  -2  13   5      975.63     1032.46     70.54 o
  -1  13   5      505.36      465.52     13.04 o
   0  13   5     1263.86     1209.68     22.79 o
   1  13   5       46.89       55.77      5.05 o
   2  13   5      368.57      345.60     12.52 o
   3  13   5       29.45       34.57      5.80 o
   4  13   5        2.86        4.01      4.22 o
   5  13   5      122.40      123.68     10.81 o
  -6  14   5       23.56       34.66     10.40 o
  -5  14   5      154.06      165.93     15.13 o
  -4  14   5       35.15       26.58      7.85 o
  -3  14   5      440.82      450.36     22.69 o
  -2  14   5       77.46       76.94      7.76 o
  -1  14   5      131.16      123.31     14.79 o
   0  14   5      264.81      269.20      9.54 o
   1  14   5       19.09        4.54      3.83 o
   2  14   5      711.91      723.98     20.02 o
   3  14   5       42.23       36.04      6.46 o
   4  14   5      386.82      386.74     26.17 o
   5  14   5       30.74       17.17      7.66 o
  -5  15   5       90.02       72.32     11.55 o
  -4  15   5      267.10      315.68     25.35 o
  -3  15   5       31.78       49.72      7.55 o
  -2  15   5      336.49      349.47     15.52 o
  -1  15   5      280.88      279.91     10.01 o
   0  15   5      316.75      269.20     23.10 o
   1  15   5      151.35      165.38     12.68 o
   2  15   5      401.61      369.38     16.97 o
   3  15   5      304.77      299.09     15.33 o
   4  15   5      104.01      120.61     19.22 o
  -5  16   5      198.30      203.27     17.16 o
  -4  16   5       85.34      105.32     16.77 o
  -3  16   5      275.96      294.77     24.74 o
  -2  16   5      274.94      243.90     40.28 o
  -1  16   5      337.82      329.88     12.27 o
   0  16   5       50.11       48.66      9.81 o
   1  16   5      302.30      265.85     11.27 o
   2  16   5      193.96      196.11     10.98 o
   3  16   5       51.60       48.81      7.27 o
   4  16   5      103.53      106.32     23.72 o
  -4  17   5       23.62       24.55      9.66 o
  -3  17   5       95.73       83.42     16.36 o
  -2  17   5       33.91       29.30      7.68 o
  -1  17   5      150.98      151.61     10.68 o
   0  17   5      147.80      147.21     15.95 o
   1  17   5      167.73      149.93     16.15 o
   2  17   5      352.97      344.01     15.61 o
   3  17   5       73.16       84.24      9.49 o
  -3  18   5      231.72      243.47     18.65 o
  -2  18   5       43.80       47.40     10.84 o
  -1  18   5      361.98      363.33     20.45 o
   0  18   5        3.56       -0.83      5.00 o
   1  18   5      102.99      105.91     16.36 o
   2  18   5      174.58      170.06     11.71 o
  -1  19   5      196.61      203.57     17.79 o
   0  19   5      259.35      217.54     25.35 o
  -2 -18   6      287.61      269.28     15.72 o
  -1 -18   6       18.48       27.77      6.36 o
   0 -18   6        9.75       13.09      8.59 o
   1 -18   6      176.10      149.27     12.27 o
  -4 -17   6       66.77       82.67     10.84 o
  -3 -17   6      362.37      424.05     29.65 o
  -2 -17   6      214.46      266.94     14.64 o
  -1 -17   6      638.56      615.82     20.52 o
   0 -17   6      225.95      230.68      8.91 o
   1 -17   6      461.24      487.03     22.90 o
   2 -17   6        8.35       11.45      7.16 o
   3 -17   6       41.12       69.83     20.04 o
  -4 -16   6      372.11      396.67     20.06 o
  -3 -16   6      145.94      129.00     11.55 o
  -2 -16   6      144.80      146.13     10.70 o
  -1 -16   6       98.53       91.44      7.95 o
   0 -16   6        5.69        7.49      3.41 o
   1 -16   6       86.77       75.36      6.42 o
   2 -16   6       48.08       55.71     13.70 o
   3 -16   6      215.56      220.85     15.87 o
  -5 -15   6      153.87      148.03     19.63 o
  -4 -15   6       67.61       51.57      9.10 o
  -3 -15   6      247.75      226.67     16.55 o
  -2 -15   6      443.27      423.55     16.19 o
  -1 -15   6       90.43       96.05      8.59 o
   0 -15   6      411.64      386.92     10.16 o
   1 -15   6       22.49       25.72      4.84 o
   2 -15   6      210.81      206.16     22.69 o
   3 -15   6      100.30      153.13     50.09 o
   4 -15   6      455.97      441.15     22.65 o
  -6 -14   6       64.22       75.24     17.17 o
  -5 -14   6       59.33       72.80     10.02 o
  -4 -14   6        5.92       12.07      4.68 o
  -3 -14   6       89.47       82.33      6.10 o
  -2 -14   6      311.30      315.04      9.99 o
  -1 -14   6      191.70      189.23     10.19 o
   0 -14   6      369.52      353.97      9.25 o
   1 -14   6       35.96       40.21      8.03 o
   2 -14   6      465.52      424.19     15.87 o
   3 -14   6      141.09      142.90     12.05 o
   4 -14   6      457.23      465.89     29.65 o
   5 -14   6       13.60       25.36      8.44 o
  -6 -13   6      168.00      164.79     21.67 o
  -5 -13   6      191.78      214.38     17.23 o
  -4 -13   6       11.68       12.95      4.68 o
  -3 -13   6      363.79      357.24     15.39 o
  -2 -13   6      581.26      597.16     14.00 o
  -1 -13   6       57.71       61.11      7.04 o
   0 -13   6      959.18      934.01     16.24 o
   1 -13   6      301.93      280.90      7.51 o
   2 -13   6      142.70      137.31      7.03 o
   3 -13   6       74.63       86.40     30.46 o
   4 -13   6       27.72       14.55      8.33 o
   5 -13   6      142.34      162.20     13.84 o
  -7 -12   6      197.72      218.77     18.40 o
  -6 -12   6       74.78       68.67     16.56 o
  -5 -12   6      139.78      152.77     10.66 o
  -4 -12   6      141.92      127.83      7.58 o
  -3 -12   6       27.23       35.70      4.75 o
  -2 -12   6      636.43      622.25     12.92 o
  -1 -12   6      450.76      442.38     12.03 o
   0 -12   6      411.99      379.74      9.18 o
   1 -12   6      314.25      311.43      7.06 o
   2 -12   6      135.70      125.98      6.84 o
   3 -12   6      138.69      150.35      9.99 o
   4 -12   6       88.19      104.54     11.04 o
   5 -12   6        5.85       10.93      6.48 o
   6 -12   6       47.91       43.69     10.12 o
  -7 -11   6       23.45       27.55      7.85 o
  -6 -11   6       49.76       40.41      6.84 o
  -5 -11   6      581.47      577.37     25.64 o
  -4 -11   6      569.46      590.32     25.38 o
  -3 -11   6     1403.13     1320.87     31.78 o
  -2 -11   6     1907.33     1913.88     29.64 o
  -1 -11   6      745.39      701.34     14.12 o
   0 -11   6      997.76      966.23     14.91 o
   1 -11   6      460.65      419.22      8.53 o
   2 -11   6      807.90      778.17     15.45 o
   3 -11   6      115.30      118.16      6.27 o
   4 -11   6      782.04      770.47     25.40 o
   5 -11   6      112.28      118.05     11.49 o
   6 -11   6       63.18       64.34     10.50 o
  -7 -10   6      104.50      106.13     11.06 o
  -6 -10   6       35.27       33.82      5.72 o
  -5 -10   6      184.88      187.15      9.02 o
  -4 -10   6       63.88       66.39      4.89 o
  -3 -10   6      424.75      382.25     31.25 o
  -2 -10   6      278.26      277.70     13.12 o
  -1 -10   6      159.10      146.06      5.93 o
   0 -10   6      333.74      344.12      7.05 o
   1 -10   6      199.96      188.62      5.05 o
   2 -10   6       85.55       79.79      5.10 o
   3 -10   6       20.30       28.26      4.71 o
   4 -10   6       91.64       84.83      7.66 o
   5 -10   6        9.97        2.80      5.30 o
   6 -10   6      187.80      186.36     13.91 o
  -7  -9   6       20.84       26.01      7.95 o
  -6  -9   6      135.40      131.59      7.52 o
  -5  -9   6      154.95      152.90      8.28 o
  -4  -9   6        6.92       11.75      4.36 o
  -3  -9   6      645.71      637.59     12.43 o
  -2  -9   6      923.58      945.74     14.28 o
  -1  -9   6      251.52      278.44      8.19 o
   0  -9   6     1358.11     1346.21     16.63 o
   1  -9   6      884.25      845.36     14.05 o
   2  -9   6       30.59       31.86      3.81 o
   3  -9   6      336.41      330.46      9.21 o
   4  -9   6      174.98      156.92      7.75 o
   5  -9   6      345.43      323.76     21.32 o
   6  -9   6      137.58      127.70     11.98 o
  -8  -8   6      286.32      288.76     19.21 o
  -7  -8   6      166.02      154.54     26.37 o
  -6  -8   6       59.94       67.76      6.20 o
  -5  -8   6      571.76      559.51     15.97 o
  -4  -8   6      279.17      276.77      8.28 o
  -3  -8   6      923.82      896.74     25.35 o
  -2  -8   6     2162.00     2232.33     25.98 o
  -1  -8   6     1838.78     1865.79     57.91 o
   0  -8   6        7.92       14.91      2.55 o
   1  -8   6      159.48      172.76      4.10 o
   2  -8   6      462.62      449.65     12.08 o
   3  -8   6      741.16      731.03     14.40 o
   4  -8   6      827.71      828.74     19.50 o
   5  -8   6      158.20      144.94      7.68 o
   6  -8   6      147.77      158.18     13.44 o
   7  -8   6       97.81       93.28     12.06 o
  -8  -7   6      120.57      140.23     22.90 o
  -7  -7   6      294.07      270.44     15.83 o
  -6  -7   6       40.49       56.36      5.70 o
  -5  -7   6       71.11       80.20      5.10 o
  -4  -7   6       61.09       71.99      9.26 o
  -3  -7   6       20.03       21.45      2.43 o
  -2  -7   6      723.56      726.88     13.17 o
  -1  -7   6      276.54      265.98      8.73 o
   0  -7   6       94.33       92.25      3.84 o
   1  -7   6     1583.01     1679.87     18.17 o
   2  -7   6      110.26      108.16      3.34 o
   3  -7   6       57.72       56.03      4.60 o
   4  -7   6      863.45      864.53     18.00 o
   5  -7   6      137.75      143.35      8.04 o
   6  -7   6      436.20      410.53     13.89 o
   7  -7   6      331.39      334.75     47.43 o
  -8  -6   6      164.34      187.09     23.31 o
  -7  -6   6       33.32       34.91      7.50 o
  -6  -6   6      475.72      473.51     13.44 o
  -5  -6   6      276.97      292.65      9.57 o
  -4  -6   6     1054.63     1005.49     16.49 o
  -3  -6   6       88.08       83.94      8.55 o
  -2  -6   6     1169.84     1161.28     13.39 o
  -1  -6   6      354.77      332.57     12.27 o
   0  -6   6      589.59      542.84      8.81 o
   1  -6   6      320.66      313.80      7.32 o
   2  -6   6      152.90      147.25      3.81 o
   3  -6   6      574.60      568.66     11.40 o
   4  -6   6      152.29      160.14     12.40 o
   5  -6   6      318.54      337.49     11.40 o
   6  -6   6      106.20      108.53      7.67 o
   7  -6   6      240.65      207.74     23.31 o
  -8  -5   6      156.18      137.14     12.42 o
  -7  -5   6      168.86      147.72     11.13 o
  -6  -5   6     1291.99     1322.29     32.32 o
  -5  -5   6     1750.72     1725.75     27.12 o
  -4  -5   6     1220.79     1181.67     17.40 o
  -3  -5   6     2647.25     2639.60     41.13 o
  -2  -5   6     2139.00     2092.90     39.66 o
  -1  -5   6     1434.12     1462.20     17.62 o
   0  -5   6      214.15      191.17      4.68 o
   1  -5   6     5858.01     6070.35     56.03 o
   2  -5   6     1382.34     1348.53     14.20 o
   3  -5   6      142.31      148.28      5.51 o
   4  -5   6     1218.17     1217.67     31.89 o
   5  -5   6      401.68      429.32     19.09 o
   6  -5   6      249.29      254.36     17.45 o
   7  -5   6      397.06      364.30     29.19 o
  -8  -4   6      201.02      199.89     13.22 o
  -7  -4   6      528.96      525.72     28.21 o
  -6  -4   6      536.51      515.04     10.73 o
  -5  -4   6      315.82      289.12      9.04 o
  -4  -4   6      262.02      247.80      6.85 o
  -3  -4   6      862.13      844.51     11.48 o
  -2  -4   6     1159.92     1122.94     19.93 o
  -1  -4   6     1955.09     2019.67     22.09 o
   0  -4   6      204.11      199.59      4.85 o
   1  -4   6     1033.12     1029.64     12.94 o
   2  -4   6      199.47      186.32      4.28 o
   3  -4   6      376.95      370.41      8.79 o
   4  -4   6      781.97      745.71     14.79 o
   5  -4   6      514.75      516.47     12.17 o
   6  -4   6      139.37      149.06      7.86 o
   7  -4   6      377.78      402.93     32.92 o
  -8  -3   6       83.03       99.55     23.51 o
  -7  -3   6       51.09       56.67      8.92 o
  -6  -3   6      401.11      377.71     11.08 o
  -5  -3   6      339.53      360.13      9.75 o
  -4  -3   6     1033.84     1056.15     16.12 o
  -3  -3   6      732.47      704.75     10.40 o
  -2  -3   6     1438.34     1443.25     35.98 o
  -1  -3   6       58.42       67.93      3.68 o
   0  -3   6     3202.40     3337.87     35.36 o
   1  -3   6     2621.74     2745.81     37.21 o
   2  -3   6      472.57      473.63     12.07 o
   3  -3   6     3403.88     3302.56     63.51 o
   4  -3   6       74.52       79.37      5.12 o
   5  -3   6     1164.69     1118.20     20.82 o
   6  -3   6      128.21      130.08      7.73 o
   7  -3   6       31.51       32.48      9.20 o
  -8  -2   6       14.87       11.26      6.17 o
  -7  -2   6      238.18      221.88     14.13 o
  -6  -2   6      360.42      342.77     12.51 o
  -5  -2   6      940.52      939.88     16.25 o
  -4  -2   6     1941.61     1935.74     24.36 o
  -3  -2   6      885.55      851.22     11.51 o
  -2  -2   6      561.95      570.34     16.21 o
  -1  -2   6     2795.46     2889.16     35.40 o
   0  -2   6     1199.75     1190.74     18.12 o
   1  -2   6      331.45      356.49      6.63 o
   2  -2   6     1275.30     1245.59     20.93 o
   3  -2   6       71.94       76.30      3.17 o
   4  -2   6      198.10      179.55      7.50 o
   5  -2   6       87.33       88.86      5.59 o
   6  -2   6      158.15      153.10     10.45 o
   7  -2   6      322.13      347.00     18.20 o
  -8  -1   6       14.55       20.21      5.26 o
  -7  -1   6      134.22      142.01      8.00 o
  -6  -1   6      695.14      705.78     14.69 o
  -5  -1   6       70.90       63.66      5.46 o
  -4  -1   6      941.96      942.48     14.14 o
  -3  -1   6       53.99       57.27      5.31 o
  -2  -1   6     1281.83     1305.17     19.56 o
  -1  -1   6     5121.52     5672.68    168.47 o
   0  -1   6      764.51      743.41      8.92 o
   1  -1   6     4218.91     4471.51     40.35 o
   2  -1   6     1211.42     1243.71     14.97 o
   3  -1   6      458.04      476.87      8.82 o
   4  -1   6      251.54      242.55      5.78 o
   5  -1   6      273.75      267.27     11.85 o
   6  -1   6       17.24       28.31      6.09 o
   7  -1   6       55.58       54.79      9.33 o
  -8   0   6      126.97      125.33      8.29 o
  -7   0   6      120.85      123.91     11.09 o
  -6   0   6      708.69      690.70     14.51 o
  -5   0   6      401.43      390.88      9.30 o
  -4   0   6      470.91      436.45      8.19 o
  -3   0   6     1210.05     1276.33     24.36 o
  -2   0   6      218.27      228.58      7.23 o
  -1   0   6        1.33        9.28      2.77 o
   0   0   6      160.70      148.76      4.16 o
   1   0   6      675.51      709.32      9.35 o
   2   0   6      323.36      334.44      6.66 o
   3   0   6      166.47      167.23      6.56 o
   4   0   6        0.00       -0.63      2.16 o
   5   0   6        3.92        2.07      2.71 o
   6   0   6       42.01       39.03      8.38 o
   7   0   6        2.71       10.84      7.23 o
  -8   1   6       15.98       37.69      5.39 o
  -7   1   6      127.08      149.91      9.48 o
  -6   1   6      702.64      701.27     14.02 o
  -5   1   6       77.62       71.95      4.32 o
  -4   1   6      936.04      955.57     13.73 o
  -3   1   6       61.42       67.69      4.77 o
  -2   1   6     1300.93     1292.13     13.94 o
  -1   1   6     5111.96     5572.66     44.57 o
   0   1   6      752.67      757.11     11.62 o
   1   1   6     4209.95     4445.93     38.46 o
   2   1   6     1209.26     1230.31     15.73 o
   3   1   6      451.22      480.13      9.31 o
   4   1   6      246.47      247.99      9.37 o
   5   1   6      282.37      293.52     12.46 o
   6   1   6       15.04       22.92      6.34 o
   7   1   6       61.64       91.29     17.79 o
  -8   2   6       14.58       15.51      4.80 o
  -7   2   6      234.22      242.51      9.38 o
  -6   2   6      368.72      358.16      9.39 o
  -5   2   6      938.60      915.24     14.92 o
  -4   2   6     1949.77     1947.60     24.28 o
  -3   2   6      869.37      863.17     13.29 o
  -2   2   6      552.91      578.55     16.88 o
  -1   2   6     2774.54     2928.74     36.38 o
   0   2   6     1233.48     1282.92     19.08 o
   1   2   6      323.22      344.94      5.60 o
   2   2   6     1296.45     1299.15     16.11 o
   3   2   6       72.92       91.25      5.78 o
   4   2   6      199.68      192.63     15.54 o
   5   2   6       88.28       84.74      7.95 o
   6   2   6      153.69      170.03     11.23 o
   7   2   6      327.30      343.15     27.60 o
  -8   3   6       83.88      112.06     25.76 o
  -7   3   6       54.91       61.84      5.83 o
  -6   3   6      398.68      401.93     13.73 o
  -5   3   6      348.77      349.80      9.21 o
  -4   3   6     1033.78     1034.39     14.85 o
  -3   3   6      752.68      759.75     10.82 o
  -2   3   6     1416.73     1453.57     16.68 o
  -1   3   6       60.59       67.63      5.72 o
   0   3   6     3216.05     3419.65     42.14 o
   1   3   6     2559.32     2688.84     25.14 o
   2   3   6      473.80      492.81      9.72 o
   3   3   6     3396.93     3368.05     87.92 o
   4   3   6       70.82       75.68      8.18 o
   5   3   6     1165.56     1118.16     28.01 o
   6   3   6      130.61      124.34     10.41 o
   7   3   6       31.83       52.37      8.79 o
  -8   4   6      199.66      180.54     13.44 o
  -7   4   6      535.66      545.00     14.62 o
  -6   4   6      537.49      534.18     15.41 o
  -5   4   6      324.18      291.82      7.67 o
  -4   4   6      256.60      236.79      7.99 o
  -3   4   6      890.39      886.74     12.33 o
  -2   4   6     1125.49     1125.52     13.91 o
  -1   4   6     1975.67     2045.86     27.47 o
   0   4   6      205.11      211.13     10.84 o
   1   4   6     1070.53     1078.37     18.01 o
   2   4   6      195.13      186.56      5.30 o
   3   4   6      389.93      381.17     10.59 o
   4   4   6      782.31      761.86     18.48 o
   5   4   6      507.76      506.43     19.63 o
   6   4   6      137.77      162.07     12.88 o
   7   4   6      377.67      373.55     19.37 o
  -8   5   6      161.15      152.90     13.00 o
  -7   5   6      172.54      155.10      8.65 o
  -6   5   6     1289.39     1290.28     28.67 o
  -5   5   6     1803.49     1774.28     33.42 o
  -4   5   6     1228.50     1171.51     43.86 o
  -3   5   6     2707.81     2694.78     28.72 o
  -2   5   6     2134.18     2063.03     23.05 o
  -1   5   6     1434.34     1496.66     21.80 o
   0   5   6      222.05      196.38      4.89 o
   1   5   6     5877.13     6069.24     61.19 o
   2   5   6     1393.23     1382.29     21.22 o
   3   5   6      148.80      155.88      6.78 o
   4   5   6     1217.71     1172.02     25.08 o
   5   5   6      396.68      423.71     15.71 o
   6   5   6      249.48      245.52     13.91 o
   7   5   6      393.43      399.12     19.80 o
  -8   6   6      162.39      183.00     16.97 o
  -7   6   6       35.16       41.37      7.95 o
  -6   6   6      470.19      449.97     17.38 o
  -5   6   6      276.13      315.79     17.17 o
  -4   6   6     1035.71      993.12     21.24 o
  -3   6   6       85.69       83.97      3.55 o
  -2   6   6     1177.20     1200.13     15.54 o
  -1   6   6      347.53      331.02      7.85 o
   0   6   6      573.94      526.37     12.99 o
   1   6   6      319.55      309.81      6.80 o
   2   6   6      148.75      141.56      9.81 o
   3   6   6      574.93      580.27     13.75 o
   4   6   6      153.76      151.91      8.54 o
   5   6   6      324.89      353.88     28.21 o
   6   6   6      107.68      103.40     10.65 o
   7   6   6      244.07      236.41     16.03 o
  -8   7   6      118.11      122.36     13.58 o
  -7   7   6      289.14      289.15     16.33 o
  -6   7   6       39.88       42.35      6.58 o
  -5   7   6       71.07       82.22      7.37 o
  -4   7   6       61.18       74.14      6.34 o
  -3   7   6       19.64       21.49      4.38 o
  -2   7   6      742.41      754.32     13.91 o
  -1   7   6      263.42      241.98      4.52 o
   0   7   6      103.27       86.60      2.81 o
   1   7   6     1576.72     1620.63     22.39 o
   2   7   6      103.66      110.50      5.50 o
   3   7   6       65.75       72.18      6.34 o
   4   7   6      867.62      864.99     21.48 o
   5   7   6      124.26      126.34     10.55 o
   6   7   6      440.70      433.11     18.40 o
   7   7   6      323.24      334.40     18.61 o
  -8   8   6      279.92      288.23     18.92 o
  -7   8   6      163.08      163.80     16.15 o
  -6   8   6       55.92       57.34      8.38 o
  -5   8   6      571.33      534.23     31.28 o
  -4   8   6      284.36      285.23     10.24 o
  -3   8   6      907.72      937.79     25.76 o
  -2   8   6     2154.92     2162.18     30.81 o
  -1   8   6     1833.31     1822.28     19.62 o
   0   8   6        7.02       17.00      4.09 o
   1   8   6      145.63      156.82      5.20 o
   2   8   6      469.37      490.92     11.09 o
   3   8   6      746.98      733.09     29.24 o
   4   8   6      837.88      839.52     21.40 o
   5   8   6      165.45      158.77     10.30 o
   6   8   6      148.48      160.06     29.24 o
   7   8   6       98.81      118.00     12.16 o
  -7   9   6       22.90       31.91     11.65 o
  -6   9   6      132.18      144.35     15.95 o
  -5   9   6      153.99      149.42     11.45 o
  -4   9   6        7.33       23.84      5.32 o
  -3   9   6      648.84      664.24     17.34 o
  -2   9   6      931.80      935.67     20.70 o
  -1   9   6      253.36      264.83      5.84 o
   0   9   6     1346.00     1308.86     24.13 o
   1   9   6      886.72      849.61     15.71 o
   2   9   6       31.30       36.05      3.71 o
   3   9   6      336.22      331.27     11.20 o
   4   9   6      170.56      164.15      9.04 o
   5   9   6      348.22      332.30     22.69 o
   6   9   6      130.64      129.85     11.35 o
  -7  10   6      106.21      116.27     12.84 o
  -6  10   6       34.99       38.44     11.04 o
  -5  10   6      187.60      167.54      9.90 o
  -4  10   6       61.86       64.86      7.16 o
  -3  10   6      427.56      427.55     13.51 o
  -2  10   6      277.35      281.23     12.00 o
  -1  10   6      153.39      141.03     12.62 o
   0  10   6      332.92      346.19      7.96 o
   1  10   6      194.41      190.67      6.87 o
   2  10   6       88.40       79.77      5.14 o
   3  10   6       21.05       29.46      4.69 o
   4  10   6       86.64       87.72     10.43 o
   5  10   6       10.41        2.98      5.11 o
   6  10   6      183.80      175.60     13.44 o
  -7  11   6       24.56       24.32      9.97 o
  -6  11   6       50.07       48.66     12.68 o
  -5  11   6      585.21      589.38     41.71 o
  -4  11   6      567.66      592.63     18.85 o
  -3  11   6     1418.21     1366.60     32.71 o
  -2  11   6     1899.18     1958.52     50.91 o
  -1  11   6      753.43      692.50     11.83 o
   0  11   6      998.02      947.42     17.34 o
   1  11   6      477.40      426.35     14.31 o
   2  11   6      795.91      816.79     19.15 o
   3  11   6      116.44      118.25      8.66 o
   4  11   6      768.38      788.77     22.87 o
   5  11   6      111.09      112.96     10.02 o
   6  11   6       61.73       65.41     12.27 o
  -7  12   6      201.41      227.70     25.97 o
  -6  12   6       75.00       82.88      9.63 o
  -5  12   6      138.32      165.61     17.99 o
  -4  12   6      136.91      117.89     10.40 o
  -3  12   6       28.08       31.56      6.39 o
  -2  12   6      644.22      656.43     20.33 o
  -1  12   6      452.66      430.61      9.00 o
   0  12   6      399.18      360.05     16.36 o
   1  12   6      314.94      298.29     10.11 o
   2  12   6      134.75      118.50      7.79 o
   3  12   6      142.42      163.72     11.25 o
   4  12   6       85.35       63.05      9.24 o
   5  12   6        5.57        3.67      6.50 o
   6  12   6       45.76       35.18      9.13 o
  -6  13   6      171.51      178.49     19.01 o
  -5  13   6      187.26      211.00     21.67 o
  -4  13   6       11.68       17.38      4.92 o
  -3  13   6      351.30      357.34     17.58 o
  -2  13   6      590.93      635.98     21.47 o
  -1  13   6       57.38       74.26      3.97 o
   0  13   6      969.17      937.82     19.64 o
   1  13   6      308.37      266.46     10.65 o
   2  13   6      145.03      144.68     14.31 o
   3  13   6       80.92       92.15      7.55 o
   4  13   6       27.86       43.43      9.40 o
   5  13   6      145.57      131.26     11.89 o
  -6  14   6       63.81       87.26     18.81 o
  -5  14   6       60.78       69.51     15.54 o
  -4  14   6        6.50        6.78      5.80 o
  -3  14   6       89.03       84.64      8.94 o
  -2  14   6      313.01      336.80     14.83 o
  -1  14   6      191.39      178.72      8.34 o
   0  14   6      377.42      341.99     14.93 o
   1  14   6       36.25       40.15      4.99 o
   2  14   6      475.47      442.90     14.61 o
   3  14   6      147.16      146.73      9.82 o
   4  14   6      462.42      456.55     18.86 o
   5  14   6       14.98       12.53      9.61 o
  -5  15   6      150.18      159.07     20.45 o
  -4  15   6       66.84       60.93     13.90 o
  -3  15   6      241.94      275.59     14.63 o
  -2  15   6      436.22      414.01     17.68 o
  -1  15   6       89.01       92.49      6.46 o
   0  15   6      402.81      361.13     12.84 o
   1  15   6       21.07       10.46      4.47 o
   2  15   6      214.34      193.33     10.12 o
   3  15   6      101.95       82.76      8.94 o
   4  15   6      457.62      451.05     32.10 o
  -4  16   6      367.35      428.13     30.67 o
  -3  16   6      148.65      150.05     12.16 o
  -2  16   6      150.96      159.05     14.93 o
  -1  16   6       97.17       83.14      7.60 o
   0  16   6        6.29        2.04      5.32 o
   1  16   6       85.85       64.02      7.16 o
   2  16   6       48.99       49.59      9.40 o
   3  16   6      213.49      212.05     14.31 o
  -4  17   6       64.00       69.51     12.68 o
  -3  17   6      359.56      377.59     40.07 o
  -2  17   6      216.95      253.68     24.94 o
  -1  17   6      644.48      654.93     25.15 o
   2  17   6        8.20        8.18      7.77 o
   3  17   6       41.96       47.84     13.90 o
  -2  18   6      288.54      271.98     16.98 o
  -1  18   6       16.84       27.13     14.11 o
   0  18   6        9.69        0.82      8.18 o
  -2 -18   7        7.08        4.04      6.34 o
  -1 -18   7      292.89      250.04     15.37 o
  -3 -17   7        9.14       12.57      6.92 o
  -2 -17   7      228.08      207.47     12.84 o
  -1 -17   7       14.62       23.66      6.50 o
   0 -17   7      288.58      245.91     31.08 o
   1 -17   7       15.68       34.04     12.06 o
   2 -17   7       94.12      112.29     12.81 o
  -4 -16   7      292.78      294.27     17.92 o
  -3 -16   7      177.82      178.14     15.54 o
  -2 -16   7       20.18       26.08     13.70 o
  -1 -16   7      229.81      228.54     11.84 o
   0 -16   7      291.23      305.43     16.00 o
   1 -16   7      692.65      659.19     18.49 o
   2 -16   7      271.21      281.93     26.99 o
   3 -16   7      186.35      199.47     15.49 o
  -5 -15   7       46.85       62.95     10.77 o
  -4 -15   7      326.46      335.26     17.32 o
  -3 -15   7       49.20       49.48      8.39 o
  -2 -15   7      166.54      174.77     18.81 o
  -1 -15   7      536.22      527.12     27.81 o
   0 -15   7       42.09       46.34      5.92 o
   1 -15   7      246.36      223.32     12.45 o
   2 -15   7       80.71      107.68     10.94 o
   3 -15   7      407.86      414.46     21.05 o
   4 -15   7        6.66       12.52      8.79 o
  -5 -14   7      106.86      106.08     12.13 o
  -4 -14   7       94.05      110.32     31.49 o
  -3 -14   7      230.82      240.12     13.55 o
  -2 -14   7      160.22      169.25     10.53 o
  -1 -14   7      159.38      135.78      9.39 o
   0 -14   7      143.94      152.26      9.99 o
   1 -14   7      248.09      211.78      9.08 o
   2 -14   7       74.07       74.83      6.84 o
   3 -14   7      231.11      226.33     15.03 o
   4 -14   7       19.49        9.26      7.85 o
  -6 -13   7       92.72       80.09     11.69 o
  -5 -13   7      485.65      503.39     22.12 o
  -4 -13   7       29.67       30.77      6.19 o
  -3 -13   7      100.73      100.62     16.36 o
  -2 -13   7      607.55      594.75     18.92 o
  -1 -13   7      251.71      257.41     14.52 o
   0 -13   7     1533.43     1507.25     26.44 o
   1 -13   7       96.36       90.72      6.08 o
   2 -13   7      852.62      835.46     24.76 o
   3 -13   7       32.25       53.68     10.22 o
   4 -13   7      411.24      399.41     38.23 o
   5 -13   7       23.08       53.25      9.63 o
  -6 -12   7      382.79      387.13     20.23 o
  -5 -12   7      201.28      222.88     13.88 o
  -4 -12   7      346.88      357.72     16.32 o
  -3 -12   7      948.28      926.89     36.55 o
  -2 -12   7      261.79      266.34     12.13 o
  -1 -12   7       89.37      109.52      8.85 o
   0 -12   7      227.99      233.51      8.52 o
   1 -12   7       42.95       37.21      3.43 o
   2 -12   7      388.05      366.73     12.08 o
   3 -12   7      199.02      202.17      8.88 o
   4 -12   7      193.77      174.17     13.13 o
   5 -12   7      111.75      130.88     12.63 o
  -7 -11   7       61.51       60.11     16.36 o
  -6 -11   7      274.44      286.68     17.35 o
  -5 -11   7       74.83       66.82      6.08 o
  -4 -11   7      133.69      147.09     11.21 o
  -3 -11   7       40.63       40.75      3.92 o
  -2 -11   7      131.10      123.81      5.49 o
  -1 -11   7      288.66      296.76      8.86 o
   0 -11   7        9.63       14.65      3.59 o
   1 -11   7       36.91       43.65      5.37 o
   2 -11   7       10.47       16.26      5.95 o
   3 -11   7       94.83       85.34      7.35 o
   4 -11   7      490.65      460.54     25.13 o
   5 -11   7      254.33      257.70     16.11 o
   6 -11   7      280.10      297.04     27.60 o
  -7 -10   7      230.12      248.21     23.72 o
  -6 -10   7      759.34      749.36     29.34 o
  -5 -10   7      191.19      171.54      8.41 o
  -4 -10   7      694.47      654.91     42.16 o
  -3 -10   7      825.92      776.45     33.33 o
  -2 -10   7      441.81      432.18     17.07 o
  -1 -10   7      359.68      366.57     14.90 o
   0 -10   7     1081.61     1069.77     17.66 o
   1 -10   7      563.84      519.36     11.33 o
   2 -10   7      325.60      330.58     10.95 o
   3 -10   7      385.89      362.68     11.30 o
   4 -10   7       78.60       77.70      6.31 o
   5 -10   7       33.87       42.55      8.33 o
   6 -10   7      106.92      123.10     21.88 o
  -7  -9   7      293.08      263.62     15.81 o
  -6  -9   7       60.02       70.80      7.15 o
  -5  -9   7      536.91      505.55     21.94 o
  -4  -9   7      282.52      285.14     11.54 o
  -3  -9   7      689.51      665.97     17.00 o
  -2  -9   7      581.91      538.56     21.87 o
  -1  -9   7      726.29      739.77     13.87 o
   0  -9   7     3378.20     3350.60     42.13 o
   1  -9   7      234.69      235.24      6.21 o
   2  -9   7     1201.64     1182.86     21.06 o
   3  -9   7      536.89      504.82     12.44 o
   4  -9   7      167.10      179.92      8.69 o
   5  -9   7      148.42      146.76      8.88 o
   6  -9   7      128.08      129.69     12.57 o
  -8  -8   7       95.90      114.09     18.40 o
  -7  -8   7       48.88       47.77      7.21 o
  -6  -8   7        9.27       11.93      4.95 o
  -5  -8   7       92.11       92.18      6.90 o
  -4  -8   7      224.15      215.87     11.29 o
  -3  -8   7      443.31      405.76     17.13 o
  -2  -8   7      288.50      264.79     10.12 o
  -1  -8   7      325.14      322.27     17.34 o
   0  -8   7      727.43      750.11     13.07 o
   1  -8   7      233.59      216.96      5.86 o
   2  -8   7      232.62      217.97     12.39 o
   3  -8   7       98.72      100.41      9.11 o
   4  -8   7      677.29      621.24     14.79 o
   5  -8   7      124.32      118.28      8.02 o
   6  -8   7      292.13      281.72     24.53 o
  -8  -7   7       35.50       55.25     13.29 o
  -7  -7   7      237.58      259.06     11.47 o
  -6  -7   7       37.45       36.35      5.11 o
  -5  -7   7      123.56      113.62      6.74 o
  -4  -7   7       73.87       72.12      4.49 o
  -3  -7   7      260.68      253.95     11.56 o
  -2  -7   7     1169.55     1158.61     30.05 o
  -1  -7   7       87.33       99.13      6.11 o
   0  -7   7     2335.99     2345.07     28.80 o
   1  -7   7     1071.78     1082.51     15.98 o
   2  -7   7     2537.05     2417.93     25.85 o
   3  -7   7     3098.67     3078.39     44.79 o
   4  -7   7      948.14      944.29     20.56 o
   5  -7   7      483.84      493.96     14.36 o
   6  -7   7       41.90       47.62      6.35 o
   7  -7   7      177.87      169.08     13.61 o
  -8  -6   7       36.15       30.49      8.53 o
  -7  -6   7      203.38      212.65     11.05 o
  -6  -6   7      533.31      552.89     15.70 o
  -5  -6   7       33.12       40.06      4.42 o
  -4  -6   7      516.06      506.06     11.41 o
  -3  -6   7      420.48      395.45     22.45 o
  -2  -6   7      351.66      355.07     20.24 o
  -1  -6   7      250.73      247.81      7.23 o
   0  -6   7     1974.33     1919.27     24.13 o
   1  -6   7     1970.61     1990.81     24.54 o
   2  -6   7     1364.35     1335.66     17.82 o
   3  -6   7     1605.74     1644.15     26.46 o
   4  -6   7      861.84      864.39     18.54 o
   5  -6   7     1692.70     1756.15     32.58 o
   6  -6   7      438.61      435.78     18.00 o
   7  -6   7      846.98      906.14     51.11 o
  -8  -5   7       25.99       28.50      8.35 o
  -7  -5   7      205.11      215.68     10.88 o
  -6  -5   7       44.59       54.56      5.66 o
  -5  -5   7      394.61      384.02      9.99 o
  -4  -5   7      179.07      174.21      5.88 o
  -3  -5   7      806.21      788.76     11.35 o
  -2  -5   7      587.04      603.00     13.30 o
  -1  -5   7      295.83      303.78      7.14 o
   0  -5   7      106.13      109.44      4.06 o
   1  -5   7      475.62      426.72      8.06 o
   2  -5   7     1054.68     1005.40     12.64 o
   3  -5   7      115.26      114.31      8.04 o
   4  -5   7     1309.12     1267.05     23.24 o
   5  -5   7       50.73       67.24      6.61 o
   6  -5   7      554.30      529.78     16.71 o
   7  -5   7      201.85      251.07     26.99 o
  -8  -4   7      166.93      159.12     13.01 o
  -7  -4   7       92.17       92.95      7.31 o
  -6  -4   7      394.29      394.13     16.21 o
  -5  -4   7      139.91      137.53      6.07 o
  -4  -4   7       25.76       22.12      3.22 o
  -3  -4   7     3363.28     3233.31     60.71 o
  -2  -4   7     1674.35     1693.60     34.14 o
  -1  -4   7     4112.28     4406.02     44.78 o
   0  -4   7      164.83      150.66      4.49 o
   1  -4   7      621.94      622.38     10.50 o
   2  -4   7      302.28      288.78      9.33 o
   3  -4   7      143.92      147.46      8.56 o
   4  -4   7      240.23      232.69      8.55 o
   5  -4   7       22.56       33.62      4.78 o
   6  -4   7       33.47       33.40      5.38 o
   7  -4   7        6.79        4.47     10.02 o
  -8  -3   7      218.06      199.66     13.58 o
  -7  -3   7       13.03       20.60      6.30 o
  -6  -3   7      137.75      141.52      7.41 o
  -5  -3   7      542.82      523.27     11.84 o
  -4  -3   7      281.29      268.74      7.25 o
  -3  -3   7      424.57      407.40     10.19 o
  -2  -3   7      105.15       94.98      5.34 o
  -1  -3   7      259.03      238.38      5.66 o
   0  -3   7      798.23      831.32     14.26 o
   1  -3   7       76.11       69.21      3.05 o
   2  -3   7       87.86       93.00      5.84 o
   3  -3   7     1264.64     1250.82     32.87 o
   4  -3   7      950.07      947.18     18.05 o
   5  -3   7      335.77      336.39     12.30 o
   6  -3   7      521.54      499.94     15.57 o
   7  -3   7      104.21      140.82     32.51 o
  -8  -2   7       45.16       39.74      8.37 o
  -7  -2   7       26.09       19.72      3.95 o
  -6  -2   7       63.91       57.67      5.31 o
  -5  -2   7      190.32      190.11      7.81 o
  -4  -2   7      244.92      263.17      7.75 o
  -3  -2   7      518.99      519.77      9.72 o
  -2  -2   7       97.21      107.13      4.60 o
  -1  -2   7     3296.03     3420.49     44.96 o
   0  -2   7      631.03      607.03      9.08 o
   1  -2   7     3138.63     3173.22     43.84 o
   2  -2   7      845.45      835.34     13.29 o
   3  -2   7      819.30      793.59     20.99 o
   4  -2   7      141.25      149.92      6.01 o
   5  -2   7      326.67      339.17     14.03 o
   6  -2   7       23.25       56.78      9.00 o
   7  -2   7       55.64       65.14      9.72 o
  -8  -1   7        8.40        6.90      5.76 o
  -7  -1   7      130.02      131.30      9.98 o
  -6  -1   7      392.15      375.11     10.44 o
  -5  -1   7     1322.24     1311.62     20.43 o
  -4  -1   7     1001.38      993.94     19.54 o
  -3  -1   7     3894.41     3872.80     45.97 o
  -2  -1   7       34.29       35.52      1.80 o
  -1  -1   7     4797.11     4983.21     62.13 o
   0  -1   7      414.32      389.75      6.27 o
   1  -1   7      485.37      434.56      7.62 o
   2  -1   7      822.54      787.98     16.20 o
   3  -1   7     1314.76     1251.69     18.35 o
   4  -1   7     1089.82     1056.15     40.78 o
   5  -1   7      297.44      289.48     18.81 o
   6  -1   7      282.73      325.70     50.70 o
   7  -1   7       21.06       16.33      7.56 o
  -8   0   7      667.97      665.75     28.25 o
  -7   0   7     1037.48     1045.99     21.42 o
  -6   0   7        7.51       12.52      3.36 o
  -5   0   7       33.09       42.31      4.97 o
  -4   0   7      482.59      468.80     12.00 o
  -3   0   7     2533.34     2649.74     28.58 o
  -2   0   7       50.93       41.32      3.67 o
  -1   0   7       98.70      100.43      2.83 o
   0   0   7       51.20       82.17      2.88 o
   1   0   7       59.01       26.46      2.15 o
   2   0   7      446.51      423.14     10.58 o
   3   0   7        0.18        1.56      1.86 o
   4   0   7       61.05       59.89      4.24 o
   5   0   7      277.66      307.19      9.81 o
   6   0   7       36.21       48.95      7.74 o
   7   0   7      599.68      652.39     25.73 o
  -8   1   7        8.23        6.37      4.38 o
  -7   1   7      125.03      122.09      9.20 o
  -6   1   7      399.99      400.13     10.08 o
  -5   1   7     1305.52     1277.53     19.79 o
  -4   1   7     1029.60     1044.08     15.33 o
  -3   1   7     3908.09     3965.70     40.22 o
  -2   1   7       38.68       42.36      6.01 o
  -1   1   7     4841.05     4891.31     65.56 o
   0   1   7      417.44      383.88      5.37 o
   1   1   7      493.59      462.92      7.33 o
   2   1   7      818.66      818.26     12.40 o
   3   1   7     1323.26     1241.78     18.31 o
   4   1   7     1085.51     1070.44     17.86 o
   5   1   7      297.70      277.77      9.57 o
   6   1   7      282.77      315.23     15.16 o
   7   1   7       21.04       21.81      7.74 o
  -8   2   7       45.04       47.23      6.14 o
  -7   2   7       22.99       26.65      5.59 o
  -6   2   7       64.25       63.06      4.95 o
  -5   2   7      178.01      168.43      8.20 o
  -4   2   7      248.89      255.80      6.71 o
  -3   2   7      497.01      509.67      8.57 o
  -2   2   7      106.72      115.21      3.67 o
  -1   2   7     3254.93     3354.78     69.72 o
   0   2   7      611.74      588.25     12.29 o
   1   2   7     3135.07     3207.97     31.20 o
   2   2   7      831.27      823.36     12.47 o
   3   2   7      821.50      818.52     13.92 o
   4   2   7      142.28      165.18      8.00 o
   5   2   7      332.09      340.48     14.16 o
   6   2   7       24.04       44.79      7.79 o
   7   2   7       55.34       56.85      9.78 o
  -8   3   7      218.58      213.81     10.47 o
  -7   3   7       15.10       24.07      6.95 o
  -6   3   7      138.16      132.42     10.43 o
  -5   3   7      547.36      532.98     11.06 o
  -4   3   7      287.22      286.23     11.85 o
  -3   3   7      407.19      397.14      7.70 o
  -2   3   7      108.30      104.48      3.60 o
  -1   3   7      260.02      241.83      9.81 o
   0   3   7      782.50      856.33     15.61 o
   1   3   7       71.66       60.77      2.91 o
   2   3   7       84.06       92.50      5.57 o
   3   3   7     1240.65     1262.04     24.03 o
   4   3   7      956.00      936.34     44.57 o
   5   3   7      335.91      333.68     19.01 o
   6   3   7      524.16      530.05     20.52 o
   7   3   7      101.52      125.12     14.52 o
  -8   4   7      162.93      169.56     14.03 o
  -7   4   7       96.01      108.85      8.25 o
  -6   4   7      383.36      363.28     13.04 o
  -5   4   7      135.92      137.43      5.31 o
  -4   4   7       24.93       31.73      2.83 o
  -3   4   7     3338.13     3287.18     35.83 o
  -2   4   7     1694.02     1688.41     20.61 o
  -1   4   7     4133.40     4377.30     56.59 o
   0   4   7      176.29      164.45      6.21 o
   1   4   7      625.01      628.57      9.14 o
   2   4   7      298.83      299.34      7.90 o
   3   4   7      145.79      158.80      9.61 o
   4   4   7      244.06      232.60     13.70 o
   5   4   7       18.81       38.78      6.58 o
   6   4   7       35.09       45.64      7.81 o
   7   4   7        7.60       11.62      7.08 o
  -8   5   7       26.90       16.82      7.95 o
  -7   5   7      207.85      217.37     11.00 o
  -6   5   7       46.95       41.14      6.13 o
  -5   5   7      397.35      385.20     10.50 o
  -4   5   7      180.97      172.19      5.64 o
  -3   5   7      803.31      806.74     12.28 o
  -2   5   7      601.19      630.38     10.52 o
  -1   5   7      294.62      302.70     17.99 o
   0   5   7      111.31      109.98      7.97 o
   1   5   7      474.28      431.64     10.85 o
   2   5   7     1041.62      981.45     17.07 o
   3   5   7      117.77      117.76      6.65 o
   4   5   7     1314.99     1278.65     28.47 o
   5   5   7       55.41       63.15      8.18 o
   6   5   7      554.61      530.56     21.63 o
   7   5   7      207.99      221.30     18.20 o
  -8   6   7       34.86       30.10      8.91 o
  -7   6   7      205.03      200.49     11.39 o
  -6   6   7      529.69      556.40     18.44 o
  -5   6   7       35.08       38.72      9.81 o
  -4   6   7      517.21      477.07     17.67 o
  -3   6   7      431.50      424.84      7.92 o
  -2   6   7      349.00      352.25      7.78 o
  -1   6   7      247.78      231.94      8.25 o
   0   6   7     1980.08     1924.84     30.84 o
   1   6   7     1949.30     1933.00     27.10 o
   2   6   7     1370.35     1345.65     25.76 o
   3   6   7     1575.47     1565.34     29.57 o
   4   6   7      852.22      871.94     30.05 o
   5   6   7     1696.05     1695.06     46.62 o
   6   6   7      437.23      450.26     19.44 o
   7   6   7      845.30      835.47     32.77 o
  -8   7   7       35.40       66.67     10.84 o
  -7   7   7      235.13      223.26     21.26 o
  -6   7   7       38.33       32.29      8.79 o
  -5   7   7      122.37      119.89      8.03 o
  -4   7   7       68.43       69.07      6.63 o
  -3   7   7      255.71      232.70      6.04 o
  -2   7   7     1179.55     1147.05     20.90 o
  -1   7   7       88.27       93.24      4.89 o
   0   7   7     2325.97     2251.06     78.35 o
   1   7   7     1058.06     1075.13     14.79 o
   2   7   7     2541.71     2433.98     50.09 o
   3   7   7     3074.16     2966.27     49.75 o
   4   7   7      948.31      922.43     29.03 o
   5   7   7      473.69      452.32     17.68 o
   6   7   7       42.99       44.82      8.54 o
   7   7   7      183.48      181.12     15.42 o
  -8   8   7       94.23      120.72     13.97 o
  -7   8   7       49.07       53.57     13.09 o
  -6   8   7        9.77       30.09     23.51 o
  -5   8   7       90.44       76.95      7.56 o
  -4   8   7      224.62      226.14     10.41 o
  -3   8   7      445.14      463.53     13.88 o
  -2   8   7      286.80      283.17      7.54 o
  -1   8   7      339.91      337.21      9.60 o
   0   8   7      740.67      720.65     36.01 o
   1   8   7      243.88      226.39      6.73 o
   2   8   7      243.85      237.24      7.79 o
   3   8   7       96.71       96.93     13.09 o
   4   8   7      673.79      661.86     17.63 o
   5   8   7      111.20       95.51      8.94 o
   6   8   7      287.87      269.71     15.78 o
  -7   9   7      292.37      314.04     25.35 o
  -6   9   7       63.14       65.58     19.63 o
  -5   9   7      526.25      543.83     20.85 o
  -4   9   7      295.83      302.25     21.67 o
  -3   9   7      706.92      735.70     31.28 o
  -2   9   7      578.21      577.18     11.35 o
  -1   9   7      754.86      786.10     16.56 o
   0   9   7     3421.11     3199.97    112.32 o
   1   9   7      227.98      212.44      8.18 o
   2   9   7     1218.34     1185.02     22.39 o
   3   9   7      529.99      523.67     20.04 o
   4   9   7      160.95      167.57      9.72 o
   5   9   7      150.89      156.34     11.84 o
   6   9   7      126.44      136.13     20.65 o
  -7  10   7      231.30      260.33     18.63 o
  -6  10   7      764.63      855.03     40.89 o
  -5  10   7      190.68      183.54     10.91 o
  -4  10   7      712.91      706.23     20.72 o
  -3  10   7      814.85      811.63     42.53 o
  -2  10   7      466.98      452.82     10.57 o
  -1  10   7      358.90      315.65     16.10 o
   0  10   7     1070.77     1002.77     17.61 o
   1  10   7      563.87      494.97     11.69 o
   2  10   7      313.09      301.33     10.32 o
   3  10   7      381.56      346.16     17.58 o
   4  10   7       73.93       77.04     11.25 o
   5  10   7       33.82       34.34      7.46 o
   6  10   7      106.55       82.28     12.68 o
  -7  11   7       60.63       67.46     11.98 o
  -6  11   7      270.87      275.20     24.13 o
  -5  11   7       73.31       65.44      7.85 o
  -4  11   7      131.62      157.91     11.45 o
  -3  11   7       35.90       39.20      7.56 o
  -2  11   7      129.11      131.04      9.23 o
  -1  11   7      283.23      259.88     11.43 o
   0  11   7        8.18       14.62      2.71 o
   1  11   7       35.14       32.92      6.54 o
   2  11   7       11.24       12.79      3.78 o
   3  11   7       95.95       74.55      6.73 o
   4  11   7      485.77      469.11     17.07 o
   5  11   7      255.95      244.27     13.74 o
   6  11   7      284.19      305.10     29.65 o
  -6  12   7      385.56      398.69     29.44 o
  -5  12   7      209.37      196.77     18.61 o
  -4  12   7      350.47      368.94     16.48 o
  -3  12   7      958.02      990.63     32.10 o
  -2  12   7      268.27      305.93     13.74 o
  -1  12   7       92.79      100.32      6.65 o
   0  12   7      229.35      224.41     10.68 o
   1  12   7       43.94       34.68      5.93 o
   2  12   7      378.71      348.21     24.53 o
   3  12   7      210.10      215.34     10.22 o
   4  12   7      188.53      158.40     10.80 o
   5  12   7      122.42      117.52     11.09 o
  -6  13   7       91.22       59.70     16.36 o
  -5  13   7      489.92      532.81     33.94 o
  -4  13   7       30.24       33.91      7.17 o
  -3  13   7      100.61       90.56     10.24 o
  -2  13   7      605.08      629.23     21.19 o
  -1  13   7      255.71      231.92     12.22 o
   0  13   7     1513.21     1419.51     68.68 o
   1  13   7       99.78       87.18      8.79 o
   2  13   7      844.17      813.44     27.81 o
   3  13   7       32.13       29.85      7.56 o
   4  13   7      407.77      357.75     35.37 o
   5  13   7       24.67       30.54      8.24 o
  -5  14   7      102.69      102.64     18.81 o
  -4  14   7       96.70       95.26     10.02 o
  -3  14   7      227.15      250.24     14.24 o
  -2  14   7      163.61      155.63     12.05 o
  -1  14   7      155.47      131.10     10.94 o
   0  14   7      145.58      127.41      8.47 o
   1  14   7      248.09      200.48     12.06 o
   2  14   7       75.41       70.54      6.65 o
   3  14   7      229.99      214.03     22.90 o
   4  14   7       20.29       18.53      6.05 o
  -5  15   7       48.97       82.19     16.77 o
  -4  15   7      331.59      320.52     19.35 o
  -3  15   7       48.67       50.52      9.22 o
  -2  15   7      171.92      180.17     12.63 o
  -1  15   7      524.44      515.95     20.72 o
   0  15   7       41.00       42.54      9.61 o
   1  15   7      242.45      197.91     14.72 o
   2  15   7       81.86       81.78     11.86 o
   3  15   7      401.02      389.28     26.17 o
   4  15   7        6.35       13.49     10.63 o
  -4  16   7      298.71      318.95     29.03 o
  -3  16   7      183.06      170.81     13.44 o
  -2  16   7       18.78       32.65      7.56 o
  -1  16   7      228.40      217.76     14.93 o
   0  16   7      287.53      314.45     23.31 o
   1  16   7      690.23      643.21     30.67 o
   2  16   7      274.71      287.87     19.63 o
   3  16   7      187.76      134.53     18.81 o
  -3  17   7        9.83        8.22     10.84 o
  -2  17   7      234.63      218.77     28.21 o
  -1  17   7       15.30       53.26     30.46 o
   0  17   7      285.84      260.07     22.49 o
   2  17   7       92.38       95.68     16.36 o
  -2  18   7        7.16        5.83      6.87 o
  -1  18   7      287.12      286.31     18.04 o
   0  18   7       27.89       19.46     26.58 o
  -2 -17   8      147.70      174.99     21.06 o
  -1 -17   8       53.58       49.65      9.02 o
   0 -17   8      613.61      632.19     67.47 o
   1 -17   8       96.49      100.59     18.81 o
  -4 -16   8       65.07       49.06     10.26 o
  -3 -16   8       83.76       99.69     10.65 o
  -2 -16   8        7.00        6.30      5.63 o
  -1 -16   8      237.00      232.88     14.52 o
   0 -16   8        0.03        0.63      4.69 o
   1 -16   8      111.29      111.82     10.02 o
   2 -16   8       30.44       48.46      9.83 o
  -4 -15   8      109.86       95.90     11.57 o
  -3 -15   8      162.22      180.05     12.84 o
  -2 -15   8      213.36      222.48     12.58 o
  -1 -15   8       35.41       26.53      6.21 o
   0 -15   8      324.06      287.36     11.36 o
   1 -15   8        7.89       12.03      6.95 o
   2 -15   8       70.84       61.85      9.68 o
   3 -15   8      117.17      111.46     11.84 o
  -5 -14   8      379.18      393.28     20.67 o
  -4 -14   8      280.58      309.40     16.90 o
  -3 -14   8      381.85      393.01     17.63 o
  -2 -14   8      234.27      212.27     12.29 o
  -1 -14   8     1397.23     1327.70     32.23 o
   0 -14   8       39.96       38.08     13.49 o
   1 -14   8      383.02      393.26     15.71 o
   2 -14   8      414.37      366.46     20.80 o
   3 -14   8       15.15        5.11      7.56 o
   4 -14   8       41.89       51.44     10.43 o
  -6 -13   8       11.98       25.75      8.82 o
  -5 -13   8       18.05       22.18      7.33 o
  -4 -13   8       54.32       60.33      8.96 o
  -3 -13   8        8.58       10.71      5.92 o
  -2 -13   8       75.18       75.23      8.24 o
  -1 -13   8      261.95      261.21     14.31 o
   0 -13   8      289.47      283.93     10.11 o
   1 -13   8      167.78      167.24     10.14 o
   2 -13   8      359.15      374.22     12.69 o
   3 -13   8      135.40      124.05     19.01 o
   4 -13   8      318.55      346.06     19.93 o
  -6 -12   8      120.91      131.53     14.72 o
  -5 -12   8        8.77        7.33      6.17 o
  -4 -12   8      761.56      700.83     24.57 o
  -3 -12   8        0.82       -3.82      4.76 o
  -2 -12   8      149.88      156.61     16.77 o
  -1 -12   8      623.37      633.26     15.46 o
   0 -12   8      111.82      122.30      6.12 o
   1 -12   8      442.02      407.60     15.63 o
   2 -12   8      306.40      293.42     10.85 o
   3 -12   8       63.75       69.68      6.50 o
   4 -12   8      288.23      261.08     17.28 o
   5 -12   8      208.94      226.08     16.77 o
  -6 -11   8       23.28       23.67      8.21 o
  -5 -11   8       26.14       26.11      6.05 o
  -4 -11   8      238.69      252.08     13.44 o
  -3 -11   8      548.08      547.32     18.51 o
  -2 -11   8      218.52      221.61     10.69 o
  -1 -11   8      910.02      918.32     18.70 o
   0 -11   8      250.55      250.63      8.51 o
   1 -11   8      266.65      247.08      8.07 o
   2 -11   8     1110.18     1086.62     23.11 o
   3 -11   8      184.87      183.37     10.64 o
   4 -11   8      735.26      732.21     38.59 o
   5 -11   8       60.53       67.83     10.36 o
  -7 -10   8       86.61       89.00     12.29 o
  -6 -10   8      427.64      469.26     21.25 o
  -5 -10   8      126.14      103.09     10.98 o
  -4 -10   8      596.37      639.56     21.69 o
  -3 -10   8       44.55       46.57      8.59 o
  -2 -10   8      434.75      469.92     31.49 o
  -1 -10   8      254.71      247.89      8.01 o
   0 -10   8      209.06      222.46      7.56 o
   1 -10   8      521.56      506.18     11.29 o
   2 -10   8      273.65      273.90     11.26 o
   3 -10   8      923.12      954.72     20.63 o
   4 -10   8       16.65       17.16      8.58 o
   5 -10   8      288.60      290.55     17.06 o
  -7  -9   8      177.43      194.75     14.60 o
  -6  -9   8      120.67      135.35     11.84 o
  -5  -9   8      158.57      171.19     11.40 o
  -4  -9   8      693.24      737.67     22.41 o
  -3  -9   8      289.75      287.86     11.81 o
  -2  -9   8     1326.65     1348.22     28.91 o
  -1  -9   8      486.34      491.23     16.71 o
   0  -9   8     1144.89     1134.59     19.40 o
   1  -9   8      571.09      562.26     13.88 o
   2  -9   8      494.67      508.22     12.95 o
   3  -9   8      357.67      350.79     16.37 o
   4  -9   8      126.80      110.85      9.26 o
   5  -9   8       13.05       17.60      5.22 o
   6  -9   8      105.08      115.39     23.92 o
  -7  -8   8       18.12       45.45      8.82 o
  -6  -8   8       96.82       95.48      7.69 o
  -5  -8   8       39.72       43.89      5.62 o
  -4  -8   8      885.74      887.51     24.14 o
  -3  -8   8     1537.89     1567.92     41.91 o
  -2  -8   8     1603.35     1608.11     31.51 o
  -1  -8   8     2564.65     2626.88     38.27 o
   0  -8   8      147.18      168.30      8.92 o
   1  -8   8     1243.77     1207.33     18.64 o
   2  -8   8      118.15      108.12      7.14 o
   3  -8   8      603.81      572.05     16.77 o
   4  -8   8       18.26       22.52      5.31 o
   5  -8   8      161.67      151.52     12.77 o
   6  -8   8      242.39      244.31     15.72 o
  -8  -7   8       52.11       64.20     15.54 o
  -7  -7   8      151.29      136.52     11.97 o
  -6  -7   8      180.28      164.83      8.13 o
  -5  -7   8       59.40       62.65      5.35 o
  -4  -7   8      669.33      688.34     19.21 o
  -3  -7   8      369.09      331.95     14.72 o
  -2  -7   8     1083.27     1099.40     23.26 o
  -1  -7   8        8.80       13.74      4.57 o
   0  -7   8      767.33      800.33     14.09 o
   1  -7   8      220.86      231.39      9.43 o
   2  -7   8      817.36      763.81     15.62 o
   3  -7   8      991.65     1018.28     20.09 o
   4  -7   8      220.86      231.65      9.80 o
   5  -7   8      445.18      441.79     14.50 o
   6  -7   8      433.02      441.67     15.67 o
  -8  -6   8       54.97       79.74     15.54 o
  -7  -6   8      466.35      457.54     16.29 o
  -6  -6   8      232.24      216.22      9.12 o
  -5  -6   8      438.37      433.74     11.54 o
  -4  -6   8      147.39      130.02     12.05 o
  -3  -6   8      656.65      686.16     17.78 o
  -2  -6   8      467.03      442.25     12.72 o
  -1  -6   8     2654.43     2712.36     53.86 o
   0  -6   8       48.47       50.77      4.13 o
   1  -6   8     3273.18     3161.78     38.59 o
   2  -6   8      190.19      183.76      6.45 o
   3  -6   8     1428.64     1435.66     32.20 o
   4  -6   8      195.22      209.52     10.18 o
   5  -6   8      315.79      317.51     11.93 o
   6  -6   8      105.51      108.23      9.04 o
  -8  -5   8       58.46       64.39     14.11 o
  -7  -5   8       74.24       61.63      7.31 o
  -6  -5   8      100.09      104.95     11.98 o
  -5  -5   8      540.33      519.02     15.16 o
  -4  -5   8      311.14      315.81     12.11 o
  -3  -5   8      779.66      765.59     20.04 o
  -2  -5   8     2619.36     2701.14     43.66 o
  -1  -5   8       30.63       29.64      3.61 o
   0  -5   8     2229.65     2216.35     28.22 o
   1  -5   8     1029.55     1072.94     16.52 o
   2  -5   8     2214.39     2145.77     28.03 o
   3  -5   8     1035.43     1046.19     25.14 o
   4  -5   8     1430.44     1457.64     27.08 o
   5  -5   8      634.04      657.68     17.13 o
   6  -5   8      256.86      287.40     12.64 o
   7  -5   8      333.25      314.04     30.26 o
  -8  -4   8      253.47      258.99     15.89 o
  -7  -4   8      229.12      216.44     10.76 o
  -6  -4   8       53.57       41.75      8.59 o
  -5  -4   8     1658.33     1642.94     28.06 o
  -4  -4   8     1125.80     1076.03     39.38 o
  -3  -4   8     2041.96     2092.25     36.28 o
  -2  -4   8      860.24      788.43     17.48 o
  -1  -4   8     1183.57     1191.42     17.41 o
   0  -4   8      463.93      466.75     10.56 o
   1  -4   8      813.23      784.66     13.23 o
   2  -4   8      638.38      637.97     11.95 o
   3  -4   8      384.44      427.44     23.51 o
   4  -4   8      600.22      630.08     22.29 o
   5  -4   8      437.08      464.94     24.33 o
   6  -4   8      262.77      245.74     16.36 o
   7  -4   8       46.97       66.15     11.11 o
  -8  -3   8       14.95       18.20      6.94 o
  -7  -3   8      147.45      127.93      8.24 o
  -6  -3   8      128.50      129.41      7.47 o
  -5  -3   8      432.15      430.57     10.82 o
  -4  -3   8      517.24      495.00     10.01 o
  -3  -3   8      438.75      430.62     12.52 o
  -2  -3   8     1323.13     1285.27     23.82 o
  -1  -3   8     1080.21     1082.62     14.91 o
   0  -3   8     2223.93     2233.44     26.36 o
   1  -3   8     1114.13     1122.18     16.10 o
   2  -3   8     2594.09     2581.45     33.00 o
   3  -3   8      968.34      961.43     46.34 o
   4  -3   8      192.64      195.44     10.40 o
   5  -3   8       35.88       35.40     13.09 o
   6  -3   8      108.30       81.26     10.12 o
   7  -3   8       11.20       10.52      7.46 o
  -8  -2   8       97.86      108.34     11.00 o
  -7  -2   8      339.07      351.03     12.37 o
  -6  -2   8       88.16       92.36      5.83 o
  -5  -2   8     1274.59     1274.33     24.71 o
  -4  -2   8      292.85      293.12      7.44 o
  -3  -2   8      313.71      286.11      5.91 o
  -2  -2   8      157.57      185.87     10.02 o
  -1  -2   8     4149.11     3948.23     69.51 o
   0  -2   8     1427.58     1361.35     17.39 o
   1  -2   8     2295.92     2256.36     27.69 o
   2  -2   8     2188.02     2161.06     38.94 o
   3  -2   8      761.56      759.99     14.59 o
   4  -2   8      322.74      302.91     20.36 o
   5  -2   8      202.37      195.46     11.23 o
   6  -2   8      770.94      827.39     38.44 o
   7  -2   8       19.82       31.46      8.45 o
  -8  -1   8       41.56       41.50      7.66 o
  -7  -1   8      473.41      449.33     15.53 o
  -6  -1   8      114.74      117.34      8.77 o
  -5  -1   8      248.74      251.97      7.89 o
  -4  -1   8     1075.75     1061.83     17.03 o
  -3  -1   8      587.67      582.29     13.30 o
  -2  -1   8       22.77       28.11      3.11 o
  -1  -1   8      377.02      384.45     10.82 o
   0  -1   8     1182.27     1153.76     14.70 o
   1  -1   8      976.49      944.75     13.57 o
   2  -1   8     1979.28     1955.31     25.33 o
   3  -1   8     1183.86     1140.80     18.07 o
   4  -1   8      592.91      563.41     35.77 o
   5  -1   8      652.15      656.43     20.66 o
   6  -1   8       87.21       87.20     10.24 o
   7  -1   8       32.01       58.04      9.53 o
  -8   0   8        3.23        4.04      5.02 o
  -7   0   8      887.14      865.39     25.38 o
  -6   0   8      256.81      254.75     11.57 o
  -5   0   8        7.29       18.44      3.46 o
  -4   0   8      190.36      182.82      8.88 o
  -3   0   8     1989.31     1882.76     47.48 o
  -2   0   8      426.51      393.22     12.47 o
  -1   0   8      605.70      548.91     23.96 o
   0   0   8      547.56      484.77      7.86 o
   1   0   8        0.03       11.53      5.70 o
   2   0   8        5.56       14.59      2.80 o
   3   0   8      110.30      102.47      7.67 o
   4   0   8        0.78        3.11      2.87 o
   5   0   8        2.22       -0.21      2.68 o
   6   0   8       51.31       48.72      8.62 o
   7   0   8        8.30        4.42      6.46 o
  -8   1   8       43.09       44.92      6.65 o
  -7   1   8      466.98      443.60     12.90 o
  -6   1   8      115.29      111.17      6.73 o
  -5   1   8      234.95      231.74      7.33 o
  -4   1   8     1064.05     1052.30     16.40 o
  -3   1   8      589.28      575.31     10.22 o
  -2   1   8       16.92       30.27      3.95 o
  -1   1   8      388.48      399.93      6.95 o
   0   1   8     1176.18     1145.65     21.62 o
   1   1   8      958.68      914.67     47.63 o
   2   1   8     1977.38     1944.96     25.40 o
   3   1   8     1184.24     1187.45     18.77 o
   4   1   8      595.46      567.46     12.49 o
   5   1   8      657.95      636.88     15.65 o
   6   1   8       90.05      102.09     13.09 o
   7   1   8       33.08       29.60      9.53 o
  -8   2   8       99.73       89.82      8.42 o
  -7   2   8      333.93      318.29     13.75 o
  -6   2   8       92.12       95.56      5.41 o
  -5   2   8     1255.90     1254.91     20.74 o
  -4   2   8      293.39      298.45      9.34 o
  -3   2   8      331.55      325.93      7.28 o
  -2   2   8      151.25      165.16      4.97 o
  -1   2   8     4141.26     3937.04     55.24 o
   0   2   8     1476.82     1475.92     24.42 o
   1   2   8     2296.50     2240.58     34.66 o
   2   2   8     2245.40     2214.22     27.67 o
   3   2   8      767.98      782.08     15.77 o
   4   2   8      315.82      308.64      9.57 o
   5   2   8      205.25      208.34      9.23 o
   6   2   8      764.65      800.37     61.34 o
   7   2   8       19.28       37.50     12.06 o
  -8   3   8       15.07       28.37      5.72 o
  -7   3   8      147.30      154.61      9.66 o
  -6   3   8      124.83      124.70      6.41 o
  -5   3   8      433.81      438.95     11.62 o
  -4   3   8      498.96      474.56     10.07 o
  -3   3   8      439.15      425.57      9.34 o
  -2   3   8     1316.77     1253.45     17.50 o
  -1   3   8     1065.09     1092.41     20.49 o
   0   3   8     2220.80     2288.46     36.57 o
   1   3   8     1111.93     1105.57     18.15 o
   2   3   8     2573.40     2592.44     44.42 o
   3   3   8      987.13     1009.72     17.13 o
   4   3   8      186.50      187.75      7.65 o
   5   3   8       36.32       48.40      7.26 o
   6   3   8      108.02       91.05      7.93 o
   7   3   8       11.92       22.43      9.40 o
  -8   4   8      255.07      275.01     16.76 o
  -7   4   8      227.94      228.17     22.29 o
  -6   4   8       54.03       60.48      6.97 o
  -5   4   8     1653.38     1657.06     25.30 o
  -4   4   8     1126.71     1122.73     17.80 o
  -3   4   8     2012.55     2015.39     26.73 o
  -2   4   8      876.71      811.58     12.94 o
  -1   4   8     1175.07     1171.05     37.42 o
   0   4   8      459.44      477.72     12.39 o
   1   4   8      827.83      784.71     31.90 o
   2   4   8      631.80      646.74     12.06 o
   3   4   8      403.49      420.46     10.73 o
   4   4   8      591.99      638.24     15.53 o
   5   4   8      444.53      452.10     17.63 o
   6   4   8      255.01      227.27     14.55 o
   7   4   8       48.75       46.71     10.41 o
  -8   5   8       56.61       66.52      9.97 o
  -7   5   8       73.71       68.71      7.66 o
  -6   5   8      100.56       78.58      9.81 o
  -5   5   8      544.54      532.02     17.54 o
  -4   5   8      315.05      318.97      7.95 o
  -3   5   8      774.35      765.47     13.01 o
  -2   5   8     2645.39     2706.71     48.32 o
  -1   5   8       26.27       31.47      5.72 o
   0   5   8     2262.30     2314.32     37.72 o
   1   5   8     1047.72     1031.53     31.84 o
   2   5   8     2245.13     2208.61     28.34 o
   3   5   8     1028.37     1027.86     18.34 o
   4   5   8     1447.36     1453.04     49.89 o
   5   5   8      617.48      625.41     21.47 o
   6   5   8      253.56      292.63     16.18 o
   7   5   8      328.88      310.83     31.08 o
  -8   6   8       53.75       76.14     11.27 o
  -7   6   8      467.70      458.34     17.59 o
  -6   6   8      229.30      226.83     17.17 o
  -5   6   8      455.05      467.61     16.70 o
  -4   6   8      152.39      140.59      5.31 o
  -3   6   8      652.09      667.65     12.34 o
  -2   6   8      464.35      426.04      9.20 o
  -1   6   8     2616.00     2708.29     70.33 o
   0   6   8       46.17       47.65      5.40 o
   1   6   8     3235.92     3044.42    134.24 o
   2   6   8      185.71      176.35      5.66 o
   3   6   8     1421.13     1404.56     33.12 o
   4   6   8      200.02      204.59     11.64 o
   5   6   8      318.15      305.32     14.90 o
   6   6   8      110.28      101.20     10.89 o
  -8   7   8       52.34       73.58     12.06 o
  -7   7   8      151.04      130.85     10.41 o
  -6   7   8      177.65      154.52     10.01 o
  -5   7   8       57.82       52.98      6.92 o
  -4   7   8      655.08      689.20     19.77 o
  -3   7   8      369.67      344.46     11.63 o
  -2   7   8     1064.81     1088.15     19.36 o
  -1   7   8       11.44       20.53      4.08 o
   0   7   8      758.66      781.99     19.19 o
   1   7   8      222.93      212.31      8.17 o
   2   7   8      827.39      836.25     14.73 o
   3   7   8      984.53      990.97     23.72 o
   4   7   8      218.84      213.45     17.99 o
   5   7   8      436.75      428.16     17.99 o
   6   7   8      424.40      450.11     20.72 o
  -7   8   8       17.63       29.85     11.86 o
  -6   8   8       98.92      102.64      8.65 o
  -5   8   8       36.91       42.86      6.63 o
  -4   8   8      888.76      905.87     24.00 o
  -3   8   8     1502.96     1437.34     54.26 o
  -2   8   8     1600.47     1656.75     25.50 o
  -1   8   8     2514.03     2601.01     54.79 o
   0   8   8      147.45      152.80      7.85 o
   1   8   8     1206.27     1110.54     22.38 o
   2   8   8      111.36      110.25      6.27 o
   3   8   8      604.51      592.65     17.38 o
   4   8   8       17.28       23.82      5.29 o
   5   8   8      170.19      143.13     11.93 o
   6   8   8      250.73      241.24     15.08 o
  -7   9   8      176.22      172.56     20.85 o
  -6   9   8      125.80      136.07     13.70 o
  -5   9   8      162.97      170.23     11.81 o
  -4   9   8      707.88      745.77     21.97 o
  -3   9   8      297.26      274.27     14.52 o
  -2   9   8     1333.35     1364.09     40.01 o
  -1   9   8      493.03      473.73     13.26 o
   0   9   8     1148.39     1112.99     24.10 o
   1   9   8      569.33      566.26     16.36 o
   2   9   8      505.64      491.43     13.23 o
   3   9   8      351.32      343.41     12.03 o
   4   9   8      133.98      125.35     11.25 o
   5   9   8       11.34       14.24      6.54 o
   6   9   8      110.46      113.02     11.49 o
  -7  10   8       87.86       78.10     17.58 o
  -6  10   8      428.74      398.43     41.71 o
  -5  10   8      128.26      122.61     10.82 o
  -4  10   8      592.46      628.65     22.59 o
  -3  10   8       44.20       51.95      7.08 o
  -2  10   8      429.75      455.84     14.67 o
  -1  10   8      237.44      230.83      9.22 o
   0  10   8      214.66      217.43      9.72 o
   1  10   8      510.24      509.45     32.30 o
   2  10   8      273.66      274.49     11.65 o
   3  10   8      956.10      922.48     28.21 o
   4  10   8       15.33       18.71     17.99 o
   5  10   8      290.28      277.31     16.97 o
  -6  11   8       25.31       27.81     11.45 o
  -5  11   8       27.04       17.40      6.58 o
  -4  11   8      231.94      232.64     13.00 o
  -3  11   8      548.23      557.51     19.37 o
  -2  11   8      205.92      206.83     12.42 o
  -1  11   8      917.56      888.65     46.00 o
   0  11   8      246.05      244.07     19.63 o
   1  11   8      270.02      273.97     12.86 o
   2  11   8     1095.68      997.21     43.75 o
   3  11   8      185.87      166.58      8.85 o
   4  11   8      732.30      704.23     53.98 o
   5  11   8       62.22       62.21      8.70 o
  -6  12   8      116.58      114.49     19.63 o
  -5  12   8        9.80        4.95      6.34 o
  -4  12   8      741.34      748.58     26.00 o
  -3  12   8        0.92       -2.62      6.75 o
  -2  12   8      148.35      155.48     11.86 o
  -1  12   8      627.34      620.26     54.59 o
   0  12   8      113.84       86.60      8.15 o
   1  12   8      457.22      456.08     16.97 o
   2  12   8      309.62      298.50     18.81 o
   3  12   8       67.46       80.50     19.42 o
   4  12   8      292.39      268.06     13.46 o
   5  12   8      201.73      179.92     22.90 o
  -6  13   8       13.76       24.53     13.09 o
  -5  13   8       17.74       15.00      9.61 o
  -4  13   8       57.87       65.23      9.08 o
  -3  13   8        8.69       21.72      6.58 o
  -2  13   8       71.81       90.02     21.67 o
  -1  13   8      263.33      248.62     15.61 o
   0  13   8      281.63      279.11     12.37 o
   1  13   8      174.07      167.18     20.65 o
   2  13   8      362.89      356.98     21.67 o
   3  13   8      138.07      151.71     18.40 o
   4  13   8      324.22      372.11     27.40 o
  -5  14   8      390.89      382.74     31.08 o
  -4  14   8      278.60      296.13     17.99 o
  -3  14   8      390.40      436.75     19.43 o
  -2  14   8      223.40      226.72     14.26 o
  -1  14   8     1413.86     1380.69     37.63 o
   0  14   8       40.37       39.61      6.97 o
   1  14   8      387.45      323.07     61.54 o
   2  14   8      405.08      366.79     21.67 o
   3  14   8       16.12       13.09      8.59 o
   4  14   8       40.68       50.70     13.49 o
  -4  15   8      108.27      112.01     11.89 o
  -3  15   8      161.70      189.83     20.04 o
  -2  15   8      211.04      201.83     14.21 o
  -1  15   8       37.63       38.75      8.21 o
   0  15   8      317.55      311.59     22.49 o
   1  15   8        7.90       10.22      4.63 o
   2  15   8       67.03       45.39     11.04 o
   3  15   8      116.03       75.65     15.54 o
  -4  16   8       66.00       72.79     17.17 o
  -3  16   8       81.81      107.56     11.87 o
  -2  16   8        7.30       12.69      7.04 o
  -1  16   8      240.27      248.50     15.54 o
   0  16   8        0.08       -6.95      7.77 o
   1  16   8      113.80       98.22     10.06 o
   2  16   8       29.70       41.71     11.04 o
  -2  17   8      147.30      180.38     15.42 o
  -1  17   8       56.95       72.24     10.84 o
   0  17   8      621.83      710.28     37.21 o
   1  17   8       96.80      100.18     16.36 o
  -1 -17   9      301.87      306.27     22.49 o
   0 -17   9       22.69       15.22      7.72 o
  -3 -16   9      296.35      320.48     18.03 o
  -2 -16   9      190.43      195.84     13.87 o
  -1 -16   9      193.77      213.65     14.26 o
   0 -16   9      282.69      282.23     25.76 o
   1 -16   9       61.82       71.15     15.13 o
  -4 -15   9      207.34      189.85     15.33 o
  -3 -15   9      297.60      284.96     16.74 o
  -2 -15   9      248.39      259.42     15.95 o
  -1 -15   9      133.83      137.82     17.58 o
   0 -15   9      144.66      124.36     11.30 o
   1 -15   9       92.82       80.53      9.22 o
   2 -15   9      168.69      231.03     22.49 o
  -5 -14   9      127.42      140.45     24.13 o
  -4 -14   9       11.80       22.27      9.81 o
  -3 -14   9       18.61       26.75      7.77 o
  -2 -14   9      124.63      142.31     10.70 o
  -1 -14   9      321.15      311.98     14.90 o
   0 -14   9       47.99       51.46      5.71 o
   1 -14   9      137.72      141.19     18.20 o
   2 -14   9      256.18      240.63     14.43 o
   3 -14   9       63.51       62.89     10.53 o
  -5 -13   9      227.78      258.81     16.91 o
  -4 -13   9        4.04        7.49      6.21 o
  -3 -13   9      385.20      351.05     17.19 o
  -2 -13   9      220.86      210.88     12.00 o
  -1 -13   9      745.61      728.90     23.53 o
   0 -13   9      346.54      331.05     13.36 o
   1 -13   9      191.05      174.89     10.91 o
   2 -13   9       32.60       27.75      6.43 o
   3 -13   9        7.52       12.29      6.79 o
   4 -13   9       50.98       59.63     10.53 o
  -6 -12   9      105.75      114.71     15.95 o
  -5 -12   9      107.47      100.62     14.52 o
  -4 -12   9      284.52      302.70     16.18 o
  -3 -12   9      121.98      125.07     15.54 o
  -2 -12   9      798.24      825.76     24.71 o
  -1 -12   9       97.09      112.23      8.39 o
   0 -12   9      274.70      275.22     11.86 o
   1 -12   9      140.69      124.90      9.53 o
   2 -12   9      121.14      118.84      9.72 o
   3 -12   9      242.11      227.85     10.50 o
   4 -12   9       82.82      101.77     18.81 o
  -6 -11   9      230.56      209.57     16.48 o
  -5 -11   9       38.29       63.86     10.43 o
  -4 -11   9      156.59      143.81     12.13 o
  -3 -11   9      157.99      160.86     11.86 o
  -2 -11   9      336.53      334.45     14.45 o
  -1 -11   9      339.80      357.99     11.38 o
   0 -11   9      471.68      492.23     16.65 o
   1 -11   9      144.95      133.52      6.95 o
   2 -11   9        5.60        4.45      4.31 o
   3 -11   9       68.89       57.05      6.47 o
   4 -11   9      319.76      301.67     13.70 o
   5 -11   9       49.15       39.17     14.31 o
  -7 -10   9       27.50       24.10      8.53 o
  -6 -10   9      500.19      520.07     42.12 o
  -5 -10   9       17.46       16.49      7.50 o
  -4 -10   9      231.37      230.01     13.30 o
  -3 -10   9       38.61       36.23     11.04 o
  -2 -10   9     1716.35     1688.06     36.72 o
  -1 -10   9       63.98       64.90      5.72 o
   0 -10   9     1738.89     1693.04     28.37 o
   1 -10   9      124.31      115.11      7.57 o
   2 -10   9      264.42      260.03     12.05 o
   3 -10   9      501.06      503.50     15.29 o
   4 -10   9      300.60      289.27     19.99 o
   5 -10   9      175.38      187.79     14.61 o
  -7  -9   9      126.70      130.72     13.71 o
  -6  -9   9      726.74      753.05     27.56 o
  -5  -9   9       12.48       17.37     10.63 o
  -4  -9   9      344.94      349.41     15.18 o
  -3  -9   9       27.42       45.40      6.50 o
  -2  -9   9      242.87      216.65     11.11 o
  -1  -9   9      553.10      594.46     13.80 o
   0  -9   9      246.06      249.54      9.47 o
   1  -9   9      463.66      439.05     11.52 o
   2  -9   9       48.06       59.46      6.58 o
   3  -9   9       24.55       23.49      5.99 o
   4  -9   9        8.95       20.66      6.51 o
   5  -9   9       36.40       38.74      6.32 o
  -7  -8   9       96.04       86.40     19.83 o
  -6  -8   9      215.74      225.61     14.74 o
  -5  -8   9      751.12      765.70     24.43 o
  -4  -8   9      377.54      363.98     15.45 o
  -3  -8   9       52.70       58.05      7.21 o
  -2  -8   9      515.31      526.30     19.63 o
  -1  -8   9      527.08      544.41     11.89 o
   0  -8   9       38.67       36.80      4.03 o
   1  -8   9      246.31      238.98      7.68 o
   2  -8   9       21.55       21.73      4.89 o
   3  -8   9      107.53      129.81      9.13 o
   4  -8   9       46.50       50.05      6.20 o
   5  -8   9       25.48       32.39      6.27 o
   6  -8   9        8.80       18.84      8.95 o
  -7  -7   9       62.52       63.66     10.12 o
  -6  -7   9       33.66       42.37      8.53 o
  -5  -7   9     1748.03     1764.85     42.92 o
  -4  -7   9      292.84      269.55     14.72 o
  -3  -7   9     1783.99     1784.97     36.43 o
  -2  -7   9     3216.76     3174.24     55.22 o
  -1  -7   9      619.81      588.28     13.04 o
   0  -7   9      226.35      201.74      7.39 o
   1  -7   9      534.23      519.95     11.37 o
   2  -7   9      214.24      216.31      8.29 o
   3  -7   9      991.13      983.94     25.71 o
   4  -7   9      252.20      258.69     13.15 o
   5  -7   9       40.41       55.77     12.27 o
   6  -7   9       30.76       30.26     12.68 o
  -7  -6   9      762.34      769.98     26.87 o
  -6  -6   9      474.38      448.79     19.23 o
  -5  -6   9      738.06      731.53     23.13 o
  -4  -6   9      905.14      867.36     23.71 o
  -3  -6   9      165.27      163.84      9.37 o
  -2  -6   9     2288.22     2273.19     43.55 o
  -1  -6   9       16.40       21.92      5.55 o
   0  -6   9     4406.76     4346.41     53.02 o
   1  -6   9      342.46      342.46      9.97 o
   2  -6   9     2030.57     1978.58     40.42 o
   3  -6   9      213.80      212.76     11.40 o
   4  -6   9     1221.92     1242.10     51.52 o
   5  -6   9      529.93      581.75     22.17 o
   6  -6   9       23.21       30.11      8.45 o
  -8  -5   9      451.45      454.58     21.79 o
  -7  -5   9      167.18      164.97     13.26 o
  -6  -5   9      211.74      195.65      9.21 o
  -5  -5   9      249.48      233.41     19.22 o
  -4  -5   9      340.00      351.82     13.55 o
  -3  -5   9     1124.20     1093.50     25.30 o
  -2  -5   9      176.58      173.33      9.10 o
  -1  -5   9     3521.16     3565.40     44.78 o
   0  -5   9     1075.36     1048.43     17.77 o
   1  -5   9     3445.57     3409.07     43.22 o
   2  -5   9     1274.58     1229.16     19.88 o
   3  -5   9      938.66      980.13     31.28 o
   4  -5   9      135.64      125.03     12.47 o
   5  -5   9      226.75      229.67     21.67 o
   6  -5   9       38.67       38.61      8.73 o
  -8  -4   9       42.58       39.42      8.33 o
  -7  -4   9        4.28        1.54      4.24 o
  -6  -4   9       23.81       21.85      4.50 o
  -5  -4   9       70.69       74.01      5.50 o
  -4  -4   9      833.27      774.61     21.10 o
  -3  -4   9      662.84      636.92     16.07 o
  -2  -4   9      109.44      112.62      6.48 o
  -1  -4   9     1057.21     1088.02     17.67 o
   0  -4   9      629.44      625.66     11.37 o
   1  -4   9      251.51      252.88      8.14 o
   2  -4   9     1097.63     1050.07     29.21 o
   3  -4   9     1219.32     1171.96     61.20 o
   4  -4   9      207.05      191.22     20.85 o
   5  -4   9      152.33      144.11     14.11 o
   6  -4   9        2.03        3.48      8.79 o
  -8  -3   9      137.94      155.86     15.33 o
  -7  -3   9       54.00       49.87      6.00 o
  -6  -3   9      270.54      275.26      9.79 o
  -5  -3   9      455.38      455.44     13.86 o
  -4  -3   9     1150.76     1088.40     37.13 o
  -3  -3   9     1320.68     1319.07     27.02 o
  -2  -3   9     1350.18     1357.68     26.46 o
  -1  -3   9      374.58      379.97      8.24 o
   0  -3   9      581.46      586.66     10.81 o
   1  -3   9     1448.66     1457.72     32.76 o
   2  -3   9      725.97      703.93     13.47 o
   3  -3   9      683.59      684.08     14.30 o
   4  -3   9       61.74       58.32     16.77 o
   5  -3   9       42.40       55.93      7.66 o
   6  -3   9       80.76       86.13     19.22 o
  -8  -2   9       12.56       13.89      5.01 o
  -7  -2   9        1.54       -0.55      3.76 o
  -6  -2   9       12.16       13.09      4.21 o
  -5  -2   9      359.27      349.11     11.49 o
  -4  -2   9      573.96      538.87     31.63 o
  -3  -2   9      260.56      272.29     10.89 o
  -2  -2   9     1738.16     1740.17     31.65 o
  -1  -2   9      979.68      981.66     20.96 o
   0  -2   9      329.88      324.26      7.93 o
   1  -2   9     2247.60     2242.10     34.40 o
   2  -2   9      670.07      656.40     16.75 o
   3  -2   9       37.52       35.51      4.36 o
   4  -2   9       23.10       30.11      4.30 o
   5  -2   9      315.87      316.70     17.38 o
   6  -2   9       98.06      120.04     11.52 o
  -8  -1   9       29.83       32.61      6.79 o
  -7  -1   9      152.64      151.25      8.07 o
  -6  -1   9      308.45      299.28     10.35 o
  -5  -1   9       75.87       71.00      4.92 o
  -4  -1   9     2378.57     2311.39     49.10 o
  -3  -1   9      778.30      784.67     19.21 o
  -2  -1   9      491.83      504.90     13.80 o
  -1  -1   9      994.28     1000.84     29.65 o
   0  -1   9      226.64      230.30      8.40 o
   1  -1   9     2754.01     2678.65     70.00 o
   2  -1   9      495.96      492.59     10.04 o
   3  -1   9      532.91      519.55     11.45 o
   4  -1   9       82.63       81.13      5.75 o
   5  -1   9       73.69       68.71      8.53 o
   6  -1   9       42.85       64.86      9.24 o
  -8   0   9       33.83       33.80      6.14 o
  -7   0   9      102.40      104.93      7.03 o
  -6   0   9      120.81      101.37      6.04 o
  -5   0   9     1946.87     1915.63     29.16 o
  -4   0   9     2147.72     2086.36     58.96 o
  -3   0   9     1751.20     1646.59     23.06 o
  -2   0   9     2467.69     2459.56     78.51 o
  -1   0   9      449.22      367.51     22.77 o
   0   0   9     1218.37     1185.34     16.12 o
   1   0   9      655.47      651.40     15.51 o
   2   0   9       31.28       26.23      3.55 o
   3   0   9      309.85      322.57      9.19 o
   4   0   9      451.90      486.88     17.41 o
   5   0   9        6.31        9.74      5.34 o
   6   0   9        3.23        0.82      5.34 o
  -8   1   9       30.68       15.24      8.45 o
  -7   1   9      156.11      131.15     10.38 o
  -6   1   9      318.91      313.10     13.08 o
  -5   1   9       73.02       70.27      4.94 o
  -4   1   9     2409.20     2359.60     47.28 o
  -3   1   9      792.25      752.47     12.79 o
  -2   1   9      492.86      472.62     13.96 o
  -1   1   9      987.96      941.72     38.36 o
   0   1   9      226.21      226.76      4.85 o
   1   1   9     2744.93     2683.07     31.44 o
   2   1   9      501.86      504.87     11.25 o
   3   1   9      534.53      522.21     12.25 o
   4   1   9       85.80       85.83      7.74 o
   5   1   9       72.21       82.04     13.65 o
   6   1   9       41.89       50.02      9.39 o
  -8   2   9       12.19        9.00     11.65 o
  -7   2   9        1.41        5.45      3.24 o
  -6   2   9       10.50       15.13      3.57 o
  -5   2   9      372.36      377.71     10.33 o
  -4   2   9      561.85      558.66     11.34 o
  -3   2   9      260.02      264.75      7.20 o
  -2   2   9     1731.12     1675.01     39.93 o
  -1   2   9      977.71      980.64     14.79 o
   0   2   9      326.40      352.94     10.84 o
   1   2   9     2260.93     2222.97     95.77 o
   2   2   9      661.11      660.62     12.86 o
   3   2   9       42.25       53.10      4.56 o
   4   2   9       20.42       25.14      4.05 o
   5   2   9      317.80      301.91     16.42 o
   6   2   9       99.17      122.31     11.57 o
  -8   3   9      140.04      141.61     11.40 o
  -7   3   9       56.76       51.36      7.85 o
  -6   3   9      283.56      274.70      9.27 o
  -5   3   9      433.85      443.07     12.77 o
  -4   3   9     1160.62     1126.45     19.25 o
  -3   3   9     1324.78     1291.30     20.04 o
  -2   3   9     1339.60     1281.48     21.99 o
  -1   3   9      373.01      396.37     26.17 o
   0   3   9      578.38      609.33     15.61 o
   1   3   9     1437.59     1490.68     77.49 o
   2   3   9      730.58      729.39     13.73 o
   3   3   9      670.13      673.51     15.12 o
   4   3   9       57.09       68.29      8.58 o
   5   3   9       42.58       46.59      5.67 o
   6   3   9       78.18      110.99     11.25 o
  -8   4   9       40.57       31.49     11.45 o
  -7   4   9        3.29        4.29      6.75 o
  -6   4   9       26.99       35.00      5.88 o
  -5   4   9       78.38       76.47      5.04 o
  -4   4   9      827.63      761.95     14.19 o
  -3   4   9      659.09      638.89     12.31 o
  -2   4   9      110.94      118.16      6.94 o
  -1   4   9     1052.76     1104.44     23.92 o
   0   4   9      616.81      635.07     29.24 o
   1   4   9      248.31      264.90     10.98 o
   2   4   9     1082.27     1067.09     17.40 o
   3   4   9     1208.58     1222.36     21.77 o
   4   4   9      205.48      189.90      8.18 o
   5   4   9      154.38      164.94      8.57 o
   6   4   9        2.20        6.33      4.56 o
  -8   5   9      452.94      436.31     30.67 o
  -7   5   9      164.57      167.37     10.82 o
  -6   5   9      216.38      213.96     11.40 o
  -5   5   9      255.58      233.85     12.93 o
  -4   5   9      334.27      346.35     11.95 o
  -3   5   9     1138.12     1112.16     18.40 o
  -2   5   9      176.85      177.56      6.31 o
  -1   5   9     3552.80     3695.12     67.67 o
   0   5   9     1075.20     1062.90     23.79 o
   1   5   9     3466.05     3438.09     56.51 o
   2   5   9     1278.71     1249.99     19.98 o
   3   5   9      964.93      944.15     18.28 o
   4   5   9      127.46      106.06      7.03 o
   5   5   9      229.87      211.64     10.66 o
   6   5   9       38.61       44.23      9.37 o
  -7   6   9      762.78      788.72     25.44 o
  -6   6   9      474.91      495.21     22.69 o
  -5   6   9      729.69      738.43     21.53 o
  -4   6   9      901.49      853.06     16.29 o
  -3   6   9      173.98      162.03      6.81 o
  -2   6   9     2301.77     2321.98     54.21 o
  -1   6   9       17.37       22.21      5.93 o
   0   6   9     4413.45     4355.71     68.35 o
   1   6   9      350.59      378.27     13.13 o
   2   6   9     2029.03     2012.57     59.68 o
   3   6   9      204.04      209.68      9.13 o
   4   6   9     1204.20     1212.53     34.14 o
   5   6   9      532.95      588.39     18.04 o
   6   6   9       21.52       34.83      6.80 o
  -7   7   9       57.04       62.49      8.25 o
  -6   7   9       33.91       57.73      7.66 o
  -5   7   9     1714.43     1724.70     87.10 o
  -4   7   9      279.34      295.28     13.04 o
  -3   7   9     1729.70     1680.49     49.09 o
  -2   7   9     3179.30     3242.34     43.96 o
  -1   7   9      601.30      601.52     39.05 o
   0   7   9      220.67      221.37     10.84 o
   1   7   9      514.18      534.22     15.89 o
   2   7   9      238.21      243.25     14.57 o
   3   7   9      970.28      997.58     20.58 o
   4   7   9      274.55      239.94      9.68 o
   5   7   9       41.54       40.36      6.79 o
   6   7   9       33.89       36.65     21.26 o
  -7   8   9       96.88       95.68     15.13 o
  -6   8   9      223.95      214.80     12.92 o
  -5   8   9      731.22      694.61     22.21 o
  -4   8   9      383.86      391.31     22.49 o
  -3   8   9       49.97       52.01      7.54 o
  -2   8   9      524.18      521.17     12.83 o
  -1   8   9      531.97      524.73     17.79 o
   0   8   9       39.86       40.96      5.50 o
   1   8   9      240.47      240.79     10.94 o
   2   8   9       18.42       17.15      5.47 o
   3   8   9      107.20      118.41     11.61 o
   4   8   9       43.72       32.07      6.12 o
   5   8   9       27.47       38.65      6.36 o
   6   8   9       10.08       21.27      7.46 o
  -7   9   9      129.53      143.53     18.40 o
  -6   9   9      719.59      702.85     64.20 o
  -5   9   9       11.43       24.35      6.36 o
  -4   9   9      345.06      378.78     15.58 o
  -3   9   9       29.97       33.94      6.58 o
  -2   9   9      255.03      260.63      8.29 o
  -1   9   9      565.33      613.52     17.15 o
   0   9   9      239.48      237.84     14.72 o
   1   9   9      486.15      471.06     15.54 o
   2   9   9       48.23       49.89      7.08 o
   3   9   9       24.23       23.73      5.20 o
   4   9   9       11.35       16.93     18.20 o
   5   9   9       35.50       38.66      7.25 o
  -7  10   9       26.33       18.81     12.27 o
  -6  10   9      505.93      487.65     21.26 o
  -5  10   9       19.41       41.36      7.85 o
  -4  10   9      234.70      216.51     12.97 o
  -3  10   9       33.98       39.80      6.79 o
  -2  10   9     1705.28     1705.15     29.42 o
  -1  10   9       63.51       94.48     13.29 o
   0  10   9     1726.26     1702.74     36.42 o
   1  10   9      123.88      119.83      8.94 o
   2  10   9      267.75      224.96     12.29 o
   3  10   9      496.24      480.47     26.58 o
   4  10   9      304.26      303.00     22.49 o
   5  10   9      173.19      175.83     20.85 o
  -6  11   9      225.78      229.81     23.31 o
  -5  11   9       34.11       51.98      8.66 o
  -4  11   9      157.25      170.58     12.14 o
  -3  11   9      172.55      203.75     15.54 o
  -2  11   9      327.42      359.05     22.29 o
  -1  11   9      336.68      362.66     18.61 o
   0  11   9      463.26      490.49     16.21 o
   1  11   9      146.80      162.27     14.72 o
   2  11   9        5.68        3.73      4.89 o
   3  11   9       67.69       74.42     11.86 o
   4  11   9      317.62      325.49     24.94 o
   5  11   9       54.98       61.34     14.31 o
  -6  12   9      106.90      103.05     17.99 o
  -5  12   9      110.25      136.89     11.84 o
  -4  12   9      281.99      270.73     17.17 o
  -3  12   9      126.61      114.15     10.99 o
  -2  12   9      790.75      890.59     29.15 o
  -1  12   9      103.86      104.41      8.83 o
   0  12   9      280.85      293.74     13.62 o
   1  12   9      140.98      133.66     10.24 o
   2  12   9      124.66      143.41     10.48 o
   3  12   9      238.22      204.45     18.81 o
   4  12   9       85.68       96.09     15.95 o
  -5  13   9      229.79      226.88     17.03 o
  -4  13   9        4.40        9.49      6.92 o
  -3  13   9      388.79      418.16     18.77 o
  -2  13   9      216.09      241.25     42.12 o
  -1  13   9      760.33      752.06     29.44 o
   0  13   9      353.52      327.35     13.74 o
   1  13   9      198.34      182.89     11.20 o
   2  13   9       32.62       43.65      8.18 o
   3  13   9        7.82       13.90      8.59 o
   4  13   9       50.77       62.97     14.31 o
  -5  14   9      125.40      126.76     19.63 o
  -4  14   9       12.74       15.58      7.85 o
  -3  14   9       18.69       10.71      7.74 o
  -2  14   9      128.28      133.01     12.13 o
  -1  14   9      314.85      309.42     16.91 o
   0  14   9       44.07       42.66      7.34 o
   1  14   9      132.71      124.72     17.58 o
   2  14   9      258.13      249.36     14.53 o
   3  14   9       66.67       67.06     13.09 o
  -4  15   9      203.60      210.98     17.79 o
  -3  15   9      301.40      307.49     24.53 o
  -2  15   9      239.40      248.45     16.32 o
  -1  15   9      136.00      151.78     13.13 o
   0  15   9      146.78      159.07     17.58 o
   1  15   9       92.17       95.01      9.52 o
   2  15   9      169.18      154.05     12.86 o
  -3  16   9      304.33      331.10     19.89 o
  -2  16   9      187.13      229.50     19.22 o
  -1  16   9      197.90      233.99     16.61 o
   0  16   9      279.14      291.14     24.13 o
   1  16   9       61.08       62.15     15.13 o
  -1  17   9      292.96      299.45     19.48 o
   0  17   9       23.11       36.80     12.68 o
  -2 -16  10       17.40       25.88     11.25 o
  -1 -16  10       26.58       22.49     10.63 o
   0 -16  10       27.89       30.54      8.95 o
  -3 -15  10       77.42       88.30     11.11 o
  -2 -15  10      103.56      100.79     10.70 o
  -1 -15  10      318.02      321.74     15.89 o
   0 -15  10       96.42       98.89     14.93 o
   1 -15  10      323.21      301.88     25.35 o
   2 -15  10       49.60       46.21     15.54 o
  -4 -14  10      182.34      191.69     14.75 o
  -3 -14  10       53.11       50.09      9.54 o
  -2 -14  10      225.78      246.86     17.05 o
  -1 -14  10      307.85      303.58     15.16 o
   0 -14  10      333.36      341.88     17.03 o
   1 -14  10       51.46       62.12      9.66 o
   2 -14  10      511.13      505.18     26.78 o
  -5 -13  10       98.94      115.29     13.73 o
  -4 -13  10        3.33       10.87      6.34 o
  -3 -13  10      223.06      227.57     13.84 o
  -2 -13  10       73.51      116.88      9.68 o
  -1 -13  10      158.35      163.36     22.08 o
   0 -13  10       79.02       80.97      6.76 o
   1 -13  10      148.04      147.45     10.59 o
   2 -13  10        2.79        2.93      5.11 o
   3 -13  10       30.10       26.17     12.68 o
  -5 -12  10      150.67      157.71     34.55 o
  -4 -12  10      152.07      152.80     13.29 o
  -3 -12  10       29.02       41.52      8.24 o
  -2 -12  10       24.81       33.59      6.79 o
  -1 -12  10      168.60      165.74     10.53 o
   0 -12  10      315.75      284.51     10.57 o
   1 -12  10        0.48       -0.28      6.75 o
   2 -12  10      338.12      313.31     21.88 o
   3 -12  10       30.56       32.82      7.46 o
   4 -12  10      112.39      105.91     18.40 o
  -6 -11  10      282.06      292.88     16.86 o
  -5 -11  10       17.99       26.46     12.68 o
  -4 -11  10      456.18      437.72     19.52 o
  -3 -11  10       86.32       99.16     14.11 o
  -2 -11  10       84.60       81.41     17.17 o
  -1 -11  10       90.72       92.72      7.79 o
   0 -11  10       29.67       30.80      4.81 o
   1 -11  10     1258.27     1190.41     58.00 o
   2 -11  10        1.72        3.67      5.92 o
   3 -11  10      789.47      780.70     27.11 o
   4 -11  10       46.31       42.53     13.90 o
  -6 -10  10      238.57      268.23     17.77 o
  -5 -10  10       86.06       91.47     10.84 o
  -4 -10  10      482.72      446.02     20.45 o
  -3 -10  10       76.35       83.20      8.82 o
  -2 -10  10       40.49       42.43      6.63 o
  -1 -10  10       10.33        7.20      3.76 o
   0 -10  10        2.10        0.84      3.01 o
   1 -10  10       80.08       80.02      8.03 o
   2 -10  10      200.13      207.30     11.81 o
   3 -10  10      208.63      197.40     12.63 o
   4 -10  10      286.65      256.87     15.13 o
  -6  -9  10      819.88      826.92     52.95 o
  -5  -9  10       34.71       39.66      8.38 o
  -4  -9  10      122.88      114.53     10.26 o
  -3  -9  10      156.51      168.20     15.13 o
  -2  -9  10      667.61      678.78     23.51 o
  -1  -9  10      573.11      598.51     14.82 o
   0  -9  10      842.67      829.10     17.58 o
   1  -9  10      279.56      286.71      9.01 o
   2  -9  10       25.47       25.68      6.17 o
   3  -9  10       59.65       51.40      7.79 o
   4  -9  10      152.60      168.82     12.08 o
   5  -9  10       41.81       55.20     15.54 o
  -7  -8  10        8.23        2.04      6.65 o
  -6  -8  10      280.75      307.24     17.34 o
  -5  -8  10       90.34       99.09     10.63 o
  -4  -8  10      477.77      460.03     17.93 o
  -3  -8  10      987.75      972.25     26.74 o
  -2  -8  10      173.54      180.15     13.29 o
  -1  -8  10      682.54      693.03     17.24 o
   0  -8  10      136.74      141.90      6.66 o
   1  -8  10       34.62       41.47      4.51 o
   2  -8  10       45.88       55.68      6.95 o
   3  -8  10       52.86       51.25      7.33 o
   4  -8  10       68.85       53.57      9.25 o
   5  -8  10        3.32        0.55      5.11 o
  -7  -7  10      226.36      226.74     30.46 o
  -6  -7  10      548.88      553.88     22.26 o
  -5  -7  10      498.29      544.15     20.81 o
  -4  -7  10      461.35      434.72     16.36 o
  -3  -7  10      975.68      982.57     26.16 o
  -2  -7  10      511.74      546.51     48.25 o
  -1  -7  10     1097.20     1080.14     20.08 o
   0  -7  10      259.57      265.04      8.56 o
   1  -7  10      700.64      662.63     18.55 o
   2  -7  10       38.67       42.10      6.45 o
   3  -7  10      283.95      286.96     13.13 o
   4  -7  10       19.41       25.19      7.04 o
   5  -7  10       17.16       19.91     10.02 o
  -7  -6  10       94.47       99.13     12.39 o
  -6  -6  10      506.78      500.58     20.38 o
  -5  -6  10      559.91      563.90     20.66 o
  -4  -6  10      757.42      795.82     23.11 o
  -3  -6  10     1094.23     1055.48     26.74 o
  -2  -6  10      248.70      256.80     11.23 o
  -1  -6  10      645.92      645.83     13.72 o
   0  -6  10      939.80      945.15     22.61 o
   1  -6  10      640.92      622.07     19.30 o
   2  -6  10      180.16      164.81      7.08 o
   3  -6  10      657.99      673.81     21.08 o
   4  -6  10      212.81      220.63     12.68 o
   5  -6  10      338.64      377.88     18.48 o
   6  -6  10       23.12       21.04      7.74 o
  -7  -5  10      203.08      225.64     14.60 o
  -6  -5  10       64.27       68.67     13.29 o
  -5  -5  10     1394.05     1362.27     34.32 o
  -4  -5  10      326.02      332.51     12.67 o
  -3  -5  10      681.21      685.00     37.42 o
  -2  -5  10      386.94      389.94     13.73 o
  -1  -5  10      525.87      549.87     12.31 o
   0  -5  10     1813.32     1761.17     26.76 o
   1  -5  10     1041.40     1027.30     17.91 o
   2  -5  10      240.02      222.34      9.28 o
   3  -5  10      301.04      301.25     13.51 o
   4  -5  10      286.30      314.87     14.75 o
   5  -5  10       72.20       66.78     11.86 o
   6  -5  10      207.80      225.82     16.97 o
  -7  -4  10       10.39       15.26      6.92 o
  -6  -4  10      315.15      315.79     15.42 o
  -5  -4  10      344.03      333.72     15.42 o
  -4  -4  10      139.38      120.65     10.84 o
  -3  -4  10     1237.64     1256.42     29.48 o
  -2  -4  10      790.07      752.41     43.14 o
  -1  -4  10      794.52      774.81     15.50 o
   0  -4  10      591.24      541.00     16.86 o
   1  -4  10      102.60       94.45      5.50 o
   2  -4  10      496.72      516.59     11.88 o
   3  -4  10       34.66       38.63      4.03 o
   4  -4  10       27.23       34.62      6.63 o
   5  -4  10       65.66       79.55      9.39 o
   6  -4  10      139.84      154.79     13.55 o
  -8  -3  10       18.26       17.16      6.92 o
  -7  -3  10       14.05       19.20      6.63 o
  -6  -3  10      272.74      257.71     13.68 o
  -5  -3  10     1452.62     1434.24     34.44 o
  -4  -3  10       95.76      120.22     12.68 o
  -3  -3  10     4083.53     4057.16    104.89 o
  -2  -3  10      542.37      543.20     16.61 o
  -1  -3  10      675.84      662.38     17.49 o
   0  -3  10       35.80       39.07      3.91 o
   1  -3  10       92.44      100.12      8.08 o
   2  -3  10      708.28      708.48     24.06 o
   3  -3  10       13.92       23.88      5.34 o
   4  -3  10        7.87       11.06      5.32 o
   5  -3  10       57.16       46.10      8.73 o
   6  -3  10       33.42       52.55     17.99 o
  -8  -2  10      368.11      340.64     17.16 o
  -7  -2  10      377.83      384.08     16.65 o
  -6  -2  10      743.74      707.57     33.00 o
  -5  -2  10      134.23      173.19     40.89 o
  -4  -2  10      188.49      191.24     10.41 o
  -3  -2  10       10.91        9.71      4.60 o
  -2  -2  10      411.54      418.43     12.39 o
  -1  -2  10      220.46      240.66     14.11 o
   0  -2  10      485.56      493.13     15.03 o
   1  -2  10      609.80      595.45     11.85 o
   2  -2  10      514.67      501.21     14.58 o
   3  -2  10       81.03       85.28      5.56 o
   4  -2  10      193.88      199.55     11.35 o
   5  -2  10       16.69       32.37     13.49 o
   6  -2  10       14.16       12.27     10.22 o
  -8  -1  10      133.22      106.51     12.58 o
  -7  -1  10      282.27      280.42     11.10 o
  -6  -1  10       88.32      100.05      6.90 o
  -5  -1  10       53.38       56.42      4.66 o
  -4  -1  10      292.67      277.30      7.48 o
  -3  -1  10      526.90      518.52     15.66 o
  -2  -1  10      971.02      973.63     26.17 o
  -1  -1  10      202.24      205.82     16.15 o
   0  -1  10     1236.44     1200.81     30.98 o
   1  -1  10      504.71      521.31     11.38 o
   2  -1  10      217.01      203.03     10.07 o
   3  -1  10       65.35       80.62      5.63 o
   4  -1  10      845.41      861.21     23.31 o
   5  -1  10       21.99       37.71      7.37 o
   6  -1  10      397.35      412.45     20.53 o
  -8   0  10       60.35       64.20     13.09 o
  -7   0  10       60.22       68.20      7.79 o
  -6   0  10      150.58      142.26      7.26 o
  -5   0  10      393.63      371.81     11.93 o
  -4   0  10      294.88      283.90     12.02 o
  -3   0  10      451.51      421.45     19.98 o
  -2   0  10       21.00       34.93      5.59 o
  -1   0  10      214.71      222.21     20.65 o
   0   0  10      432.01      391.62     15.16 o
   1   0  10      993.40      929.50     25.43 o
   2   0  10      448.15      432.71     10.37 o
   3   0  10      558.29      535.42     12.98 o
   4   0  10     1061.00     1037.17     24.81 o
   5   0  10       73.22       66.02      8.54 o
   6   0  10      551.42      518.42     22.55 o
  -8   1  10      134.57      135.60     23.72 o
  -7   1  10      276.47      269.31     12.78 o
  -6   1  10       87.23       85.25      6.69 o
  -5   1  10       59.53       67.19      5.20 o
  -4   1  10      284.05      271.33      7.86 o
  -3   1  10      539.59      522.12     12.81 o
  -2   1  10      975.16      892.58     36.55 o
  -1   1  10      207.90      194.28      5.68 o
   0   1  10     1248.74     1220.30     26.46 o
   1   1  10      504.62      538.63     16.18 o
   2   1  10      222.08      202.95      9.61 o
   3   1  10       72.41       77.09      6.61 o
   4   1  10      835.29      869.94     19.72 o
   5   1  10       21.61       29.32      7.08 o
   6   1  10      395.69      430.74     32.10 o
  -8   2  10      369.42      315.81     16.90 o
  -7   2  10      376.17      363.02     22.29 o
  -6   2  10      759.94      741.74     16.54 o
  -5   2  10      141.95      135.97      7.04 o
  -4   2  10      175.75      163.83      6.36 o
  -3   2  10        6.49        4.13      2.73 o
  -2   2  10      416.46      407.23      8.93 o
  -1   2  10      211.42      206.66      6.23 o
   0   2  10      489.89      505.82     15.13 o
   1   2  10      623.08      629.85     17.78 o
   2   2  10      493.53      484.95     15.81 o
   3   2  10       82.25       70.28      7.63 o
   4   2  10      193.44      192.35      8.38 o
   5   2  10       16.74       29.57      5.50 o
   6   2  10       14.46       11.12     11.25 o
  -8   3  10       17.44        7.13      6.97 o
  -7   3  10       14.50       17.74      5.88 o
  -6   3  10      260.94      260.68     10.48 o
  -5   3  10     1467.80     1445.82     26.04 o
  -4   3  10       93.07       94.37      5.34 o
  -3   3  10     4085.83     4081.43     68.74 o
  -2   3  10      556.72      529.48     12.25 o
  -1   3  10      681.08      649.74     12.44 o
   0   3  10       35.49       38.29      4.52 o
   1   3  10       93.27       98.55      6.57 o
   2   3  10      704.69      680.94     37.27 o
   3   3  10       12.68       10.62      4.24 o
   4   3  10        9.54       12.02      7.27 o
   5   3  10       57.80       41.08      6.24 o
   6   3  10       33.19       54.01      9.66 o
  -7   4  10       10.60       12.68      5.78 o
  -6   4  10      320.42      323.40     15.18 o
  -5   4  10      346.03      347.80     10.55 o
  -4   4  10      148.68      140.51      6.10 o
  -3   4  10     1228.22     1234.27     38.70 o
  -2   4  10      826.94      772.26     17.31 o
  -1   4  10      797.55      815.26     20.49 o
   0   4  10      606.44      603.87     17.11 o
   1   4  10       94.54      102.61      7.95 o
   2   4  10      481.81      466.49     30.19 o
   3   4  10       36.08       35.64      4.29 o
   4   4  10       22.88       33.43      4.99 o
   5   4  10       65.32       77.54      7.04 o
   6   4  10      145.91      163.85     14.87 o
  -7   5  10      202.12      209.13     13.58 o
  -6   5  10       63.35       48.66      7.74 o
  -5   5  10     1394.47     1335.61     24.07 o
  -4   5  10      340.65      332.56     10.30 o
  -3   5  10      688.69      670.08     13.85 o
  -2   5  10      395.94      409.70     13.10 o
  -1   5  10      536.01      573.93     16.60 o
   0   5  10     1805.98     1857.42     36.89 o
   1   5  10     1058.79     1103.97     25.88 o
   2   5  10      240.13      245.27     11.42 o
   3   5  10      303.09      339.70     32.36 o
   4   5  10      289.16      296.66     11.13 o
   5   5  10       72.58       70.25      7.40 o
   6   5  10      206.86      229.89     15.71 o
  -7   6  10       97.93       92.34     11.40 o
  -6   6  10      504.21      480.79     18.77 o
  -5   6  10      558.86      557.91     20.24 o
  -4   6  10      782.82      781.55     24.07 o
  -3   6  10     1072.27     1048.75     19.74 o
  -2   6  10      239.77      235.09      7.91 o
  -1   6  10      623.42      620.60     24.74 o
   0   6  10      894.36      906.88     23.17 o
   1   6  10      652.28      653.45     19.50 o
   2   6  10      190.54      193.50     10.69 o
   3   6  10      668.25      659.33     15.98 o
   4   6  10      228.69      217.82     12.11 o
   5   6  10      349.53      355.30     13.52 o
   6   6  10       26.04       11.49      7.66 o
  -7   7  10      218.14      214.83     28.83 o
  -6   7  10      548.19      564.17     20.96 o
  -5   7  10      501.57      507.93     18.77 o
  -4   7  10      454.48      440.01     14.64 o
  -3   7  10      987.96     1011.02     19.59 o
  -2   7  10      494.98      507.62     19.53 o
  -1   7  10     1087.07     1108.40     27.19 o
   0   7  10      253.07      280.75     12.16 o
   1   7  10      673.44      656.94     19.56 o
   2   7  10       35.10       36.37      6.50 o
   3   7  10      289.70      271.26     14.74 o
   4   7  10       17.39       14.17      4.60 o
   5   7  10       17.89       32.96      8.18 o
  -7   8  10        7.53       11.04      8.59 o
  -6   8  10      278.45      291.09     15.58 o
  -5   8  10       92.86       83.02      9.10 o
  -4   8  10      470.22      502.28     18.15 o
  -3   8  10     1006.10     1031.62     29.02 o
  -2   8  10      176.99      191.34      9.55 o
  -1   8  10      695.74      700.44     18.32 o
   0   8  10      149.89      168.29     10.41 o
   1   8  10       32.80       38.12      6.46 o
   2   8  10       37.67       53.53      9.00 o
   3   8  10       54.87       50.94      7.95 o
   4   8  10       63.46       67.58      9.20 o
   5   8  10        3.02       -2.64      5.05 o
  -6   9  10      827.16      788.20     55.82 o
  -5   9  10       34.28       44.22      8.35 o
  -4   9  10      122.78      124.24     12.06 o
  -3   9  10      153.63      171.33     10.70 o
  -2   9  10      685.28      704.35     24.05 o
  -1   9  10      563.99      594.00     17.98 o
   0   9  10      863.36      878.12     22.26 o
   1   9  10      284.04      286.58     12.92 o
   2   9  10       25.85       40.25      6.65 o
   3   9  10       57.73       52.03      8.24 o
   4   9  10      157.17      173.32     18.40 o
   5   9  10       43.09       53.47     10.26 o
  -6  10  10      239.31      246.03     15.29 o
  -5  10  10       90.33       80.57     10.24 o
  -4  10  10      479.43      453.44     19.68 o
  -3  10  10       76.72       91.72      9.81 o
  -2  10  10       39.61       52.30     12.62 o
  -1  10  10        6.71        5.63      3.90 o
   0  10  10        3.18        2.97      5.32 o
   1  10  10       86.70       94.26     10.63 o
   2  10  10      196.84      209.70     31.89 o
   3  10  10      213.17      210.79     13.58 o
   4  10  10      279.25      281.68     17.05 o
  -6  11  10      276.72      284.60     26.17 o
  -5  11  10       22.53       20.51      7.66 o
  -4  11  10      452.59      436.38     30.46 o
  -3  11  10       88.67      109.17     10.36 o
  -2  11  10       89.40       87.72      9.54 o
  -1  11  10       90.55       74.34      7.55 o
   0  11  10       26.38       29.53      6.35 o
   1  11  10     1260.46     1285.54     32.78 o
   2  11  10        2.44        8.62      5.63 o
   3  11  10      778.68      780.08     27.87 o
   4  11  10       42.51       53.20      9.53 o
  -5  12  10      151.43      151.89     23.31 o
  -4  12  10      151.62      170.33     13.90 o
  -3  12  10       29.86       53.85     12.68 o
  -2  12  10       25.16       25.37      7.66 o
  -1  12  10      167.03      173.19      7.65 o
   0  12  10      302.52      287.20     13.23 o
   1  12  10        0.36        1.04      4.13 o
   2  12  10      331.20      319.30     14.09 o
   3  12  10       30.78       35.50     11.04 o
   4  12  10      111.06      106.88     12.71 o
  -5  13  10       97.83      127.84     12.92 o
  -4  13  10        3.37        0.20      6.65 o
  -3  13  10      221.36      193.96     15.03 o
  -2  13  10       74.99       78.56     11.42 o
  -1  13  10      153.69      128.91     12.84 o
   0  13  10       83.37       86.20      8.47 o
   1  13  10      147.33      142.65     11.20 o
   2  13  10        2.82       -0.26      5.72 o
   3  13  10       30.82       39.06      8.91 o
  -4  14  10      185.18      184.56     23.10 o
  -3  14  10       52.30       70.83     11.29 o
  -2  14  10      231.00      269.51     17.06 o
  -1  14  10      305.13      331.45     18.22 o
   0  14  10      329.60      295.36     14.75 o
   1  14  10       53.21       60.79      8.74 o
   2  14  10      509.20      483.55     21.99 o
  -3  15  10       78.47       94.59     12.39 o
  -2  15  10      105.66      110.86     18.81 o
  -1  15  10      313.97      342.39     19.66 o
   0  15  10       93.78       95.68     17.58 o
   1  15  10      326.38      338.04     17.09 o
   2  15  10       50.27       53.23      9.63 o
  -2  16  10       18.87       28.85     22.69 o
  -1  16  10       24.36       32.51      9.68 o
   0  16  10       27.82       30.26     13.09 o
  -2 -15  11       64.70       76.16     19.22 o
  -1 -15  11      109.99      108.36     15.54 o
   0 -15  11      372.86      361.72     20.24 o
  -3 -14  11      193.40      188.54     15.04 o
  -2 -14  11      297.42      277.85     16.18 o
  -1 -14  11       94.16       92.88     10.36 o
   0 -14  11       67.60       71.98      9.53 o
   1 -14  11      203.22      184.59     16.97 o
  -4 -13  11      121.42      117.59     12.42 o
  -3 -13  11      165.15      166.98     25.15 o
  -2 -13  11      596.04      594.14     22.99 o
  -1 -13  11      348.96      339.06     17.99 o
   0 -13  11      296.93      295.65     15.83 o
   1 -13  11       10.04       -2.37      5.34 o
   2 -13  11       43.34       61.76      8.54 o
  -5 -12  11      302.80      283.68     18.48 o
  -4 -12  11      402.59      399.12     20.53 o
  -3 -12  11      351.69      348.79     18.81 o
  -2 -12  11      812.96      825.91     27.30 o
  -1 -12  11      799.49      812.77     25.98 o
   0 -12  11      106.15      109.59      7.82 o
   1 -12  11       89.18       78.79      9.53 o
   2 -12  11      107.17      117.07     10.89 o
   3 -12  11        6.25       -0.03      7.56 o
  -5 -11  11      165.93      169.07     13.71 o
  -4 -11  11      181.59      201.02     14.46 o
  -3 -11  11      132.46      130.65     16.15 o
  -2 -11  11       14.66       17.15      6.34 o
  -1 -11  11      138.51      148.46     11.42 o
   0 -11  11      209.06      199.52     10.50 o
   1 -11  11       55.67       64.30      9.23 o
   2 -11  11       10.96        9.87      6.05 o
   3 -11  11      196.29      178.49     14.46 o
  -6 -10  11       81.10       82.63     12.00 o
  -5 -10  11       21.02       31.27      8.37 o
  -4 -10  11       45.29       53.09      8.67 o
  -3 -10  11      206.61      205.65     12.86 o
  -2 -10  11      265.23      271.34     18.61 o
  -1 -10  11      534.41      548.08     18.40 o
   0 -10  11       98.77      102.56      6.90 o
   1 -10  11      429.23      410.78     13.92 o
   2 -10  11        2.72        7.96      5.34 o
   3 -10  11       81.58       80.52     10.55 o
   4 -10  11       79.56       77.29     10.65 o
  -6  -9  11      252.21      230.83     24.53 o
  -5  -9  11       73.43       78.34     10.40 o
  -4  -9  11       30.11       32.91      7.95 o
  -3  -9  11       98.66      127.58     10.11 o
  -2  -9  11       15.85       19.02      5.92 o
  -1  -9  11      303.28      311.74     12.69 o
   0  -9  11       97.95      101.91      8.07 o
   1  -9  11       40.69       38.57      4.84 o
   2  -9  11      137.25      120.63     12.88 o
   3  -9  11      468.54      479.99     19.66 o
   4  -9  11      323.10      331.07     20.18 o
  -6  -8  11       91.37       98.55     11.71 o
  -5  -8  11       71.70       97.76     10.26 o
  -4  -8  11      203.22      180.75     12.43 o
  -3  -8  11      124.93      141.93     10.11 o
  -2  -8  11      124.65      132.59      9.68 o
  -1  -8  11      247.88      248.26      9.55 o
   0  -8  11      193.22      181.15      8.09 o
   1  -8  11      687.89      674.09     16.24 o
   2  -8  11      133.86      118.63      9.68 o
   3  -8  11      374.14      380.92     16.91 o
   4  -8  11       87.15       76.53      9.54 o
   5  -8  11        3.87        3.88      7.52 o
  -7  -7  11       54.46       50.86      9.83 o
  -6  -7  11      276.90      255.40     15.66 o
  -5  -7  11       52.76       56.90      8.82 o
  -4  -7  11      145.23      139.09     14.52 o
  -3  -7  11      115.36      108.33      7.85 o
  -2  -7  11       78.66       81.58     14.93 o
  -1  -7  11       32.79       32.31      4.44 o
   0  -7  11      167.46      184.29      9.41 o
   1  -7  11       88.05       91.97      6.08 o
   2  -7  11      166.16      153.75     13.40 o
   3  -7  11      327.61      327.13     15.18 o
   4  -7  11      144.43      112.24     11.69 o
   5  -7  11       27.76       20.91     13.49 o
  -7  -6  11      364.28      375.92     20.53 o
  -6  -6  11      186.81      208.73     14.31 o
  -5  -6  11       85.86       80.68      9.66 o
  -4  -6  11       69.47       91.00      8.39 o
  -3  -6  11      110.45      109.30      8.67 o
  -2  -6  11      135.99      133.23      9.24 o
  -1  -6  11      311.46      312.84      9.97 o
   0  -6  11     1188.87     1191.25     29.61 o
   1  -6  11      390.57      389.92     10.67 o
   2  -6  11      951.58      923.65     56.21 o
   3  -6  11        1.97        2.17      4.76 o
   4  -6  11      316.06      352.07     17.99 o
   5  -6  11      163.00      174.87     13.42 o
  -7  -5  11      218.17      237.14     17.03 o
  -6  -5  11      340.18      309.98     16.77 o
  -5  -5  11      219.98      206.11     25.97 o
  -4  -5  11      631.29      620.35     20.38 o
  -3  -5  11      616.34      569.01     17.17 o
  -2  -5  11      156.64      159.79     19.63 o
  -1  -5  11     1042.37     1050.33     34.14 o
   0  -5  11      623.49      611.92     13.93 o
   1  -5  11      166.66      153.16      6.85 o
   2  -5  11       37.46       34.04      4.46 o
   3  -5  11      649.82      651.42     20.96 o
   4  -5  11      345.76      386.05     17.48 o
   5  -5  11      153.16      157.55     14.52 o
  -7  -4  11      530.50      507.78     22.08 o
  -6  -4  11      156.68      190.23     24.33 o
  -5  -4  11      658.09      663.07     23.17 o
  -4  -4  11      601.97      586.00     19.64 o
  -3  -4  11      209.96      220.75     19.01 o
  -2  -4  11      301.12      316.25     13.15 o
  -1  -4  11      447.45      444.56     33.33 o
   0  -4  11       87.19       94.04      5.78 o
   1  -4  11       59.55       48.73      4.74 o
   2  -4  11       50.99       48.02      5.31 o
   3  -4  11      139.86      131.39      8.74 o
   4  -4  11       48.45       59.62     11.86 o
   5  -4  11      266.20      255.95     32.71 o
  -7  -3  11      123.26      118.77     11.40 o
  -6  -3  11      166.35      184.77     12.10 o
  -5  -3  11      792.42      784.00     24.45 o
  -4  -3  11      351.84      375.82     14.71 o
  -3  -3  11      254.96      239.32     22.29 o
  -2  -3  11      132.76      127.82      7.56 o
  -1  -3  11      427.51      420.39     13.62 o
   0  -3  11       65.45       55.60      4.24 o
   1  -3  11      244.91      222.07      7.25 o
   2  -3  11      476.39      469.48     11.91 o
   3  -3  11       84.31       87.30      6.61 o
   4  -3  11      202.43      202.39     12.05 o
   5  -3  11       39.90       55.06      9.08 o
  -7  -2  11      604.68      589.70     22.50 o
  -6  -2  11      293.44      290.25     14.09 o
  -5  -2  11       84.25       90.47      9.40 o
  -4  -2  11      445.79      445.71     16.70 o
  -3  -2  11       28.25       34.94      6.21 o
  -2  -2  11      730.13      755.86     20.08 o
  -1  -2  11      187.72      184.40      9.97 o
   0  -2  11      572.58      524.99     24.66 o
   1  -2  11       57.17       52.16      5.55 o
   2  -2  11       39.92       35.93      3.90 o
   3  -2  11      257.66      272.19     10.83 o
   4  -2  11       43.60       46.72      7.56 o
   5  -2  11      318.48      349.41     17.61 o
  -7  -1  11      162.07      149.13     11.47 o
  -6  -1  11      134.41      167.71     10.99 o
  -5  -1  11      259.95      264.28     12.48 o
  -4  -1  11     1429.34     1441.33     32.89 o
  -3  -1  11      254.28      262.19     11.58 o
  -2  -1  11       69.81       94.01     12.68 o
  -1  -1  11      433.33      431.12     14.58 o
   0  -1  11     1210.33     1113.90     38.64 o
   1  -1  11      185.13      196.22     11.00 o
   2  -1  11     1575.59     1536.43     26.23 o
   3  -1  11      186.80      173.94      8.06 o
   4  -1  11      136.27      149.67      8.43 o
   5  -1  11      190.41      203.91     13.97 o
   6  -1  11        6.54        3.07      7.23 o
  -7   0  11       38.61       52.91      8.06 o
  -6   0  11       46.53       68.08      8.06 o
  -5   0  11       14.09       17.04      5.50 o
  -4   0  11      196.55      185.30     12.88 o
  -3   0  11      101.21      114.99     23.92 o
  -2   0  11       50.43       53.92      6.63 o
  -1   0  11       40.64       34.52      8.59 o
   0   0  11     1200.72     1222.73     27.06 o
   1   0  11     1469.42     1406.85     68.58 o
   2   0  11     2004.23     1953.27     56.46 o
   3   0  11      289.81      314.16     10.73 o
   4   0  11      161.58      161.37      8.57 o
   5   0  11       35.39       47.14     10.22 o
   6   0  11      152.37      163.54     15.37 o
  -7   1  11      158.44      135.32     10.80 o
  -6   1  11      139.28      147.27     11.00 o
  -5   1  11      247.64      230.02      9.09 o
  -4   1  11     1435.87     1364.05     55.92 o
  -3   1  11      245.25      243.10     14.11 o
  -2   1  11       67.14       60.31      7.56 o
  -1   1  11      430.52      455.18     15.03 o
   0   1  11     1195.94     1150.32     27.01 o
   1   1  11      177.73      187.56     11.65 o
   2   1  11     1583.64     1486.20     53.83 o
   3   1  11      183.55      174.05      7.66 o
   4   1  11      133.41      149.27      8.18 o
   5   1  11      188.48      194.26     13.29 o
   6   1  11        5.03       12.15      7.04 o
  -7   2  11      605.71      562.32     62.15 o
  -6   2  11      303.70      278.04     24.68 o
  -5   2  11       83.46       79.86      5.93 o
  -4   2  11      454.57      445.19     19.98 o
  -3   2  11       28.08       27.65      4.66 o
  -2   2  11      714.11      654.83     25.50 o
  -1   2  11      186.64      192.05     12.02 o
   0   2  11      562.75      543.84     26.78 o
   1   2  11       58.90       55.28      6.79 o
   2   2  11       41.20       38.30      7.65 o
   3   2  11      249.63      249.24      9.52 o
   4   2  11       44.02       47.62      5.98 o
   5   2  11      315.47      329.60     21.47 o
  -7   3  11      121.27      124.93     11.13 o
  -6   3  11      161.08      153.58      9.78 o
  -5   3  11      789.76      791.35     17.43 o
  -4   3  11      345.75      362.38     11.01 o
  -3   3  11      265.42      252.37     14.86 o
  -2   3  11      126.72      115.34      6.06 o
  -1   3  11      438.73      414.83     30.31 o
   0   3  11       64.88       74.04      7.08 o
   1   3  11      246.34      259.79     26.78 o
   2   3  11      477.98      482.84     16.99 o
   3   3  11       91.02       95.42      5.94 o
   4   3  11      205.58      185.85      9.59 o
   5   3  11       37.53       46.98      6.46 o
  -7   4  11      541.53      505.36     29.03 o
  -6   4  11      158.73      188.45     20.24 o
  -5   4  11      672.11      657.82     15.22 o
  -4   4  11      615.05      601.38     14.01 o
  -3   4  11      220.09      224.22      7.58 o
  -2   4  11      306.66      299.41      8.56 o
  -1   4  11      448.18      452.96     11.25 o
   0   4  11       78.94       90.54      8.03 o
   1   4  11       56.56       52.23      6.94 o
   2   4  11       44.62       49.89      7.37 o
   3   4  11      143.37      155.05     10.65 o
   4   4  11       48.76       49.34      5.91 o
   5   4  11      266.78      265.22     16.47 o
  -7   5  11      215.88      215.90     15.32 o
  -6   5  11      341.85      329.19     25.97 o
  -5   5  11      220.55      209.69      8.34 o
  -4   5  11      613.34      601.75     14.32 o
  -3   5  11      633.35      632.48     14.77 o
  -2   5  11      152.55      163.76      6.69 o
  -1   5  11     1064.79     1098.88     30.05 o
   0   5  11      652.52      674.31     31.28 o
   1   5  11      184.27      182.86      9.13 o
   2   5  11       47.80       57.15     13.09 o
   3   5  11      636.94      680.94     23.69 o
   4   5  11      337.70      342.67     16.87 o
   5   5  11      152.82      153.50     13.04 o
  -7   6  11      376.91      375.96     17.92 o
  -6   6  11      192.33      189.76     19.63 o
  -5   6  11       88.89       92.28      8.73 o
  -4   6  11       71.19       71.58      5.45 o
  -3   6  11      107.20      107.00      6.52 o
  -2   6  11      139.35      148.44      6.51 o
  -1   6  11      310.66      341.03     13.26 o
   0   6  11     1199.08     1262.25     30.92 o
   1   6  11      383.03      399.99     15.18 o
   2   6  11      950.27      994.16     27.45 o
   3   6  11        2.14        4.09      5.20 o
   4   6  11      309.44      348.61     17.28 o
   5   6  11      163.22      177.18     13.80 o
  -7   7  11       55.51       53.32     14.93 o
  -6   7  11      264.90      236.05     14.31 o
  -5   7  11       55.12       60.00      7.74 o
  -4   7  11      135.47      140.42      7.54 o
  -3   7  11      111.56      117.77      6.94 o
  -2   7  11       75.53       80.10     10.78 o
  -1   7  11       30.23       27.00      6.87 o
   0   7  11      181.04      210.32     11.39 o
   1   7  11       86.98       98.64      8.91 o
   2   7  11      172.83      172.00     11.55 o
   3   7  11      322.21      316.96     17.58 o
   4   7  11      149.13      141.28     13.09 o
   5   7  11       29.09       34.99      9.24 o
  -6   8  11       94.48       89.34      9.97 o
  -5   8  11       63.51       70.39     11.04 o
  -4   8  11      201.87      205.91     12.75 o
  -3   8  11      114.50      128.08      7.57 o
  -2   8  11      126.32      134.31      8.91 o
  -1   8  11      252.42      260.23     12.07 o
   0   8  11      193.59      195.49     11.39 o
   1   8  11      692.02      706.46     30.26 o
   2   8  11      133.39      129.85     12.68 o
   3   8  11      384.24      417.59     44.16 o
   4   8  11       83.85       79.85     17.58 o
   5   8  11        3.75        9.21      7.33 o
  -6   9  11      251.60      241.29     14.74 o
  -5   9  11       73.76       88.09      9.61 o
  -4   9  11       27.65       47.20      7.64 o
  -3   9  11       96.74      110.29     14.31 o
  -2   9  11       13.17       21.46      4.69 o
  -1   9  11      309.64      322.04     18.40 o
   0   9  11       96.19      112.18      9.23 o
   1   9  11       39.26       40.56      7.27 o
   2   9  11      135.85      145.74     12.00 o
   3   9  11      468.13      468.54     21.10 o
   4   9  11      324.81      333.48     18.90 o
  -6  10  11       78.59       72.46     11.64 o
  -5  10  11       23.41       28.54      7.92 o
  -4  10  11       44.85       44.83      8.65 o
  -3  10  11      202.51      227.11     13.44 o
  -2  10  11      259.73      267.58     11.02 o
  -1  10  11      524.14      537.46     43.14 o
   0  10  11      100.77      107.51      9.43 o
   1  10  11      426.30      458.65     17.68 o
   2  10  11        2.15        3.14      9.61 o
   3  10  11       80.80       79.57     10.40 o
   4  10  11       79.24       93.81     17.58 o
  -5  11  11      163.71      155.75     13.58 o
  -4  11  11      183.43      215.96     14.50 o
  -3  11  11      133.60      139.85     17.17 o
  -2  11  11       14.81       23.20      7.04 o
  -1  11  11      136.04      141.66      8.49 o
   0  11  11      203.90      194.26     14.11 o
   1  11  11       58.39       56.70      8.65 o
   2  11  11       11.88       14.60      6.63 o
   3  11  11      200.72      205.19     15.00 o
  -5  12  11      309.44      286.79     18.21 o
  -4  12  11      405.16      389.81     20.50 o
  -3  12  11      354.56      352.50     18.92 o
  -2  12  11      821.78      887.23     30.61 o
  -1  12  11      796.06      815.99     21.69 o
   0  12  11      105.00      109.33     11.06 o
   1  12  11       92.82       97.39     10.02 o
   2  12  11      109.44      115.13     11.64 o
   3  12  11        7.29        5.59     12.27 o
  -4  13  11      117.06       92.60     12.58 o
  -3  13  11      166.37      164.38     14.26 o
  -2  13  11      584.51      614.13     25.59 o
  -1  13  11      364.12      363.01     26.58 o
   0  13  11      300.20      308.50     15.35 o
   1  13  11       10.22        2.82      4.19 o
   2  13  11       41.77       48.76     10.22 o
  -3  14  11      194.12      213.62     17.75 o
  -2  14  11      293.75      272.66     17.86 o
  -1  14  11       94.17      112.35     11.93 o
   0  14  11       67.43       52.34     15.54 o
   1  14  11      202.22      185.03     28.62 o
  -2  15  11       66.93       87.15     11.85 o
  -1  15  11      106.59      114.98     13.42 o
   0  15  11      385.82      362.70     31.08 o
  -2 -14  12       27.88       25.45     14.52 o
  -1 -14  12       88.34       65.85      9.95 o
   0 -14  12       47.03       57.88      9.97 o
  -3 -13  12        8.23        5.93      6.21 o
  -2 -13  12      431.94      430.25     20.79 o
  -1 -13  12       59.20       56.51     22.49 o
   0 -13  12       47.68       46.88      9.00 o
   1 -13  12      212.31      210.59     14.31 o
  -4 -12  12       13.50       13.84      6.87 o
  -3 -12  12       99.48       98.87     12.38 o
  -2 -12  12      119.77      130.76     18.20 o
  -1 -12  12       65.99       44.28      8.62 o
   0 -12  12      791.10      805.10     22.10 o
   1 -12  12      119.50      119.48     11.42 o
   2 -12  12      722.76      737.28     27.02 o
  -5 -11  12      115.34       98.22     16.97 o
  -4 -11  12       21.37       18.81      8.39 o
  -3 -11  12      580.32      585.81     31.89 o
  -2 -11  12       81.60       86.60     15.95 o
  -1 -11  12      222.55      217.66     13.33 o
   0 -11  12      194.78      202.65     10.09 o
   1 -11  12       18.45       17.64      6.63 o
   2 -11  12        0.99        6.75      6.07 o
   3 -11  12       21.51       41.55     11.04 o
  -5 -10  12      309.91      358.88     19.66 o
  -4 -10  12       14.22       38.81     14.72 o
  -3 -10  12       65.41       70.96     10.02 o
  -2 -10  12       34.18       56.58     12.27 o
  -1 -10  12      828.63      838.03     27.56 o
   0 -10  12      415.89      398.02     20.20 o
   1 -10  12      716.64      695.71     23.66 o
   2 -10  12      281.97      303.80     15.76 o
   3 -10  12       63.74       58.06      9.97 o
  -6  -9  12      265.74      267.32     18.36 o
  -5  -9  12       42.37       61.75      9.39 o
  -4  -9  12       84.12       62.94      9.97 o
  -3  -9  12      100.93       93.58     10.40 o
  -2  -9  12      284.51      298.06     14.74 o
  -1  -9  12      113.95      101.49      9.72 o
   0  -9  12      319.93      315.41     11.91 o
   1  -9  12      162.51      162.73      8.38 o
   2  -9  12      142.93      150.69     11.81 o
   3  -9  12      256.27      272.33     16.05 o
   4  -9  12       99.03      111.20     24.33 o
  -6  -8  12       32.13       46.56     10.53 o
  -5  -8  12       45.67       59.86      9.39 o
  -4  -8  12       43.48       54.51      7.37 o
  -3  -8  12        1.13        1.83      5.05 o
  -2  -8  12      357.21      367.52     15.89 o
  -1  -8  12      568.05      559.63     21.11 o
   0  -8  12      216.43      205.03     14.61 o
   1  -8  12      619.35      609.89     15.79 o
   2  -8  12      122.86      104.51     14.52 o
   3  -8  12      149.81      143.15     11.98 o
   4  -8  12      276.40      252.17     17.06 o
  -6  -7  12      368.11      353.79     39.87 o
  -5  -7  12        1.62       -1.96      4.39 o
  -4  -7  12      417.04      438.61     19.23 o
  -3  -7  12      145.95      159.79     11.84 o
  -2  -7  12      332.44      329.72     16.77 o
  -1  -7  12       70.96       71.58      7.85 o
   0  -7  12      439.66      422.95     24.32 o
   1  -7  12      179.73      177.57      8.06 o
   2  -7  12      159.20      157.33     11.86 o
   3  -7  12      269.93      256.79     14.42 o
   4  -7  12       11.69       21.74      8.15 o
  -6  -6  12       31.29       41.87      8.79 o
  -5  -6  12      267.32      268.43     14.67 o
  -4  -6  12      227.96      242.59     13.87 o
  -3  -6  12       45.94       34.92      7.79 o
  -2  -6  12      234.41      222.21     12.56 o
  -1  -6  12      375.04      386.31     17.05 o
   0  -6  12       58.65       59.40      5.35 o
   1  -6  12      201.96      207.34      8.82 o
   2  -6  12      148.62      136.68      7.53 o
   3  -6  12        3.70        8.52      5.59 o
   4  -6  12      157.35      198.78     24.74 o
  -7  -5  12       27.97       25.73      9.24 o
  -6  -5  12       16.12       17.37     10.63 o
  -5  -5  12       58.35       71.48      8.79 o
  -4  -5  12      161.31      186.03     27.60 o
  -3  -5  12       21.91       25.32      6.50 o
  -2  -5  12      354.04      353.39     35.17 o
  -1  -5  12      101.85      114.81      9.49 o
   0  -5  12      234.46      218.40     10.61 o
   1  -5  12      118.38      103.07      6.28 o
   2  -5  12      530.73      481.94     13.72 o
   3  -5  12       82.55       80.61      9.42 o
   4  -5  12       65.29       83.25     11.65 o
   5  -5  12        8.19       10.34      7.08 o
  -7  -4  12       11.91       14.55      8.79 o
  -6  -4  12       33.35       44.46      8.50 o
  -5  -4  12      251.78      257.49     12.63 o
  -4  -4  12      520.13      496.11     21.06 o
  -3  -4  12      250.09      229.92     11.30 o
  -2  -4  12      343.72      339.21     14.60 o
  -1  -4  12      135.56      142.12     22.49 o
   0  -4  12     1900.78     1843.31     35.36 o
   1  -4  12      117.14      118.86      9.22 o
   2  -4  12     1132.81     1101.61     23.13 o
   3  -4  12      252.67      222.09     25.97 o
   4  -4  12       65.44       55.20     11.65 o
   5  -4  12       38.87       50.84     11.86 o
  -7  -3  12       99.95      103.79     11.52 o
  -6  -3  12        0.00        2.11      5.18 o
  -5  -3  12       22.51       17.22      6.97 o
  -4  -3  12       22.58       32.63      9.20 o
  -3  -3  12      374.00      372.95     15.58 o
  -2  -3  12      505.24      485.24     26.37 o
  -1  -3  12      410.60      422.07     23.92 o
   0  -3  12      487.47      464.71     16.24 o
   1  -3  12      510.74      530.90     14.81 o
   2  -3  12       80.66       74.48      5.89 o
   3  -3  12      436.69      415.16     15.88 o
   4  -3  12       10.65       11.95      6.39 o
   5  -3  12      145.00      130.71     12.56 o
  -7  -2  12       34.98       26.59     14.52 o
  -6  -2  12       38.20       42.17      8.15 o
  -5  -2  12       16.81       21.58      7.16 o
  -4  -2  12      378.59      368.73     15.78 o
  -3  -2  12      117.76      112.70     14.31 o
  -2  -2  12      575.92      533.17     24.13 o
  -1  -2  12      350.25      352.60     14.87 o
   0  -2  12      333.26      333.04     13.55 o
   1  -2  12      319.59      305.55      8.82 o
   2  -2  12      204.52      233.74      9.17 o
   3  -2  12      190.62      185.16      8.47 o
   4  -2  12      772.71      782.34     25.61 o
   5  -2  12      328.10      334.87     30.46 o
  -7  -1  12      203.04      175.64     14.17 o
  -6  -1  12      168.95      158.42     11.69 o
  -5  -1  12      339.35      328.54     16.70 o
  -4  -1  12      320.83      312.58     14.61 o
  -3  -1  12      373.42      375.78     15.25 o
  -2  -1  12       72.78       83.30      8.33 o
  -1  -1  12      112.87      103.33      8.82 o
   0  -1  12      286.13      306.06     13.58 o
   1  -1  12      591.52      552.96     20.45 o
   2  -1  12     1208.32     1192.67     54.58 o
   3  -1  12       75.57       76.97      6.23 o
   4  -1  12      188.76      165.67     11.78 o
   5  -1  12       51.63       52.90     12.47 o
  -7   0  12        4.13        6.39      6.34 o
  -6   0  12      153.10      154.29     17.38 o
  -5   0  12      500.69      476.16     19.15 o
  -4   0  12      703.32      705.25     22.53 o
  -3   0  12       19.88       26.01      6.17 o
  -2   0  12     2981.91     2946.37     63.59 o
  -1   0  12     1510.54     1462.47     34.10 o
   0   0  12      377.92      329.72     16.77 o
   1   0  12      169.13      179.62     20.65 o
   2   0  12        6.97        9.05      5.40 o
   3   0  12       16.10       25.85      4.53 o
   4   0  12      299.10      254.84     12.80 o
   5   0  12       98.81      121.18     18.20 o
  -7   1  12      205.15      184.42     19.63 o
  -6   1  12      171.28      155.37     24.74 o
  -5   1  12      345.01      344.06     15.13 o
  -4   1  12      321.72      320.56     15.45 o
  -3   1  12      384.04      367.42     22.08 o
  -2   1  12       69.85       90.78      8.44 o
  -1   1  12      111.85       99.99     12.06 o
   0   1  12      276.60      304.92     13.84 o
   1   1  12      591.60      556.26     19.50 o
   2   1  12     1183.24     1224.29     31.37 o
   3   1  12       71.73       83.19      7.66 o
   4   1  12      182.14      173.05      9.73 o
   5   1  12       49.51       73.60     14.31 o
  -7   2  12       37.38       58.47     12.27 o
  -6   2  12       34.98       48.65      8.15 o
  -5   2  12       17.54       35.97     11.04 o
  -4   2  12      379.37      373.64     15.33 o
  -3   2  12      124.90      123.51      8.03 o
  -2   2  12      576.45      558.88     19.22 o
  -1   2  12      369.61      389.91     29.65 o
   0   2  12      331.10      322.36     14.29 o
   1   2  12      325.87      321.82     15.13 o
   2   2  12      213.50      241.70     13.15 o
   3   2  12      192.72      186.57     23.31 o
   4   2  12      781.92      791.76     26.43 o
   5   2  12      332.49      336.94     28.21 o
  -7   3  12       95.85      101.41     17.17 o
  -6   3  12        0.05        1.46      4.91 o
  -5   3  12       24.32       27.64      5.24 o
  -4   3  12       19.87       26.23      6.25 o
  -3   3  12      366.42      349.35     11.63 o
  -2   3  12      503.59      466.31     27.34 o
  -1   3  12      391.89      371.58     21.42 o
   0   3  12      493.36      518.64     22.29 o
   1   3  12      508.28      556.05     19.21 o
   2   3  12       79.05       95.91      9.49 o
   3   3  12      436.05      442.20     19.66 o
   4   3  12       11.14       14.36      6.68 o
   5   3  12      147.03      124.31     19.22 o
  -7   4  12       12.48       62.15     12.68 o
  -6   4  12       31.97       37.86      7.77 o
  -5   4  12      256.42      239.71      9.81 o
  -4   4  12      508.95      482.29     12.91 o
  -3   4  12      255.32      245.28      8.50 o
  -2   4  12      324.61      313.68     16.49 o
  -1   4  12      134.81      122.70     10.11 o
   0   4  12     1882.43     1948.71     43.43 o
   1   4  12      112.17      125.61      8.84 o
   2   4  12     1131.47     1176.26     32.37 o
   3   4  12      258.65      267.98     14.17 o
   4   4  12       63.28       62.89      9.40 o
   5   4  12       40.22       38.03     14.72 o
  -7   5  12       27.80       21.67     11.45 o
  -6   5  12       12.89       22.36      6.34 o
  -5   5  12       53.68       46.69      5.27 o
  -4   5  12      158.27      157.24      7.85 o
  -3   5  12       21.33       20.20      3.71 o
  -2   5  12      349.11      339.16     16.63 o
  -1   5  12      111.30      124.94      6.79 o
   0   5  12      236.26      258.29     13.39 o
   1   5  12      125.44      122.70     10.36 o
   2   5  12      522.25      514.43     22.29 o
   3   5  12       86.61      112.98     11.04 o
   4   5  12       62.57       91.30     10.70 o
   5   5  12        8.99       10.71      7.16 o
  -6   6  12       26.90       27.61      7.27 o
  -5   6  12      256.32      238.48     12.76 o
  -4   6  12      239.48      240.67      9.47 o
  -3   6  12       48.23       61.67      6.48 o
  -2   6  12      243.73      247.04      9.97 o
  -1   6  12      379.00      380.09     11.60 o
   0   6  12       59.97       74.34      8.33 o
   1   6  12      202.11      211.25     12.56 o
   2   6  12      151.16      169.56     11.71 o
   3   6  12        3.86       12.37      6.21 o
   4   6  12      157.60      174.74     30.05 o
  -6   7  12      367.41      344.38     18.48 o
  -5   7  12        1.91        6.47      4.69 o
  -4   7  12      421.91      436.87     17.07 o
  -3   7  12      148.01      159.60      8.30 o
  -2   7  12      342.68      350.01     11.36 o
  -1   7  12       65.74       66.84      5.94 o
   0   7  12      429.05      450.28     17.57 o
   1   7  12      175.89      196.66     15.33 o
   2   7  12      155.46      164.13     20.85 o
   3   7  12      268.72      270.09     16.56 o
   4   7  12       10.62       16.66      8.24 o
  -6   8  12       34.21       51.50      9.81 o
  -5   8  12       44.59       48.69      8.45 o
  -4   8  12       46.71       59.08     21.67 o
  -3   8  12        1.48        2.89      4.01 o
  -2   8  12      362.48      334.38     13.33 o
  -1   8  12      564.13      595.75     15.91 o
   0   8  12      215.74      202.98     12.57 o
   1   8  12      636.06      669.34     23.72 o
   2   8  12      125.20      112.86     11.27 o
   3   8  12      152.86      141.68     13.15 o
   4   8  12      278.80      248.97     17.45 o
  -6   9  12      260.81      273.06     16.45 o
  -5   9  12       43.92       35.27      8.35 o
  -4   9  12       84.39       82.48     15.33 o
  -3   9  12      102.15      109.78     10.06 o
  -2   9  12      284.75      295.51     14.97 o
  -1   9  12      116.06      110.81      8.19 o
   0   9  12      321.74      325.82     15.71 o
   1   9  12      157.13      157.17     12.46 o
   2   9  12      144.48      178.51     13.01 o
   3   9  12      254.69      285.22     25.35 o
   4   9  12      100.81      124.32     13.15 o
  -5  10  12      314.97      341.26     18.85 o
  -4  10  12       14.86       21.73     10.63 o
  -3  10  12       63.69       61.44     10.24 o
  -2  10  12       35.79       28.02      6.48 o
  -1  10  12      826.51      844.88     21.52 o
   0  10  12      419.35      416.00     16.62 o
   1  10  12      715.95      723.94     27.17 o
   2  10  12      283.40      296.30     22.29 o
   3  10  12       64.75       80.21     22.69 o
  -5  11  12      113.42      109.32     12.05 o
  -4  11  12       21.86       38.91     15.95 o
  -3  11  12      575.08      614.78     25.03 o
  -2  11  12       86.71      106.83     11.10 o
  -1  11  12      232.52      251.57     13.38 o
   0  11  12      197.35      222.94     13.39 o
   1  11  12       17.27       14.83      7.17 o
   2  11  12        0.66        4.37      6.34 o
   3  11  12       21.43       15.60      9.20 o
  -4  12  12       14.84       21.42      8.54 o
  -3  12  12       95.69      111.99     12.27 o
  -2  12  12      117.11      114.94     17.38 o
  -1  12  12       70.57       72.59      8.18 o
   0  12  12      776.49      786.46     66.86 o
   1  12  12      115.47      128.77     12.27 o
   2  12  12      717.71      739.07     35.78 o
  -3  13  12        6.96       -0.75     11.04 o
  -2  13  12      434.77      464.31     22.59 o
  -1  13  12       60.46       57.16      9.90 o
   0  13  12       44.13       56.32      8.83 o
   1  13  12      207.20      191.27     24.53 o
  -2  14  12       28.29       34.62     11.45 o
  -1  14  12       91.95       92.24     11.81 o
   0  14  12       47.95       75.24     15.95 o
  -1 -13  13      113.52      126.35     17.99 o
  -3 -12  13      170.57      164.54     14.45 o
  -2 -12  13      311.07      309.00     17.57 o
  -1 -12  13       23.53       29.72      7.66 o
   0 -12  13      186.97      195.71     13.39 o
   1 -12  13      260.80      241.64     16.41 o
  -4 -11  13       35.31       34.35      9.83 o
  -3 -11  13       80.31       89.50     11.27 o
  -2 -11  13      215.99      247.69     16.74 o
  -1 -11  13      242.19      258.29     24.94 o
   0 -11  13      161.36      163.80     14.40 o
   1 -11  13      419.87      427.23     19.79 o
   2 -11  13       16.61        7.31      6.50 o
  -4 -10  13      241.27      263.06     24.13 o
  -3 -10  13       72.14       79.56     10.77 o
  -2 -10  13      350.49      347.81     21.47 o
  -1 -10  13      151.66      170.47     15.74 o
   0 -10  13      132.85      123.17      8.48 o
   1 -10  13      134.74      145.78     21.88 o
   2 -10  13       48.96       44.05      8.95 o
  -5  -9  13      295.20      318.65     18.65 o
  -4  -9  13       29.54       41.52      9.53 o
  -3  -9  13      570.25      585.65     24.11 o
  -2  -9  13      133.50      143.20     11.81 o
  -1  -9  13      799.23      832.94     27.01 o
   0  -9  13       14.04       13.47      5.49 o
   1  -9  13      104.76      101.29     10.02 o
   2  -9  13       20.27       20.49      7.63 o
   3  -9  13        2.54       10.22      7.36 o
  -5  -8  13      137.94      136.24     14.16 o
  -4  -8  13      430.39      432.80     25.76 o
  -3  -8  13      346.75      358.09     18.73 o
  -2  -8  13        8.76       25.74     12.06 o
  -1  -8  13      457.79      451.27     20.24 o
   0  -8  13       35.61       40.18      5.58 o
   1  -8  13      909.96      901.90     53.84 o
   2  -8  13      168.17      149.46     15.54 o
   3  -8  13       57.38       59.50     11.65 o
  -6  -7  13       84.30       63.30     13.29 o
  -5  -7  13      325.53      342.13     38.44 o
  -4  -7  13      228.27      230.24     15.16 o
  -3  -7  13      504.18      548.09     21.10 o
  -2  -7  13      163.23      161.99     19.42 o
  -1  -7  13      181.39      173.01     11.79 o
   0  -7  13      206.28      192.66     14.38 o
   1  -7  13       18.48       20.32      4.53 o
   2  -7  13      344.81      346.85     23.31 o
   3  -7  13       70.60       80.15      9.13 o
  -6  -6  13       91.44      115.19     12.97 o
  -5  -6  13      195.50      188.09     12.96 o
  -4  -6  13        3.22        4.97      5.47 o
  -3  -6  13       64.65       63.60      9.20 o
  -2  -6  13      110.38       91.49      9.90 o
  -1  -6  13      405.15      398.25     16.90 o
   0  -6  13      175.42      162.08      8.48 o
   1  -6  13      126.61      145.69      8.11 o
   2  -6  13       67.07       55.23      8.24 o
   3  -6  13      406.81      396.45     31.08 o
   4  -6  13      144.88      146.43     21.88 o
  -6  -5  13      121.14      134.90     13.29 o
  -5  -5  13        9.41       15.72      7.04 o
  -4  -5  13      123.46      126.14     12.88 o
  -3  -5  13       77.92       87.74      9.66 o
  -2  -5  13      137.83      166.88     21.26 o
  -1  -5  13       33.36       34.16      9.00 o
   0  -5  13      116.38      109.20     10.60 o
   1  -5  13      162.27      163.00     11.22 o
   2  -5  13       23.36       32.95      6.60 o
   3  -5  13      182.00      168.13     12.68 o
   4  -5  13       78.86       94.35     11.57 o
  -6  -4  13      156.21      152.51     13.22 o
  -5  -4  13       70.96       67.77      9.90 o
  -4  -4  13      330.39      326.47     16.47 o
  -3  -4  13      228.59      219.23     13.71 o
  -2  -4  13     1619.95     1617.85     65.43 o
  -1  -4  13      158.11      159.65     11.52 o
   0  -4  13      749.79      743.34     17.16 o
   1  -4  13      488.55      470.57     13.67 o
   2  -4  13       16.93       12.48      4.46 o
   3  -4  13      220.55      241.00     17.99 o
   4  -4  13      116.96      122.21     11.20 o
  -6  -3  13      213.04      206.75     18.20 o
  -5  -3  13      198.45      208.79     14.32 o
  -4  -3  13      140.81      161.23     12.27 o
  -3  -3  13      206.48      192.67     17.99 o
  -2  -3  13        8.11        3.23      5.47 o
  -1  -3  13      457.28      475.02     18.73 o
   0  -3  13      297.08      308.63     15.90 o
   1  -3  13     1086.99     1062.37     37.21 o
   2  -3  13      126.76      132.50     10.80 o
   3  -3  13      213.34      221.23     23.92 o
   4  -3  13       13.64        8.30      6.19 o
  -6  -2  13      151.58      136.67     12.38 o
  -5  -2  13       57.03       78.04     15.95 o
  -4  -2  13      251.55      266.75     14.55 o
  -3  -2  13      360.32      330.25     15.95 o
  -2  -2  13      501.50      489.30     19.19 o
  -1  -2  13      544.61      538.18     19.52 o
   0  -2  13      406.60      403.55     16.41 o
   1  -2  13      170.58      155.42     10.81 o
   2  -2  13       78.97       72.45     12.68 o
   3  -2  13      300.00      249.56     20.24 o
   4  -2  13      767.99      775.29     41.30 o
  -6  -1  13      201.74      184.08     12.57 o
  -5  -1  13      613.83      601.44     23.51 o
  -4  -1  13       70.49       75.80     11.86 o
  -3  -1  13      214.41      222.07     13.39 o
  -2  -1  13      416.22      417.88     16.56 o
  -1  -1  13       27.97       44.57      7.79 o
   0  -1  13      152.24      133.67     11.40 o
   1  -1  13      281.47      287.84     14.21 o
   2  -1  13      241.51      252.33     14.74 o
   3  -1  13      121.44      127.21     10.61 o
   4  -1  13       86.69      104.27     17.17 o
  -6   0  13        0.02        1.29      4.91 o
  -5   0  13      199.96      218.47     14.11 o
  -4   0  13       59.49       52.79      8.54 o
  -3   0  13      714.74      701.71     23.17 o
  -2   0  13       79.04       74.25      8.91 o
  -1   0  13     1904.37     1857.98     43.65 o
   0   0  13       38.06       58.72     10.84 o
   1   0  13      346.04      355.51     19.22 o
   2   0  13      696.49      660.81     25.97 o
   3   0  13      108.30      111.58     11.23 o
   4   0  13       91.23       58.88     14.31 o
  -6   1  13      196.01      162.79     12.63 o
  -5   1  13      608.64      597.56     21.11 o
  -4   1  13       70.08       74.95      8.92 o
  -3   1  13      209.36      234.99     14.31 o
  -2   1  13      440.36      439.29     17.74 o
  -1   1  13       25.99       46.49     11.04 o
   0   1  13      158.39      159.17     11.27 o
   1   1  13      288.94      299.91     16.45 o
   2   1  13      237.59      237.95     17.58 o
   3   1  13      120.41      144.26     11.86 o
   4   1  13       82.70      100.18     17.17 o
  -6   2  13      152.04      140.37     17.17 o
  -5   2  13       56.23       50.38      9.78 o
  -4   2  13      244.00      226.53     14.55 o
  -3   2  13      350.94      353.10     15.52 o
  -2   2  13      495.06      504.09     19.03 o
  -1   2  13      542.54      586.26     33.74 o
   0   2  13      390.67      409.32     16.87 o
   1   2  13      170.48      194.99     20.04 o
   2   2  13       77.29       65.76      9.02 o
   3   2  13      301.86      277.65     15.31 o
   4   2  13      768.67      711.65     49.07 o
  -6   3  13      203.36      214.68     22.90 o
  -5   3  13      202.76      188.22     11.95 o
  -4   3  13      136.35      135.78     10.96 o
  -3   3  13      219.54      223.82     13.71 o
  -2   3  13        8.39        6.32      7.56 o
  -1   3  13      460.47      497.61     19.83 o
   0   3  13      296.44      322.36     19.01 o
   1   3  13     1096.40     1151.50     32.09 o
   2   3  13      131.30      139.69     11.71 o
   3   3  13      213.19      230.93     14.43 o
   4   3  13       14.21        5.29      6.68 o
  -6   4  13      156.02      172.15     20.04 o
  -5   4  13       68.00       65.64      8.09 o
  -4   4  13      328.57      319.93     16.56 o
  -3   4  13      222.14      227.21     13.23 o
  -2   4  13     1606.53     1643.99     40.86 o
  -1   4  13      158.98      162.10     20.85 o
   0   4  13      751.01      833.31     26.27 o
   1   4  13      487.11      528.54     23.10 o
   2   4  13       18.33       32.29      9.40 o
   3   4  13      218.68      220.22     15.25 o
   4   4  13      118.00      124.60     12.63 o
  -6   5  13      123.46      125.13     18.81 o
  -5   5  13        7.87       10.63     10.22 o
  -4   5  13      121.49      127.35     11.00 o
  -3   5  13       79.16       83.57      6.50 o
  -2   5  13      134.62      131.93     10.06 o
  -1   5  13       34.06       31.64      5.34 o
   0   5  13      120.99      135.79     10.94 o
   1   5  13      161.75      166.68     12.68 o
   2   5  13       23.43       37.57      8.38 o
   3   5  13      180.62      175.40     13.68 o
   4   5  13       79.52       84.86     11.52 o
  -6   6  13       92.05      113.27     16.77 o
  -5   6  13      201.16      216.31     21.26 o
  -4   6  13        3.10        1.96      3.35 o
  -3   6  13       65.64       55.82      6.11 o
  -2   6  13      105.44      102.13      6.80 o
  -1   6  13      406.78      393.66     13.13 o
   0   6  13      176.69      165.34     14.52 o
   1   6  13      128.76      143.96     12.13 o
   2   6  13       65.90       88.05     10.11 o
   3   6  13      408.70      435.84     20.52 o
   4   6  13      140.21      135.16     14.13 o
  -6   7  13       84.24       85.46     15.95 o
  -5   7  13      327.52      308.11     25.76 o
  -4   7  13      222.24      216.46     12.57 o
  -3   7  13      507.41      535.78     15.88 o
  -2   7  13      160.12      166.48      9.27 o
  -1   7  13      182.72      201.94      9.35 o
   0   7  13      211.51      238.48     14.09 o
   1   7  13       18.38       18.90      7.56 o
   2   7  13      344.16      387.88     33.12 o
   3   7  13       72.79       48.65     10.98 o
  -5   8  13      136.11      140.10     11.65 o
  -4   8  13      427.73      443.77     31.69 o
  -3   8  13      343.05      354.77     13.00 o
  -2   8  13        7.82       12.50     10.66 o
  -1   8  13      450.64      463.62     15.32 o
   0   8  13       38.52       41.81      8.54 o
   1   8  13      911.26      966.99     36.60 o
   2   8  13      162.91      155.19     13.39 o
   3   8  13       56.71       55.12     10.53 o
  -5   9  13      293.68      297.14     17.00 o
  -4   9  13       32.09       34.15      9.53 o
  -3   9  13      584.17      624.28     25.09 o
  -2   9  13      135.13      129.96     14.83 o
  -1   9  13      804.60      797.34     21.42 o
   0   9  13       14.59       13.62      6.78 o
   1   9  13      107.07       96.87     11.86 o
   2   9  13       22.66       38.59      8.62 o
   3   9  13        2.95       -5.24      6.34 o
  -4  10  13      242.71      236.07     18.40 o
  -3  10  13       72.60       79.82     11.76 o
  -2  10  13      348.38      353.46     19.33 o
  -1  10  13      157.59      171.90     10.04 o
   0  10  13      138.69      130.44     10.70 o
   1  10  13      133.29      142.91     15.54 o
   2  10  13       50.14       61.40     10.01 o
  -4  11  13       36.38       56.60      9.82 o
  -3  11  13       79.20       72.58     10.70 o
  -2  11  13      214.77      243.59     22.29 o
  -1  11  13      242.87      282.27     12.58 o
   0  11  13      163.73      151.77     13.44 o
   1  11  13      417.18      425.89     21.19 o
   2  11  13       16.98       11.14      7.27 o
  -3  12  13      176.24      172.91     14.90 o
  -2  12  13      302.60      312.61     18.57 o
  -1  12  13       23.03       29.68      9.81 o
   0  12  13      185.96      161.59     15.13 o
   1  12  13      262.35      215.98     16.21 o
  -1  13  13      108.56      113.62     14.45 o
  -2 -11  14       39.76       49.87     10.07 o
  -1 -11  14      313.00      293.31     17.64 o
   0 -11  14       32.26       33.03      8.84 o
  -3 -10  14        0.42        8.31      6.39 o
  -2 -10  14        9.55       10.38      6.75 o
  -1 -10  14        0.34       -1.95      5.30 o
   0 -10  14       16.06       27.53      7.17 o
   1 -10  14       23.51       24.94      7.66 o
  -4  -9  14      194.83      194.34     20.65 o
  -3  -9  14      287.53      301.17     15.49 o
  -2  -9  14       30.23       36.68      8.73 o
  -1  -9  14      426.16      470.18     44.78 o
   0  -9  14      122.50      106.78      8.69 o
   1  -9  14      112.93      105.23     16.36 o
   2  -9  14       45.24       21.01     14.31 o
  -4  -8  14       56.41       73.83     13.29 o
  -3  -8  14      810.07      799.17     30.16 o
  -2  -8  14       15.07       11.63      6.97 o
  -1  -8  14      166.78      156.46     15.54 o
   0  -8  14        2.37        2.17      3.96 o
   1  -8  14       94.22      115.35     11.10 o
   2  -8  14      155.31      151.18     13.70 o
  -5  -7  14       91.42      106.72     20.24 o
  -4  -7  14       22.60       14.71      8.24 o
  -3  -7  14       90.24       78.71     12.27 o
  -2  -7  14      105.57      110.54     11.87 o
  -1  -7  14      104.49      104.33     10.59 o
   0  -7  14     1365.37     1310.11     39.22 o
   1  -7  14       67.43       76.65      7.01 o
   2  -7  14      217.18      201.89     19.42 o
   3  -7  14      239.73      227.76     23.72 o
  -5  -6  14       29.88       33.21      9.53 o
  -4  -6  14      183.90      196.14     24.33 o
  -3  -6  14      289.11      305.15     46.21 o
  -2  -6  14      533.31      529.68     21.83 o
  -1  -6  14       15.12       27.27      7.56 o
   0  -6  14      209.69      193.59     14.26 o
   1  -6  14       36.27       50.84     15.13 o
   2  -6  14      204.07      222.86     21.26 o
   3  -6  14      173.91      189.73     21.67 o
  -5  -5  14      310.14      334.51     18.35 o
  -4  -5  14       46.31       52.42      9.83 o
  -3  -5  14      619.04      595.77     24.28 o
  -2  -5  14      189.52      192.60     21.47 o
  -1  -5  14      477.19      470.75     29.24 o
   0  -5  14      127.10      122.26     19.63 o
   1  -5  14      145.02      143.43     11.64 o
   2  -5  14       51.94       68.70     13.90 o
   3  -5  14      107.13      104.27     17.58 o
  -6  -4  14       29.92       46.97     11.45 o
  -5  -4  14      126.38      134.52     13.90 o
  -4  -4  14       46.08       48.10      9.83 o
  -3  -4  14      151.97      157.57     13.00 o
  -2  -4  14      431.67      392.12     19.42 o
  -1  -4  14       62.57       48.55      8.73 o
   0  -4  14      164.48      136.74     11.10 o
   1  -4  14      288.35      266.83     14.24 o
   2  -4  14      108.04      125.84     16.97 o
   3  -4  14      109.40       98.96     17.58 o
  -6  -3  14      410.71      419.96     21.30 o
  -5  -3  14      183.26      177.20     15.54 o
  -4  -3  14      950.00     1003.57     32.93 o
  -3  -3  14      480.98      491.17     21.10 o
  -2  -3  14      129.56      127.23     15.33 o
  -1  -3  14      270.58      233.45     13.68 o
   0  -3  14      426.85      430.08     22.49 o
   1  -3  14      567.67      569.14     20.71 o
   2  -3  14      543.48      513.75     24.94 o
   3  -3  14      295.63      343.48     26.99 o
  -6  -2  14       85.58       87.45     11.93 o
  -5  -2  14        6.12        0.94     14.11 o
  -4  -2  14       80.08      101.45     11.40 o
  -3  -2  14       81.35       73.49      9.68 o
  -2  -2  14      400.11      389.62     19.22 o
  -1  -2  14       71.87       61.75     13.09 o
   0  -2  14      142.07      161.80     11.11 o
   1  -2  14       47.80       69.47      8.62 o
   2  -2  14      106.78       98.34     14.31 o
   3  -2  14       84.94       50.30     15.95 o
  -6  -1  14       10.05        4.70      7.52 o
  -5  -1  14       14.53       17.19      7.27 o
  -4  -1  14       67.29       88.57     12.88 o
  -3  -1  14      150.89      176.17     16.56 o
  -2  -1  14      141.85      122.69     11.42 o
  -1  -1  14       43.79       46.73      9.81 o
   0  -1  14      335.14      322.83     15.58 o
   1  -1  14       92.31       97.03      9.78 o
   2  -1  14      178.95      164.22     10.36 o
   3  -1  14      133.18      148.88     12.81 o
   4  -1  14      150.63      138.21     20.45 o
  -6   0  14      159.27      164.46     15.95 o
  -5   0  14        0.28        0.88      5.20 o
  -4   0  14      105.75      116.20     11.10 o
  -3   0  14      328.31      296.99     16.29 o
  -2   0  14      260.02      260.78     14.45 o
  -1   0  14      636.55      624.28     22.41 o
   0   0  14      783.19      846.87     36.80 o
   1   0  14      127.29      122.83     11.40 o
   2   0  14      117.37      133.55     11.64 o
   3   0  14        0.03       -4.50      6.36 o
   4   0  14       56.23       43.75     14.72 o
  -6   1  14        9.05       12.62      9.81 o
  -5   1  14       14.77       19.22      7.25 o
  -4   1  14       65.44       83.50     10.12 o
  -3   1  14      148.46      162.99     12.75 o
  -2   1  14      135.87      111.02     10.77 o
  -1   1  14       42.65       30.29      7.92 o
   0   1  14      321.97      310.68     17.58 o
   1   1  14       89.85       83.87     15.54 o
   2   1  14      179.52      182.70     16.56 o
   3   1  14      128.28      122.06     11.89 o
   4   1  14      151.22      174.60     22.49 o
  -6   2  14       86.53      120.63     17.58 o
  -5   2  14        7.43        3.64      5.29 o
  -4   2  14       77.46      106.00     13.49 o
  -3   2  14       78.77       73.76     10.63 o
  -2   2  14      394.09      400.35     17.86 o
  -1   2  14       77.04       70.62      9.13 o
   0   2  14      143.26      163.73     12.71 o
   1   2  14       46.44       89.17     10.26 o
   2   2  14      103.35      114.74     11.35 o
   3   2  14       87.02       82.06     11.40 o
  -6   3  14      409.66      381.10     31.89 o
  -5   3  14      178.62      172.64     12.46 o
  -4   3  14      951.55     1011.18     35.78 o
  -3   3  14      482.27      477.32     19.97 o
  -2   3  14      122.96      123.91     11.00 o
  -1   3  14      268.40      224.41     15.95 o
   0   3  14      420.31      423.66     30.46 o
   1   3  14      567.06      602.60     46.21 o
   2   3  14      543.16      532.60     22.40 o
   3   3  14      291.13      313.64     19.60 o
  -6   4  14       30.59       20.85     13.49 o
  -5   4  14      124.53      119.92     10.96 o
  -4   4  14       47.32       57.49     19.22 o
  -3   4  14      152.63      160.17     17.99 o
  -2   4  14      434.29      411.11     33.12 o
  -1   4  14       62.12       73.30     14.11 o
   0   4  14      167.81      148.20     12.34 o
   1   4  14      287.41      284.57     16.18 o
   2   4  14      108.59      116.44     12.14 o
   3   4  14      107.57      105.52     12.46 o
  -5   5  14      315.34      327.54     28.21 o
  -4   5  14       49.92       58.00      8.23 o
  -3   5  14      627.72      659.40     48.25 o
  -2   5  14      188.38      193.17     13.74 o
  -1   5  14      486.34      482.46     32.30 o
   0   5  14      122.62      111.01      9.82 o
   1   5  14      145.47      147.62     26.37 o
   2   5  14       50.26       39.44     10.22 o
   3   5  14      108.44      103.04     12.68 o
  -5   6  14       31.18       24.53     13.09 o
  -4   6  14      175.58      188.57     12.63 o
  -3   6  14      284.95      316.87     17.93 o
  -2   6  14      539.81      573.16     22.09 o
  -1   6  14       14.83       27.61      7.96 o
   0   6  14      205.22      216.09     15.95 o
   1   6  14       35.95       51.71     16.15 o
   2   6  14      203.70      223.45     15.89 o
   3   6  14      180.90      195.60     15.45 o
  -5   7  14       90.96      113.27     18.81 o
  -4   7  14       23.14       40.48     13.09 o
  -3   7  14       91.01      101.41     10.28 o
  -2   7  14      103.57      133.13     11.19 o
  -1   7  14      110.16      108.51      8.41 o
   0   7  14     1343.64     1437.58     40.74 o
   1   7  14       65.91       72.14     18.20 o
   2   7  14      211.92      227.03     16.32 o
   3   7  14      234.66      247.80     17.64 o
  -4   8  14       58.55       68.29     17.17 o
  -3   8  14      805.57      884.06     49.07 o
  -2   8  14       14.45       12.19      5.55 o
  -1   8  14      167.25      182.27     18.92 o
   0   8  14        2.56        1.43      5.70 o
   1   8  14       96.77      100.48     12.16 o
   2   8  14      151.78      161.85     21.47 o
  -4   9  14      198.29      196.69     24.53 o
  -3   9  14      287.67      281.54     16.49 o
  -2   9  14       33.40       53.04      6.50 o
  -1   9  14      420.03      470.38     19.73 o
   0   9  14      127.87      124.24     12.28 o
   1   9  14      113.01      112.93     14.93 o
   2   9  14       47.89       65.75     11.04 o
  -3  10  14        0.67       -2.12      8.59 o
  -2  10  14        9.15        8.91      6.80 o
  -1  10  14        0.32       -0.61      4.18 o
   0  10  14       15.86       15.55      8.09 o
   1  10  14       24.29       33.48     13.09 o
  -2  11  14       40.80       65.04     10.06 o
  -1  11  14      310.90      328.41     18.26 o
   0  11  14       31.70       58.75     12.68 o
  -2  -9  15       34.06       42.92      9.13 o
  -1  -9  15      248.69      236.00     17.78 o
   0  -9  15      183.82      179.51     22.49 o
  -3  -8  15      218.20      198.09     16.12 o
  -2  -8  15       44.49       42.63      8.21 o
  -1  -8  15       34.12       34.71      9.10 o
   0  -8  15      168.90      185.63     30.26 o
   1  -8  15        1.03        2.86     10.63 o
  -4  -7  15      121.50      125.43     16.77 o
  -3  -7  15        8.55        6.51      6.28 o
  -2  -7  15       26.39       28.43     13.49 o
  -1  -7  15      392.95      374.69     19.63 o
   0  -7  15      172.20      179.81     13.06 o
   1  -7  15      110.35      136.17     19.22 o
  -4  -6  15      105.12      110.13     12.58 o
  -3  -6  15      127.06      120.73     12.86 o
  -2  -6  15      229.90      228.84     37.21 o
  -1  -6  15      171.04      186.56     13.84 o
   0  -6  15      105.04      110.66     11.09 o
   1  -6  15       99.19       88.18     18.81 o
   2  -6  15       77.07       98.55     17.99 o
  -5  -5  15       15.21       10.82      8.08 o
  -4  -5  15      270.95      268.66     18.07 o
  -3  -5  15       30.40       51.23      9.66 o
  -2  -5  15      221.29      273.21     15.95 o
  -1  -5  15      218.04      199.75     14.03 o
   0  -5  15      107.14      120.43     22.90 o
   1  -5  15       50.14       72.50     24.13 o
   2  -5  15      116.46      121.86     18.40 o
  -5  -4  15      145.44      131.70     14.09 o
  -4  -4  15        0.08        1.42      6.50 o
  -3  -4  15       99.15      112.10     11.98 o
  -2  -4  15       17.53       17.17      7.63 o
  -1  -4  15       96.06       87.83     10.07 o
   0  -4  15      256.41      231.55     24.33 o
   1  -4  15      174.72      177.88     17.17 o
   2  -4  15      154.97      154.57     19.63 o
  -5  -3  15       79.67       75.32     11.52 o
  -4  -3  15       89.28       68.82     10.69 o
  -3  -3  15       90.88       83.81     18.61 o
  -2  -3  15      104.45      102.05     11.27 o
  -1  -3  15       19.03       21.72      8.66 o
   0  -3  15       88.17       74.83     10.30 o
   1  -3  15      349.25      364.34     17.49 o
   2  -3  15      108.04       92.81     16.36 o
  -5  -2  15       65.49       82.01     19.01 o
  -4  -2  15      317.31      350.45     23.51 o
  -3  -2  15      231.78      236.54     15.74 o
  -2  -2  15      557.29      564.95     22.84 o
  -1  -2  15      623.09      634.67     24.08 o
   0  -2  15       75.00       77.10      9.78 o
   1  -2  15      156.19      165.90     21.26 o
   2  -2  15      196.19      183.43     13.35 o
   3  -2  15       48.81       76.47     17.17 o
  -5  -1  15      157.79      164.33     14.24 o
  -4  -1  15      661.42      637.96     26.77 o
  -3  -1  15      135.32      145.20     14.11 o
  -2  -1  15      349.32      333.26     17.48 o
  -1  -1  15       80.27       73.52      9.68 o
   0  -1  15       49.38       70.61     10.84 o
   1  -1  15      163.69      173.54     13.29 o
   2  -1  15      170.49      196.31     13.73 o
   3  -1  15       89.08       74.42     17.58 o
  -5   0  15       97.94       96.25     11.98 o
  -4   0  15      101.73      107.34     11.87 o
  -3   0  15      163.22      175.55     13.68 o
  -2   0  15      206.37      214.19     14.45 o
  -1   0  15      139.09      151.39     11.85 o
   0   0  15      272.46      264.18     15.61 o
   1   0  15      325.59      297.34     15.08 o
   2   0  15        0.71        5.01      6.17 o
   3   0  15        0.04        2.45      9.81 o
  -5   1  15      156.44      156.20     15.29 o
  -4   1  15      652.68      637.04     25.44 o
  -3   1  15      136.98      146.19     13.29 o
  -2   1  15      349.05      324.30     17.28 o
  -1   1  15       76.47       60.55      9.82 o
   0   1  15       50.96       76.75     17.17 o
   1   1  15      160.79      173.79     24.33 o
   2   1  15      168.64      176.24     14.42 o
   3   1  15       90.29       92.06     11.59 o
  -5   2  15       64.76       74.79     10.70 o
  -4   2  15      321.01      341.09     18.85 o
  -3   2  15      223.92      223.31     15.01 o
  -2   2  15      555.36      558.85     22.37 o
  -1   2  15      628.59      661.91     24.62 o
   0   2  15       78.88       90.91     10.65 o
   1   2  15      157.99      173.27     14.45 o
   2   2  15      191.10      185.70     15.08 o
   3   2  15       46.51       84.47     32.10 o
  -5   3  15       80.19       91.46     13.09 o
  -4   3  15       87.40       79.89     10.51 o
  -3   3  15       92.45       89.35     10.41 o
  -2   3  15      106.84      114.42     11.29 o
  -1   3  15       17.47       34.00      7.96 o
   0   3  15       90.41      103.07     11.23 o
   1   3  15      350.63      361.90     19.95 o
   2   3  15      106.96      114.91     12.58 o
  -5   4  15      148.05      144.75     20.45 o
  -4   4  15        0.23        5.34      5.67 o
  -3   4  15      103.87      118.52     11.69 o
  -2   4  15       16.63       19.87      7.46 o
  -1   4  15       95.53       96.33     10.99 o
   0   4  15      250.99      246.90     15.95 o
   1   4  15      173.47      163.56     16.15 o
   2   4  15      153.31      170.40     14.74 o
  -5   5  15       14.95       15.13     11.86 o
  -4   5  15      276.73      266.06     16.26 o
  -3   5  15       32.54       58.18     12.68 o
  -2   5  15      217.97      255.74     21.88 o
  -1   5  15      213.73      218.06     15.12 o
   0   5  15      109.13      151.26     12.63 o
   1   5  15       52.47       85.41     11.27 o
   2   5  15      116.31      128.08     13.87 o
  -4   6  15      101.44       71.56     18.40 o
  -3   6  15      126.47      122.54     12.16 o
  -2   6  15      231.55      206.68     15.02 o
  -1   6  15      171.36      185.60     14.24 o
   0   6  15      104.03      140.39     17.79 o
   1   6  15      105.68      117.09     12.34 o
   2   6  15       74.65      111.12     20.45 o
  -4   7  15      121.99       90.78     19.63 o
  -3   7  15        9.06        1.45      6.34 o
  -2   7  15       24.91       43.08      8.61 o
  -1   7  15      396.82      432.30     60.52 o
   0   7  15      176.61      211.01     15.54 o
   1   7  15      110.24      119.55     13.80 o
  -3   8  15      216.83      187.69     26.17 o
  -2   8  15       44.00       64.92     28.42 o
  -1   8  15       32.29       31.46      9.04 o
   0   8  15      169.85      185.92     28.83 o
   1   8  15        1.44       10.00      7.45 o
  -2   9  15       33.74       32.30     15.54 o
  -1   9  15      252.03      249.58     17.58 o
   0   9  15      180.19      174.06     16.36 o
  -2  -7  16       26.47       25.60      8.35 o
  -1  -7  16       50.40       75.12     10.41 o
  -3  -6  16      368.37      363.90     22.29 o
  -2  -6  16      155.20      175.33     17.38 o
  -1  -6  16       25.57       33.38      9.42 o
   0  -6  16      201.37      160.21     14.59 o
  -3  -5  16      104.64      129.31     19.63 o
  -2  -5  16      108.69      117.29     14.52 o
  -1  -5  16      414.67      433.39     42.32 o
   0  -5  16       14.70       13.22      7.27 o
   1  -5  16      224.86      221.22     24.94 o
  -4  -4  16      278.47      309.55     19.66 o
  -3  -4  16       28.45       64.23     24.53 o
  -2  -4  16      212.82      218.57     16.41 o
  -1  -4  16      195.80      211.03     51.11 o
   0  -4  16      118.95      124.34     12.48 o
   1  -4  16      380.21      385.19     21.59 o
  -4  -3  16       51.60       41.45      8.73 o
  -3  -3  16      113.83      114.79     18.81 o
  -2  -3  16      295.83      306.67     18.63 o
  -1  -3  16      133.14      159.50     14.21 o
   0  -3  16      296.98      335.99     19.14 o
   1  -3  16      102.89      116.60     23.51 o
  -4  -2  16        0.67        0.70      6.92 o
  -3  -2  16       27.82       38.47      9.40 o
  -2  -2  16      144.43      150.11     13.44 o
  -1  -2  16      317.70      326.75     22.08 o
   0  -2  16       61.80       71.61     10.19 o
   1  -2  16      190.99      175.20     14.43 o
  -4  -1  16       61.15       46.39     11.11 o
  -3  -1  16       82.59       87.59     11.55 o
  -2  -1  16      126.80      121.54     13.00 o
  -1  -1  16        3.86        7.56     10.84 o
   0  -1  16      177.10      194.86     15.29 o
   1  -1  16       22.92       22.41      8.44 o
  -4   0  16        1.24       16.63      7.96 o
  -3   0  16       84.32      120.57     12.81 o
  -2   0  16      408.26      470.12     22.11 o
  -1   0  16        2.59       19.16      7.95 o
   0   0  16      869.83      906.16     31.81 o
   1   0  16      173.89      171.04     14.61 o
  -4   1  16       59.79       53.80     10.19 o
  -3   1  16       84.65       81.76     10.99 o
  -2   1  16      125.45      118.13     13.00 o
  -1   1  16        3.70        9.07      6.79 o
   0   1  16      171.73      178.64     15.18 o
   1   1  16       21.61       40.49      9.24 o
  -4   2  16        0.64       11.92      6.97 o
  -3   2  16       29.87       29.80      9.00 o
  -2   2  16      143.62      142.00     13.84 o
  -1   2  16      324.02      293.58     25.97 o
   0   2  16       62.85       52.51     10.98 o
   1   2  16      198.56      216.51     16.74 o
  -4   3  16       50.71       51.83      9.82 o
  -3   3  16      112.08      127.31     12.27 o
  -2   3  16      296.13      317.93     18.92 o
  -1   3  16      133.89      160.98     28.42 o
   0   3  16      295.62      363.97     20.89 o
   1   3  16      104.39      133.85     25.56 o
  -4   4  16      278.36      284.05     18.43 o
  -3   4  16       29.29       36.57      9.43 o
  -2   4  16      214.32      236.89     16.47 o
  -1   4  16      194.25      217.66     16.65 o
   0   4  16      121.76      145.30     14.32 o
   1   4  16      379.43      428.13     32.71 o
  -3   5  16      102.17      120.37     13.36 o
  -2   5  16      103.55      112.45     15.95 o
  -1   5  16      413.25      430.63     23.11 o
   0   5  16       13.95       14.11      8.33 o
   1   5  16      221.35      240.09     18.90 o
  -3   6  16      366.55      368.07     20.82 o
  -2   6  16      161.09      183.78     16.77 o
  -1   6  16       25.55       44.77     10.02 o
   0   6  16      205.17      228.65     16.47 o
  -2   7  16       26.44       14.31      8.36 o
  -1   7  16       52.51       62.75     11.39 o
  -2  -2  17       14.73       38.11     11.04 o
  -1  -2  17      211.80      214.81     17.28 o
  -2  -1  17      413.26      437.64     23.92 o
  -1  -1  17      180.06      215.46     17.05 o
  -2   0  17        0.96        1.17      6.79 o
  -1   0  17        2.95        2.38      6.79 o
  -2   1  17      418.92      444.71     23.75 o
  -1   1  17      179.21      203.47     16.76 o
  -2   2  17       16.00       16.08     10.53 o
  -1   2  17      203.45      222.94     17.32 o

#==============================================================================
