# Supplementary material for: Aniline–phenol recognition: from solution through supramolecular synthons to cocrystals
Source: IUCrJ. 2014 Jun 12;1(Pt 4):228–39. doi: 10.1107/S2052252514012081 (PMC4107923; doi:10.1107/S2052252514012081)
Supplement: Supplementary file 6 [file m-01-00228-14sup7.fcf]

data_14
#==============================================================================
_shelx_title ' datam in I2/a'
_shelx_refln_list_code          4
_shelx_F_calc_maximum      400.73
_exptl_crystal_F_000      1440.00
_reflns_d_resolution_high  0.8347
 
loop_
 _symmetry_equiv_pos_as_xyz
 'x, y, z'
 '-x+1/2, y, -z'
 'x+1/2, y+1/2, z+1/2'
 '-x+1, y+1/2, -z+1/2'
 '-x, -y, -z'
 'x-1/2, -y, z'
 '-x+1/2, -y+1/2, -z+1/2'
 'x, -y+1/2, z+1/2'
 
_cell_length_a    22.6382
_cell_length_b     7.2553
_cell_length_c    18.0126
_cell_angle_alpha  90.000
_cell_angle_beta   90.767
_cell_angle_gamma  90.000
 
_shelx_F_squared_multiplier     1.000
 
loop_
 _refln_index_h
 _refln_index_k
 _refln_index_l
 _refln_F_squared_calc
 _refln_F_squared_meas
 _refln_F_squared_sigma
 _refln_observed_status
   4   0   0     5379.35     7429.82     55.90 o
   6   0   0    12645.92    10600.97     96.86 o
   8   0   0    38533.32    40888.98    400.05 o
  10   0   0    24212.76    23371.47    266.03 o
  12   0   0      376.29      503.80     16.34 o
  14   0   0      100.52       78.23     10.09 o
  16   0   0    14231.75    13676.89    217.86 o
  18   0   0    13873.75    14720.38    257.62 o
  20   0   0     4954.31     5511.77    170.82 o
  22   0   0     8655.61     9263.58    403.62 o
  24   0   0      862.63      999.95    124.91 o
  26   0   0      296.48      389.18     51.06 o
   3   1   0    11733.52    10427.53     82.17 o
   5   1   0    17954.62    15429.21     92.65 o
   7   1   0      815.09     1780.26     28.78 o
   9   1   0     7556.61     6254.36     56.85 o
  11   1   0      397.67      136.84      9.01 o
  13   1   0       42.01      231.79     12.69 o
  15   1   0      292.45      579.19     20.05 o
  17   1   0    10534.63     9478.36    123.11 o
  19   1   0      376.72      376.51     19.26 o
  21   1   0       75.21       83.78     12.05 o
  23   1   0       25.84       29.36     13.65 o
  25   1   0        3.12      106.15     19.75 o
   0   2   0    82334.10    72786.29    866.64 o
   2   2   0     6474.86     9811.60    191.81 o
   4   2   0      693.16      289.86     18.82 o
   6   2   0     1665.76     1132.19     14.61 o
   8   2   0     4478.05     4506.07     59.92 o
  10   2   0      173.84      246.66      9.91 o
  12   2   0     9721.21     9620.96    137.32 o
  14   2   0       86.13      225.53     18.09 o
  16   2   0      540.34      737.55     21.54 o
  18   2   0     6689.46     5976.41     91.94 o
  20   2   0       74.40      133.42     13.80 o
  22   2   0        0.11       38.89     13.38 o
  24   2   0      475.51      449.96     38.43 o
  26   2   0      293.10      338.28     71.16 o
   1   3   0    14673.96    15001.48    203.28 o
   3   3   0    12356.79    12914.95    139.80 o
   5   3   0     1823.97     2352.92     71.99 o
   7   3   0      729.07     1523.60     22.92 o
   9   3   0     5206.13     6633.42     70.50 o
  11   3   0      935.22     1382.31     50.43 o
  13   3   0     1151.82     1723.15     54.34 o
  15   3   0       31.07      241.88     16.99 o
  17   3   0     4649.68     4747.46     80.20 o
  19   3   0      996.53      876.14     27.43 o
  21   3   0      529.08      391.25     25.46 o
  23   3   0      243.08      399.16     29.23 o
  25   3   0       63.29      118.62     22.00 o
   0   4   0    23319.94    21330.98    448.06 o
   2   4   0     1765.05     1491.10     60.20 o
   4   4   0     5400.64     4332.73     50.83 o
   6   4   0    24348.92    25211.81    230.84 o
   8   4   0     4600.62     4168.00    103.12 o
  10   4   0     2170.43     2601.47     42.69 o
  12   4   0     1126.46     1097.58     24.74 o
  14   4   0      245.64      225.26     17.21 o
  16   4   0     4865.64     4961.20    120.40 o
  18   4   0       30.16       90.92     15.16 o
  20   4   0     2334.62     1900.28     56.77 o
  22   4   0     1902.40     1471.36     49.97 o
  24   4   0        9.23       19.26     17.38 o
   1   5   0     3016.73     3484.26     83.82 o
   3   5   0      187.58      512.52     30.09 o
   5   5   0       84.38      477.07     32.37 o
   7   5   0       26.07       48.52     15.38 o
   9   5   0     1185.58     1329.97     33.26 o
  11   5   0      576.57      841.84     30.36 o
  13   5   0      321.40      509.28     35.15 o
  15   5   0        6.03      276.05     35.22 o
  17   5   0      946.21      806.36     30.18 o
  19   5   0       10.17      101.53     18.04 o
  21   5   0       60.09       88.52     21.59 o
   0   6   0       51.56      145.42     36.36 o
   2   6   0       83.32      594.97     38.86 o
   4   6   0      977.16     1368.09     60.53 o
   6   6   0       20.89      168.31     28.93 o
   8   6   0        3.41       19.57      8.09 o
  10   6   0        6.93       63.01     10.77 o
  12   6   0      351.30      303.45     21.29 o
  14   6   0      849.52     1093.69     39.00 o
  16   6   0      136.36      349.25     33.18 o
  18   6   0      350.06      300.11     49.58 o
   1   7   0      238.87      244.98     22.35 o
   3   7   0      789.57      624.26     33.96 o
   5   7   0     1246.75     1075.28     41.97 o
   7   7   0        1.19        5.40     13.49 o
   9   7   0       71.87       65.09     21.34 o
  11   7   0       31.05      100.84     19.78 o
  13   7   0      262.62      276.02     25.99 o
  15   7   0       18.63       -0.21     12.20 o
   0   8   0     2526.37     3274.76    188.17 o
   2   8   0        2.44       29.25     17.19 o
   4   8   0      512.07      355.20     29.43 o
   6   8   0        9.92       53.10     19.41 o
   8   8   0      305.20      320.52     33.36 o
  10   8   0      433.64      574.71     42.91 o
 -26   1   1       41.77       56.43     20.39 o
 -24   1   1        0.18       20.76     13.18 o
 -22   1   1     1940.52     1912.87     45.83 o
 -20   1   1      154.87      177.04     15.77 o
 -18   1   1     3207.16     3462.37     59.81 o
 -16   1   1      723.33      767.65     26.44 o
 -14   1   1    14573.91    14299.92    149.06 o
 -12   1   1    11463.46    11133.62    108.94 o
 -10   1   1     3589.06     3783.62     47.17 o
  -8   1   1       23.61       78.20     10.19 o
  -6   1   1      336.53      450.99     10.03 o
  -4   1   1     4263.11     4536.82     42.37 o
  -2   1   1    14075.56    13304.71     74.78 o
   0   1   1       18.99       23.49      1.84 o
   2   1   1     6458.00     6236.09     44.09 o
   4   1   1     3221.63     2737.19     18.56 o
   6   1   1    15750.07    15412.31    120.52 o
   8   1   1      483.66      434.64     16.06 o
  10   1   1    17258.17    17245.89    143.30 o
  12   1   1     1785.10     1793.05     25.45 o
  14   1   1      937.18      946.01     45.19 o
  16   1   1    14524.24    14573.28    166.67 o
  18   1   1     9591.88     9497.36    129.60 o
  20   1   1     1379.67     1477.57     43.80 o
  22   1   1        0.42        7.31     10.55 o
  24   1   1     1323.72     1371.63     55.51 o
  26   1   1     1732.31     1675.51     73.55 o
 -25   2   1        1.04       -0.81     12.48 o
 -23   2   1      579.17      547.84     29.67 o
 -21   2   1     2152.12     2262.55     50.00 o
 -19   2   1     2225.91     2236.10     72.19 o
 -17   2   1     3558.18     3392.25     77.85 o
 -15   2   1    11187.21    11963.83    140.50 o
 -13   2   1     1120.84     1038.99     54.12 o
 -11   2   1    11787.15    12329.49    125.31 o
  -9   2   1     1573.90     1782.37     41.96 o
  -7   2   1    51832.71    52715.14    428.35 o
  -5   2   1    14501.14    14311.46    101.59 o
  -3   2   1       10.07       48.64      5.94 o
  -1   2   1     5782.61     6428.63     51.49 o
   1   2   1   151428.05   152662.66   1893.45 o
   3   2   1     7180.28     7041.50     56.18 o
   5   2   1    21795.78    21325.47    335.06 o
   7   2   1     4528.56     4184.67     80.78 o
   9   2   1     7491.19     7677.76    200.89 o
  11   2   1    21786.35    21040.35    189.91 o
  13   2   1     8312.00     7789.49    197.74 o
  15   2   1      398.50      429.56     16.05 o
  17   2   1     1465.35     1545.99     34.00 o
  19   2   1      642.40      513.42     20.75 o
  21   2   1      810.48      713.15     30.28 o
  23   2   1      188.83      174.60     19.86 o
  25   2   1       39.31       40.70     16.95 o
 -24   3   1     1369.91     1246.55     58.32 o
 -22   3   1      401.37      437.89     27.43 o
 -20   3   1       65.20      129.25     13.98 o
 -18   3   1       58.63      158.81     13.92 o
 -16   3   1     3768.79     3625.91     84.46 o
 -14   3   1     3013.97     2907.16     47.55 o
 -12   3   1     1835.40     2072.69     71.48 o
 -10   3   1     9845.48    10068.65    104.55 o
  -8   3   1      741.13      978.68     62.69 o
  -6   3   1    15235.92    14507.29    123.49 o
  -4   3   1      291.93      633.71     33.21 o
  -2   3   1     4185.34     4564.01     99.97 o
   0   3   1      118.95       42.53      7.89 o
   2   3   1    12505.86    11961.26     88.18 o
   4   3   1     2844.60     2837.81    110.75 o
   6   3   1     2353.14     2100.31     29.44 o
   8   3   1      112.81      139.41      7.59 o
  10   3   1    16005.29    16033.94    227.25 o
  12   3   1     2991.24     3069.92     44.24 o
  14   3   1       36.55       72.38     12.16 o
  16   3   1      147.22      212.79     14.79 o
  18   3   1       70.47      195.26     15.11 o
  20   3   1      372.24      434.15     33.52 o
  22   3   1        0.34       18.81     13.49 o
  24   3   1      153.50      212.27     36.75 o
 -23   4   1       48.52      233.39     32.73 o
 -21   4   1      686.52      955.02     41.04 o
 -19   4   1       24.49       83.93     13.39 o
 -17   4   1     1753.17     1748.86     41.05 o
 -15   4   1       48.95       69.81     11.91 o
 -13   4   1      791.96      885.29     27.68 o
 -11   4   1     1824.01     1805.85     33.65 o
  -9   4   1      603.16      495.80     15.42 o
  -7   4   1       79.84      894.33     47.22 o
  -5   4   1      177.26       88.11      9.91 o
  -3   4   1      445.54      488.79     14.27 o
  -1   4   1     1132.91     1642.17     63.89 o
   1   4   1     3441.98     3633.98    104.31 o
   3   4   1       40.91       67.91      6.42 o
   5   4   1     8980.91     8943.30    170.79 o
   7   4   1      388.76      486.15     20.83 o
   9   4   1        0.64      100.80      9.37 o
  11   4   1      666.86      816.51     21.61 o
  13   4   1     2934.84     2990.66     50.77 o
  15   4   1        2.51      928.22     48.26 o
  17   4   1      286.65      474.81     29.12 o
  19   4   1      287.88      519.48     30.51 o
  21   4   1      123.68      159.35     21.79 o
  23   4   1       82.06      138.87     22.77 o
 -22   5   1      397.88      459.74     50.35 o
 -20   5   1      399.81      420.53     33.43 o
 -18   5   1      697.01      585.31     27.10 o
 -16   5   1     5510.14     5156.68    100.56 o
 -14   5   1      665.52      749.86     34.79 o
 -12   5   1      255.25      262.15     28.27 o
 -10   5   1     1394.64     1336.20     42.62 o
  -8   5   1      553.46      435.58     18.34 o
  -6   5   1     7175.30     6312.00    123.63 o
  -4   5   1        1.21       99.96     14.96 o
  -2   5   1     4895.14     4409.12     85.85 o
   0   5   1     2492.77     2548.40     58.41 o
   2   5   1     1521.50     1544.44     90.48 o
   4   5   1        0.57       37.95      7.82 o
   6   5   1      846.39      724.38     18.45 o
   8   5   1     5019.68     4889.99    105.14 o
  10   5   1     9438.45     8652.58    113.82 o
  12   5   1     2258.22     2517.26     48.85 o
  14   5   1      368.50      389.83     36.11 o
  16   5   1      152.74      209.64     17.43 o
  18   5   1      418.30      343.13     27.28 o
  20   5   1        0.73       58.88     19.55 o
  22   5   1      300.97      201.39     27.44 o
 -19   6   1      654.63      711.24     43.89 o
 -17   6   1       37.94      221.43     23.73 o
 -15   6   1     1930.04     1774.91     46.14 o
 -13   6   1      550.35      436.67     21.30 o
 -11   6   1      335.26      299.40     17.70 o
  -9   6   1      124.66      138.58     12.87 o
  -7   6   1     8468.29     7661.26    123.01 o
  -5   6   1     4058.84     3900.38     84.55 o
  -3   6   1     1877.62     2018.14     78.71 o
  -1   6   1     2267.14     1915.65     70.10 o
   1   6   1     4493.96     4364.86    143.44 o
   3   6   1      214.26      120.03     16.79 o
   5   6   1        0.52       72.60     14.01 o
   7   6   1      473.78      532.92     25.49 o
   9   6   1      412.39      337.24     27.94 o
  11   6   1     1927.99     2045.94     43.08 o
  13   6   1      280.34      361.95     20.74 o
  15   6   1      475.25      542.52     25.93 o
  17   6   1     1817.32     1468.19     61.69 o
  19   6   1      592.68      533.74     33.35 o
 -16   7   1        8.48       13.68     18.07 o
 -14   7   1      142.03      135.62     22.03 o
 -12   7   1        6.97       -8.35     12.86 o
 -10   7   1      195.78      333.19     28.22 o
  -8   7   1       81.12      133.18     23.11 o
  -6   7   1      515.68      665.79     53.47 o
  -4   7   1      168.33      359.68     36.15 o
  -2   7   1      106.00      163.22     23.33 o
   0   7   1      949.12     1001.40     44.95 o
   2   7   1      192.31      149.19     22.32 o
   4   7   1        0.92       62.05     17.39 o
   6   7   1       16.63       73.79     16.91 o
   8   7   1      737.06      719.18     37.43 o
  10   7   1      213.87      235.61     28.93 o
  12   7   1        0.04      226.72     26.16 o
  14   7   1      202.69      252.92     27.06 o
  16   7   1      265.94      354.99     53.10 o
  -9   8   1       67.54       99.76     25.60 o
  -7   8   1       45.19       63.31     20.54 o
  -5   8   1        0.03      169.97     37.30 o
  -3   8   1      150.13      203.86     25.45 o
  -1   8   1       63.97      381.34     56.05 o
   1   8   1       11.27       53.65     27.68 o
   3   8   1      492.75      358.62     29.83 o
   5   8   1       59.08       76.73     19.10 o
   7   8   1       14.55       -0.29     13.05 o
   9   8   1       99.65      347.09     31.47 o
 -26   0   2     2505.92     2359.18     96.81 o
 -24   0   2     1510.40     1467.83     58.74 o
 -22   0   2    11855.35    11153.97    227.94 o
 -20   0   2      233.96      289.08     23.86 o
 -18   0   2     7759.57     7014.36    178.48 o
 -16   0   2      858.80     1365.88     50.28 o
 -14   0   2     3571.76     4736.54     82.35 o
 -12   0   2    27757.03    25380.87    320.88 o
 -10   0   2    16106.22    19965.59    230.87 o
  -8   0   2    22429.45    25765.02    258.77 o
  -6   0   2    73469.08    76864.95    842.38 o
  -4   0   2      261.72      172.35      6.84 o
   4   0   2    12033.59    10837.84     59.96 o
   6   0   2    36510.49    35072.62    270.91 o
   8   0   2     4707.77     3881.87     45.08 o
  10   0   2     4382.80     3856.42     81.24 o
  12   0   2    12393.12    13266.60    196.79 o
  14   0   2     3430.90     3567.09     62.89 o
  16   0   2     1349.86     1467.26     49.50 o
  18   0   2    10686.13    10430.90    182.03 o
  20   0   2     1263.21     1208.80     62.94 o
  22   0   2        4.87       57.96     26.21 o
  24   0   2      135.36       80.40     30.91 o
  26   0   2      949.55      784.97     75.31 o
 -25   1   2      847.49      628.66     40.48 o
 -23   1   2      243.73       81.69     12.86 o
 -21   1   2      263.50      133.17     14.05 o
 -19   1   2      762.64     1210.78     30.57 o
 -17   1   2      342.49      251.81     14.66 o
 -15   1   2       13.98       56.42      8.11 o
 -13   1   2      804.85      700.67     18.02 o
 -11   1   2        6.97       13.41      4.94 o
  -9   1   2    21962.95    22497.51    177.22 o
  -7   1   2     1087.55     1329.17     31.96 o
  -5   1   2    28741.20    25720.25    177.53 o
  -3   1   2     6761.00     5493.94     51.97 o
  -1   1   2        9.97      170.38      3.88 o
   1   1   2     3878.08     2324.35     14.21 o
   3   1   2     3069.59     2021.12     26.13 o
   5   1   2    23800.45    26459.99    154.47 o
   7   1   2        8.94       81.03      9.60 o
   9   1   2       72.00      195.59     12.67 o
  11   1   2    19527.15    21622.23    180.85 o
  13   1   2     1520.99     2102.43     29.99 o
  15   1   2      117.21      348.21     21.61 o
  17   1   2     3560.67     2901.61     72.64 o
  19   1   2     1292.76     1764.18     36.81 o
  21   1   2     2040.11     1648.60     45.76 o
  23   1   2       81.76       60.68     14.68 o
  25   1   2        2.98       13.79     18.31 o
 -26   2   2      347.13      288.51     31.81 o
 -24   2   2       44.41       91.72     21.37 o
 -22   2   2       77.30      113.90     15.97 o
 -20   2   2      289.63      372.78     17.92 o
 -18   2   2      853.78      993.75     28.69 o
 -16   2   2     1563.37     1416.65     44.86 o
 -14   2   2     1031.40      994.12     31.67 o
 -12   2   2     2912.37     3994.77     57.43 o
 -10   2   2       61.32       30.80      5.11 o
  -8   2   2      226.92      709.68     43.75 o
  -6   2   2     2323.50     1981.04     30.28 o
  -4   2   2       30.91      201.63      5.88 o
  -2   2   2       82.45      347.35     18.64 o
   0   2   2    59036.69    59508.12    405.81 o
   2   2   2    52983.45    50576.65    350.10 o
   4   2   2     1770.07     3316.74     95.16 o
   6   2   2    14571.83    17034.39    161.66 o
   8   2   2     3724.16     3856.38     57.30 o
  10   2   2     1615.83     1018.10     22.53 o
  12   2   2     2058.54     2572.80     78.95 o
  14   2   2      460.00      731.46     21.67 o
  16   2   2     1190.56     1101.50     24.59 o
  18   2   2     5300.59     5246.30     96.09 o
  20   2   2      766.91      656.29     35.17 o
  22   2   2      238.59      307.98     22.46 o
  24   2   2       77.64      160.02     21.39 o
  26   2   2       51.09      134.42     45.53 o
 -25   3   2      825.11      923.03     51.48 o
 -23   3   2     1234.19     1517.71     64.28 o
 -21   3   2       68.64      171.56     16.20 o
 -19   3   2      740.73      499.10     22.18 o
 -17   3   2     3556.60     3966.95     68.67 o
 -15   3   2       35.66      436.07     32.59 o
 -13   3   2     1766.95     2052.62     45.49 o
 -11   3   2     2952.53     2859.40     54.35 o
  -9   3   2     7231.32     6830.35     80.23 o
  -7   3   2        2.54      451.35     28.78 o
  -5   3   2     5633.22     6181.79    136.08 o
  -3   3   2    13496.52    14958.31    278.30 o
  -1   3   2     6947.37     8267.55     85.54 o
   1   3   2      289.21      129.74      7.39 o
   3   3   2     6115.75     7584.48     74.28 o
   5   3   2        9.77       71.28      9.88 o
   7   3   2        1.87       18.85      4.32 o
   9   3   2      883.53      876.41     18.90 o
  11   3   2    17962.56    16855.05    169.19 o
  13   3   2      153.13      111.95      9.52 o
  15   3   2        0.50      113.05     22.71 o
  17   3   2      956.87     1183.32     46.79 o
  19   3   2      180.88      116.75     24.68 o
  21   3   2     2986.31     3530.39     84.87 o
  23   3   2       15.62       10.84     14.08 o
  25   3   2      480.95      717.48     40.18 o
 -22   4   2      746.81      703.92     45.52 o
 -20   4   2      245.09      193.52     19.47 o
 -18   4   2      350.23      279.60     22.87 o
 -16   4   2     3691.12     4391.73     84.51 o
 -14   4   2     1068.03     1069.33     30.56 o
 -12   4   2       55.58       13.41      6.96 o
 -10   4   2      173.60      384.47     14.06 o
  -8   4   2     1978.90     1399.26     27.84 o
  -6   4   2    29176.50    26292.40    391.26 o
  -4   4   2        0.24       50.70      9.59 o
  -2   4   2     5044.62     5095.82    100.73 o
   0   4   2    10918.31    11249.03    148.80 o
   2   4   2    11164.15    11460.18    317.74 o
   4   4   2     3343.98     3525.86    123.87 o
   6   4   2        2.97      183.46     12.22 o
   8   4   2     4537.77     5631.76    131.24 o
  10   4   2     4260.62     4237.35    109.64 o
  12   4   2     1014.74      683.72     24.75 o
  14   4   2     8893.12     7659.33    213.85 o
  16   4   2      298.07      170.49     14.09 o
  18   4   2     1044.49     1070.46     40.37 o
  20   4   2     1075.20      897.23     37.52 o
  22   4   2       25.98       47.93     17.59 o
 -21   5   2      253.34      282.12     32.22 o
 -19   5   2       37.24       62.01     14.98 o
 -17   5   2      641.21      522.50     25.54 o
 -15   5   2     1526.12     1326.70     37.39 o
 -13   5   2     1469.09     1799.66     46.65 o
 -11   5   2      425.50      568.20     28.60 o
  -9   5   2      523.27      471.46     19.04 o
  -7   5   2      564.48     1053.25     39.41 o
  -5   5   2      907.47     1325.11     49.64 o
  -3   5   2       23.21      207.43     23.28 o
  -1   5   2      649.37      412.24     39.36 o
   1   5   2     1160.10      750.66     21.64 o
   3   5   2      216.06      680.96     33.21 o
   5   5   2     3864.39     3165.57     59.81 o
   7   5   2     5362.79     5045.66    116.67 o
   9   5   2       45.26      426.84     27.40 o
  11   5   2     8649.23     7747.83    129.15 o
  13   5   2      464.68      498.96     21.12 o
  15   5   2        2.18       74.23     11.61 o
  17   5   2       50.10       30.24     15.62 o
  19   5   2      624.61      506.81     32.61 o
  21   5   2        6.23       30.49     15.98 o
 -18   6   2      233.67      230.40     23.10 o
 -16   6   2      129.51      218.99     18.36 o
 -14   6   2      184.91      195.50     16.99 o
 -12   6   2       92.38      166.32     25.01 o
 -10   6   2      224.93      297.97     37.07 o
  -8   6   2       22.48     1168.76     90.20 o
  -6   6   2      114.65      780.44     48.51 o
  -4   6   2     6019.84     5550.82    201.61 o
  -2   6   2        4.28      486.83     29.59 o
   0   6   2      470.48      562.12     52.07 o
   2   6   2      367.24      329.34     17.44 o
   4   6   2       26.64       34.42     11.02 o
   6   6   2     1319.82     1634.03     60.13 o
   8   6   2      151.31      157.35     15.41 o
  10   6   2       19.88      321.50     20.28 o
  12   6   2       40.35        4.21      7.98 o
  14   6   2     1259.08     1460.43     41.44 o
  16   6   2        3.61      188.37     28.56 o
  18   6   2      979.84      920.28     61.57 o
 -15   7   2       20.69       37.40     22.12 o
 -13   7   2        0.01       16.29     12.66 o
 -11   7   2      553.13      570.58     28.77 o
  -9   7   2      434.96      626.79     44.52 o
  -7   7   2        4.08      322.11     30.32 o
  -5   7   2     2305.80     1676.41     59.83 o
  -3   7   2        0.48      179.33     23.54 o
  -1   7   2       25.84      259.69     43.34 o
   1   7   2        6.59      308.01     29.29 o
   3   7   2       14.91       -2.55     11.05 o
   5   7   2     1350.35     1361.92     50.06 o
   7   7   2      261.53      472.68     61.69 o
   9   7   2      163.52      253.32     25.17 o
  11   7   2     2213.26     1670.66     50.57 o
  13   7   2       89.82      263.12     26.12 o
  15   7   2        1.64       80.81     51.24 o
 -10   8   2        2.08       20.23     17.63 o
  -8   8   2       31.18       41.08     17.70 o
  -6   8   2     1442.67     1474.86     64.47 o
  -4   8   2      942.12      842.67     45.52 o
  -2   8   2       34.87       73.73     20.92 o
   0   8   2      432.34      497.16     37.79 o
   2   8   2       53.21      170.73     61.76 o
   4   8   2      457.89      572.53     42.17 o
   6   8   2        1.64       80.18     31.34 o
   8   8   2      510.90      415.84     36.92 o
  10   8   2      913.59      761.06     51.47 o
 -26   1   3      827.06      807.72     46.22 o
 -24   1   3      206.54      276.06     23.24 o
 -22   1   3     1927.27     1820.65     44.82 o
 -20   1   3     1240.08     1186.09     30.98 o
 -18   1   3      659.12      620.65     22.34 o
 -16   1   3     4242.90     4260.08     61.00 o
 -14   1   3      404.71      275.85     11.96 o
 -12   1   3      325.18      266.14     10.54 o
 -10   1   3     2752.81     2979.67     43.21 o
  -8   1   3    62794.06    64455.22    443.23 o
  -6   1   3     1646.08     1538.61     27.70 o
  -4   1   3    31767.28    31209.54    143.90 o
  -2   1   3     4704.48     4547.32     98.87 o
   0   1   3     1841.55     2033.70     39.58 o
   2   1   3    53486.68    52550.67    267.48 o
   4   1   3   160587.28   157725.94   2361.16 o
   6   1   3      864.67      773.79     14.71 o
   8   1   3    13940.94    13323.84    145.03 o
  10   1   3       61.49      130.00     18.10 o
  12   1   3    25198.79    26266.21    218.95 o
  14   1   3      815.61      784.85     20.87 o
  16   1   3     1787.60     1727.16     62.55 o
  18   1   3     1330.58     1459.72     39.78 o
  20   1   3      248.37      182.35     17.49 o
  22   1   3     3003.42     3116.77     90.15 o
  24   1   3     3203.39     3388.70    103.82 o
  26   1   3      875.30      937.58     56.73 o
 -25   2   3      647.90      705.38     42.42 o
 -23   2   3       11.05       59.75     15.47 o
 -21   2   3      413.89      434.63     38.57 o
 -19   2   3      345.43      275.89     15.47 o
 -17   2   3       25.89      108.67     11.73 o
 -15   2   3     5537.06     5002.95     68.85 o
 -13   2   3     1480.41     1357.86     25.31 o
 -11   2   3      265.62      262.56     12.41 o
  -9   2   3     1734.13     2132.20     72.76 o
  -7   2   3    12996.66    12895.43    141.19 o
  -5   2   3    23046.71    23220.55    263.80 o
  -3   2   3    12546.70    13070.50    102.68 o
  -1   2   3     4069.61     3640.77     51.71 o
   1   2   3    40853.69    39542.25    256.04 o
   3   2   3    10374.14    10399.93    207.34 o
   5   2   3     1160.27      934.44     12.16 o
   7   2   3    21173.56    21500.73    232.60 o
   9   2   3     5091.68     5465.79     91.67 o
  11   2   3      120.86      259.99     14.34 o
  13   2   3      872.98      867.46     29.73 o
  15   2   3     2823.63     3108.18     91.65 o
  17   2   3        2.57        8.20     10.11 o
  19   2   3     3894.68     3849.29     81.08 o
  21   2   3     1244.45     1360.80     45.72 o
  23   2   3      676.48      607.66     32.57 o
  25   2   3      242.17      391.15     37.30 o
 -24   3   3      378.71      286.13     35.09 o
 -22   3   3      899.41     1141.64     45.13 o
 -20   3   3      254.29      205.51     18.19 o
 -18   3   3       98.49       91.77     11.54 o
 -16   3   3     2133.57     2081.64     71.77 o
 -14   3   3     7267.01     7002.10    104.88 o
 -12   3   3      789.54      972.44     29.30 o
 -10   3   3      165.81      384.41     15.05 o
  -8   3   3        1.57       80.27      6.39 o
  -6   3   3      405.53      462.38     34.74 o
  -4   3   3     4028.97     4134.81     49.07 o
  -2   3   3     2314.20     2161.63     28.22 o
   0   3   3      756.93      843.77     18.50 o
   2   3   3     3649.22     4298.23     93.09 o
   4   3   3     2606.86     3212.05     51.88 o
   6   3   3      770.98      644.57     12.15 o
   8   3   3       48.82       71.44      6.24 o
  10   3   3     1248.60     1905.90     32.05 o
  12   3   3       98.68      101.61     14.63 o
  14   3   3      343.37      324.77     17.58 o
  16   3   3     1623.34     1667.23     41.50 o
  18   3   3       95.70      194.78     24.25 o
  20   3   3     3092.11     3281.44     81.01 o
  22   3   3      399.98      351.56     26.80 o
  24   3   3      255.22      244.15     24.84 o
 -23   4   3       38.58      108.71     24.74 o
 -21   4   3       88.99      134.13     19.56 o
 -19   4   3      526.49      501.91     26.37 o
 -17   4   3      784.93      828.80     31.64 o
 -15   4   3     1464.36     1539.81     53.32 o
 -13   4   3       60.65      299.76     28.48 o
 -11   4   3       40.56      150.99     10.33 o
  -9   4   3      175.60      189.72     11.43 o
  -7   4   3      117.32     2501.66    108.07 o
  -5   4   3     1821.67     2181.12     48.32 o
  -3   4   3     2360.97     2347.97     37.58 o
  -1   4   3      994.47     1364.96     38.50 o
   1   4   3     3307.31     4887.31    155.34 o
   3   4   3    10577.18    12932.04    362.10 o
   5   4   3        1.94      502.48     37.87 o
   7   4   3     5072.13     4872.81     66.16 o
   9   4   3       85.81      612.31     47.87 o
  11   4   3       20.82      247.19     13.79 o
  13   4   3      367.77      293.41     32.48 o
  15   4   3      316.49      292.77     20.14 o
  17   4   3      327.97      357.68     24.76 o
  19   4   3     1187.45     1419.84     49.60 o
  21   4   3      273.96      266.92     30.20 o
  23   4   3      185.17      201.14     24.59 o
 -20   5   3      299.48      334.31     30.33 o
 -18   5   3      230.97      326.03     35.06 o
 -16   5   3       76.56      143.21     20.51 o
 -14   5   3     4165.94     3743.36    154.90 o
 -12   5   3      244.16      274.55     21.61 o
 -10   5   3     2473.70     2589.15     44.67 o
  -8   5   3     1264.68     1383.25     27.62 o
  -6   5   3       21.23      417.18     38.56 o
  -4   5   3      106.70      146.95     13.40 o
  -2   5   3      527.31      446.56     19.01 o
   0   5   3     5483.57     5090.48     76.21 o
   2   5   3     3371.12     3232.66     72.32 o
   4   5   3     1573.32     1618.51     75.05 o
   6   5   3      493.51      606.94     32.22 o
   8   5   3      882.19      941.01     34.13 o
  10   5   3      328.57      668.96     40.31 o
  12   5   3      619.71      412.84     34.49 o
  14   5   3     1469.67     1155.07     29.53 o
  16   5   3       56.84       14.17     10.86 o
  18   5   3      214.33      252.78     23.48 o
  20   5   3       47.98       24.53     17.20 o
 -19   6   3       23.12       36.19     17.58 o
 -17   6   3        0.39       45.87     17.72 o
 -15   6   3       19.56      174.67     59.22 o
 -13   6   3      632.43      508.37     28.16 o
 -11   6   3     1207.44     1186.62     38.54 o
  -9   6   3     1931.95     1622.35    133.74 o
  -7   6   3      302.95      322.11     19.76 o
  -5   6   3     2735.91     2893.43     81.64 o
  -3   6   3      756.56      741.47     52.24 o
  -1   6   3      842.69      877.57     47.55 o
   1   6   3        8.81       33.99     15.83 o
   3   6   3       76.24      120.21     13.29 o
   5   6   3     3426.93     3061.15     85.54 o
   7   6   3      158.25      311.29     35.00 o
   9   6   3      861.54      867.95     32.36 o
  11   6   3       98.19      115.09     16.15 o
  13   6   3        3.57       76.76     13.79 o
  15   6   3      244.97      211.46     21.14 o
  17   6   3       21.73      158.89     21.67 o
  19   6   3      550.37      574.77     44.66 o
 -14   7   3        0.03       37.87     17.77 o
 -12   7   3      364.72      412.99     28.39 o
 -10   7   3      456.09      453.63     48.31 o
  -8   7   3     1841.32     1666.77     65.96 o
  -6   7   3        0.53      162.27     33.39 o
  -4   7   3       10.84       23.62     12.69 o
  -2   7   3        1.70       23.52     12.27 o
   0   7   3      948.50      975.20     72.37 o
   2   7   3      110.58      210.10     20.88 o
   4   7   3      793.92      993.25     36.57 o
   6   7   3      214.32      387.74     24.92 o
   8   7   3      933.41      797.13     34.22 o
  10   7   3       15.91      234.63     21.40 o
  12   7   3     1429.68     1237.07     48.44 o
  14   7   3      504.03      411.30     35.46 o
  -9   8   3        3.59       -7.03     15.26 o
  -7   8   3        3.83      259.39     43.82 o
  -5   8   3      273.21      557.04     53.47 o
  -3   8   3      598.89      805.64     63.68 o
  -1   8   3      451.76      631.19     41.81 o
   1   8   3      151.85      191.98     25.14 o
   3   8   3      142.58      381.38     37.62 o
   5   8   3      155.86      103.46     23.24 o
   7   8   3      201.46      163.03     25.97 o
   9   8   3        0.12      355.07     34.76 o
 -26   0   4      332.00      350.25     42.52 o
 -24   0   4      207.44      173.66     34.00 o
 -22   0   4      232.61      217.79     24.18 o
 -20   0   4        1.35       38.17     15.89 o
 -18   0   4     5688.25     6437.04    134.53 o
 -16   0   4     8416.11     9034.25    152.31 o
 -14   0   4    24756.64    25386.50    391.03 o
 -12   0   4     1087.46      981.05     25.30 o
 -10   0   4    33307.73    34850.94    533.95 o
  -8   0   4     5248.62     6942.83    115.42 o
  -6   0   4     9438.54     7743.60     68.80 o
  -4   0   4    23033.80    26001.98    399.91 o
  -2   0   4    32860.77    27020.47    202.27 o
   0   0   4      220.88       56.31      4.48 o
   2   0   4     2568.86     3632.79     34.12 o
   4   0   4    57379.10    59039.96    430.81 o
   6   0   4      967.29     1025.34     12.97 o
   8   0   4   141360.86   141569.44   1953.38 o
  10   0   4     1756.45     2487.68     33.44 o
  12   0   4     6401.47     6102.07    149.80 o
  14   0   4      944.48      602.28     50.96 o
  16   0   4      586.11      404.12     35.50 o
  18   0   4     5399.46     6038.49    169.85 o
  20   0   4      116.34      300.03     34.39 o
  22   0   4     4214.30     3541.46    133.31 o
  24   0   4       16.52       78.05     30.36 o
  26   0   4     3180.35     3448.16    160.65 o
 -25   1   4       19.56       25.21     13.98 o
 -23   1   4     1035.52      872.65     33.91 o
 -21   1   4       65.18      140.50     14.69 o
 -19   1   4     1206.81     1358.26     37.23 o
 -17   1   4     3321.46     3666.89     62.11 o
 -15   1   4     3384.75     3838.81     64.23 o
 -13   1   4     4259.89     3313.58     41.83 o
 -11   1   4     4253.97     3422.68     41.18 o
  -9   1   4    12759.52    11361.71    148.37 o
  -7   1   4      675.96     1078.73     16.94 o
  -5   1   4     1185.88      975.82     14.07 o
  -3   1   4     2018.09     1758.29     21.03 o
  -1   1   4      248.95      167.82      7.03 o
   1   1   4     2264.76     1953.05     27.07 o
   3   1   4    65614.64    69998.18    466.18 o
   5   1   4    55752.21    62138.26    452.25 o
   7   1   4      386.58       79.66      5.70 o
   9   1   4     6131.12     4708.07     52.39 o
  11   1   4      221.19      173.30      9.43 o
  13   1   4     1341.21      959.95     32.44 o
  15   1   4     1574.68     1385.69     34.61 o
  17   1   4      220.48      177.11     13.46 o
  19   1   4      819.28      818.43     29.29 o
  21   1   4        6.64       44.91     18.17 o
  23   1   4      291.57      346.83     35.35 o
  25   1   4     2873.52     2967.11    100.34 o
 -24   2   4      326.24      231.01     22.55 o
 -22   2   4        1.86       28.79     13.25 o
 -20   2   4      900.27     1215.98     39.24 o
 -18   2   4      471.27      357.16     21.82 o
 -16   2   4     5965.65     5291.52     93.88 o
 -14   2   4      175.31      252.50     13.55 o
 -12   2   4      259.34      484.25     13.99 o
 -10   2   4    27113.80    29883.33    306.02 o
  -8   2   4      604.90      734.58     15.23 o
  -6   2   4     7192.35     6105.70     50.02 o
  -4   2   4      103.87       42.79      7.62 o
  -2   2   4     1819.77     3038.36     37.02 o
   0   2   4      170.12     1020.68     42.83 o
   2   2   4    10979.63     9266.75     63.45 o
   4   2   4      523.93     1067.24     40.38 o
   6   2   4        0.23       81.65      8.58 o
   8   2   4     9566.23     9561.26     76.60 o
  10   2   4       68.18      141.59      9.32 o
  12   2   4     1272.80     1811.30     34.93 o
  14   2   4      434.52      293.46     14.76 o
  16   2   4       39.04      178.32     17.74 o
  18   2   4        0.57       98.60     18.73 o
  20   2   4     2334.91     2051.08     59.01 o
  22   2   4       98.94      159.96     18.56 o
  24   2   4      341.15      401.41     36.99 o
 -25   3   4       11.93        6.28     14.17 o
 -23   3   4      400.27      523.93     32.20 o
 -21   3   4      704.03      799.64     43.74 o
 -19   3   4      236.23      294.25     21.07 o
 -17   3   4     2963.89     2913.18     87.43 o
 -15   3   4     2922.85     2506.49     59.62 o
 -13   3   4     1025.21     1186.59     38.08 o
 -11   3   4     4998.99     5896.93    103.99 o
  -9   3   4     1045.74     1581.95     78.02 o
  -7   3   4      143.25      290.77     22.94 o
  -5   3   4     8090.89     8718.31     91.39 o
  -3   3   4      232.03      363.73     21.77 o
  -1   3   4     1122.93     1191.47     42.29 o
   1   3   4     1428.83     1179.72     47.59 o
   3   3   4    18953.26    17202.77    221.07 o
   5   3   4    14427.49    12672.00    167.49 o
   7   3   4     2554.66     1802.44     23.69 o
   9   3   4     2841.85     3959.27    131.62 o
  11   3   4      218.94      531.19     20.26 o
  13   3   4        6.31       26.47      9.14 o
  15   3   4     2878.37     3213.63     62.62 o
  17   3   4     4490.05     4835.68    129.35 o
  19   3   4     1915.66     2142.32     64.18 o
  21   3   4      141.93      213.18     25.28 o
  23   3   4      264.61      202.19     23.93 o
 -22   4   4      103.39       72.08     17.13 o
 -20   4   4      340.09      195.20     21.28 o
 -18   4   4        0.58       61.10     14.95 o
 -16   4   4      288.10      540.29     28.27 o
 -14   4   4    12454.61    10982.32    182.87 o
 -12   4   4     3186.22     3058.21     48.53 o
 -10   4   4       94.34       57.33      7.80 o
  -8   4   4     5102.91     4627.01    272.37 o
  -6   4   4     3386.42     3950.63     53.00 o
  -4   4   4        7.55      395.45     18.81 o
  -2   4   4       58.29       46.51      7.70 o
   0   4   4     1902.46     1674.04     95.12 o
   2   4   4    50352.52    50393.31    624.60 o
   4   4   4    12402.44    11837.73    149.21 o
   6   4   4     6644.84     6132.28     91.47 o
   8   4   4     3560.24     3271.83    128.61 o
  10   4   4      649.08      563.05     27.46 o
  12   4   4     5822.73     5721.71     77.28 o
  14   4   4      116.41      198.68     16.69 o
  16   4   4      634.75      510.48     25.75 o
  18   4   4      889.34      977.86     39.93 o
  20   4   4     2091.12     2097.25     73.27 o
  22   4   4      243.71      271.47     27.81 o
 -21   5   4      647.96      647.65     37.33 o
 -19   5   4      706.72      484.83     29.61 o
 -17   5   4      286.07      435.65     31.16 o
 -15   5   4     4084.95     3653.62     82.42 o
 -13   5   4     2421.96     2566.10     52.57 o
 -11   5   4     2368.71     2701.04     60.51 o
  -9   5   4     1131.85     1357.20     28.84 o
  -7   5   4     2188.71     1945.00     72.47 o
  -5   5   4     1633.90     1677.55     37.64 o
  -3   5   4      185.99      187.35     13.29 o
  -1   5   4      207.16      371.65     27.73 o
   1   5   4     1224.87     1229.12     30.60 o
   3   5   4      730.31     1177.22     53.54 o
   5   5   4     2235.09     1880.72     39.77 o
   7   5   4       33.26       87.77     12.23 o
   9   5   4     2622.47     3075.66     70.67 o
  11   5   4     1122.74     1431.54     57.65 o
  13   5   4        7.60       84.54     12.08 o
  15   5   4       24.53       76.41     15.01 o
  17   5   4       58.14       76.42     16.26 o
  19   5   4       20.70      423.44     30.66 o
  21   5   4      915.41     1047.94     49.50 o
 -18   6   4        3.05       73.56     21.66 o
 -16   6   4      338.78      249.41     28.59 o
 -14   6   4     1313.14     1452.80     79.99 o
 -12   6   4     1161.99     1456.76     45.10 o
 -10   6   4        8.80       31.19     13.20 o
  -8   6   4      204.84      248.74     28.90 o
  -6   6   4      120.47      390.14     40.49 o
  -4   6   4        2.56       89.87     16.27 o
  -2   6   4      746.36     1600.22     66.37 o
   0   6   4      791.57      514.45     25.30 o
   2   6   4     1627.04     1606.75    104.13 o
   4   6   4     1036.24     2808.19    147.20 o
   6   6   4       62.96      131.04     16.11 o
   8   6   4      710.38      609.10     25.27 o
  10   6   4      479.03      561.74     32.89 o
  12   6   4      250.09      262.87     20.92 o
  14   6   4      208.78      283.90     33.33 o
  16   6   4      356.26      428.62     34.02 o
  18   6   4      202.15      302.73     33.48 o
 -15   7   4      307.44      469.84     37.53 o
 -13   7   4      266.05      439.54     89.30 o
 -11   7   4      823.11      588.73     31.36 o
  -9   7   4      763.45      477.79     33.53 o
  -7   7   4       78.81      235.12     21.50 o
  -5   7   4      150.09      151.68     26.76 o
  -3   7   4       68.14      174.32     25.69 o
  -1   7   4        0.58        5.54     11.13 o
   1   7   4      835.92      737.98     40.59 o
   3   7   4      501.16      827.11     43.30 o
   5   7   4     1933.59     1908.56     55.67 o
   7   7   4       32.00       53.85     14.40 o
   9   7   4      341.05      280.96     21.87 o
  11   7   4       63.24       71.65     15.07 o
  13   7   4      422.17      767.71     64.53 o
  15   7   4       20.11       62.77     35.31 o
  -8   8   4      513.62      687.61     82.54 o
  -6   8   4      140.93       81.18     40.17 o
  -4   8   4     1240.76     1440.38    101.55 o
  -2   8   4      225.20      336.22     29.93 o
   0   8   4        3.43       28.81     17.75 o
   2   8   4      375.51      357.97     31.79 o
   4   8   4      434.47      233.51     33.90 o
   6   8   4      187.02      241.69     31.84 o
   8   8   4      817.05      870.81     91.19 o
 -26   1   5       95.40      173.08     24.81 o
 -24   1   5     1339.68     1476.28     53.12 o
 -22   1   5     2452.00     2223.04     58.95 o
 -20   1   5     5006.52     4944.48     96.11 o
 -18   1   5     3267.22     3165.86     80.86 o
 -16   1   5     1766.86     1799.74     40.98 o
 -14   1   5     6885.75     6161.35     85.66 o
 -12   1   5     7831.55     7719.84     74.90 o
 -10   1   5    11096.46    12624.50    130.16 o
  -8   1   5      353.73      447.95     34.77 o
  -6   1   5     5921.88     5857.52     89.21 o
  -4   1   5    50346.56    48735.34    366.90 o
  -2   1   5      185.71      245.21     10.85 o
   0   1   5     9132.89     9064.59     83.27 o
   2   1   5     9847.54    10602.83    141.86 o
   4   1   5     1641.42     1819.47     22.71 o
   6   1   5      945.48      778.44     17.49 o
   8   1   5     2961.96     3365.36     89.02 o
  10   1   5      629.98      585.44     37.03 o
  12   1   5     1468.26     1691.49     30.12 o
  14   1   5     9572.37     9140.35    120.95 o
  16   1   5      710.92      732.06     22.88 o
  18   1   5      497.66      500.39     24.59 o
  20   1   5       61.83       95.16     21.48 o
  22   1   5      293.66      343.99     39.57 o
  24   1   5      567.78      632.48     41.13 o
  26   1   5       63.09       50.04     23.89 o
 -25   2   5      171.54      165.20     28.02 o
 -23   2   5      172.27      152.16     18.46 o
 -21   2   5     2827.31     2697.83     65.48 o
 -19   2   5      705.04      578.76     26.39 o
 -17   2   5       98.87      106.10     14.05 o
 -15   2   5      411.05      445.36     19.73 o
 -13   2   5    12453.67    11884.67    150.82 o
 -11   2   5       96.12      611.21     20.67 o
  -9   2   5    12054.30    11786.13    132.55 o
  -7   2   5     4958.82     5266.82    129.13 o
  -5   2   5    19020.38    18330.95    129.03 o
  -3   2   5    33300.77    32386.41    254.84 o
  -1   2   5    11558.96    11619.58    114.47 o
   1   2   5    20935.21    21194.04    144.04 o
   3   2   5     5648.59     5200.53     66.23 o
   5   2   5    10809.67    10788.93     83.48 o
   7   2   5      448.83      608.36     27.62 o
   9   2   5     5290.71     4833.46     61.10 o
  11   2   5     2923.59     3119.47     47.92 o
  13   2   5    14054.34    13883.15    174.42 o
  15   2   5     2384.37     2433.45     48.42 o
  17   2   5       88.68      124.09     14.17 o
  19   2   5     3441.39     3585.64     75.87 o
  21   2   5      515.81      545.28     31.20 o
  23   2   5      102.05       78.36     22.84 o
  25   2   5      718.06      719.64     48.66 o
 -24   3   5      223.14      184.54     24.44 o
 -22   3   5        3.09       48.40     15.56 o
 -20   3   5      969.20      954.96     38.01 o
 -18   3   5        3.87       95.06     14.87 o
 -16   3   5     1000.48     1068.66     35.25 o
 -14   3   5      892.55      864.32     61.08 o
 -12   3   5       21.20       31.10      9.31 o
 -10   3   5      188.83      183.79     15.09 o
  -8   3   5     8426.33     8651.65     91.03 o
  -6   3   5      863.44      891.08     20.82 o
  -4   3   5     6747.34     7399.75    110.14 o
  -2   3   5     2736.45     3638.37     45.94 o
   0   3   5       83.84       69.01     13.39 o
   2   3   5    28187.20    27273.26    232.29 o
   4   3   5      123.24      729.62     41.13 o
   6   3   5     3490.99     3305.02    101.35 o
   8   3   5      213.36      267.62     11.15 o
  10   3   5     3730.94     3079.73     64.30 o
  12   3   5     1845.17     1992.41     74.55 o
  14   3   5      358.72      515.93     23.47 o
  16   3   5     2424.14     2162.64     51.34 o
  18   3   5     4376.25     3880.39    136.30 o
  20   3   5     2098.16     2274.28     64.96 o
  22   3   5      122.88      231.46     22.13 o
  24   3   5       27.55      127.69     34.32 o
 -23   4   5       31.17       51.08     17.31 o
 -21   4   5        2.84       12.27     13.06 o
 -19   4   5      241.85      442.17     28.03 o
 -17   4   5       99.36       54.03     14.52 o
 -15   4   5      518.11     1153.37     54.95 o
 -13   4   5     1515.16     1593.35     41.72 o
 -11   4   5     5415.91     4940.83     66.39 o
  -9   4   5     2917.69     3086.20     57.36 o
  -7   4   5       12.04       24.12      5.41 o
  -5   4   5     1261.63     1139.53     40.55 o
  -3   4   5      359.53      580.24     21.76 o
  -1   4   5     4102.38     4410.60    121.62 o
   1   4   5     1229.27     1950.27     77.74 o
   3   4   5     4904.31     4402.78     62.87 o
   5   4   5     1814.80     1672.14     32.06 o
   7   4   5      937.79     1062.04     24.59 o
   9   4   5     3699.62     3312.49     46.93 o
  11   4   5     3286.92     2843.80     45.46 o
  13   4   5      548.76      559.72     24.80 o
  15   4   5       50.74      279.31     21.46 o
  17   4   5      469.60      503.25     28.05 o
  19   4   5        2.72       40.67     21.04 o
  21   4   5      759.60      771.14     41.62 o
  23   4   5        9.84      -17.80     16.50 o
 -20   5   5      180.31      127.63     20.91 o
 -18   5   5       33.48      163.95     19.51 o
 -16   5   5      112.91      408.82     27.23 o
 -14   5   5      325.46      558.83     37.27 o
 -12   5   5       26.55      358.36     30.00 o
 -10   5   5     1415.21     1326.93     37.65 o
  -8   5   5     6903.29     6128.77    177.89 o
  -6   5   5        5.42      101.93     26.94 o
  -4   5   5     3711.73     3236.85     74.40 o
  -2   5   5      672.76      821.57     41.94 o
   0   5   5        3.56       67.90     10.48 o
   2   5   5     6625.64     6092.27    117.30 o
   4   5   5      326.61      422.13     21.68 o
   6   5   5     2164.82     1874.96     47.44 o
   8   5   5     1709.62     1275.25     35.26 o
  10   5   5     1210.86     1347.59     43.58 o
  12   5   5      103.84       48.56     13.54 o
  14   5   5       15.70      255.29     20.61 o
  16   5   5     1752.34     1607.59     47.85 o
  18   5   5     2782.61     2885.27     76.88 o
  20   5   5      715.04      795.75     42.95 o
 -17   6   5        0.15       58.72     21.56 o
 -15   6   5      651.52      726.98     41.31 o
 -13   6   5      969.99     1052.24     49.77 o
 -11   6   5      702.48      476.11     31.68 o
  -9   6   5      481.38      644.62     29.38 o
  -7   6   5      278.48      352.10     42.38 o
  -5   6   5      982.94      981.12     34.78 o
  -3   6   5    10650.09     9385.57    226.20 o
  -1   6   5       10.12      452.98     38.91 o
   1   6   5     2687.26     2966.59    122.15 o
   3   6   5    15819.33    14522.67    247.61 o
   5   6   5     1175.72     1346.94     46.36 o
   7   6   5      408.32      497.87     24.46 o
   9   6   5        8.91      138.41     15.80 o
  11   6   5     1575.33     1588.81     46.57 o
  13   6   5     2922.61     2557.18     78.71 o
  15   6   5      304.49      239.37     27.12 o
  17   6   5        9.13       86.86     29.90 o
 -14   7   5     1709.44     1563.45     95.83 o
 -12   7   5     1417.58     1306.60     70.77 o
 -10   7   5       54.75       53.38     15.33 o
  -8   7   5      296.10      266.73     26.67 o
  -6   7   5      104.70      200.68     39.72 o
  -4   7   5     1049.65     1000.08     40.97 o
  -2   7   5       83.66      155.24     18.79 o
   0   7   5     1191.94     1262.57     58.96 o
   2   7   5      842.68      865.03     36.76 o
   4   7   5      415.63      698.78     59.56 o
   6   7   5        7.44        7.95     11.33 o
   8   7   5       63.70       38.73     13.48 o
  10   7   5        0.96       44.68     25.69 o
  12   7   5      397.55      477.74     35.24 o
  14   7   5       50.59       58.84     24.82 o
  -7   8   5       74.89      141.93     24.93 o
  -5   8   5      326.90      273.67     35.60 o
  -3   8   5      391.38      343.20     36.39 o
  -1   8   5       77.23       69.21     20.29 o
   1   8   5       52.69       39.42     18.02 o
   3   8   5      252.21      487.88     50.63 o
   5   8   5       93.56      390.31     35.97 o
   7   8   5        6.47       48.02     20.61 o
 -26   0   6       18.46       41.76     25.71 o
 -24   0   6     1598.68     1587.66     83.34 o
 -22   0   6      164.45      329.76     42.38 o
 -20   0   6     1202.12     1042.29     66.01 o
 -18   0   6     1251.07      851.39     32.67 o
 -16   0   6     1027.72      605.63     22.54 o
 -14   0   6     5643.60     6824.93    160.29 o
 -12   0   6     8034.27     6149.09    133.52 o
 -10   0   6      692.77      312.83     19.77 o
  -8   0   6        7.57      220.59     15.53 o
  -6   0   6      154.18      371.90     16.50 o
  -4   0   6   121916.88   116554.87   1508.60 o
  -2   0   6    27970.56    27751.93    252.34 o
   0   0   6    55701.79    52808.42    483.37 o
   2   0   6    17585.30    16146.33    158.39 o
   4   0   6    27267.43    31589.23    292.81 o
   6   0   6    35011.62    31547.87    467.68 o
   8   0   6    13646.38    13484.52    203.45 o
  10   0   6     2405.36     3559.09    109.51 o
  12   0   6     5725.61     6036.22    138.84 o
  14   0   6    10627.26    10781.16    250.82 o
  16   0   6    12267.13    12842.51    318.64 o
  18   0   6       38.29      120.38     27.83 o
  20   0   6     4932.28     5022.59    174.98 o
  22   0   6       13.72       59.60     46.67 o
  24   0   6       10.14       89.42     52.08 o
 -25   1   6      232.10      295.21     32.41 o
 -23   1   6      168.65      398.95     38.29 o
 -21   1   6      335.68      483.03     32.19 o
 -19   1   6     4769.64     4030.79     76.66 o
 -17   1   6     1807.67     1519.08     36.40 o
 -15   1   6        3.99        4.50      9.59 o
 -13   1   6      869.60      857.92     23.71 o
 -11   1   6      929.74     1012.00     22.03 o
  -9   1   6      356.00      255.47     12.87 o
  -7   1   6       76.75      359.17     10.53 o
  -5   1   6     2803.39     4183.91     87.95 o
  -3   1   6    24588.39    28130.42    334.19 o
  -1   1   6     2420.26     3597.92     30.82 o
   1   1   6        0.47      168.56      9.15 o
   3   1   6    32489.12    30094.90    211.40 o
   5   1   6      690.99      918.05     14.72 o
   7   1   6       43.97      129.79      6.93 o
   9   1   6      266.65      449.13     15.10 o
  11   1   6      620.44      704.47     16.58 o
  13   1   6     9746.31     9128.77    113.93 o
  15   1   6     2538.88     2853.51     67.90 o
  17   1   6     1752.34     2076.34     43.05 o
  19   1   6     1231.09     1533.07     54.74 o
  21   1   6       73.33       84.23     24.77 o
  23   1   6      349.98      514.06     41.55 o
  25   1   6      223.40      234.34     33.27 o
 -24   2   6      351.99      336.40     27.19 o
 -22   2   6      212.27      148.39     20.69 o
 -20   2   6        7.94      131.49     26.41 o
 -18   2   6     2146.71     2552.96     56.47 o
 -16   2   6       76.82      235.09     18.67 o
 -14   2   6      132.59       47.69      9.68 o
 -12   2   6      223.40      468.00     42.38 o
 -10   2   6     4744.31     5970.26     79.53 o
  -8   2   6      638.23      381.40     16.92 o
  -6   2   6      812.48     1763.54     37.46 o
  -4   2   6      356.02      665.08     17.06 o
  -2   2   6     4736.02     5039.17     43.46 o
   0   2   6    17201.56    17627.67    129.54 o
   2   2   6     6825.02     7391.07    209.69 o
   4   2   6     1025.60      772.67     11.97 o
   6   2   6       89.43       47.85      4.86 o
   8   2   6    22921.69    26208.11    263.50 o
  10   2   6      769.36      714.71     46.88 o
  12   2   6      222.19      269.55     17.46 o
  14   2   6      538.54      765.47     25.53 o
  16   2   6     1533.07     1493.43     39.00 o
  18   2   6      528.33      518.00     24.16 o
  20   2   6      174.53      301.74     29.23 o
  22   2   6        3.89       18.52     17.79 o
  24   2   6      332.53      548.74     45.48 o
 -23   3   6      405.65      414.57     30.64 o
 -21   3   6      222.88      149.00     20.24 o
 -19   3   6     2808.64     2757.85     68.60 o
 -17   3   6      134.63      285.42     20.43 o
 -15   3   6     2110.63     2400.13     56.67 o
 -13   3   6        0.65        9.65      8.93 o
 -11   3   6     1016.50      848.53     33.07 o
  -9   3   6     1038.90      905.97     30.57 o
  -7   3   6       23.56      376.47     12.87 o
  -5   3   6      101.35      646.71     33.45 o
  -3   3   6    31738.52    27637.77    231.86 o
  -1   3   6     4391.53     3467.50     56.90 o
   1   3   6       35.79      898.41     35.50 o
   3   3   6     6157.92     6998.42    124.65 o
   5   3   6      111.68      102.36      9.94 o
   7   3   6     5751.91     5643.40    120.93 o
   9   3   6       88.64       44.54     11.03 o
  11   3   6      854.94      893.14     26.39 o
  13   3   6     2273.71     2421.25     48.35 o
  15   3   6      102.83      304.91     23.26 o
  17   3   6      281.41      151.76     17.39 o
  19   3   6     1973.36     1699.07     54.66 o
  21   3   6      378.91      246.92     22.88 o
  23   3   6      105.13       76.71     23.41 o
 -22   4   6      668.01      433.16     40.50 o
 -20   4   6     3800.46     3721.66    105.09 o
 -18   4   6      674.72      575.02     47.89 o
 -16   4   6      173.05      114.70     17.27 o
 -14   4   6       17.03       15.38     10.96 o
 -12   4   6      353.32      661.49     27.24 o
 -10   4   6    15109.14    12997.49    193.18 o
  -8   4   6     6081.46     6674.15    174.15 o
  -6   4   6       96.74      133.42     11.57 o
  -4   4   6     8669.02     8723.54    113.34 o
  -2   4   6    20615.86    19749.19    226.61 o
   0   4   6      315.86      472.19     54.79 o
   2   4   6     5436.01     5705.63    122.26 o
   4   4   6      154.59      149.12     10.51 o
   6   4   6     2374.56     2965.25     49.16 o
   8   4   6     1918.01     1506.26     30.77 o
  10   4   6        3.98       98.78     14.94 o
  12   4   6     4666.80     4193.96     74.11 o
  14   4   6     5764.49     5602.38    139.07 o
  16   4   6      773.50      713.16     31.32 o
  18   4   6      216.52      173.03     22.02 o
  20   4   6      135.94      124.83     20.66 o
  22   4   6       19.82       45.15     17.07 o
 -19   5   6      143.29      224.99     29.08 o
 -17   5   6     1203.08     1253.48     44.94 o
 -15   5   6        6.45      113.49     17.95 o
 -13   5   6     3300.81     2987.45     72.63 o
 -11   5   6      122.04      205.02     24.87 o
  -9   5   6      450.03      569.49     25.29 o
  -7   5   6      290.77      526.57     27.90 o
  -5   5   6      993.88     1678.57     70.97 o
  -3   5   6     1795.04     1741.50     42.39 o
  -1   5   6      196.66      139.10     13.63 o
   1   5   6      375.13      827.85     26.97 o
   3   5   6     1250.44     1634.17     39.74 o
   5   5   6     1632.91     1340.56     33.93 o
   7   5   6      312.13      286.66     17.98 o
   9   5   6     1427.24     1498.37     45.19 o
  11   5   6      339.98      519.26     34.64 o
  13   5   6     1626.96     1873.49     63.08 o
  15   5   6      280.30      436.78     39.06 o
  17   5   6       13.23       16.42     13.00 o
  19   5   6     1554.72     1072.41     45.46 o
 -18   6   6       33.33       65.24     27.34 o
 -16   6   6       13.12       60.91     20.23 o
 -14   6   6      475.22      434.48     38.99 o
 -12   6   6      610.36      702.67     39.16 o
 -10   6   6        4.22       51.34     21.94 o
  -8   6   6      358.11      370.59     21.87 o
  -6   6   6      245.74      349.15     27.09 o
  -4   6   6       71.42      557.43     57.02 o
  -2   6   6      800.79      795.91     58.37 o
   0   6   6     1168.40     1023.96     56.21 o
   2   6   6       62.31      917.21    100.18 o
   4   6   6     6654.29     5224.60    101.38 o
   6   6   6      689.48      805.12     31.47 o
   8   6   6        1.73      203.13     19.53 o
  10   6   6        0.67      143.70     17.20 o
  12   6   6       78.34      155.62     25.48 o
  14   6   6       22.18      205.54     25.67 o
  16   6   6       33.93      118.69     21.01 o
  18   6   6      429.57      389.43     34.97 o
 -13   7   6      421.01      901.94     98.99 o
 -11   7   6      246.21      254.53     28.33 o
  -9   7   6      510.32      443.70     35.72 o
  -7   7   6       51.22       29.37     12.14 o
  -5   7   6       43.32       30.53     13.31 o
  -3   7   6      696.51      857.54     38.80 o
  -1   7   6     1109.94     1230.94     56.77 o
   1   7   6     1186.83     1186.23     54.90 o
   3   7   6      797.42      679.73     48.52 o
   5   7   6        0.90       27.86     14.09 o
   7   7   6      445.81      527.53     29.79 o
   9   7   6       49.89       73.20     15.58 o
  11   7   6        9.22       13.69     15.43 o
  13   7   6      981.80      732.85     44.84 o
  -6   8   6       14.50       26.25     17.33 o
  -4   8   6     1835.92     1889.45     93.30 o
  -2   8   6      344.74      364.57     32.95 o
   0   8   6       16.76       16.73     17.85 o
   2   8   6     1290.55     1059.63     74.03 o
   4   8   6     2860.16     2873.48    144.24 o
   6   8   6     2616.72     1899.00    103.25 o
 -24   1   7     1562.14     1643.70     61.29 o
 -22   1   7      280.97      367.70     32.48 o
 -20   1   7      165.54      198.59     21.90 o
 -18   1   7      217.94      207.61     19.78 o
 -16   1   7       13.65       37.20     10.41 o
 -14   1   7    10051.68     9938.89    131.13 o
 -12   1   7    12358.91    11626.22    177.07 o
 -10   1   7     4540.35     4432.11     56.83 o
  -8   1   7       15.19       71.83      8.48 o
  -6   1   7     9898.91    10108.74    180.26 o
  -4   1   7      113.47      178.67      9.94 o
  -2   1   7     1559.30     1565.65     40.35 o
   0   1   7      164.29      154.23      7.62 o
   2   1   7    15228.22    15592.79    122.82 o
   4   1   7     2327.12     2156.67     32.00 o
   6   1   7     1725.18     1650.62     47.31 o
   8   1   7    17238.46    17133.33    214.50 o
  10   1   7     6312.61     6322.69     76.05 o
  12   1   7     9973.34     9741.13    120.76 o
  14   1   7      213.86      210.12     19.32 o
  16   1   7      121.60      191.32     22.70 o
  18   1   7      221.58      237.20     22.84 o
  20   1   7      413.02      535.50     39.48 o
  22   1   7      749.10      708.03     44.70 o
  24   1   7       66.63      112.39     28.86 o
 -25   2   7        0.57       38.36     19.57 o
 -23   2   7       11.80       31.11     17.49 o
 -21   2   7       59.52       90.64     26.70 o
 -19   2   7     3268.91     3037.47     69.65 o
 -17   2   7      104.74      114.41     14.86 o
 -15   2   7     3591.80     3597.84     66.97 o
 -13   2   7     1259.13     1462.53     39.05 o
 -11   2   7     1298.30     1338.49     54.36 o
  -9   2   7    18399.46    17569.09    196.22 o
  -7   2   7     4589.06     4785.48     59.23 o
  -5   2   7     1307.55     1371.85     20.87 o
  -3   2   7    19669.04    19123.99    160.29 o
  -1   2   7    17469.42    17995.92    176.88 o
   1   2   7      334.54      478.31     17.87 o
   3   2   7     4142.62     3925.75     53.58 o
   5   2   7      677.10      831.29     14.22 o
   7   2   7    46749.08    47625.09    364.11 o
   9   2   7    11987.61    12462.10    142.09 o
  11   2   7     3836.06     3686.40     61.08 o
  13   2   7     8871.04     8551.04    120.34 o
  15   2   7      276.06      267.25     16.09 o
  17   2   7       58.74       76.55     12.58 o
  19   2   7      151.89      211.33     25.58 o
  21   2   7      600.36      586.24     40.84 o
  23   2   7      635.48      748.49     50.56 o
 -24   3   7     1931.23     1721.85     62.22 o
 -22   3   7      715.20      825.07     59.32 o
 -20   3   7      965.66      870.47     40.18 o
 -18   3   7       68.60      133.13     16.82 o
 -16   3   7     2613.71     2418.77     55.83 o
 -14   3   7      786.48      896.72     29.65 o
 -12   3   7      754.12      823.74     27.99 o
 -10   3   7     4986.78     4566.52    129.75 o
  -8   3   7     1038.72     1155.20     33.38 o
  -6   3   7    16556.10    15876.27    149.13 o
  -4   3   7     1450.74     2018.67     91.33 o
  -2   3   7     9676.64     9468.63    135.36 o
   0   3   7     1144.81     1363.83     43.36 o
   2   3   7      173.83      111.37     17.77 o
   4   3   7      282.14      415.63     24.56 o
   6   3   7    10706.25    10240.80     99.72 o
   8   3   7     4836.17     4619.92     77.00 o
  10   3   7     1216.84     1166.68     41.79 o
  12   3   7      277.37      428.00     19.23 o
  14   3   7     4326.62     4184.68     76.46 o
  16   3   7     3166.19     2585.90     60.16 o
  18   3   7       47.65       71.69     13.40 o
  20   3   7        6.57       47.53     14.97 o
  22   3   7        2.08        8.81     14.99 o
 -21   4   7      141.86      270.71     26.28 o
 -19   4   7      949.48     1175.77     46.50 o
 -17   4   7      284.25      413.28     23.83 o
 -15   4   7       94.64      176.16     19.17 o
 -13   4   7      115.68      142.12     14.99 o
 -11   4   7     1243.48     1656.45     65.91 o
  -9   4   7        3.68      627.66     35.79 o
  -7   4   7        9.49       17.20      5.95 o
  -5   4   7      389.05     1133.50     50.64 o
  -3   4   7       36.05      273.80     24.14 o
  -1   4   7     1875.44     2286.23     41.25 o
   1   4   7       33.52      409.29     17.18 o
   3   4   7     2358.37     2320.60     42.73 o
   5   4   7     1028.38      873.45     24.10 o
   7   4   7       78.57       96.31     11.16 o
   9   4   7      429.71      267.96     13.67 o
  11   4   7     1616.29     2194.97     89.82 o
  13   4   7        7.89      152.14     16.24 o
  15   4   7      258.40      342.81     23.56 o
  17   4   7       25.46      142.09     18.35 o
  19   4   7        2.10       28.37     14.98 o
  21   4   7      723.27      800.71     41.62 o
 -20   5   7      869.09     1052.75     47.39 o
 -18   5   7      671.92      441.19     28.45 o
 -16   5   7      651.52      583.46     28.99 o
 -14   5   7     1316.00     1228.92     50.99 o
 -12   5   7      356.08      404.20     31.71 o
 -10   5   7     4442.39     4709.82    184.94 o
  -8   5   7      278.33      311.34     22.91 o
  -6   5   7     2999.12     2479.19    116.94 o
  -4   5   7      539.32      666.03     65.13 o
  -2   5   7     3992.36     4090.55     73.16 o
   0   5   7      632.78      759.85     39.73 o
   2   5   7       22.25      118.62     13.70 o
   4   5   7       17.92      145.13     14.49 o
   6   5   7     1042.77     1034.19     33.01 o
   8   5   7     5317.84     5425.24    116.74 o
  10   5   7     3214.86     3110.75    106.30 o
  12   5   7      247.64      324.41     26.92 o
  14   5   7     1200.39     1063.39     37.99 o
  16   5   7      524.43      412.98     25.98 o
  18   5   7        1.91       22.47     13.86 o
  20   5   7       14.05      129.85     28.80 o
 -17   6   7        0.30       85.71     30.21 o
 -15   6   7      234.05      337.06     35.04 o
 -13   6   7        0.05      269.96     42.83 o
 -11   6   7      758.70      852.69     52.90 o
  -9   6   7     5529.18     4937.82    126.32 o
  -7   6   7      148.62      152.04     19.23 o
  -5   6   7        0.10       37.31     13.69 o
  -3   6   7     3953.33     4114.47     86.17 o
  -1   6   7      240.00      265.16     22.09 o
   1   6   7      648.68      494.71     52.22 o
   3   6   7      246.56      702.83     32.47 o
   5   6   7       18.79      274.87     26.01 o
   7   6   7     4069.95     3918.84     88.94 o
   9   6   7       23.50        9.67      9.98 o
  11   6   7      105.48      128.60     29.36 o
  13   6   7     2440.18     2208.55     82.26 o
  15   6   7        0.56        3.62     12.72 o
  17   6   7      306.60      365.27     34.26 o
 -12   7   7      578.75      540.15     43.36 o
 -10   7   7      128.03      373.46     49.07 o
  -8   7   7       21.02       86.20     21.56 o
  -6   7   7       34.10       73.35     22.07 o
  -4   7   7      356.94      505.08     42.15 o
  -2   7   7      147.86      211.56     22.99 o
   0   7   7       66.65      307.25     24.81 o
   2   7   7       42.72      132.43     18.92 o
   4   7   7       19.96       19.28     13.30 o
   6   7   7      394.41      520.37     30.94 o
   8   7   7      133.11      204.45     21.68 o
  10   7   7       99.28      106.45     22.96 o
  12   7   7      215.22      338.63     42.30 o
  -5   8   7        7.87      346.11     59.42 o
  -3   8   7       64.65      199.58     48.92 o
  -1   8   7        6.74      -16.53     15.26 o
   1   8   7      350.96      335.41     30.84 o
   3   8   7      155.75      594.47     84.50 o
   5   8   7      194.71     1613.89    283.08 o
 -24   0   8       13.97       11.53     24.48 o
 -22   0   8      436.68      652.87     52.74 o
 -20   0   8     2052.90     1946.42     90.04 o
 -18   0   8     5178.88     4035.02    129.21 o
 -16   0   8     6226.90     6637.66    185.85 o
 -14   0   8      239.51      359.35     28.39 o
 -12   0   8     7244.50     7076.36    162.41 o
 -10   0   8      606.27      762.94     51.59 o
  -8   0   8    52344.76    49537.18    503.84 o
  -6   0   8    36376.36    33481.97    350.42 o
  -4   0   8     6034.03     5499.88     74.26 o
  -2   0   8     1014.84     2105.81     33.11 o
   0   0   8    39116.79    37864.41    411.48 o
   2   0   8     2831.56     3817.05     54.16 o
   4   0   8    10853.92    11250.75    155.99 o
   6   0   8        3.28       17.69      5.62 o
   8   0   8    22384.24    23063.71    344.52 o
  10   0   8       13.35       56.84     41.27 o
  12   0   8     3238.11     2522.49     82.16 o
  14   0   8     1055.77      768.67     50.28 o
  16   0   8     1388.71      955.88     61.97 o
  18   0   8     6206.09     5680.04    191.37 o
  20   0   8       77.37       90.34     36.11 o
  22   0   8       64.00      169.44     44.81 o
  24   0   8      346.85      506.60     57.59 o
 -25   1   8       72.80       38.13     19.48 o
 -23   1   8      734.39      570.22     40.42 o
 -21   1   8      167.38      239.56     26.36 o
 -19   1   8       18.64      100.76     19.93 o
 -17   1   8      154.47      303.52     17.37 o
 -15   1   8     3281.19     3747.65     85.66 o
 -13   1   8       98.15      237.54     16.43 o
 -11   1   8     2874.11     3703.65     69.69 o
  -9   1   8     8419.45     9142.83    145.76 o
  -7   1   8       31.91      161.76     19.25 o
  -5   1   8     4382.53     3951.19     57.70 o
  -3   1   8       20.25       35.80      5.20 o
  -1   1   8       63.69      162.53      9.45 o
   1   1   8     3819.75     4458.80     45.19 o
   3   1   8        1.01       58.67      5.45 o
   5   1   8      937.04     1565.01     21.06 o
   7   1   8      149.86      473.25     14.19 o
   9   1   8     6947.01     8391.47    121.42 o
  11   1   8     2578.03     3110.62     53.82 o
  13   1   8     1795.33     2025.81     57.26 o
  15   1   8     1344.35     1314.26     46.37 o
  17   1   8     1057.86     1011.52     42.49 o
  19   1   8       15.53       13.97     14.97 o
  21   1   8      309.29      479.93     38.65 o
  23   1   8      875.68     1141.71     64.34 o
 -24   2   8       49.16      197.30     28.39 o
 -22   2   8      269.40      174.97     23.53 o
 -20   2   8       88.07      184.68     24.76 o
 -18   2   8     2881.89     3122.25     71.17 o
 -16   2   8      805.57      716.39     27.89 o
 -14   2   8     1225.39     1229.52     33.86 o
 -12   2   8     1229.99     1411.94     34.46 o
 -10   2   8      948.46      968.88     26.81 o
  -8   2   8    10294.55    11851.47    139.40 o
  -6   2   8      255.09      481.91     29.92 o
  -4   2   8      104.87      433.04     11.31 o
  -2   2   8       58.29      328.42     10.18 o
   0   2   8     9647.31    10961.78    100.07 o
   2   2   8     8973.91     8666.78     83.02 o
   4   2   8       17.12      105.12     13.04 o
   6   2   8     1463.65     2453.39     88.18 o
   8   2   8      366.80      446.71     43.88 o
  10   2   8     1881.47     2264.75     41.06 o
  12   2   8      960.29      812.43     34.80 o
  14   2   8       36.13       21.58      9.11 o
  16   2   8       38.52      187.17     29.72 o
  18   2   8     1010.66     1206.28     50.02 o
  20   2   8       50.12       30.80     20.19 o
  22   2   8      108.22       81.91     29.07 o
  24   2   8        0.08       22.42     19.57 o
 -23   3   8      760.37      632.01     46.31 o
 -21   3   8      130.19      185.04     22.18 o
 -19   3   8      181.04      225.29     23.15 o
 -17   3   8      324.10      187.87     19.02 o
 -15   3   8      298.77      223.74     24.48 o
 -13   3   8     1607.24     1289.63     35.99 o
 -11   3   8     1537.04     1439.07     39.08 o
  -9   3   8    11633.13    10446.10    142.20 o
  -7   3   8     4089.51     3688.44     56.91 o
  -5   3   8      107.93       44.17     12.47 o
  -3   3   8     2451.73     2492.85     49.52 o
  -1   3   8     1353.11     1178.36     52.36 o
   1   3   8     1060.34      822.56     20.48 o
   3   3   8     1040.65      789.62     21.73 o
   5   3   8      122.66      274.72     37.89 o
   7   3   8     1036.13     1344.73     33.84 o
   9   3   8     5201.49     4474.34     68.94 o
  11   3   8     4189.39     3631.47     65.36 o
  13   3   8     1494.15     1134.54     36.69 o
  15   3   8      612.55      675.72     30.28 o
  17   3   8     1153.91      939.59     36.25 o
  19   3   8      713.46      582.14     31.19 o
  21   3   8      463.96      524.80     42.06 o
  23   3   8      814.78      872.07     60.24 o
 -22   4   8      450.46      565.78     38.60 o
 -20   4   8      102.63       14.23     13.86 o
 -18   4   8      102.17       83.70     19.30 o
 -16   4   8        0.58       73.03     15.30 o
 -14   4   8      854.38      997.91     37.02 o
 -12   4   8      116.31      195.01     17.29 o
 -10   4   8      450.42      464.25     52.62 o
  -8   4   8     3371.52     3393.67    133.45 o
  -6   4   8    11114.23    12029.71    173.56 o
  -4   4   8      905.54     1430.82     56.38 o
  -2   4   8      384.08      793.58     65.70 o
   0   4   8      204.51      468.75     48.35 o
   2   4   8      173.79      375.74     17.47 o
   4   4   8      369.04      380.83     17.36 o
   6   4   8     2077.00     1903.71     41.55 o
   8   4   8     3940.95     3704.71    130.75 o
  10   4   8     7540.29     6793.33    131.55 o
  12   4   8     1503.70     1839.74     45.38 o
  14   4   8     3053.55     3250.74     70.58 o
  16   4   8      423.33      612.63     30.79 o
  18   4   8       89.49       19.51     13.73 o
  20   4   8     2463.91     2506.50     78.27 o
 -19   5   8      335.51      313.70     36.02 o
 -17   5   8       43.02      194.68     24.76 o
 -15   5   8       90.87       47.26     18.54 o
 -13   5   8      940.30     1159.03     47.66 o
 -11   5   8     2582.32     2788.13     91.85 o
  -9   5   8      954.09     1263.17     50.36 o
  -7   5   8       90.11      188.01     17.46 o
  -5   5   8     1884.41     1841.21     44.68 o
  -3   5   8      217.19      424.10     22.40 o
  -1   5   8      525.56      691.04     38.10 o
   1   5   8      415.62      398.13     20.95 o
   3   5   8      910.94      915.55     37.32 o
   5   5   8      739.45     1226.50     35.49 o
   7   5   8     2801.60     3262.69     80.37 o
   9   5   8     2218.75     1640.91     40.81 o
  11   5   8       75.49       45.86     16.72 o
  13   5   8      287.99      365.78     30.21 o
  15   5   8     2130.56     1916.25     65.85 o
  17   5   8      470.02      465.60     29.39 o
  19   5   8       27.47       54.55     27.38 o
 -16   6   8        5.62       90.12     46.72 o
 -14   6   8     1509.19     1693.04     71.01 o
 -12   6   8      626.73      673.95     44.54 o
 -10   6   8        1.88      845.40     52.90 o
  -8   6   8       28.45      156.22     25.70 o
  -6   6   8      737.80      613.63     28.18 o
  -4   6   8     1891.04     2135.72     81.61 o
  -2   6   8        0.02      260.64     21.46 o
   0   6   8      113.52      330.07     22.24 o
   2   6   8       18.86      128.39     19.75 o
   4   6   8     1710.68     1487.01     46.51 o
   6   6   8     1769.06     2542.28     80.44 o
   8   6   8      569.55      507.65     26.77 o
  10   6   8      349.27      288.11     27.83 o
  12   6   8        5.06      548.11     72.99 o
  14   6   8       58.23       50.51     18.03 o
  16   6   8      559.36      497.06     44.67 o
 -11   7   8      724.79      786.21     51.54 o
  -9   7   8      686.62      861.98     49.66 o
  -7   7   8      125.81      230.93     27.28 o
  -5   7   8      124.15      289.59     37.66 o
  -3   7   8      305.00      395.92     28.88 o
  -1   7   8      595.31      512.25     31.06 o
   1   7   8     1454.16     1193.71     47.37 o
   3   7   8      130.21      274.19     25.82 o
   5   7   8     1446.52     1108.00     47.62 o
   7   7   8     1026.37      787.67     43.55 o
   9   7   8        0.14       10.64     14.34 o
  11   7   8      449.41      524.21     36.35 o
  -2   8   8       59.81      174.21     22.48 o
   0   8   8       65.98       31.28     17.97 o
   2   8   8      229.90      125.64     48.53 o
 -24   1   9      528.59      417.75     38.80 o
 -22   1   9     4239.55     3917.57    111.10 o
 -20   1   9      366.88      454.46     36.06 o
 -18   1   9     2119.84     2140.33     72.27 o
 -16   1   9      148.73      133.99     13.92 o
 -14   1   9     2885.29     2655.66     55.11 o
 -12   1   9     1276.72     1462.25     30.99 o
 -10   1   9      667.74      673.14     19.10 o
  -8   1   9     3646.30     3068.25     67.54 o
  -6   1   9     6103.20     5586.77     69.50 o
  -4   1   9     5521.71     5655.61     57.27 o
  -2   1   9      925.36     1132.96     30.61 o
   0   1   9      654.63      596.33     31.71 o
   2   1   9     5670.07     5481.27     58.47 o
   4   1   9    32065.12    31594.90    273.78 o
   6   1   9        9.87       63.19     15.56 o
   8   1   9     8366.05     8532.85    107.50 o
  10   1   9     1196.90     1340.69     28.63 o
  12   1   9     4548.45     4546.97     67.78 o
  14   1   9      227.82      212.29     25.95 o
  16   1   9      776.33      757.75     38.63 o
  18   1   9     5061.46     4906.33    122.42 o
  20   1   9      763.06      880.54     49.47 o
  22   1   9      567.65      672.30     50.38 o
  24   1   9     1389.16     1512.18     75.99 o
 -23   2   9      228.14      283.42     34.07 o
 -21   2   9      522.28      662.51     45.34 o
 -19   2   9      359.39      404.25     24.89 o
 -17   2   9     2039.69     1987.89     55.31 o
 -15   2   9     8967.38     8402.49    132.88 o
 -13   2   9     3835.78     3893.54     69.48 o
 -11   2   9     1456.91     1476.09     35.61 o
  -9   2   9      251.99      244.12     14.50 o
  -7   2   9     1228.63     1319.00     27.29 o
  -5   2   9    10510.00    10417.37    121.42 o
  -3   2   9      465.53      694.35     25.58 o
  -1   2   9    17877.43    18294.24    169.24 o
   1   2   9     6554.83     6768.88     71.33 o
   3   2   9     1376.62     1576.84     33.91 o
   5   2   9    29587.74    29810.84    296.76 o
   7   2   9    10256.28     9922.24    176.12 o
   9   2   9       45.48       34.60     11.85 o
  11   2   9      802.27      962.59     25.88 o
  13   2   9      292.06      287.75     16.99 o
  15   2   9      776.08      775.65     32.19 o
  17   2   9        0.73        2.79     12.30 o
  19   2   9      468.37      541.70     41.47 o
  21   2   9     2863.14     2819.13     93.67 o
  23   2   9      120.91      145.24     29.27 o
 -22   3   9       11.42        9.08     14.71 o
 -20   3   9       15.76       55.91     16.94 o
 -18   3   9     2747.68     2446.55     76.45 o
 -16   3   9       68.22       76.53     15.34 o
 -14   3   9      260.06      290.53     19.47 o
 -12   3   9     4996.72     4761.90     86.37 o
 -10   3   9     3303.50     3194.44     61.60 o
  -8   3   9     1907.22     2027.23     43.54 o
  -6   3   9     1925.25     2232.58    100.13 o
  -4   3   9      153.14      192.66     23.67 o
  -2   3   9     2033.40     1513.86     28.17 o
   0   3   9     1756.04     1977.26     29.44 o
   2   3   9     7043.43     7122.57     75.80 o
   4   3   9      175.39      218.71     13.40 o
   6   3   9     1081.04     1408.52     48.39 o
   8   3   9        5.36      156.22     16.11 o
  10   3   9        8.41       16.76      8.74 o
  12   3   9     1643.98     1555.78     38.23 o
  14   3   9     1121.11     1094.28     36.86 o
  16   3   9       47.85      296.48     23.02 o
  18   3   9      425.87      497.71     39.36 o
  20   3   9      228.48      288.11     31.03 o
  22   3   9      191.23      210.24     31.94 o
 -21   4   9      702.81      623.12     33.89 o
 -19   4   9        1.86       24.84     14.59 o
 -17   4   9        7.87       32.26     13.59 o
 -15   4   9      141.22      138.26     16.55 o
 -13   4   9     1017.28      862.54     39.71 o
 -11   4   9     1256.78     1796.58     69.33 o
  -9   4   9        5.80      184.39     24.50 o
  -7   4   9     5814.54     5556.81    114.17 o
  -5   4   9      711.24      676.67     26.53 o
  -3   4   9     1100.22     1154.75     32.01 o
  -1   4   9       88.77      918.26     61.66 o
   1   4   9      563.01      463.74     18.76 o
   3   4   9      107.28      198.56     13.45 o
   5   4   9      480.19     1156.28     43.11 o
   7   4   9     1808.83     3173.53    119.42 o
   9   4   9      705.67      591.58     23.64 o
  11   4   9      914.66      974.05     30.70 o
  13   4   9       47.18      123.73     14.70 o
  15   4   9      451.73      544.76     29.15 o
  17   4   9      594.04      689.82     32.14 o
  19   4   9      130.05      190.29     22.77 o
  21   4   9        0.08       -3.72     15.57 o
 -18   5   9     2505.99     2358.09    100.84 o
 -16   5   9       13.20       81.12     19.17 o
 -14   5   9        5.61       26.91     16.48 o
 -12   5   9     1808.77     1707.49     63.79 o
 -10   5   9     2152.44     2290.16     76.63 o
  -8   5   9        0.69      109.62     19.59 o
  -6   5   9      116.93      169.95     21.81 o
  -4   5   9      580.11      655.03     64.10 o
  -2   5   9      170.44      263.10     17.74 o
   0   5   9     2374.76     2465.67     56.24 o
   2   5   9     4399.44     4085.65     77.16 o
   4   5   9     1817.79     1691.33     76.08 o
   6   5   9      353.95      673.03     53.65 o
   8   5   9      105.71      218.34     18.22 o
  10   5   9        4.04       77.46     19.81 o
  12   5   9        5.19       11.35     13.48 o
  14   5   9        6.32      388.71     34.05 o
  16   5   9      385.85      312.14     45.15 o
  18   5   9      161.43      123.66     22.60 o
 -15   6   9      526.79      540.57     40.40 o
 -13   6   9     1387.02     1186.76     60.76 o
 -11   6   9     2051.01     2112.79     82.54 o
  -9   6   9      171.35      250.55     30.28 o
  -7   6   9      489.05      597.90     40.58 o
  -5   6   9     1279.62     1197.29     66.37 o
  -3   6   9      563.64      569.57     29.81 o
  -1   6   9      633.72      641.03     30.00 o
   1   6   9       63.39      114.41     16.83 o
   3   6   9      341.65      326.43     23.73 o
   5   6   9     4786.53     5022.38    151.55 o
   7   6   9      216.09      414.61     32.62 o
   9   6   9      304.32      369.52     32.61 o
  11   6   9     2335.69     2047.96     71.14 o
  13   6   9      110.58      139.97     24.70 o
  15   6   9      414.35      502.26     37.69 o
 -10   7   9      273.46      344.82     35.31 o
  -8   7   9      116.90      158.75     26.21 o
  -6   7   9      205.44      243.46     31.77 o
  -4   7   9      542.22      494.80     34.45 o
  -2   7   9      177.58      168.85     20.49 o
   0   7   9      266.58      645.16     47.70 o
   2   7   9      161.90      214.61     30.01 o
   4   7   9       83.33      253.41     27.90 o
   6   7   9      223.27      503.27     70.68 o
   8   7   9      719.93      758.92     47.39 o
  10   7   9       98.85      107.11     25.63 o
 -24   0  10        2.23        8.54     23.35 o
 -22   0  10       52.04      131.47     33.26 o
 -20   0  10      910.41     1213.32     78.05 o
 -18   0  10     3011.37     3252.47    124.03 o
 -16   0  10     6523.36     6052.40    183.73 o
 -14   0  10     1827.42     1302.12     60.77 o
 -12   0  10     3367.34     2460.88     83.24 o
 -10   0  10      502.87      481.00     34.02 o
  -8   0  10    16621.34    15309.88    377.92 o
  -6   0  10     6217.37     7453.94    103.27 o
  -4   0  10     6046.15     6332.18     93.59 o
  -2   0  10     1365.73     1419.36     32.67 o
   0   0  10    63996.11    68908.99    833.25 o
   2   0  10     6188.92     5726.21     91.41 o
   4   0  10    19794.39    22881.45    303.24 o
   6   0  10     9591.12     8194.58    118.54 o
   8   0  10     2006.47     1391.07     30.32 o
  10   0  10     4600.03     4072.61    113.67 o
  12   0  10      258.50      100.13     22.54 o
  14   0  10     6668.34     6198.41    231.89 o
  16   0  10     1285.13     1362.75     71.79 o
  18   0  10      104.08      201.92     42.93 o
  20   0  10      129.55      199.46     40.80 o
  22   0  10     3793.71     3948.14    176.28 o
 -23   1  10        1.74       10.50     18.21 o
 -21   1  10      290.25      329.96     32.33 o
 -19   1  10        1.95        8.18     13.77 o
 -17   1  10     1862.97     2013.05     86.51 o
 -15   1  10      223.70      271.27     23.43 o
 -13   1  10     1014.52      882.12     40.16 o
 -11   1  10     2710.50     3192.33     59.08 o
  -9   1  10     1606.90     1190.88     27.38 o
  -7   1  10      499.16      846.91     21.73 o
  -5   1  10      458.45      922.58     16.65 o
  -3   1  10     3583.08     4937.29     61.74 o
  -1   1  10     7255.75     5908.86     64.83 o
   1   1  10       19.66       92.81      7.78 o
   3   1  10     4239.78     4919.80     61.89 o
   5   1  10     4052.77     4295.67     75.51 o
   7   1  10     3052.50     3180.82     38.52 o
   9   1  10     1284.29     1167.03     34.77 o
  11   1  10     1899.31     1638.78     67.78 o
  13   1  10      412.91      265.96     23.68 o
  15   1  10     1895.36     2162.32     69.29 o
  17   1  10       47.19      340.83     38.58 o
  19   1  10      298.56      220.51     30.92 o
  21   1  10      928.19      843.11     50.55 o
  23   1  10      474.73      485.06     43.64 o
 -22   2  10       88.23       80.35     21.40 o
 -20   2  10     2191.29     2093.43     71.92 o
 -18   2  10        0.21       21.94     11.98 o
 -16   2  10     1330.68     1577.60     47.81 o
 -14   2  10      171.09      111.96     20.83 o
 -12   2  10      716.39      403.69     31.43 o
 -10   2  10     9607.34    10371.49    145.17 o
  -8   2  10     1430.80     1676.61     37.87 o
  -6   2  10       87.73      150.05     11.22 o
  -4   2  10       90.69      107.25     10.72 o
  -2   2  10     1464.67     1242.69     22.14 o
   0   2  10     4320.29     4635.78     79.40 o
   2   2  10     2356.27     2970.12     42.33 o
   4   2  10        7.25       49.55      7.12 o
   6   2  10     2080.19     1570.72     29.08 o
   8   2  10     1626.18     2177.38     43.73 o
  10   2  10     2733.40     3249.09     59.24 o
  12   2  10     1070.26     1277.13     34.12 o
  14   2  10      176.44      238.86     17.01 o
  16   2  10      307.05      459.83     34.78 o
  18   2  10      572.08      550.86     39.51 o
  20   2  10     1344.26     1358.70     61.47 o
  22   2  10      305.79      216.13     31.96 o
 -21   3  10      621.07      485.91     36.23 o
 -19   3  10        0.03       80.45     22.88 o
 -17   3  10     4298.54     4169.14     90.58 o
 -15   3  10      170.21      253.05     22.15 o
 -13   3  10     1662.81     1667.39     44.51 o
 -11   3  10     4248.18     3507.35     68.11 o
  -9   3  10     1384.83     1926.42    115.02 o
  -7   3  10     5581.49     4687.62     74.34 o
  -5   3  10      702.24      474.68     21.01 o
  -3   3  10        1.49       78.24     17.27 o
  -1   3  10     3448.83     4135.33     52.14 o
   1   3  10      203.66      128.20     13.21 o
   3   3  10     1804.88     1550.90     26.68 o
   5   3  10    11013.03    10452.20    117.99 o
   7   3  10        0.56      112.53      9.52 o
   9   3  10       98.55      127.79     13.01 o
  11   3  10     1400.22     1536.93     54.12 o
  13   3  10      295.15      381.44     21.45 o
  15   3  10     4197.73     3949.23     87.57 o
  17   3  10      172.65      166.75     18.77 o
  19   3  10     1568.70     1610.23     71.27 o
  21   3  10      692.45      585.72     45.89 o
 -20   4  10      541.75      533.92     35.77 o
 -18   4  10      678.27      622.25     38.10 o
 -16   4  10        3.53       49.15     14.37 o
 -14   4  10      987.39     1133.15     45.81 o
 -12   4  10    11502.11    11632.09    204.53 o
 -10   4  10     4596.58     3871.42     74.39 o
  -8   4  10       32.34       64.91     27.53 o
  -6   4  10       50.65       94.55     39.21 o
  -4   4  10     1587.51     1523.34     55.97 o
  -2   4  10    14916.13    14261.77    193.25 o
   0   4  10     3119.42     2936.99     95.22 o
   2   4  10     5292.12     4347.46    117.17 o
   4   4  10     4732.92     4258.04     95.16 o
   6   4  10    14383.12    14621.22    320.85 o
   8   4  10     3115.72     2462.21     64.79 o
  10   4  10      929.45     1160.20     32.79 o
  12   4  10      209.93      285.60     25.58 o
  14   4  10      605.77      657.86     29.46 o
  16   4  10     1182.19     1337.43     45.65 o
  18   4  10      560.58      602.45     33.49 o
  20   4  10      287.76      183.40     25.77 o
 -17   5  10       31.46        3.94     16.38 o
 -15   5  10       48.53       31.32     17.03 o
 -13   5  10     1044.57     1043.19     56.02 o
 -11   5  10        2.09       96.57     25.24 o
  -9   5  10      402.07      516.17     35.90 o
  -7   5  10       27.36      104.23     26.12 o
  -5   5  10      102.05      462.57     50.82 o
  -3   5  10      377.64      269.26     18.10 o
  -1   5  10     2009.93     2043.81     49.13 o
   1   5  10      139.35      306.62     19.88 o
   3   5  10        6.22       19.25     10.74 o
   5   5  10      240.04      308.26     28.90 o
   7   5  10      271.99      365.62     39.12 o
   9   5  10        5.27       11.14     12.98 o
  11   5  10      141.11      183.28     23.02 o
  13   5  10      771.38      876.56     49.07 o
  15   5  10      811.92      648.67     44.70 o
  17   5  10       28.37      200.57     28.11 o
 -14   6  10      461.44      350.51     35.92 o
 -12   6  10      866.05      729.97     59.42 o
 -10   6  10      241.17      203.80     29.74 o
  -8   6  10       31.18       50.48     23.83 o
  -6   6  10      683.04      600.95     42.79 o
  -4   6  10      269.34      219.32     22.09 o
  -2   6  10       85.02      134.49     17.39 o
   0   6  10       23.46      399.19     54.36 o
   2   6  10      256.33      309.51     20.80 o
   4   6  10      808.48      799.59     33.29 o
   6   6  10      588.72      532.34     38.89 o
   8   6  10        6.71       -1.26     12.53 o
  10   6  10      191.64      168.39     26.46 o
  12   6  10      872.62      656.13     38.23 o
  14   6  10      147.71      180.62     24.76 o
  -9   7  10      389.70      406.30     39.76 o
  -7   7  10      143.84      281.89     43.97 o
  -5   7  10       33.10      210.20     29.12 o
  -3   7  10       19.23       83.91     17.90 o
  -1   7  10     1864.53     1770.59    102.39 o
   1   7  10      357.45      422.94     44.98 o
   3   7  10     1151.24     1085.44     46.43 o
   5   7  10     1399.66     1231.26     57.57 o
   7   7  10      309.36      289.22     33.99 o
   9   7  10      139.75      228.32     30.43 o
 -22   1  11     3535.72     3238.68    103.88 o
 -20   1  11      251.54      253.51     28.37 o
 -18   1  11      615.74      680.58     42.03 o
 -16   1  11     4506.61     4514.45    111.94 o
 -14   1  11     2127.72     1971.22     56.75 o
 -12   1  11       65.34       93.21     17.77 o
 -10   1  11     8029.51     7717.73    108.00 o
  -8   1  11    11596.53    11663.93    148.96 o
  -6   1  11     8302.76     8185.34    108.56 o
  -4   1  11    26879.89    27013.54    263.29 o
  -2   1  11    10504.21    10213.48    111.07 o
   0   1  11     2796.13     2615.84     65.91 o
   2   1  11      637.59      542.55     21.82 o
   4   1  11     1192.70     1144.39     21.79 o
   6   1  11      772.39      893.97     18.21 o
   8   1  11     3407.33     3357.59     56.30 o
  10   1  11     6682.68     6591.89    103.53 o
  12   1  11      989.86     1110.73     44.11 o
  14   1  11      199.55      160.12     20.77 o
  16   1  11     6430.64     6401.83    147.93 o
  18   1  11        0.14       19.38     17.24 o
  20   1  11     1452.57     1395.53     65.31 o
  22   1  11        0.59        1.45     18.58 o
 -21   2  11      349.65      288.98     39.31 o
 -19   2  11      902.86      789.20     43.39 o
 -17   2  11     3643.54     3577.68    103.74 o
 -15   2  11      673.18      889.18     32.28 o
 -13   2  11        0.14        7.28      8.37 o
 -11   2  11    16950.01    16068.60    223.87 o
  -9   2  11      173.50      314.45     19.76 o
  -7   2  11    23720.41    23613.74    293.33 o
  -5   2  11       76.85      245.50     19.93 o
  -3   2  11     3032.46     3169.54     42.91 o
  -1   2  11    25856.91    25792.62    274.64 o
   1   2  11     6204.47     6197.54     75.39 o
   3   2  11     3993.79     4021.28     53.72 o
   5   2  11    10740.73    10847.12    121.15 o
   7   2  11     8006.62     7586.12    110.41 o
   9   2  11     5283.54     4911.58     80.84 o
  11   2  11    10412.43    10323.97    197.69 o
  13   2  11     4163.01     3935.71     71.89 o
  15   2  11     7531.05     7978.53    173.74 o
  17   2  11      275.85      301.88     31.51 o
  19   2  11       46.38      107.20     26.69 o
  21   2  11       15.85        6.79     15.98 o
 -20   3  11       43.15       77.62     33.89 o
 -18   3  11       23.19      132.92     19.36 o
 -16   3  11        8.28       29.72     14.35 o
 -14   3  11      316.44      456.46     24.89 o
 -12   3  11      318.49      305.09     34.24 o
 -10   3  11     3285.73     3563.63     91.25 o
  -8   3  11        0.01       78.85     12.22 o
  -6   3  11      848.35      866.39     25.35 o
  -4   3  11       71.16      108.04     14.55 o
  -2   3  11     6094.39     6406.82     93.82 o
   0   3  11     1351.70     1257.68     26.23 o
   2   3  11      138.97       85.36      8.65 o
   4   3  11      333.81      300.36     18.09 o
   6   3  11     2287.77     2351.68     40.54 o
   8   3  11      577.37      524.35     23.62 o
  10   3  11     1402.55     1690.40     44.08 o
  12   3  11     2071.34     1982.37     58.22 o
  14   3  11     3289.17     3073.83     69.85 o
  16   3  11     3557.92     3260.62     78.80 o
  18   3  11     1195.53     1138.94     56.71 o
  20   3  11        1.08       22.61     19.39 o
 -19   4  11      122.72      292.48     27.94 o
 -17   4  11        0.18       19.88     13.88 o
 -15   4  11      120.61      210.36     39.70 o
 -13   4  11       48.90       65.74     15.19 o
 -11   4  11     1473.69     1518.57     52.62 o
  -9   4  11       28.78       84.61     18.69 o
  -7   4  11       73.90      191.67     21.29 o
  -5   4  11      265.16      348.70     40.56 o
  -3   4  11      880.68     1230.92     59.28 o
  -1   4  11      169.27      311.41     19.43 o
   1   4  11       26.35      554.91     28.96 o
   3   4  11     1528.59     1374.40     51.27 o
   5   4  11     1015.27      888.72     32.17 o
   7   4  11     1084.58     1498.26     82.59 o
   9   4  11      136.77      117.78     13.07 o
  11   4  11     2220.48     2014.33     56.69 o
  13   4  11       21.49       15.72     10.68 o
  15   4  11       46.02      115.61     23.52 o
  17   4  11      369.28      313.33     24.84 o
  19   4  11      288.96      333.73     35.31 o
 -16   5  11      239.20      385.92     35.09 o
 -14   5  11       76.91      241.24     32.48 o
 -12   5  11      296.74      493.39     37.83 o
 -10   5  11      117.88      186.96     23.82 o
  -8   5  11       56.29       38.72     17.55 o
  -6   5  11     2521.20     2428.67     92.33 o
  -4   5  11      251.79      295.64     22.51 o
  -2   5  11     2930.16     2803.09     76.42 o
   0   5  11      351.72      382.28     21.52 o
   2   5  11      195.43      183.14     17.37 o
   4   5  11        6.82       64.54     13.27 o
   6   5  11     1851.46     1553.69     42.20 o
   8   5  11       18.40      103.83     20.42 o
  10   5  11       80.65      127.55     20.58 o
  12   5  11      239.69      154.46     22.46 o
  14   5  11      390.67      318.53     33.19 o
  16   5  11     1562.27     1684.57     72.49 o
 -13   6  11        6.18       24.30     16.43 o
 -11   6  11      399.55      388.17     34.89 o
  -9   6  11      105.34      188.95     29.84 o
  -7   6  11     2151.54     2112.52     98.01 o
  -5   6  11       79.51      336.18     48.40 o
  -3   6  11       12.52       49.75     15.81 o
  -1   6  11     5313.65     4848.56    153.73 o
   1   6  11      550.45      559.74     53.12 o
   3   6  11       15.07       51.34     17.76 o
   5   6  11        1.17       84.10     15.82 o
   7   6  11      178.25      266.17     27.22 o
   9   6  11      629.63      740.87     44.21 o
  11   6  11       38.68      170.93     27.43 o
  13   6  11      889.50      878.38     52.76 o
  -8   7  11     1030.32      977.54     56.81 o
  -6   7  11       10.10      112.87     26.44 o
  -4   7  11      981.25      967.75     54.65 o
  -2   7  11       20.67      184.61     23.08 o
   0   7  11     1499.51     1506.79     98.41 o
   2   7  11      108.22      117.71     19.61 o
   4   7  11        4.23       51.15     18.97 o
   6   7  11       93.34      192.59     27.61 o
   8   7  11      957.76      803.00     49.99 o
 -22   0  12      808.62      736.11     65.89 o
 -20   0  12       17.58        0.69     16.23 o
 -18   0  12     7650.02     7040.10    221.56 o
 -16   0  12      211.80      255.27     40.78 o
 -14   0  12     1052.18     1105.93     59.45 o
 -12   0  12      895.62      735.05     45.79 o
 -10   0  12    15247.70    15490.25    363.36 o
  -8   0  12    10263.73     9088.63    328.94 o
  -6   0  12    11587.29    13488.62    201.14 o
  -4   0  12        5.86       60.88     11.07 o
  -2   0  12      196.32      330.07     20.83 o
   0   0  12    21594.36    20062.42    292.93 o
   2   0  12       15.15      106.12     21.62 o
   4   0  12     2726.50     2428.89     52.11 o
   6   0  12       27.58       92.49     19.65 o
   8   0  12    26854.69    26786.94    449.38 o
  10   0  12    11105.66    10325.87    261.76 o
  12   0  12      377.26      577.61     48.16 o
  14   0  12      572.38      885.76     51.93 o
  16   0  12     4465.07     5610.26    205.40 o
  18   0  12      534.06      509.04     57.41 o
  20   0  12     1694.81     1459.48     96.23 o
  22   0  12     1559.37     1463.08    110.04 o
 -21   1  12      152.70      130.97     24.70 o
 -19   1  12      111.51      217.69     24.89 o
 -17   1  12      122.63      131.36     33.47 o
 -15   1  12        8.59       26.76     15.59 o
 -13   1  12      878.10     1270.07     46.27 o
 -11   1  12     3052.38     3525.06    103.11 o
  -9   1  12       54.79      300.77     26.03 o
  -7   1  12      548.55      498.65     20.37 o
  -5   1  12     1237.65     1284.51     25.57 o
  -3   1  12     3064.43     2913.42     47.08 o
  -1   1  12     9031.25     8695.35    100.60 o
   1   1  12      763.39     1099.64     26.27 o
   3   1  12      791.65      589.91     23.29 o
   5   1  12      367.73      223.78     11.60 o
   7   1  12       13.78        6.96      6.21 o
   9   1  12    13316.67    13710.31    209.07 o
  11   1  12      349.80      284.56     20.87 o
  13   1  12       26.70       52.02     15.84 o
  15   1  12      241.46      260.52     42.16 o
  17   1  12     2272.53     2138.44     74.32 o
  19   1  12      153.78      252.17     33.26 o
  21   1  12      629.25      545.24     44.35 o
 -20   2  12      188.42       88.97     27.23 o
 -18   2  12      828.45     1171.19     52.85 o
 -16   2  12      763.95      814.72     53.77 o
 -14   2  12      101.21      146.38     16.19 o
 -12   2  12     1149.23     1302.11     37.63 o
 -10   2  12     3684.93     3114.54     62.93 o
  -8   2  12      368.47      751.17     30.41 o
  -6   2  12      116.23      287.35     17.47 o
  -4   2  12     1499.44     1090.84     22.72 o
  -2   2  12     2156.97     1723.90     31.59 o
   0   2  12      608.44     1042.57     24.28 o
   2   2  12     4154.26     4105.75     78.80 o
   4   2  12     1433.71     1493.85     33.97 o
   6   2  12      563.22      625.77     18.91 o
   8   2  12     7274.06     6957.23    110.60 o
  10   2  12     3232.24     3320.24     63.96 o
  12   2  12      145.65      284.48     26.77 o
  14   2  12       29.50       87.53     17.13 o
  16   2  12      528.95      402.34     35.10 o
  18   2  12      667.82      506.95     41.55 o
  20   2  12       80.62      176.88     31.28 o
 -19   3  12       43.66      210.91     28.25 o
 -17   3  12       32.42       88.45     17.47 o
 -15   3  12      138.13       73.93     15.72 o
 -13   3  12       25.61       73.50     18.79 o
 -11   3  12     2959.22     2464.77     56.79 o
  -9   3  12       10.62       -3.49      8.97 o
  -7   3  12     1540.34     1796.46     42.40 o
  -5   3  12     3459.73     3066.61     59.59 o
  -3   3  12     9271.90     9289.46    141.08 o
  -1   3  12     8448.16     8584.16    109.69 o
   1   3  12       78.59       96.18     12.02 o
   3   3  12     1013.46     1185.43     34.72 o
   5   3  12       23.28      102.72     10.59 o
   7   3  12      293.34      248.81     23.21 o
   9   3  12     5384.74     4607.99     86.11 o
  11   3  12        4.77      370.84     38.28 o
  13   3  12        6.99       49.25     13.02 o
  15   3  12      946.71      861.51     35.27 o
  17   3  12     2204.52     2234.18     87.99 o
  19   3  12      158.73      202.73     32.18 o
 -18   4  12      518.59      444.61     32.08 o
 -16   4  12      355.01      315.60     27.40 o
 -14   4  12     3949.65     3767.49    167.90 o
 -12   4  12      151.17      160.19     17.86 o
 -10   4  12      173.91      282.52     44.68 o
  -8   4  12      239.38      346.91     30.21 o
  -6   4  12     8084.60     7062.71    289.04 o
  -4   4  12     1092.49     1246.53     64.91 o
  -2   4  12      120.85      118.00     17.97 o
   0   4  12     6546.13     6883.55    166.59 o
   2   4  12     1276.43     1021.36     34.45 o
   4   4  12     6213.08     6257.57    110.13 o
   6   4  12     2403.69     2254.70     79.65 o
   8   4  12       55.14       41.84     14.44 o
  10   4  12     2498.89     2659.60     58.71 o
  12   4  12       94.05       69.21     15.76 o
  14   4  12      541.14      373.30     26.00 o
  16   4  12      323.47      223.72     21.83 o
  18   4  12     1029.81     1099.49     60.56 o
 -15   5  12        8.31       40.26     20.94 o
 -13   5  12      336.27      278.73     31.17 o
 -11   5  12       51.32       75.86     29.92 o
  -9   5  12      475.67      343.28     33.54 o
  -7   5  12     1611.99     1536.41     59.70 o
  -5   5  12      175.65      185.28     24.68 o
  -3   5  12       35.87      353.35     33.23 o
  -1   5  12       13.80      191.14     17.94 o
   1   5  12     1035.41      749.67     36.95 o
   3   5  12     1171.89     1399.50     43.26 o
   5   5  12      616.60      366.95     23.12 o
   7   5  12       59.38      142.90     21.26 o
   9   5  12     1611.90     1280.10     49.74 o
  11   5  12      373.15      690.33     51.91 o
  13   5  12       32.87      128.42     24.17 o
  15   5  12      546.26      606.29     44.27 o
 -12   6  12       13.47       -1.14     14.54 o
 -10   6  12       83.88      104.19     27.16 o
  -8   6  12       15.37      290.77     57.72 o
  -6   6  12     1683.95     1955.42     82.67 o
  -4   6  12       11.44       57.24     19.53 o
  -2   6  12       53.99      369.71     31.12 o
   0   6  12       75.84      133.55     21.23 o
   2   6  12       84.98       76.92     16.82 o
   4   6  12     1630.06     1385.51     49.28 o
   6   6  12      189.22      234.72     38.01 o
   8   6  12      255.93      388.05     33.44 o
  10   6  12       20.58       20.72     18.50 o
  12   6  12       14.18       73.24     22.63 o
  -5   7  12        0.46      148.07     29.63 o
  -3   7  12      310.53      353.95     38.28 o
  -1   7  12     1174.77     1082.91     66.37 o
   1   7  12       12.22       58.92     19.40 o
   3   7  12       17.68       57.61     16.95 o
   5   7  12      337.58      459.45     35.66 o
 -20   1  13      192.02      192.92     26.70 o
 -18   1  13      129.49      177.66     27.29 o
 -16   1  13     1583.19     1854.46     69.25 o
 -14   1  13     1526.24     1703.39     60.55 o
 -12   1  13     2392.48     2242.82     59.43 o
 -10   1  13     9834.33     9796.00    227.41 o
  -8   1  13     3322.21     3511.18     65.51 o
  -6   1  13     2056.35     2035.64     43.44 o
  -4   1  13      979.93      929.85     23.52 o
  -2   1  13      811.75      874.46     22.52 o
   0   1  13     1775.59     1852.24     33.68 o
   2   1  13     1828.93     1814.91     34.54 o
   4   1  13     6391.95     6740.39     88.03 o
   6   1  13       12.84       43.10     11.53 o
   8   1  13      762.74      897.53     36.40 o
  10   1  13     5236.35     5082.70     86.44 o
  12   1  13      216.34      258.70     30.35 o
  14   1  13     1006.44     1040.55     67.37 o
  16   1  13      235.92      287.41     32.07 o
  18   1  13      302.46      345.66     37.62 o
  20   1  13       48.01       90.30     25.79 o
 -19   2  13      767.93      691.95     47.17 o
 -17   2  13     1946.28     1725.89     74.46 o
 -15   2  13      656.07      736.38     40.79 o
 -13   2  13     1913.73     1992.64     65.15 o
 -11   2  13      451.53      450.80     28.22 o
  -9   2  13     1578.72     1743.99     45.01 o
  -7   2  13     4933.90     4830.76     83.75 o
  -5   2  13      885.81      795.80     43.13 o
  -3   2  13      397.97      449.24     18.62 o
  -1   2  13      335.59      429.27     45.33 o
   1   2  13       84.08      116.27     10.79 o
   3   2  13      690.03      602.19     21.46 o
   5   2  13     1093.47     1165.20     26.73 o
   7   2  13    12539.74    12582.34    185.34 o
   9   2  13      486.84      597.67     28.03 o
  11   2  13     3892.82     3978.01     76.39 o
  13   2  13      670.40      720.63     44.66 o
  15   2  13      441.95      436.45     35.30 o
  17   2  13       30.97       42.58     18.69 o
  19   2  13     1119.13     1054.79     62.02 o
 -18   3  13     1059.76      971.07     51.67 o
 -16   3  13      479.13      388.38     25.84 o
 -14   3  13        5.07       18.14     12.63 o
 -12   3  13      513.64      464.98     38.99 o
 -10   3  13     2505.68     2331.20    118.84 o
  -8   3  13     2765.72     2890.32     63.54 o
  -6   3  13     9137.74     8447.63    210.31 o
  -4   3  13     3646.71     3386.41     62.96 o
  -2   3  13      704.98      812.29     28.03 o
   0   3  13        0.82       49.52      9.37 o
   2   3  13     2703.43     2712.41     46.37 o
   4   3  13     2069.08     1980.87     72.29 o
   6   3  13      634.74      602.62     19.85 o
   8   3  13       29.14      119.10     27.38 o
  10   3  13     9142.15     8369.79    144.27 o
  12   3  13      318.69      260.70     23.35 o
  14   3  13      388.01      483.70     26.30 o
  16   3  13      661.15      586.27     38.88 o
  18   3  13        0.39       15.62     21.27 o
 -17   4  13      713.75      826.65     48.90 o
 -15   4  13      274.28      645.76     56.22 o
 -13   4  13      305.18      630.81     40.84 o
 -11   4  13        9.45       61.47     52.47 o
  -9   4  13      269.70      270.87     27.42 o
  -7   4  13      192.50      487.82     56.45 o
  -5   4  13       13.98      339.05     27.64 o
  -3   4  13      777.71      952.74     42.54 o
  -1   4  13        8.08       74.77     17.70 o
   1   4  13        3.89      279.83     26.66 o
   3   4  13      756.81     1184.65     40.09 o
   5   4  13       32.53       50.55     15.45 o
   7   4  13     1657.50     1522.40     50.06 o
   9   4  13        5.92      237.32     82.55 o
  11   4  13       31.80       42.53     18.25 o
  13   4  13       51.58       99.66     22.10 o
  15   4  13        0.87       33.26     17.82 o
  17   4  13       21.14      124.09     32.55 o
 -14   5  13       38.29      130.23     28.63 o
 -12   5  13      179.87      183.14     33.15 o
 -10   5  13     1371.05     1396.19     61.07 o
  -8   5  13     1305.54     1435.28     63.92 o
  -6   5  13     1376.55     1190.28     52.62 o
  -4   5  13      379.11      444.64     62.40 o
  -2   5  13     1298.97     1205.18     38.48 o
   0   5  13      239.54      324.62     22.08 o
   2   5  13      859.77      840.65     34.09 o
   4   5  13      659.11      556.29     29.70 o
   6   5  13      287.85      254.21     34.04 o
   8   5  13        8.86      257.19     26.04 o
  10   5  13     2714.92     2744.00     87.31 o
  12   5  13       12.00       27.09     16.40 o
  14   5  13       14.62       12.64     17.68 o
 -11   6  13      107.88       76.77     26.68 o
  -9   6  13      437.63      468.55     42.78 o
  -7   6  13      817.70      849.62     49.58 o
  -5   6  13      147.48      258.97     30.76 o
  -3   6  13       58.66      216.81     30.36 o
  -1   6  13        0.16       45.64     14.57 o
   1   6  13        8.56        4.18     10.48 o
   3   6  13     1518.16     1343.96     52.02 o
   5   6  13      411.69      432.66     34.33 o
   7   6  13      658.68      681.30     42.27 o
   9   6  13      623.41      447.44     38.04 o
 -20   0  14     1601.33     1828.48    122.82 o
 -18   0  14     3217.78     3552.03    154.72 o
 -16   0  14      285.90      272.18     37.35 o
 -14   0  14        1.90       68.81     24.05 o
 -12   0  14     1776.35     1986.52     89.93 o
 -10   0  14     8435.53     8732.82    247.99 o
  -8   0  14    12988.00    13295.88    342.46 o
  -6   0  14      279.69      288.66     29.93 o
  -4   0  14       13.63       36.47     12.53 o
  -2   0  14      675.50      770.54     39.41 o
   0   0  14    26139.27    27548.44    442.84 o
   2   0  14       59.17      129.63     20.13 o
   4   0  14     1932.27     1513.64     46.59 o
   6   0  14      434.26      260.16     46.67 o
   8   0  14    25542.84    26643.93    569.98 o
  10   0  14     7790.63     6989.93    201.18 o
  12   0  14     1032.58     1151.59     74.19 o
  14   0  14       77.97      144.27     56.01 o
  16   0  14     1182.79     1042.48     70.12 o
  18   0  14      881.62      865.96     72.71 o
  20   0  14     2820.72     3178.39    156.98 o
 -19   1  14       35.28       14.96     31.91 o
 -17   1  14     1107.57     1265.58     58.92 o
 -15   1  14      198.35      233.89     29.98 o
 -13   1  14      245.81      249.09     23.48 o
 -11   1  14      101.80       62.08     26.85 o
  -9   1  14     4290.45     3513.12     99.20 o
  -7   1  14       11.37      149.06     21.88 o
  -5   1  14      576.50      420.86     32.49 o
  -3   1  14       61.77       44.29     15.98 o
  -1   1  14        3.69       40.49      9.55 o
   1   1  14      378.90      415.38     18.32 o
   3   1  14      258.54      358.11     17.34 o
   5   1  14      928.33      918.24     26.63 o
   7   1  14      522.62      636.19     26.56 o
   9   1  14       94.75      232.76     17.42 o
  11   1  14     1182.98     1055.61     41.98 o
  13   1  14       14.14       79.43     18.29 o
  15   1  14      333.71      216.88     27.58 o
  17   1  14      969.55      768.37     48.49 o
  19   1  14      222.02      185.63     30.97 o
 -18   2  14     2411.91     2138.44     82.55 o
 -16   2  14       11.97        8.03     16.51 o
 -14   2  14      321.76      513.85     49.31 o
 -12   2  14     2141.81     1873.88     60.32 o
 -10   2  14     2735.60     2418.47     56.03 o
  -8   2  14     3854.61     4040.15     81.19 o
  -6   2  14      727.51      966.09     34.19 o
  -4   2  14        1.51       71.24     22.45 o
  -2   2  14     1602.53     1350.03     32.38 o
   0   2  14      285.81      132.10     12.60 o
   2   2  14      173.92      435.60     25.93 o
   4   2  14        2.99      109.56     11.69 o
   6   2  14       42.35      146.26     17.15 o
   8   2  14     3803.36     3231.95     71.12 o
  10   2  14     1679.25     1991.87     77.35 o
  12   2  14     1019.79      786.67     42.86 o
  14   2  14      465.45      460.18     34.01 o
  16   2  14      283.70      305.35     31.48 o
  18   2  14      539.16      442.48     43.73 o
 -17   3  14      130.07      142.92     25.81 o
 -15   3  14        0.25       76.16     29.04 o
 -13   3  14       19.46       59.88     14.43 o
 -11   3  14      182.80      271.06     21.25 o
  -9   3  14     4537.09     4929.60     96.56 o
  -7   3  14     1444.99     2435.84    123.22 o
  -5   3  14      426.24      652.44     46.67 o
  -3   3  14      256.33      135.66     11.86 o
  -1   3  14      216.49      247.67     14.83 o
   1   3  14      216.29      249.06     20.21 o
   3   3  14      668.94      776.67     33.35 o
   5   3  14     1792.02     1680.95     36.42 o
   7   3  14      177.55      137.67     14.46 o
   9   3  14        0.31      100.33     15.30 o
  11   3  14      366.41      547.62     28.26 o
  13   3  14      236.81      364.58     24.97 o
  15   3  14     1999.32     1987.61     81.60 o
  17   3  14      629.70      688.47     46.56 o
 -16   4  14      226.87      384.02     37.89 o
 -14   4  14      721.58      574.40     42.49 o
 -12   4  14      214.64      193.95     28.65 o
 -10   4  14       39.24       95.00     16.92 o
  -8   4  14       55.25      138.29     23.05 o
  -6   4  14      217.86      246.81     29.10 o
  -4   4  14      698.25      602.68     34.54 o
  -2   4  14       64.97       24.56     10.82 o
   0   4  14     2230.03     1748.08     52.75 o
   2   4  14     1538.13     1679.73     93.00 o
   4   4  14       86.88      165.21     17.66 o
   6   4  14      673.57      948.10     60.56 o
   8   4  14     1534.54     1392.12     54.98 o
  10   4  14     2077.44     1730.98     64.63 o
  12   4  14      113.87      179.06     25.04 o
  14   4  14        3.59       41.94     17.24 o
  16   4  14     2429.84     2367.82    110.82 o
 -13   5  14       13.43       42.00     22.15 o
 -11   5  14      101.44      192.41     33.13 o
  -9   5  14      140.01      301.48     37.25 o
  -7   5  14        4.29      152.71     26.83 o
  -5   5  14      379.21      358.85     34.71 o
  -3   5  14      123.19      145.41     22.14 o
  -1   5  14       34.56      147.10     17.67 o
   1   5  14      999.91      903.83     50.00 o
   3   5  14      587.40      793.21     49.35 o
   5   5  14      799.57      747.12     49.60 o
   7   5  14      781.03      825.68     48.73 o
   9   5  14      132.23      182.53     28.23 o
  11   5  14      214.27      323.74     33.79 o
  13   5  14      602.04      472.47     35.68 o
  -8   6  14      276.80      536.04     58.15 o
  -6   6  14      858.23      875.51     56.98 o
  -4   6  14     1295.09     1275.61     60.29 o
  -2   6  14       33.07      112.61     26.38 o
   0   6  14       20.81       40.73     22.08 o
   2   6  14      101.80      520.86     58.10 o
   4   6  14       95.15      300.37     32.18 o
   6   6  14       69.43       19.55     14.81 o
   8   6  14      313.33      386.40     38.83 o
 -18   1  15       16.87      123.70     26.74 o
 -16   1  15     1033.40     1186.98     54.28 o
 -14   1  15      987.24      974.89     47.74 o
 -12   1  15       12.49       13.52     13.01 o
 -10   1  15      127.58      124.12     20.77 o
  -8   1  15       95.60      150.58     28.76 o
  -6   1  15     4242.35     4114.92     78.93 o
  -4   1  15      386.37      392.36     25.12 o
  -2   1  15      375.88      301.76     16.26 o
   0   1  15     1990.80     2024.66     41.13 o
   2   1  15     4405.22     4314.28     70.52 o
   4   1  15     5973.10     6030.52     91.16 o
   6   1  15      128.67      123.46     12.64 o
   8   1  15      859.39      922.51     31.93 o
  10   1  15      134.13      115.88     20.55 o
  12   1  15      485.95      481.65     37.01 o
  14   1  15        0.66       26.71     16.55 o
  16   1  15       39.08       46.62     21.64 o
  18   1  15     2154.98     2327.99     91.78 o
 -17   2  15       47.95       94.83     26.46 o
 -15   2  15     2205.48     2386.36     83.29 o
 -13   2  15      983.98      897.86     53.04 o
 -11   2  15       95.90      127.71     15.43 o
  -9   2  15     1402.19     1371.26     41.78 o
  -7   2  15     7956.86     7949.31    137.14 o
  -5   2  15     2830.03     2795.66     63.27 o
  -3   2  15     3236.21     3208.01     64.42 o
  -1   2  15      687.27      794.46     24.46 o
   1   2  15    29236.13    28286.49    347.45 o
   3   2  15       99.04      155.07     14.21 o
   5   2  15       94.07      107.48     12.28 o
   7   2  15     1858.65     1871.81     47.09 o
   9   2  15     4693.87     4809.69     96.18 o
  11   2  15     2460.28     2294.67     56.55 o
  13   2  15        2.09       68.24     23.68 o
  15   2  15      139.19      165.71     27.39 o
  17   2  15     1705.37     1666.15     71.60 o
 -16   3  15     1253.84     1028.03     54.29 o
 -14   3  15     2015.04     2058.29     70.18 o
 -12   3  15       19.53       17.95     11.88 o
 -10   3  15       92.87       99.41     16.10 o
  -8   3  15     3443.76     3391.76     79.66 o
  -6   3  15     1432.63     1547.50     46.99 o
  -4   3  15     2584.54     2558.64     64.67 o
  -2   3  15     2103.47     1951.43     42.08 o
   0   3  15      615.93      541.19     35.37 o
   2   3  15     4872.03     4766.54     78.70 o
   4   3  15        8.49      131.31     14.21 o
   6   3  15       29.86       19.22      9.96 o
   8   3  15       19.30       41.24     12.97 o
  10   3  15      739.37      693.41     31.92 o
  12   3  15      421.60      447.03     27.32 o
  14   3  15        0.43      194.97     27.45 o
  16   3  15     1263.44     1177.14     61.28 o
 -15   4  15       81.52      118.22     30.97 o
 -13   4  15       40.97       97.17     23.29 o
 -11   4  15       83.39      115.79     26.18 o
  -9   4  15        0.02      235.49     36.45 o
  -7   4  15      334.68      307.48     29.41 o
  -5   4  15        3.53      244.44     27.83 o
  -3   4  15      350.56      342.01     31.07 o
  -1   4  15      500.05      464.03     27.24 o
   1   4  15      809.66      762.85     33.49 o
   3   4  15      675.90      832.18     40.59 o
   5   4  15       58.16      103.10     17.65 o
   7   4  15       56.27       63.51     20.08 o
   9   4  15      217.80      425.58     34.46 o
  11   4  15      154.31      330.34     33.12 o
  13   4  15      115.44      244.79     29.58 o
 -10   5  15      232.41      302.02     40.28 o
  -8   5  15      579.09      681.21     50.06 o
  -6   5  15      203.97      415.84     41.11 o
  -4   5  15      380.51      573.39     53.04 o
  -2   5  15     1215.89     1192.94     54.92 o
   0   5  15       14.84       12.54     11.73 o
   2   5  15     1105.40     1259.32     82.30 o
   4   5  15      366.71      531.86     33.46 o
   6   5  15      104.21       82.65     25.56 o
   8   5  15      217.61      159.70     25.37 o
  10   5  15      459.07      434.53     38.94 o
  -5   6  15      419.12      613.54    110.60 o
  -3   6  15       15.75       46.43     21.05 o
  -1   6  15        9.26       49.36     22.32 o
   1   6  15     2601.09     2482.10     89.26 o
   3   6  15      556.64      559.33     39.94 o
   5   6  15        0.71       70.35     25.27 o
 -18   0  16      479.26      490.14     63.20 o
 -16   0  16       57.24      146.91     37.86 o
 -14   0  16     2649.32     2841.28    130.96 o
 -12   0  16     3136.48     3131.54    123.95 o
 -10   0  16     6164.44     7223.07    248.10 o
  -8   0  16     4266.07     5102.10    168.92 o
  -6   0  16     6216.42     7116.08    219.84 o
  -4   0  16     8285.28     7315.97    162.50 o
  -2   0  16     5399.63     6054.62    136.10 o
   0   0  16     1348.45     1035.99     53.16 o
   2   0  16    11065.77    11433.31    227.20 o
   4   0  16     1378.32     1282.85     79.57 o
   6   0  16     1960.38     1811.71     80.66 o
   8   0  16      587.32      460.65     40.89 o
  10   0  16      163.30      259.58     40.29 o
  12   0  16     3860.44     4265.18    159.93 o
  14   0  16     2743.94     2870.33    238.28 o
  16   0  16      199.61      366.97    128.23 o
 -17   1  16      116.46       59.02     23.32 o
 -15   1  16     1802.79     1275.98     56.50 o
 -13   1  16      158.53      120.29     23.74 o
 -11   1  16      178.93      197.79     24.22 o
  -9   1  16        0.09        5.98     11.86 o
  -7   1  16        0.86       17.22     10.89 o
  -5   1  16     2592.39     2598.29     58.98 o
  -3   1  16        9.59       42.73     10.88 o
  -1   1  16       16.23       79.87     12.49 o
   1   1  16       15.17      116.98     16.77 o
   3   1  16     4889.16     4550.18     75.95 o
   5   1  16      244.55      321.73     18.44 o
   7   1  16      459.73      389.51     25.69 o
   9   1  16       64.79       33.18     15.20 o
  11   1  16     2653.30     2363.44     75.76 o
  13   1  16      634.17      657.63     46.47 o
  15   1  16      266.12      304.28     33.88 o
  17   1  16      559.53      504.14     48.68 o
 -16   2  16      318.37      370.09     37.06 o
 -14   2  16       31.79       60.17     20.94 o
 -12   2  16      146.73      282.54     33.33 o
 -10   2  16        2.58        0.07      8.96 o
  -8   2  16     1425.65     1115.26     38.07 o
  -6   2  16      970.94     1390.59     44.25 o
  -4   2  16      468.99      725.83     32.84 o
  -2   2  16     1815.55     1254.21     33.39 o
   0   2  16     1305.07     1199.07     35.88 o
   2   2  16       27.19       38.84     11.52 o
   4   2  16        0.46       36.57      9.54 o
   6   2  16      530.57      560.37     27.69 o
   8   2  16      589.12      757.59     31.84 o
  10   2  16     3182.75     2840.56     66.21 o
  12   2  16      931.34      921.30     48.32 o
  14   2  16        4.84       17.69     16.55 o
  16   2  16      142.93      264.29     34.37 o
 -15   3  16     2271.53     2503.71     88.15 o
 -13   3  16      490.06      685.43     40.01 o
 -11   3  16      477.40      573.73     48.04 o
  -9   3  16       31.95      115.89     16.30 o
  -7   3  16     1013.05     1012.65     37.70 o
  -5   3  16      190.75      341.22     23.08 o
  -3   3  16        6.60       96.64     16.74 o
  -1   3  16        4.08       89.85     12.69 o
   1   3  16       99.07       89.08     13.37 o
   3   3  16     2776.87     3281.93     61.68 o
   5   3  16      322.81      575.45     26.14 o
   7   3  16      582.15      705.18     31.73 o
   9   3  16      113.40      193.17     22.95 o
  11   3  16     2809.10     2725.27     72.21 o
  13   3  16      689.50      703.35     44.34 o
  15   3  16     1360.51     1191.46    124.22 o
 -12   4  16      375.14      256.56     30.06 o
 -10   4  16     1895.49     1543.50     67.28 o
  -8   4  16      683.20      868.68     48.79 o
  -6   4  16    10341.87     9334.30    219.54 o
  -4   4  16     2011.44     2121.24     76.22 o
  -2   4  16      559.83      608.36     37.05 o
   0   4  16      713.00      756.14     53.00 o
   2   4  16     6753.55     6210.20    125.07 o
   4   4  16      511.29      482.64     32.55 o
   6   4  16        1.51       -6.76     12.12 o
   8   4  16      878.99      960.58     81.83 o
  10   4  16     1478.36     1509.84     63.12 o
  12   4  16     4728.20     4070.57    120.51 o
  -9   5  16      462.16      427.66     37.77 o
  -7   5  16      368.81      449.43     44.58 o
  -5   5  16     2264.48     2265.25     94.28 o
  -3   5  16      480.27      484.40     41.12 o
  -1   5  16       45.97       95.15     25.53 o
   1   5  16      754.54      649.63     83.68 o
   3   5  16      664.69      738.08     64.06 o
   5   5  16      161.31      103.68     22.25 o
   7   5  16        2.12      164.79     31.48 o
   9   5  16      151.20      127.85     26.50 o
 -16   1  17     1638.65     1749.55     72.79 o
 -14   1  17     3932.04     3594.74    112.74 o
 -12   1  17      275.42      359.87     42.76 o
 -10   1  17      356.67      426.92     31.92 o
  -8   1  17       85.60       88.22     18.70 o
  -6   1  17      537.13      412.59     24.01 o
  -4   1  17     8969.20     9203.88    162.41 o
  -2   1  17      982.59     1021.72     32.58 o
   0   1  17      478.29      442.73     22.12 o
   2   1  17       39.12       82.55     18.61 o
   4   1  17     5436.75     5447.05     91.94 o
   6   1  17     1178.24     1191.79     41.97 o
   8   1  17      318.61      324.15     21.38 o
  10   1  17      148.47      204.81     24.63 o
  12   1  17     4308.87     4393.80    127.86 o
  14   1  17     1675.93     1680.02     77.59 o
  16   1  17      332.71      415.79     39.76 o
 -15   2  17      213.21      245.61     31.31 o
 -13   2  17     2328.48     2201.81     83.04 o
 -11   2  17      313.18      431.48     35.48 o
  -9   2  17     1679.88     1595.98     74.70 o
  -7   2  17      498.47      474.74     37.26 o
  -5   2  17     6762.64     6624.16    128.04 o
  -3   2  17     2377.44     2417.35     63.35 o
  -1   2  17       73.02       98.29     26.89 o
   1   2  17     2908.07     2973.32     60.03 o
   3   2  17     1729.37     1676.54     42.49 o
   5   2  17     1242.32     1295.30     45.10 o
   7   2  17     1009.63     1015.49     37.66 o
   9   2  17      738.66      648.90     30.69 o
  11   2  17       21.34       94.01     28.36 o
  13   2  17     1240.90     1270.52     64.36 o
  15   2  17      997.93     1037.96     55.75 o
 -14   3  17      430.00      528.25     57.21 o
 -12   3  17        4.27       73.64     32.18 o
 -10   3  17      286.35      315.10     32.36 o
  -8   3  17      401.91      392.54     25.65 o
  -6   3  17     1430.41     1406.18     48.48 o
  -4   3  17      672.06      601.92     31.47 o
  -2   3  17     1771.96     1463.81     52.94 o
   0   3  17      225.60      238.79     17.69 o
   2   3  17     1631.10     1552.26     42.66 o
   4   3  17      521.71      517.11     23.92 o
   6   3  17     1211.96     1086.87     39.19 o
   8   3  17       25.45       97.15     17.96 o
  10   3  17      116.10      186.65     24.06 o
  12   3  17     1517.35     1489.29    117.38 o
 -11   4  17      387.22      318.18     29.99 o
  -9   4  17        0.41       27.02     18.91 o
  -7   4  17      249.88      734.72     53.54 o
  -5   4  17        3.71      226.53     31.95 o
  -3   4  17      708.98      819.88     46.00 o
  -1   4  17        0.33       -0.47     17.87 o
   1   4  17        5.49       50.03     16.06 o
   3   4  17        4.05       54.15     15.75 o
   5   4  17      155.96      127.72     23.38 o
   7   4  17       48.44      138.18     25.05 o
   9   4  17      118.59      165.92     28.97 o
  -6   5  17      217.60      342.97     41.10 o
  -4   5  17      476.29      540.28     43.46 o
  -2   5  17       14.36       78.44     30.87 o
   0   5  17      911.85      782.01     48.79 o
   2   5  17      320.45      356.01     43.19 o
   4   5  17      151.51      139.27     24.91 o
 -14   0  18       55.15      202.58     43.32 o
 -12   0  18      768.65      925.96     79.58 o
 -10   0  18      204.70      188.07     41.76 o
  -8   0  18      338.98      303.07     38.52 o
  -6   0  18        0.68       66.13     57.97 o
  -4   0  18     4035.46     3511.51    167.97 o
  -2   0  18      623.11      504.01     44.45 o
   0   0  18        2.69        8.10     13.55 o
   2   0  18      290.38      504.04     39.84 o
   4   0  18       79.34      178.64     24.07 o
   6   0  18     3903.63     4011.72    109.01 o
   8   0  18      557.45      631.25     59.94 o
  10   0  18        1.43      -24.24     22.72 o
  12   0  18     3062.89     3047.90    156.01 o
  14   0  18      388.18      439.51     59.56 o
 -13   1  18      177.52      260.90     36.66 o
 -11   1  18      379.03      351.78     35.14 o
  -9   1  18      415.09      592.87     41.53 o
  -7   1  18        6.04       36.19     17.15 o
  -5   1  18      212.84      346.33     27.02 o
  -3   1  18     1893.61     1667.06     50.12 o
  -1   1  18      170.60      248.21     19.25 o
   1   1  18       63.60      109.67     14.99 o
   3   1  18      461.76      447.58     29.59 o
   5   1  18     5576.50     5546.51    101.80 o
   7   1  18     1399.19     1296.86     46.09 o
   9   1  18       64.61       38.03     18.31 o
  11   1  18       40.16       13.28     16.75 o
  13   1  18     1537.72     1906.35     84.05 o
 -12   2  18       40.18      142.80     26.82 o
 -10   2  18     1143.97      991.87     49.23 o
  -8   2  18      740.64      569.38     32.52 o
  -6   2  18      426.77      352.06     26.94 o
  -4   2  18      245.84      322.40     24.94 o
  -2   2  18      618.47      766.53     34.20 o
   0   2  18     1812.14     1499.81     46.56 o
   2   2  18      133.87      136.26     22.36 o
   4   2  18       36.22      162.35     27.28 o
   6   2  18        1.80      128.37     19.72 o
   8   2  18      249.36      208.19     20.94 o
  10   2  18      196.53      188.73     27.58 o
  12   2  18      298.83      396.81     38.18 o
 -11   3  18     1235.08     1480.85     87.38 o
  -9   3  18     2372.54     2051.91    119.77 o
  -7   3  18       15.88        5.93     14.25 o
  -5   3  18      104.98       61.59     19.41 o
  -3   3  18     3588.82     3726.58    103.49 o
  -1   3  18       13.58       17.93     13.97 o
   1   3  18      794.21      921.51     42.04 o
   3   3  18      494.16      482.28     28.54 o
   5   3  18     2956.49     2574.94     69.68 o
   7   3  18      638.69      866.64     38.99 o
   9   3  18       74.55      171.26     41.07 o
  11   3  18      175.61      253.75     42.15 o
  -8   4  18       39.74       44.63     21.84 o
  -6   4  18      609.72      686.81     48.12 o
  -4   4  18     1916.55     2056.78     83.66 o
  -2   4  18      236.46      263.67     32.44 o
   0   4  18      620.41      752.08     61.84 o
   2   4  18        5.25       20.71     15.64 o
   4   4  18        1.27        3.06     13.24 o
   6   4  18     3522.77     3072.73     99.63 o
 -12   1  19     1683.82     1867.93     81.25 o
 -10   1  19      440.39      514.22     41.67 o
  -8   1  19      546.83      655.97     41.88 o
  -6   1  19      419.44      498.93     36.81 o
  -4   1  19     1031.13     1000.92     40.28 o
  -2   1  19      501.16      440.76     28.96 o
   0   1  19     1817.99     1713.17     53.21 o
   2   1  19     2287.32     2248.91     55.35 o
   4   1  19     1299.78     1432.80     44.28 o
   6   1  19      926.32     1012.75     43.67 o
   8   1  19      615.39      683.45     45.16 o
  10   1  19        3.98       25.78     17.99 o
  12   1  19        0.29       63.68     40.56 o
 -11   2  19      575.48      541.36     42.74 o
  -9   2  19        4.30       19.74     16.73 o
  -7   2  19       19.12       42.41     17.15 o
  -5   2  19      109.29      107.09     18.75 o
  -3   2  19        4.21       23.09     14.90 o
  -1   2  19       10.27       22.80     14.93 o
   1   2  19       23.27       62.20     15.32 o
   3   2  19      180.59      253.41     20.01 o
   5   2  19     2445.51     2320.13     63.21 o
   7   2  19     4736.96     4888.46    112.21 o
   9   2  19      113.06      195.58     28.99 o
  -8   3  19      450.22      450.42     37.37 o
  -6   3  19      210.12      182.56     26.81 o
  -4   3  19        9.82       70.63     24.64 o
  -2   3  19     1002.51     1054.01     53.21 o
   0   3  19      158.21      234.90     26.90 o
   2   3  19      905.14      748.83     41.95 o
   4   3  19      212.98      320.91     30.52 o
   6   3  19     1224.92     1127.92     56.96 o
   8   3  19      480.09      453.56     35.60 o
  -3   4  19        1.25       -1.27     16.31 o
  -1   4  19       26.28      442.14     41.27 o
   1   4  19        8.51        6.25     26.09 o
 -10   0  20     1831.82     1430.44    123.81 o
  -8   0  20      117.45      116.02     39.30 o
  -6   0  20     2030.02     2168.74    117.07 o
  -4   0  20     1148.95      950.16     74.88 o
  -2   0  20     3000.11     3240.60    131.49 o
   0   0  20     3107.28     3301.04    125.17 o
   2   0  20      231.39      228.29     28.89 o
   4   0  20     2162.62     2187.52     85.01 o
   6   0  20     1675.08     1681.98    100.58 o
   8   0  20     1005.47     1071.10     77.41 o
  -9   1  20        6.71       18.68     18.34 o
  -7   1  20      549.94      596.78     41.22 o
  -5   1  20      101.80      171.95     25.45 o
  -3   1  20     1445.80     1631.40     64.62 o
  -1   1  20       20.40       69.64     17.22 o
   1   1  20      353.34      242.86     23.83 o
   3   1  20     1429.80     1047.83     38.11 o
   5   1  20        3.40       56.37     17.21 o
   7   1  20       34.26       84.29     24.26 o
   9   1  20        0.04       19.36     19.69 o
  -8   2  20      109.29      102.11     24.22 o
  -6   2  20       17.81        6.19     16.15 o
  -4   2  20       42.90       71.39     17.30 o
  -2   2  20      557.62      608.67     34.82 o
   0   2  20      527.81      569.58     34.52 o
   2   2  20       36.60       17.58     11.27 o
   4   2  20      119.04      137.12     19.71 o
   6   2  20       31.97       72.61     18.17 o
  -3   3  20      554.19      568.38     44.26 o
  -1   3  20      159.81      189.98     40.23 o
   1   3  20      802.52      829.12     52.33 o
   3   3  20      293.07      398.86     43.03 o
  -4   1  21       97.85      113.78     25.48 o
  -2   1  21     1268.96     1128.65     52.59 o
   0   1  21       40.09       57.07     17.26 o
   2   1  21      161.58      104.98     16.90 o
   4   1  21     3096.55     3039.15     85.70 o
 
#==============================================================================
