# Supplementary material for: Aniline–phenol recognition: from solution through supramolecular synthons to cocrystals
Source: IUCrJ. 2014 Jun 12;1(Pt 4):228–39. doi: 10.1107/S2052252514012081 (PMC4107923; doi:10.1107/S2052252514012081)
Supplement: Supplementary file 7 [file m-01-00228-15sup8.fcf]

data_15
#==============================================================================

_shelx_title ' datam in P-1'
_shelx_refln_list_code          3
_shelx_F_calc_maximum       87.85
_exptl_crystal_F_000       358.00
_reflns_d_resolution_high  0.7701
 
loop_
 _symmetry_equiv_pos_as_xyz
 'x, y, z'
 '-x, -y, -z'
 
_cell_length_a     7.0681
_cell_length_b     9.5008
_cell_length_c    11.4095
_cell_angle_alpha  85.402
_cell_angle_beta   83.071
_cell_angle_gamma  71.211
 
loop_
 _refln_index_h
 _refln_index_k
 _refln_index_l
 _refln_F_meas
 _refln_F_sigma
 _refln_A_calc
 _refln_B_calc
   1   0   0     14.4122      0.1039     13.5597      0.0000
   2   0   0     20.3464      0.2086     19.7023      0.0000
   3   0   0      3.3561      0.0919     -3.4959      0.0000
   4   0   0      5.3717      0.1090      5.5877      0.0000
   5   0   0      5.4798      0.1158      6.0623      0.0000
   6   0   0      6.6808      0.1290      7.5896      0.0000
   7   0   0      5.2049      0.1522      5.4291      0.0000
   8   0   0      5.5560      0.2259      5.4171      0.0000
  -8   1   0      3.0986      0.6058     -3.7519      0.0000
  -7   1   0      2.1776      0.8495     -2.5282      0.0000
  -6   1   0     15.6240      0.1557     15.3001      0.0000
  -5   1   0     18.1461      0.1431     18.0908      0.0000
  -4   1   0      0.5135      0.4551      0.7721      0.0000
  -3   1   0     20.3340      0.1143    -20.2195      0.0000
  -2   1   0      3.1604      0.1387      3.4519      0.0000
  -1   1   0     12.7737      0.0520     13.5803      0.0000
   1   1   0     26.8038      0.1304     30.6325      0.0000
   2   1   0     56.0396      0.2261    -55.8590      0.0000
   3   1   0      2.7231      0.2534      2.7255      0.0000
   4   1   0      7.6139      0.0793      7.2889      0.0000
   5   1   0      0.4010      0.4119     -0.2680      0.0000
   6   1   0     16.8475      0.2124    -16.7257      0.0000
   7   1   0     11.8933      0.2869    -11.5417      0.0000
   8   1   0      3.5266      0.2310     -3.4212      0.0000
  -8   2   0      0.6501      0.8087      1.0063      0.0000
  -7   2   0      1.3970      0.4532     -1.2040      0.0000
  -6   2   0      0.5932      0.4683     -1.0797      0.0000
  -5   2   0      1.8856      0.3897      1.1846      0.0000
  -4   2   0      7.4195      0.1096     -7.1093      0.0000
  -3   2   0      3.1242      0.1391      3.9300      0.0000
  -2   2   0     29.7539      0.1366     30.0109      0.0000
  -1   2   0     13.4720      0.0694     12.6891      0.0000
   0   2   0     31.5791      0.1772    -30.8274      0.0000
   1   2   0     40.6859      0.1980    -39.2151      0.0000
   3   2   0     24.0509      0.2725     23.9098      0.0000
   4   2   0     15.0464      0.1784    -14.4974      0.0000
   5   2   0     22.6813      0.1527    -23.2037      0.0000
   6   2   0     19.1376      0.2073    -19.2062      0.0000
   7   2   0      8.4202      0.1723     -8.4238      0.0000
   8   2   0      3.4142      0.2704     -3.9468      0.0000
  -7   3   0     12.2770      0.3834     12.8724      0.0000
  -6   3   0      8.9739      0.1399      9.3793      0.0000
  -5   3   0      0.7776      0.3485      0.8669      0.0000
  -4   3   0     16.8111      0.1418     17.0472      0.0000
  -3   3   0     26.6702      0.1594     26.9895      0.0000
  -2   3   0     59.2876      0.3521     58.0986      0.0000
  -1   3   0     18.9339      0.1298     17.6387      0.0000
   0   3   0     32.9148      0.1253    -33.8573      0.0000
   1   3   0     23.4873      0.1728    -24.8668      0.0000
   2   3   0      9.8107      0.1006     -9.8457      0.0000
   3   3   0     10.6450      0.0935    -10.5565      0.0000
   4   3   0     28.8263      0.2007     27.9331      0.0000
   5   3   0      1.3913      0.1969      0.9560      0.0000
   6   3   0     13.3687      0.2325     13.4169      0.0000
   7   3   0      8.8213      0.1468      9.3648      0.0000
   8   3   0      3.2222      0.5699      3.0918      0.0000
   9   3   0      1.9015      0.3691     -1.3091      0.0000
  -7   4   0      0.3912      0.7597     -1.1982      0.0000
  -6   4   0      2.4664      0.2369      2.6594      0.0000
  -5   4   0      5.5570      0.1438     -5.6512      0.0000
  -4   4   0     21.4649      0.2917    -21.3698      0.0000
  -3   4   0     15.5947      0.1873    -15.5520      0.0000
  -2   4   0      9.8888      0.0999    -10.0577      0.0000
  -1   4   0     18.6710      0.1112    -18.1533      0.0000
   0   4   0     22.5041      0.1138    -20.7950      0.0000
   1   4   0     16.3100      0.0609     16.3425      0.0000
   2   4   0      3.6413      0.0710     -3.9464      0.0000
   3   4   0     22.9610      0.2093    -23.6845      0.0000
   4   4   0     25.7899      0.3681    -26.6267      0.0000
   5   4   0      9.5643      0.1420    -10.2764      0.0000
   6   4   0      1.9964      0.1805     -2.9035      0.0000
   7   4   0      9.7723      0.1512      9.6803      0.0000
   8   4   0      3.6252      0.1933     -3.1513      0.0000
   9   4   0      0.4097      0.6078      1.5475      0.0000
  -6   5   0      1.6969      0.3228     -1.1534      0.0000
  -5   5   0      0.7674      0.4624      0.8460      0.0000
  -4   5   0      3.4582      0.1620     -3.8506      0.0000
  -3   5   0     15.6392      0.1398    -16.4285      0.0000
  -2   5   0     46.4665      0.2776    -47.1685      0.0000
  -1   5   0     27.1851      0.1646    -26.6941      0.0000
   0   5   0     56.9118      0.2654    -55.4470      0.0000
   1   5   0      4.4313      0.0757     -4.4542      0.0000
   2   5   0      6.7238      0.1699     -7.3387      0.0000
   3   5   0     11.0882      0.1698    -12.2012      0.0000
   4   5   0      5.3202      0.2378     -4.8643      0.0000
   5   5   0     10.7738      0.2468     11.4374      0.0000
   6   5   0      3.4013      0.1786      3.5275      0.0000
   7   5   0      3.6043      0.1736     -5.6776      0.0000
   8   5   0      4.0641      0.1702     -5.0972      0.0000
   9   5   0      2.7618      0.2735     -3.9130      0.0000
  -6   6   0      1.6636      0.7849     -1.6282      0.0000
  -5   6   0      6.8292      0.1727      7.8277      0.0000
  -4   6   0      3.0743      0.1964     -3.1158      0.0000
  -3   6   0      1.3390      0.2620      0.6343      0.0000
  -2   6   0      5.5085      0.1185      5.4010      0.0000
  -1   6   0     19.1301      0.1445     18.4963      0.0000
   0   6   0     19.0538      0.1251     18.5016      0.0000
   1   6   0      8.7534      0.1163      8.5703      0.0000
   2   6   0     24.0041      0.2612     22.5171      0.0000
   3   6   0     14.3924      0.1954     12.3877      0.0000
   4   6   0     24.8369      0.2433     24.4828      0.0000
   5   6   0     13.5926      0.4296     14.3532      0.0000
   6   6   0      8.6844      0.2187     10.7336      0.0000
   7   6   0      1.3112      0.3045      0.2923      0.0000
   8   6   0      5.1611      0.2301      5.2392      0.0000
  -5   7   0      7.3333      0.3747     -7.2129      0.0000
  -4   7   0      4.6208      0.1827     -4.6186      0.0000
  -3   7   0      6.0145      0.1586     -5.9417      0.0000
  -2   7   0     13.2372      0.1458     14.4098      0.0000
  -1   7   0      7.8232      0.1213      8.8743      0.0000
   0   7   0     16.6262      0.1314     16.2213      0.0000
   1   7   0     18.5820      0.2708    -17.4815      0.0000
   2   7   0      1.5108      0.3794      1.0306      0.0000
   3   7   0     10.1392      0.2938      9.9214      0.0000
   4   7   0     21.0496      0.2476     19.4251      0.0000
   5   7   0      9.3266      0.2072      8.7633      0.0000
   6   7   0      3.3046      0.4281      2.4090      0.0000
   7   7   0      0.0000      0.6190      1.0845      0.0000
   8   7   0      1.2278      0.4789     -0.2566      0.0000
  -4   8   0     15.4670      0.2162    -16.5066      0.0000
  -3   8   0     11.1430      0.4902    -11.2158      0.0000
  -2   8   0      1.3633      0.3139      1.9180      0.0000
  -1   8   0     11.6038      0.1487     12.1015      0.0000
   0   8   0      4.7643      0.1996     -5.0578      0.0000
   1   8   0      1.9429      0.3150     -1.6496      0.0000
   2   8   0      4.7478      0.3896      5.8132      0.0000
   3   8   0      3.1423      0.5541     -0.3841      0.0000
   4   8   0     11.3705      0.2143    -11.3328      0.0000
   5   8   0     17.6290      0.2786    -17.6199      0.0000
   6   8   0     11.2454      0.2734    -13.0503      0.0000
   7   8   0      0.0000      0.6301     -1.3503      0.0000
   8   8   0      0.5080      0.9407     -2.6691      0.0000
  -3   9   0     11.5066      0.2728     10.9691      0.0000
  -2   9   0     13.0451      0.1842     13.1100      0.0000
  -1   9   0      6.8016      0.2417      6.9798      0.0000
   0   9   0      4.0033      0.2431      2.7607      0.0000
   1   9   0      4.0708      0.2606      2.9768      0.0000
   2   9   0     13.7967      0.2592     11.5261      0.0000
   3   9   0     16.6755      0.2526     17.1257      0.0000
   4   9   0      0.0000      0.6333      2.5367      0.0000
   5   9   0      1.5847      0.4855      1.0429      0.0000
   6   9   0      6.1891      0.5758      6.6106      0.0000
   7   9   0      6.4822      0.2934      6.5854      0.0000
  -2  10   0      5.8056      0.2451      6.3931      0.0000
  -1  10   0      0.2739      0.8827     -0.5970      0.0000
   0  10   0      1.1445      0.5783      1.3669      0.0000
   1  10   0      1.9019      0.4120      1.6510      0.0000
   2  10   0      8.5122      0.4027      7.4603      0.0000
   3  10   0      5.4373      0.4378     -7.2702      0.0000
   4  10   0      5.1548      0.2705     -6.2727      0.0000
   5  10   0      2.5620      0.6159     -1.1480      0.0000
   6  10   0      3.8920      0.3370     -1.9819      0.0000
   7  10   0      1.8177      0.4642      0.3936      0.0000
  -1  11   0      7.9666      0.3432     -8.0081      0.0000
   0  11   0     12.9428      0.2798    -12.4462      0.0000
   1  11   0     10.7899      0.3479    -10.0474      0.0000
   2  11   0     17.2940      0.3088    -15.9303      0.0000
   3  11   0     11.1221      0.4036     -9.9953      0.0000
   4  11   0      8.8997      0.2777     -9.7587      0.0000
   5  11   0      5.2523      0.5698      2.4138      0.0000
   6  11   0      3.3699      0.3731     -2.9851      0.0000
   1  12   0      4.0664      0.3378      3.7490      0.0000
   2  12   0      0.9228      0.7090      1.7856      0.0000
   3  12   0      0.0000      0.6695      1.5050      0.0000
   4  12   0      1.8698      0.5593      2.9313      0.0000
  -4 -12   1      6.0029      0.3739      4.7133      0.0000
  -3 -12   1      4.9480      0.3546      3.0947      0.0000
  -2 -12   1      1.8700      0.6256     -0.4340      0.0000
  -6 -11   1     14.9187      0.3255    -14.0920      0.0000
  -5 -11   1      0.8016      0.7866      1.2814      0.0000
  -4 -11   1      3.5335      0.5697     -1.7300      0.0000
  -3 -11   1      4.7851      0.2993     -4.9507      0.0000
  -2 -11   1      5.9750      0.3984     -6.3721      0.0000
  -1 -11   1      2.8615      0.3496     -4.4686      0.0000
   0 -11   1      0.0000      0.7597     -1.1656      0.0000
   1 -11   1      6.3992      0.2600     -6.5307      0.0000
  -7 -10   1      0.0000      0.7546     -1.3305      0.0000
  -6 -10   1      6.2399      0.3022      4.2809      0.0000
  -5 -10   1     16.8849      0.3024     15.9103      0.0000
  -4 -10   1      6.5445      0.2674      7.3111      0.0000
  -3 -10   1      8.7455      0.2626     -6.1829      0.0000
  -2 -10   1      1.2442      0.5405      2.0037      0.0000
  -1 -10   1      4.2595      0.2639      4.6316      0.0000
   0 -10   1     11.8958      0.2343     11.6643      0.0000
   1 -10   1      9.8982      0.2858      9.3904      0.0000
   2 -10   1      3.9115      0.4416      3.6076      0.0000
  -7  -9   1      1.4010      0.4804      2.2250      0.0000
  -6  -9   1     10.4037      0.2452     10.5873      0.0000
  -5  -9   1     10.7188      0.2630      7.7440      0.0000
  -4  -9   1     12.4257      0.2554      9.3455      0.0000
  -3  -9   1      0.2885      0.5771     -1.4260      0.0000
  -2  -9   1     17.3953      0.2532     18.3385      0.0000
  -1  -9   1     18.2109      0.2921     19.1160      0.0000
   0  -9   1      8.5063      0.2383      9.4313      0.0000
   1  -9   1      9.3786      0.2538     10.0240      0.0000
   2  -9   1      6.2402      0.2321      6.2154      0.0000
   3  -9   1      7.9070      0.2600      8.4908      0.0000
  -8  -8   1      4.2816      0.2723     -3.7953      0.0000
  -7  -8   1      8.7443      0.2658      9.0262      0.0000
  -6  -8   1      3.7455      0.3813      5.8532      0.0000
  -5  -8   1      5.1579      0.2523     -4.1629      0.0000
  -4  -8   1      4.8938      0.2140     -4.9489      0.0000
  -3  -8   1      3.5970      0.2593     -6.0737      0.0000
  -2  -8   1      9.0128      0.2153    -10.7984      0.0000
  -1  -8   1      6.6120      0.2592     -7.2699      0.0000
   0  -8   1     30.5852      0.3299    -30.5206      0.0000
   1  -8   1     10.1623      0.1742    -10.2811      0.0000
   2  -8   1     10.4362      0.2096    -10.2531      0.0000
   3  -8   1      0.8490      0.5015     -0.2356      0.0000
   4  -8   1      5.0289      0.1909     -4.8353      0.0000
  -8  -7   1      4.1284      0.4349      2.7408      0.0000
  -7  -7   1      9.1031      0.2540      8.1314      0.0000
  -6  -7   1      1.9880      1.1495     -1.3145      0.0000
  -5  -7   1      7.9310      0.2058     -7.2759      0.0000
  -4  -7   1     11.5489      0.1964     -9.0725      0.0000
  -3  -7   1     29.3772      0.5598     30.6141      0.0000
  -2  -7   1      4.7044      0.5985      4.9217      0.0000
  -1  -7   1      3.9647      0.1995      4.1308      0.0000
   0  -7   1      9.8180      0.0994    -10.0545      0.0000
   1  -7   1      6.5047      0.1275     -6.4000      0.0000
   2  -7   1      4.7396      0.4600     -4.1451      0.0000
   3  -7   1     19.6540      0.1983    -20.6426      0.0000
   4  -7   1      4.3513      0.2630     -4.7382      0.0000
   5  -7   1      3.1166      0.4059     -2.1609      0.0000
  -8  -6   1      8.4008      0.2580      8.3243      0.0000
  -7  -6   1      9.0473      0.1506      7.7020      0.0000
  -6  -6   1      9.0327      0.3444      7.3349      0.0000
  -5  -6   1      4.5455      0.1965      2.8858      0.0000
  -4  -6   1     14.3773      0.1943     13.5875      0.0000
  -3  -6   1      4.1194      0.2124     -2.8470      0.0000
  -2  -6   1      3.9339      0.1760     -3.8292      0.0000
  -1  -6   1     13.9200      0.1678    -14.5542      0.0000
   0  -6   1      4.1003      0.2278      4.3749      0.0000
   1  -6   1     14.6388      0.1239     14.8746      0.0000
   2  -6   1     18.0043      0.1808     19.1816      0.0000
   3  -6   1      9.8117      0.1451     -9.9343      0.0000
   4  -6   1      2.7123      0.1778     -3.0577      0.0000
   5  -6   1      7.6289      0.1634      7.8761      0.0000
   6  -6   1      8.8811      0.3370      9.2630      0.0000
  -8  -5   1      9.4453      0.1734     -8.5951      0.0000
  -7  -5   1     12.7257      0.1648    -11.0979      0.0000
  -6  -5   1     14.9471      0.3105    -15.3055      0.0000
  -5  -5   1      6.2888      0.1060     -7.5003      0.0000
  -4  -5   1     16.2818      0.2618    -17.9034      0.0000
  -3  -5   1     16.8610      0.3162    -18.4196      0.0000
  -2  -5   1     39.4893      0.2862    -39.9572      0.0000
  -1  -5   1     44.5342      0.3108    -44.3109      0.0000
   0  -5   1      4.6285      0.0746      3.8357      0.0000
   1  -5   1      6.2034      0.0927     -6.6140      0.0000
   2  -5   1     11.5604      0.1152    -11.3159      0.0000
   3  -5   1     13.5755      0.1667    -13.2480      0.0000
   4  -5   1     15.3643      0.1935    -14.8808      0.0000
   5  -5   1      0.9770      0.4168      1.3115      0.0000
   6  -5   1      3.3146      0.2695     -3.1088      0.0000
  -9  -4   1      2.3527      1.1043     -1.9481      0.0000
  -8  -4   1     11.1780      0.1777    -11.9427      0.0000
  -7  -4   1      3.3762      0.2216     -2.5188      0.0000
  -6  -4   1      1.0129      0.4388      1.0778      0.0000
  -5  -4   1      6.8245      0.2564      8.1292      0.0000
  -4  -4   1      2.2558      0.1547     -1.6012      0.0000
  -3  -4   1     27.4597      0.1337    -25.8271      0.0000
  -2  -4   1     16.1706      0.1581    -15.4068      0.0000
  -1  -4   1     10.5964      0.1062     -9.1304      0.0000
   0  -4   1     28.3455      0.2286    -26.7377      0.0000
   1  -4   1      4.0570      0.2332     -4.5343      0.0000
   2  -4   1      8.1859      0.1122      6.9545      0.0000
   3  -4   1     17.1767      0.1354     16.5328      0.0000
   4  -4   1     23.1097      0.4111     22.8665      0.0000
   5  -4   1     17.3354      0.2909     17.3428      0.0000
   6  -4   1      4.9590      0.2296      4.6529      0.0000
   7  -4   1      7.5631      0.3561     -7.6765      0.0000
  -8  -3   1      3.6751      0.1706     -3.6963      0.0000
  -7  -3   1      1.0646      0.3813     -1.9924      0.0000
  -6  -3   1      7.6085      0.1697      7.2998      0.0000
  -5  -3   1      7.8253      0.1165     -8.1213      0.0000
  -4  -3   1      4.6544      0.1689     -4.0377      0.0000
  -3  -3   1      5.7649      0.1391      5.2979      0.0000
  -2  -3   1     70.0509      0.2381     71.0877      0.0000
  -1  -3   1     57.0553      0.2935     58.9365      0.0000
   0  -3   1     58.0777      0.2015     59.2651      0.0000
   1  -3   1      4.0671      0.1405      5.0734      0.0000
   2  -3   1     27.7509      0.1482     26.4230      0.0000
   3  -3   1      0.6151      0.5225      0.8820      0.0000
   4  -3   1     24.9073      0.1709     25.2549      0.0000
   5  -3   1     13.0589      0.1339     13.1300      0.0000
   6  -3   1     13.9133      0.2062     13.6520      0.0000
   7  -3   1      7.7683      0.3047      7.1296      0.0000
  -8  -2   1      4.8083      0.1794     -4.9518      0.0000
  -7  -2   1      3.6468      0.3477      3.8041      0.0000
  -6  -2   1      8.5536      0.1315      8.3760      0.0000
  -5  -2   1     16.3510      0.1351    -15.9906      0.0000
  -4  -2   1      7.6628      0.1023     -7.9553      0.0000
  -3  -2   1     27.4820      0.2389    -26.9756      0.0000
  -2  -2   1     11.7525      0.1071    -13.3585      0.0000
  -1  -2   1     30.2880      0.1215     29.4210      0.0000
   0  -2   1     17.0497      0.0598    -17.7295      0.0000
   1  -2   1     18.3563      0.0811     19.1693      0.0000
   2  -2   1     25.1320      0.1423     24.8995      0.0000
   3  -2   1     20.4785      0.1879     21.4745      0.0000
   4  -2   1     41.4426      0.2364    -40.1323      0.0000
   5  -2   1      6.9470      0.1085     -6.6312      0.0000
   6  -2   1      8.4356      0.2174     -8.4346      0.0000
   7  -2   1      5.5950      0.3477     -5.2080      0.0000
   8  -2   1      5.3423      0.5041     -5.4200      0.0000
  -8  -1   1      3.6126      0.7794      3.7227      0.0000
  -7  -1   1      1.2000      0.6168      0.9109      0.0000
  -6  -1   1      1.0173      0.3222     -0.3813      0.0000
  -5  -1   1      2.1744      0.2145     -0.9711      0.0000
  -4  -1   1      7.0908      0.0959      8.2367      0.0000
  -3  -1   1     33.7774      0.1836     36.1140      0.0000
  -2  -1   1     14.0894      0.0670    -13.4619      0.0000
  -1  -1   1     23.2697      0.0833    -24.1823      0.0000
   1  -1   1     34.0630      0.1276     32.8630      0.0000
   2  -1   1     11.6898      0.1616     12.0942      0.0000
   3  -1   1      1.4223      0.2153      0.6620      0.0000
   4  -1   1     32.8594      0.2984    -33.8055      0.0000
   5  -1   1     19.2314      0.3608    -20.5039      0.0000
   6  -1   1     10.6182      0.3252    -10.9666      0.0000
   7  -1   1      1.7931      0.3629      2.0551      0.0000
   8  -1   1      4.4672      0.2827     -4.6679      0.0000
  -8   0   1     12.1410      0.3764     11.6597      0.0000
  -7   0   1      5.6267      0.1456      5.7424      0.0000
  -6   0   1     13.5397      0.2045     13.2641      0.0000
  -5   0   1     24.2138      0.1694     23.3786      0.0000
  -4   0   1     38.3176      0.2075     38.3549      0.0000
  -3   0   1     55.8151      0.2428     53.9538      0.0000
  -2   0   1      2.9564      0.0574      2.9058      0.0000
  -1   0   1      8.7826      0.0702      9.8865      0.0000
   1   0   1     23.6260      0.0449     23.9010      0.0000
   2   0   1      1.0091      0.0874      0.5819      0.0000
   3   0   1      2.9903      0.0694     -1.8135      0.0000
   4   0   1      8.3020      0.0804      8.5868      0.0000
   5   0   1     15.2464      0.1230     14.7204      0.0000
   6   0   1     23.9364      0.3297     22.5705      0.0000
   7   0   1     11.5565      0.2046    -11.5637      0.0000
   8   0   1      0.6706      0.6078      0.6232      0.0000
  -8   1   1     12.9024      0.4069     12.7680      0.0000
  -7   1   1      5.8792      0.2470     -5.4763      0.0000
  -6   1   1     11.8023      0.1389    -12.0634      0.0000
  -5   1   1      3.6036      0.1933     -4.4199      0.0000
  -4   1   1      7.4387      0.1649     -8.9243      0.0000
  -3   1   1      9.6151      0.0799    -10.8881      0.0000
  -2   1   1     22.2713      0.1084    -23.3460      0.0000
  -1   1   1     49.1302      0.2051     48.7720      0.0000
   1   1   1     29.1702      0.1832    -29.3358      0.0000
   3   1   1     61.8133      0.2462    -60.7392      0.0000
   4   1   1     23.6581      0.1314    -22.5728      0.0000
   5   1   1      4.7281      0.1632     -3.6500      0.0000
   6   1   1      2.8679      0.1747      4.1463      0.0000
   7   1   1      0.0502      0.6203      0.0044      0.0000
   8   1   1      7.3503      0.2110     -6.7381      0.0000
  -7   2   1     11.5381      0.4209     11.7521      0.0000
  -6   2   1      1.7185      0.2668     -0.6519      0.0000
  -5   2   1      4.8767      0.1242      5.9553      0.0000
  -4   2   1     28.4469      0.1789    -27.8237      0.0000
  -3   2   1     30.1937      0.1637    -29.7826      0.0000
  -2   2   1     40.7267      0.2462    -39.7946      0.0000
  -1   2   1     55.2115      0.2030    -52.4648      0.0000
   0   2   1     38.0541      0.1257     39.4585      0.0000
   1   2   1     42.7951      0.1307    -44.0292      0.0000
   2   2   1     83.9671      0.3305    -87.8467      0.0000
   3   2   1     15.4205      0.0877    -16.7842      0.0000
   4   2   1     28.4824      0.3661     25.8468      0.0000
   5   2   1      3.7882      0.1151     -4.2986      0.0000
   6   2   1      7.5810      0.2254     -7.6052      0.0000
   7   2   1      7.2510      0.1384     -7.6296      0.0000
   8   2   1      3.7238      0.8329     -2.8936      0.0000
   9   2   1      1.3769      0.4643      1.9661      0.0000
  -7   3   1      1.6504      0.6429      1.4227      0.0000
  -6   3   1      1.8867      0.2332      1.7944      0.0000
  -5   3   1      7.6972      0.1214      7.7714      0.0000
  -4   3   1      1.6964      0.1857     -1.5077      0.0000
  -3   3   1     10.8067      0.0950    -10.7749      0.0000
  -2   3   1     25.6835      0.1430     24.7401      0.0000
  -1   3   1     14.6124      0.0904     14.3079      0.0000
   0   3   1     16.3756      0.0793    -16.3286      0.0000
   1   3   1     15.4260      0.1058    -14.3498      0.0000
   2   3   1     31.8164      0.1342     31.7266      0.0000
   3   3   1     14.1711      0.0882     13.9371      0.0000
   4   3   1     63.1145      0.3138     62.1614      0.0000
   5   3   1      3.2953      0.1800      3.0478      0.0000
   6   3   1      1.0643      0.2736     -1.1794      0.0000
   7   3   1     11.8500      0.2113     11.6522      0.0000
   8   3   1     12.7924      0.2494     11.7462      0.0000
   9   3   1      9.0594      0.2322      8.1819      0.0000
  -7   4   1      5.9419      0.3846     -6.1597      0.0000
  -6   4   1      4.1701      0.2331     -4.2677      0.0000
  -5   4   1     18.5998      0.1785    -18.9333      0.0000
  -4   4   1      2.7002      0.1612      2.3266      0.0000
  -3   4   1      6.3308      0.1009     -6.1554      0.0000
  -2   4   1     12.2654      0.1069     11.1165      0.0000
  -1   4   1     30.2625      0.1869    -31.5893      0.0000
   0   4   1     45.2359      0.2011    -46.0920      0.0000
   1   4   1     32.1030      0.2008    -32.0810      0.0000
   2   4   1      1.7544      0.1477      2.2537      0.0000
   3   4   1     41.9959      0.2592     41.4090      0.0000
   4   4   1     26.8739      0.1678     27.3077      0.0000
   5   4   1      6.5596      0.1940      7.8767      0.0000
   6   4   1     10.1982      0.1299     -9.1893      0.0000
   7   4   1      3.0936      0.2054      3.8992      0.0000
   8   4   1      1.6365      0.3937     -1.6661      0.0000
   9   4   1      3.2175      0.2998     -3.5794      0.0000
  -6   5   1     11.5566      0.2432    -11.6245      0.0000
  -5   5   1     15.7718      0.1807    -15.5408      0.0000
  -4   5   1     19.9778      0.1966    -20.1417      0.0000
  -3   5   1      2.0928      0.5525      1.5671      0.0000
  -2   5   1      2.1891      0.1670      3.0177      0.0000
  -1   5   1     19.5370      0.1312     19.1914      0.0000
   0   5   1     15.7199      0.1083    -15.2334      0.0000
   1   5   1     12.9908      0.1099     13.1526      0.0000
   2   5   1     18.4804      0.1318     17.6335      0.0000
   3   5   1     12.3750      0.0953    -12.5426      0.0000
   4   5   1     18.1938      0.1754    -19.4440      0.0000
   5   5   1      1.7721      0.2613     -2.8348      0.0000
   6   5   1      7.2660      0.1396     -8.2719      0.0000
   7   5   1      4.6929      0.2382      5.4075      0.0000
   8   5   1      0.8462      0.4669      0.4429      0.0000
   9   5   1      5.4947      0.2485     -4.8081      0.0000
  -6   6   1      8.1516      0.4038      7.6959      0.0000
  -5   6   1     12.7136      0.2117     12.2575      0.0000
  -4   6   1      8.8401      0.1361      8.2518      0.0000
  -3   6   1      5.1434      0.1337      4.9517      0.0000
  -2   6   1     14.3434      0.1384     15.2289      0.0000
  -1   6   1      1.4444      0.2273     -0.5492      0.0000
   0   6   1     35.7525      0.2056     36.3352      0.0000
   1   6   1     37.0592      0.1881     37.4423      0.0000
   2   6   1     41.5763      0.3273     41.6591      0.0000
   3   6   1     16.9638      0.4226     18.0389      0.0000
   4   6   1      5.9484      0.0948      7.4811      0.0000
   5   6   1     13.6307      0.2095     14.3500      0.0000
   6   6   1     10.3133      0.3645      8.5461      0.0000
   7   6   1      1.1955      0.3143     -0.5163      0.0000
   8   6   1      1.3415      0.3340      0.4913      0.0000
   9   6   1      1.9413      0.5746     -2.0984      0.0000
  -5   7   1      2.7810      0.2994      3.1785      0.0000
  -4   7   1      8.9956      0.1726      8.7462      0.0000
  -3   7   1      0.6397      0.5109     -1.2723      0.0000
  -2   7   1      4.9921      0.1525      5.2018      0.0000
  -1   7   1     15.0639      0.1411     15.2010      0.0000
   0   7   1      2.8222      0.1428      3.1698      0.0000
   1   7   1      5.8182      0.1044      5.5031      0.0000
   2   7   1      3.2210      0.5363      2.9829      0.0000
   3   7   1     10.4744      0.4026     -9.7837      0.0000
   4   7   1     15.7201      0.2423    -13.9098      0.0000
   5   7   1      3.8951      0.2418     -1.8036      0.0000
   6   7   1      6.9775      0.2593     -4.1903      0.0000
   7   7   1      8.9610      0.3613     -9.4039      0.0000
   8   7   1      0.6734      0.6275     -0.7502      0.0000
  -4   8   1      0.3335      0.5637      0.8780      0.0000
  -3   8   1      1.4063      0.3761      1.0419      0.0000
  -2   8   1      2.7403      0.2723     -2.5932      0.0000
  -1   8   1      3.0896      0.3033      3.7610      0.0000
   0   8   1     21.2426      0.3863    -21.7053      0.0000
   1   8   1     17.0729      0.2265    -17.0932      0.0000
   2   8   1     31.7446      0.3419    -31.8656      0.0000
   3   8   1      5.6376      0.2318      2.6625      0.0000
   4   8   1      7.1097      0.1982     -8.2735      0.0000
   5   8   1      5.7114      0.2177     -6.3892      0.0000
   6   8   1     11.7936      0.2537    -10.6369      0.0000
   7   8   1     12.1207      0.2716    -10.3668      0.0000
   8   8   1      8.6807      0.2823     -6.8122      0.0000
  -3   9   1      7.6676      0.1726      8.0155      0.0000
  -2   9   1     11.0421      0.2472     11.7233      0.0000
  -1   9   1     15.6753      0.2634     16.3998      0.0000
   0   9   1      4.3107      0.2966      4.2173      0.0000
   1   9   1      8.0209      0.2203     -7.3075      0.0000
   2   9   1      4.9301      0.2400      6.6987      0.0000
   3   9   1      3.1415      0.2814     -2.6926      0.0000
   4   9   1      5.3883      0.2353      3.9804      0.0000
   5   9   1      4.7567      0.2728     -7.1213      0.0000
   6   9   1      3.8233      0.2993      2.5536      0.0000
   7   9   1      7.2317      0.2806      6.0978      0.0000
   8   9   1      7.1707      0.2849      7.5369      0.0000
  -2  10   1      4.8165      0.3587     -4.6424      0.0000
  -1  10   1      8.4371      0.2575     -8.2299      0.0000
   0  10   1     10.6832      0.2392    -11.0467      0.0000
   1  10   1     12.0317      0.2679    -13.3864      0.0000
   2  10   1      7.7016      0.2352      8.4709      0.0000
   3  10   1      3.0194      0.3308      4.8475      0.0000
   4  10   1      0.8320      0.6598      0.9398      0.0000
   5  10   1      4.5102      0.3039     -3.8304      0.0000
   6  10   1      4.0083      0.3665      2.6021      0.0000
   7  10   1      5.5716      0.2986      4.5700      0.0000
  -1  11   1     13.4641      0.2859    -12.9612      0.0000
   0  11   1      9.2298      0.3537     -9.4563      0.0000
   1  11   1      5.2524      0.2826     -6.3661      0.0000
   2  11   1      2.6833      0.3504     -4.8130      0.0000
   3  11   1      0.9690      0.7362     -2.5121      0.0000
   4  11   1     14.3202      0.4141    -13.6352      0.0000
   5  11   1      7.3837      0.2760     -5.2267      0.0000
   6  11   1      3.5328      0.4133     -2.3196      0.0000
   1  12   1      6.2909      0.5687      6.3918      0.0000
   2  12   1      8.3795      0.2763      8.5140      0.0000
   3  12   1      8.4091      0.4481      7.4819      0.0000
   4  12   1      8.8890      0.2888      6.5514      0.0000
  -3 -12   2     10.2890      0.3132     11.0222      0.0000
  -2 -12   2      7.4512      0.3166      8.3608      0.0000
  -5 -11   2      6.2728      1.2100      3.5502      0.0000
  -4 -11   2      0.9617      1.1096     -0.7096      0.0000
  -3 -11   2      1.3550      0.6169     -2.5048      0.0000
  -2 -11   2      9.3814      0.4538     -9.2389      0.0000
  -1 -11   2     12.5281      0.2902    -11.1005      0.0000
   0 -11   2      9.2919      0.2759     -8.1213      0.0000
   1 -11   2      1.1086      0.6308      1.4043      0.0000
  -6 -10   2      5.5915      0.3110     -2.9802      0.0000
  -5 -10   2     15.9107      0.3240     17.5728      0.0000
  -4 -10   2     17.5083      0.3187     16.3355      0.0000
  -3 -10   2      7.2548      0.3431      5.8855      0.0000
  -2 -10   2      4.8295      0.8844      2.1923      0.0000
  -1 -10   2      2.2996      0.4791      1.3796      0.0000
   0 -10   2      2.2572      0.7533      2.3252      0.0000
   1 -10   2      1.3838      0.5374      2.5269      0.0000
   2 -10   2      1.3409      0.4708     -0.2001      0.0000
  -7  -9   2      5.4499      0.2998      4.4677      0.0000
  -6  -9   2      8.6039      0.2665      7.3398      0.0000
  -5  -9   2     12.8277      0.3149     14.1849      0.0000
  -4  -9   2      8.9697      0.2498     11.4278      0.0000
  -3  -9   2     20.6361      0.2930    -19.3725      0.0000
  -2  -9   2      4.9226      0.2383     -4.7966      0.0000
  -1  -9   2      5.6375      0.2162      4.5791      0.0000
   0  -9   2     14.6222      0.3107     13.4871      0.0000
   1  -9   2      1.0861      0.5205     -0.9361      0.0000
   2  -9   2      1.3476      0.4398     -1.2455      0.0000
   3  -9   2      0.6740      0.6658     -0.5857      0.0000
  -8  -8   2      9.6193      0.3677     -9.1339      0.0000
  -7  -8   2      1.2840      0.5547     -1.3973      0.0000
  -6  -8   2      3.6789      0.6138      0.5003      0.0000
  -5  -8   2      1.0383      0.5649     -1.3343      0.0000
  -4  -8   2     16.7973      0.2594    -18.5280      0.0000
  -3  -8   2     24.3967      0.3407    -22.2545      0.0000
  -2  -8   2     16.9319      0.3454    -15.3741      0.0000
  -1  -8   2      0.9246      0.6473      0.3605      0.0000
   0  -8   2     10.8970      0.1941    -10.8212      0.0000
   1  -8   2     15.4389      0.2760    -15.5635      0.0000
   2  -8   2     16.6074      0.1752    -16.7818      0.0000
   3  -8   2     20.0682      0.2121    -20.3981      0.0000
   4  -8   2      5.4787      0.2317     -5.4531      0.0000
  -8  -7   2      1.8005      0.6119     -0.7988      0.0000
  -7  -7   2     10.4143      0.2235     11.9689      0.0000
  -6  -7   2     10.0677      0.2810     10.7951      0.0000
  -5  -7   2      9.8146      0.1911    -10.1173      0.0000
  -4  -7   2      7.5202      0.3509    -10.0157      0.0000
  -3  -7   2     19.6571      0.5086    -21.3345      0.0000
  -2  -7   2      3.3414      0.2458     -3.2889      0.0000
  -1  -7   2      2.4618      0.2422      2.4974      0.0000
   0  -7   2      6.2855      0.1423     -5.7927      0.0000
   1  -7   2      3.9496      0.1261     -3.6733      0.0000
   2  -7   2     16.0619      0.1604     16.0184      0.0000
   3  -7   2     19.9185      0.2211     20.4743      0.0000
   4  -7   2      2.9087      0.2246     -2.3613      0.0000
   5  -7   2      2.7166      0.4356      2.7802      0.0000
  -8  -6   2      1.2725      0.4609     -0.3508      0.0000
  -7  -6   2      1.4772      0.4556      0.9447      0.0000
  -6  -6   2      1.5593      0.4021      0.2599      0.0000
  -5  -6   2     23.3014      0.2529    -21.5692      0.0000
  -4  -6   2      4.0676      0.2174      6.1872      0.0000
  -3  -6   2     21.2813      0.4212     21.1034      0.0000
  -2  -6   2     32.1366      0.2765     31.1271      0.0000
  -1  -6   2      3.7986      0.6195     -3.4555      0.0000
   0  -6   2      4.6251      0.2034      3.6354      0.0000
   1  -6   2      1.8539      0.5241     -1.9121      0.0000
   2  -6   2     11.8867      0.1366     10.8542      0.0000
   3  -6   2     12.7721      0.1512     11.9434      0.0000
   4  -6   2     16.2134      0.3011     16.2253      0.0000
   5  -6   2     12.0549      0.2247     12.4829      0.0000
   6  -6   2      8.3815      0.2889      8.5386      0.0000
  -8  -5   2      0.9450      0.4481     -2.6692      0.0000
  -7  -5   2      2.9618      0.2603     -4.3462      0.0000
  -6  -5   2     10.4208      0.2827    -10.7187      0.0000
  -5  -5   2     19.5703      0.2712    -19.7439      0.0000
  -4  -5   2     23.6844      0.2266    -21.8817      0.0000
  -3  -5   2      6.4790      0.1583      8.1733      0.0000
  -2  -5   2     21.4943      0.1865    -21.2997      0.0000
  -1  -5   2      3.3352      0.4690     -3.0336      0.0000
   0  -5   2     19.1478      0.1072    -17.9867      0.0000
   1  -5   2     20.9741      0.1386     21.0395      0.0000
   2  -5   2      9.1953      0.1132     -8.7282      0.0000
   3  -5   2      4.3481      0.1460     -4.5334      0.0000
   4  -5   2     18.1483      0.3915    -19.0871      0.0000
   5  -5   2      5.7373      0.2513      5.3200      0.0000
   6  -5   2      3.6029      0.3028      3.4219      0.0000
  -8  -4   2      8.1695      0.1940     -6.4906      0.0000
  -7  -4   2      4.1560      0.1698     -4.0961      0.0000
  -6  -4   2      4.9546      0.5661     -5.2602      0.0000
  -5  -4   2      8.3801      0.1369      8.1762      0.0000
  -4  -4   2      9.4203      0.1668     10.0628      0.0000
  -3  -4   2     18.7444      0.1059     19.2389      0.0000
  -2  -4   2      5.5416      0.1487     -5.3402      0.0000
  -1  -4   2     30.4611      0.2704     29.8677      0.0000
   0  -4   2     22.1657      0.1060     22.8925      0.0000
   1  -4   2     44.7293      0.2221     45.0139      0.0000
   2  -4   2      6.1525      0.0933      7.1819      0.0000
   3  -4   2     22.1178      0.1937    -21.4310      0.0000
   4  -4   2      3.4624      0.2106     -3.5050      0.0000
   5  -4   2      1.8877      0.4665     -1.2943      0.0000
   6  -4   2      5.4262      0.2327      5.1702      0.0000
   7  -4   2      1.0203      0.6213     -1.5232      0.0000
  -8  -3   2      3.1487      0.2071     -3.1070      0.0000
  -7  -3   2      6.4655      0.2408      7.6682      0.0000
  -6  -3   2     23.9221      0.1930     24.8609      0.0000
  -5  -3   2     27.1012      0.3335     27.2782      0.0000
  -4  -3   2     19.5657      0.2441     19.7225      0.0000
  -3  -3   2      7.3998      0.0953      7.0489      0.0000
  -2  -3   2     10.4014      0.0886     10.8777      0.0000
  -1  -3   2      4.3796      0.1180     -5.3069      0.0000
   0  -3   2     58.6829      0.3126     57.0939      0.0000
   1  -3   2     21.7944      0.1121     19.9734      0.0000
   2  -3   2     35.9499      0.1847     34.7712      0.0000
   3  -3   2     21.1249      0.1444     20.7757      0.0000
   4  -3   2     15.2591      0.3257     15.2642      0.0000
   5  -3   2      4.2934      0.1253      3.9075      0.0000
   6  -3   2      0.7622      0.6431     -0.6487      0.0000
   7  -3   2     13.0228      0.2536    -12.6156      0.0000
  -8  -2   2      3.6017      0.2075     -4.1794      0.0000
  -7  -2   2      3.5432      0.1519     -4.1452      0.0000
  -6  -2   2      7.6969      0.1651      7.2835      0.0000
  -5  -2   2      1.9545      0.1781     -1.9852      0.0000
  -4  -2   2      2.2787      0.1432     -2.9785      0.0000
  -3  -2   2      7.0364      0.0774      6.9111      0.0000
  -2  -2   2     15.4546      0.1047     15.4471      0.0000
  -1  -2   2     30.1118      0.1061     30.4799      0.0000
   0  -2   2     55.0444      0.1839    -54.8684      0.0000
   1  -2   2     69.5514      0.2547    -69.2592      0.0000
   2  -2   2     49.6769      0.2429    -49.8430      0.0000
   3  -2   2     30.6220      0.2389    -30.6562      0.0000
   4  -2   2      7.4138      0.2831     -7.1884      0.0000
   5  -2   2      2.6953      0.1319     -2.3168      0.0000
   6  -2   2     15.2323      0.2336    -15.1430      0.0000
   7  -2   2      4.5209      0.3250     -4.5319      0.0000
   8  -2   2      8.4689      0.2338     -8.2805      0.0000
  -8  -1   2      8.3526      0.3811      8.4573      0.0000
  -7  -1   2     13.4985      0.2561     13.3805      0.0000
  -6  -1   2      8.8917      0.1224      8.9683      0.0000
  -5  -1   2      4.7749      0.2246      4.1976      0.0000
  -4  -1   2     45.5352      0.3555    -44.9338      0.0000
  -3  -1   2      8.3338      0.1108      6.8928      0.0000
  -2  -1   2      8.4110      0.0584      7.6301      0.0000
  -1  -1   2      2.2276      0.0780      1.9220      0.0000
   0  -1   2     11.7386      0.0893    -10.5782      0.0000
   1  -1   2     45.0050      0.1380    -44.5202      0.0000
   2  -1   2      8.7825      0.0503     -9.0577      0.0000
   3  -1   2     20.5779      0.2428    -20.0476      0.0000
   4  -1   2     21.7458      0.1281    -20.5360      0.0000
   5  -1   2     11.3484      0.1767    -11.0387      0.0000
   6  -1   2      2.9843      0.2803      3.1462      0.0000
   7  -1   2      4.5079      0.2247     -4.8508      0.0000
   8  -1   2      0.9841      0.7207      1.6396      0.0000
  -8   0   2     13.7491      0.4017     14.0558      0.0000
  -7   0   2      7.4330      0.3435      7.9183      0.0000
  -6   0   2      3.2059      0.1608      3.2623      0.0000
  -5   0   2      7.3887      0.1080     -7.3923      0.0000
  -4   0   2     11.4455      0.0995     11.5829      0.0000
  -3   0   2      8.8561      0.0873     -9.0948      0.0000
  -2   0   2     16.5938      0.0725     15.6665      0.0000
  -1   0   2      0.9601      0.1330      0.1297      0.0000
   0   0   2     32.7598      0.0918     32.7372      0.0000
   1   0   2     14.2437      0.0792    -15.0918      0.0000
   2   0   2     36.0900      0.3040     35.6923      0.0000
   3   0   2      4.9065      0.0824      3.5916      0.0000
   4   0   2     18.0795      0.1041    -17.8500      0.0000
   5   0   2      3.0089      0.1840     -2.9518      0.0000
   6   0   2     22.4232      0.2525     23.5225      0.0000
   7   0   2     16.0360      0.2483     16.3699      0.0000
   8   0   2      9.0210      0.2467      9.0639      0.0000
  -8   1   2      5.2558      0.5073      5.8206      0.0000
  -7   1   2      4.1938      0.4314     -4.6585      0.0000
  -6   1   2     11.2495      0.1488    -11.9175      0.0000
  -5   1   2      9.9697      0.1199    -10.6605      0.0000
  -4   1   2      6.6600      0.1857     -6.5015      0.0000
  -3   1   2     27.3711      0.1365    -27.1128      0.0000
  -2   1   2     18.7088      0.1298    -18.4009      0.0000
   0   1   2      6.5088      0.0325      8.0606      0.0000
   1   1   2      2.1198      0.1966      1.8349      0.0000
   2   1   2     30.3806      0.1068    -30.7564      0.0000
   3   1   2     18.8454      0.0903     19.1371      0.0000
   4   1   2      2.1735      0.1417     -3.0346      0.0000
   5   1   2      9.6753      0.0955      8.4818      0.0000
   6   1   2      2.7848      0.3191     -3.1869      0.0000
   7   1   2      2.1619      0.3111     -1.4751      0.0000
   8   1   2     11.9426      0.2439    -12.1189      0.0000
  -7   2   2     12.0652      0.2476    -11.8141      0.0000
  -6   2   2     26.6756      0.4282    -27.1203      0.0000
  -5   2   2      9.6891      0.1468    -10.0124      0.0000
  -4   2   2      1.3679      0.2327      1.5568      0.0000
  -3   2   2      3.6913      0.0892      3.7308      0.0000
  -2   2   2     18.9072      0.1702    -18.1860      0.0000
  -1   2   2     54.5406      0.1956     55.0311      0.0000
   0   2   2     55.9923      0.1822    -56.4133      0.0000
   1   2   2      8.7823      0.1521      9.3338      0.0000
   2   2   2     69.4859      0.2470    -68.9689      0.0000
   3   2   2      7.0511      0.0606     -6.5907      0.0000
   4   2   2     18.2710      0.1218     18.3662      0.0000
   5   2   2     24.6511      0.1967     24.7452      0.0000
   6   2   2     17.6139      0.5386     17.6454      0.0000
   7   2   2      4.2316      0.3954     -4.6454      0.0000
   8   2   2      5.4515      0.2421     -6.1699      0.0000
   9   2   2      1.0781      0.6814      0.2250      0.0000
  -7   3   2      3.2116      0.2845      3.7955      0.0000
  -6   3   2      3.6248      0.3040     -3.6152      0.0000
  -5   3   2      2.3150      0.2475     -1.9813      0.0000
  -4   3   2      7.7167      0.1169      7.9902      0.0000
  -3   3   2      4.5267      0.1575     -4.5788      0.0000
  -2   3   2     13.5562      0.0915     13.8192      0.0000
  -1   3   2     45.1726      0.2106     45.6175      0.0000
   0   3   2     70.3433      0.2695     68.4474      0.0000
   1   3   2     58.5534      0.2232     55.4924      0.0000
   2   3   2     11.2314      0.0716    -11.2098      0.0000
   3   3   2     33.4133      0.1611     32.0514      0.0000
   4   3   2     67.1977      0.3410     67.8219      0.0000
   5   3   2     16.3409      0.1295     16.7462      0.0000
   6   3   2      1.0506      0.2698      0.6527      0.0000
   7   3   2      0.1403      0.4256      0.0984      0.0000
   8   3   2      0.8814      0.8322      0.9282      0.0000
   9   3   2      3.4820      1.0001      3.2862      0.0000
  -7   4   2      3.0942      0.5891     -3.0552      0.0000
  -6   4   2      2.2776      0.3265      1.8073      0.0000
  -5   4   2      4.9090      0.2843     -5.0281      0.0000
  -4   4   2      1.7007      0.7518     -0.4837      0.0000
  -3   4   2      2.5503      0.3046     -2.6951      0.0000
  -2   4   2      5.0026      0.0978      4.6142      0.0000
  -1   4   2     19.1845      0.1210     20.2928      0.0000
   0   4   2      6.8247      0.0966      7.9583      0.0000
   1   4   2      5.4921      0.0685     -4.9989      0.0000
   2   4   2      7.7140      0.1390      7.3082      0.0000
   3   4   2      6.8398      0.0829     -6.0380      0.0000
   4   4   2     19.7294      0.2255     20.1331      0.0000
   5   4   2     14.2335      0.2130    -13.9390      0.0000
   6   4   2     27.9018      0.3172    -28.2316      0.0000
   7   4   2      3.3484      0.2577     -4.1350      0.0000
   8   4   2      3.9183      0.2673      3.1930      0.0000
   9   4   2      1.0901      0.7487      1.3751      0.0000
  -6   5   2      0.9363      0.6450      0.6299      0.0000
  -5   5   2     11.0584      0.2239     11.2606      0.0000
  -4   5   2      4.1514      0.1462      3.8413      0.0000
  -3   5   2     12.8170      0.1299     12.7946      0.0000
  -2   5   2      4.7026      0.2588     -5.1049      0.0000
  -1   5   2      2.0719      0.1758     -2.6556      0.0000
   0   5   2     37.8984      0.2042    -36.7425      0.0000
   1   5   2      9.4517      0.0833     -8.6342      0.0000
   2   5   2     18.2571      0.1169     19.2591      0.0000
   3   5   2     19.1116      0.1195     19.8208      0.0000
   4   5   2      0.8797      0.2743     -0.0258      0.0000
   5   5   2     18.5632      0.2449    -17.7883      0.0000
   6   5   2     36.7535      0.5454    -36.8991      0.0000
   7   5   2      5.7247      0.1555     -6.7814      0.0000
   8   5   2      0.5327      0.5884      0.4880      0.0000
   9   5   2      4.5512      0.2746     -5.8060      0.0000
  -5   6   2      3.3085      0.5509      2.8648      0.0000
  -4   6   2     14.2564      0.1646     14.6360      0.0000
  -3   6   2     29.4357      0.2338     30.1676      0.0000
  -2   6   2     27.4490      0.2316     27.6979      0.0000
  -1   6   2     16.9145      0.1409     16.5404      0.0000
   0   6   2      5.1469      0.1048      5.2600      0.0000
   1   6   2      5.4853      0.1308     -5.1683      0.0000
   2   6   2     19.2019      0.2601     19.1303      0.0000
   3   6   2      4.0161      0.1143     -4.9505      0.0000
   4   6   2      8.0498      0.1262     -8.7930      0.0000
   5   6   2      4.6272      0.1185     -5.1435      0.0000
   6   6   2      7.1858      0.1282      8.7476      0.0000
   7   6   2      6.1409      0.2292      7.2241      0.0000
   8   6   2     12.8532      0.2354     14.9487      0.0000
   9   6   2      0.0000      0.8322      0.4148      0.0000
  -5   7   2      1.9945      0.3787      1.8194      0.0000
  -4   7   2      4.6322      0.2848     -4.9461      0.0000
  -3   7   2      8.8593      0.2478     -8.4974      0.0000
  -2   7   2      7.2809      0.1390     -6.3791      0.0000
  -1   7   2     16.1710      0.1543    -15.6887      0.0000
   0   7   2      3.2046      0.3202     -3.1698      0.0000
   1   7   2      8.9593      0.0981     -8.1126      0.0000
   2   7   2      3.0425      0.2102      3.0125      0.0000
   3   7   2     18.3979      0.2204    -17.6469      0.0000
   4   7   2     22.1561      0.2505    -22.5104      0.0000
   5   7   2      3.9374      0.2055     -5.5473      0.0000
   6   7   2      1.6527      0.5926     -1.0238      0.0000
   7   7   2      2.8437      0.4544     -2.6388      0.0000
   8   7   2      2.2002      0.3595     -1.0949      0.0000
  -4   8   2      6.3367      0.2309     -6.5346      0.0000
  -3   8   2     12.4196      0.1778    -12.7823      0.0000
  -2   8   2      8.8531      0.1885     -8.7448      0.0000
  -1   8   2     18.2176      0.1740    -17.9869      0.0000
   0   8   2      9.4287      0.1279    -10.1559      0.0000
   1   8   2      9.1476      0.1154     -9.7411      0.0000
   2   8   2     19.2028      0.2308    -19.6122      0.0000
   3   8   2     20.2858      0.2568    -18.5901      0.0000
   4   8   2     21.8441      0.2794    -20.6845      0.0000
   5   8   2      2.6988      0.3528     -0.2717      0.0000
   6   8   2      3.4525      0.2744      2.4128      0.0000
   7   8   2      0.6593      0.6691     -1.2147      0.0000
   8   8   2      1.2572      0.6084     -1.7060      0.0000
  -3   9   2      1.4424      0.4758     -1.5270      0.0000
  -2   9   2      3.2916      0.2656     -3.4994      0.0000
  -1   9   2      5.1444      0.3903      5.3784      0.0000
   0   9   2      2.5880      0.3037     -3.1049      0.0000
   1   9   2      0.3506      0.5934     -1.9744      0.0000
   2   9   2     15.0733      0.2364     13.1887      0.0000
   3   9   2     18.3469      0.3729     17.1434      0.0000
   4   9   2     17.1409      0.2597     16.8941      0.0000
   5   9   2     10.4481      0.2481     11.9527      0.0000
   6   9   2      7.5439      0.2371      9.5150      0.0000
   7   9   2      0.7239      0.6408      0.8685      0.0000
   8   9   2      3.8585      0.8214      2.4186      0.0000
  -2  10   2      3.3050      0.4363      3.2973      0.0000
  -1  10   2      1.1247      0.5171      1.2432      0.0000
   0  10   2      2.3476      0.5447     -1.7929      0.0000
   1  10   2      4.1924      0.3212     -3.7783      0.0000
   2  10   2      5.4209      0.5596     -4.7958      0.0000
   3  10   2     11.0458      0.2468      8.7836      0.0000
   4  10   2      5.5124      0.3405      3.2886      0.0000
   5  10   2      2.5675      0.3770     -0.4898      0.0000
   6  10   2      2.2493      0.4276      2.6883      0.0000
   7  10   2      3.9709      0.6714      4.8415      0.0000
  -1  11   2      3.9660      0.5213     -3.3063      0.0000
   0  11   2      5.3882      0.3837     -5.5920      0.0000
   1  11   2      3.7964      0.3292     -3.8847      0.0000
   2  11   2      5.7322      0.6170      7.7476      0.0000
   3  11   2      4.8098      0.4497      6.1329      0.0000
   4  11   2      5.0633      0.3492     -4.7456      0.0000
   5  11   2      4.6490      0.6027     -6.0627      0.0000
   6  11   2      4.2663      0.3213     -5.7456      0.0000
   1  12   2     12.6389      0.3229     11.1987      0.0000
   2  12   2      9.3514      0.3229      8.7324      0.0000
   3  12   2      7.1197      0.3010      7.8859      0.0000
   4  12   2      3.0972      0.4094     -0.5903      0.0000
  -5 -11   3      0.7227      1.3048      0.5418      0.0000
  -4 -11   3      6.3156      0.3518     -3.6463      0.0000
  -3 -11   3      3.9729      0.5649     -1.7898      0.0000
  -2 -11   3      3.2110      0.3940     -1.7893      0.0000
  -1 -11   3      9.0979      0.2829     -9.5014      0.0000
   0 -11   3     16.3306      0.3210    -16.8978      0.0000
  -6 -10   3      1.8688      0.7570     -3.0500      0.0000
  -5 -10   3      5.7432      0.4074      3.6524      0.0000
  -4 -10   3      3.1015      0.3377      2.8141      0.0000
  -3 -10   3      4.4538      0.2697     -3.6473      0.0000
  -2 -10   3      3.9323      0.7922     -1.4458      0.0000
  -1 -10   3      6.3871      0.2440     -4.5823      0.0000
   0 -10   3      4.4894      0.2715      4.8593      0.0000
   1 -10   3     11.3482      0.2598     10.5785      0.0000
   2 -10   3      7.7788      0.2596      7.4477      0.0000
  -7  -9   3      5.2136      0.3496     -3.4116      0.0000
  -6  -9   3      5.0085      0.3178     -3.4268      0.0000
  -5  -9   3      7.3271      0.2625      6.4779      0.0000
  -4  -9   3     17.1402      0.2749     14.9600      0.0000
  -3  -9   3      6.1189      0.3023     -8.1948      0.0000
  -2  -9   3      8.0883      0.2356     -8.8492      0.0000
  -1  -9   3      3.9319      0.2952     -3.4161      0.0000
   0  -9   3      3.4942      0.4360     -3.6383      0.0000
   1  -9   3      9.0303      0.3269      9.1982      0.0000
   2  -9   3      7.9771      0.2178      7.6360      0.0000
   3  -9   3      3.2510      0.4435     -2.9711      0.0000
  -7  -8   3      5.7292      0.3106     -6.3905      0.0000
  -6  -8   3      9.2046      0.2382     -6.5487      0.0000
  -5  -8   3      6.5540      0.2535     -4.2328      0.0000
  -4  -8   3     11.7991      0.2192    -10.1155      0.0000
  -3  -8   3     25.1509      0.3040    -26.3909      0.0000
  -2  -8   3     28.2622      0.3388    -29.4196      0.0000
  -1  -8   3     12.5670      0.2074     11.3275      0.0000
   0  -8   3      1.0979      0.4545     -2.2980      0.0000
   1  -8   3      2.5628      0.2925     -2.5876      0.0000
   2  -8   3     14.2749      0.1710    -14.8955      0.0000
   3  -8   3      1.0023      0.5621      0.3603      0.0000
   4  -8   3      7.7629      0.2120     -7.9395      0.0000
  -8  -7   3      7.8275      0.3927     -8.1920      0.0000
  -7  -7   3      2.6984      0.3391      1.0801      0.0000
  -6  -7   3      7.7420      0.2123      5.5018      0.0000
  -5  -7   3      4.4192      0.2533      4.0219      0.0000
  -4  -7   3      4.5893      0.2096     -2.1909      0.0000
  -3  -7   3      2.3617      0.2822      0.5622      0.0000
  -2  -7   3      2.0465      0.4586      3.1375      0.0000
  -1  -7   3     39.6997      0.3757     39.5637      0.0000
   0  -7   3     21.3397      0.2483     21.5827      0.0000
   1  -7   3      5.7426      0.1249     -6.1102      0.0000
   2  -7   3      3.5250      0.1461     -2.9565      0.0000
   3  -7   3      3.9007      0.2079     -4.2491      0.0000
   4  -7   3     14.5828      0.2752     14.0050      0.0000
   5  -7   3      6.6741      0.2340      6.3955      0.0000
  -8  -6   3      1.1372      0.5287      1.1360      0.0000
  -7  -6   3      7.1750      0.2316      7.9061      0.0000
  -6  -6   3     12.4368      0.2089     11.7584      0.0000
  -5  -6   3      2.5773      0.4170      0.7231      0.0000
  -4  -6   3     18.0320      0.2768    -19.7072      0.0000
  -3  -6   3      4.2002      0.2009      4.1142      0.0000
  -2  -6   3     22.3003      0.2213     23.1688      0.0000
  -1  -6   3     26.5623      0.2506     27.0784      0.0000
   0  -6   3     34.0329      0.1940     34.3084      0.0000
   1  -6   3      0.6807      0.4235     -0.3564      0.0000
   2  -6   3     29.5784      0.2228     30.1549      0.0000
   3  -6   3      6.2125      0.1521      6.9542      0.0000
   4  -6   3      4.7930      0.1609      4.8564      0.0000
   5  -6   3      5.1321      0.4082     -4.9442      0.0000
   6  -6   3      0.0000      0.7090     -0.2779      0.0000
  -8  -5   3      4.7527      0.2154     -4.5288      0.0000
  -7  -5   3      0.7894      0.4408      1.3679      0.0000
  -6  -5   3      0.9743      0.3891      0.6431      0.0000
  -5  -5   3     13.9854      0.1375    -12.8994      0.0000
  -4  -5   3      7.2132      0.1238      6.8824      0.0000
  -3  -5   3     19.3790      0.1924     18.1935      0.0000
  -2  -5   3     14.7308      0.1618     14.2749      0.0000
  -1  -5   3     16.2990      0.2345    -17.8292      0.0000
   0  -5   3     30.5274      0.2674    -31.1518      0.0000
   1  -5   3     34.1332      0.2036    -35.3983      0.0000
   2  -5   3      8.0115      0.1214     -8.7570      0.0000
   3  -5   3     10.9042      0.1626     11.5725      0.0000
   4  -5   3     16.0097      0.3168    -15.4189      0.0000
   5  -5   3      7.6933      0.2114     -7.6142      0.0000
   6  -5   3     10.9418      0.2423    -10.7905      0.0000
  -8  -4   3      5.3875      0.1869      4.0103      0.0000
  -7  -4   3     10.9736      0.1785     11.0593      0.0000
  -6  -4   3      1.7000      0.6643      1.3893      0.0000
  -5  -4   3      2.1331      0.2064     -1.1967      0.0000
  -4  -4   3      2.4443      0.1618      3.3268      0.0000
  -3  -4   3     31.4624      0.3089     32.0136      0.0000
  -2  -4   3     34.1538      0.3276     32.4191      0.0000
  -1  -4   3     36.7176      0.1728    -34.3861      0.0000
   0  -4   3      1.3843      0.1148     -0.6775      0.0000
   1  -4   3      3.5614      0.1248      3.6408      0.0000
   2  -4   3      5.1296      0.1624     -5.9690      0.0000
   3  -4   3      2.2028      0.1467     -2.1925      0.0000
   4  -4   3      5.0444      0.1204     -5.3652      0.0000
   5  -4   3      1.7387      0.3262      1.0930      0.0000
   6  -4   3      1.1297      0.5612      1.5152      0.0000
   7  -4   3      2.9458      0.3084     -2.9197      0.0000
  -8  -3   3      2.5261      0.9100      2.6180      0.0000
  -7  -3   3      4.1396      0.1795      3.4380      0.0000
  -6  -3   3     11.7752      0.1515     10.5277      0.0000
  -5  -3   3      3.4179      0.1447      2.5982      0.0000
  -4  -3   3     26.2836      0.1666     25.3763      0.0000
  -3  -3   3     12.2265      0.1002     11.2220      0.0000
  -2  -3   3     13.9250      0.1233     12.4028      0.0000
  -1  -3   3      1.9553      0.2832     -2.4738      0.0000
   0  -3   3      8.7193      0.0701      9.4602      0.0000
   1  -3   3      8.9043      0.0737     10.1353      0.0000
   2  -3   3     13.9223      0.0975    -13.8482      0.0000
   3  -3   3     24.2609      0.3735    -23.9260      0.0000
   4  -3   3      6.5036      0.1626     -6.4120      0.0000
   5  -3   3      9.8951      0.1952     10.1653      0.0000
   6  -3   3     19.6130      0.2624     19.5434      0.0000
   7  -3   3      2.8964      0.3767      3.4862      0.0000
  -8  -2   3      0.3779      0.5940      1.6765      0.0000
  -7  -2   3      2.0353      0.2495     -1.8274      0.0000
  -6  -2   3      7.4233      0.1423      6.6463      0.0000
  -5  -2   3      4.9943      0.1638     -5.6427      0.0000
  -4  -2   3     26.2898      0.2538    -26.8363      0.0000
  -3  -2   3     50.8028      0.2485    -51.2736      0.0000
  -2  -2   3     58.6274      0.2485    -59.8206      0.0000
  -1  -2   3     41.7284      0.2446    -42.0864      0.0000
   0  -2   3     19.2126      0.2478    -21.0420      0.0000
   1  -2   3     21.0524      0.2254     20.9201      0.0000
   2  -2   3     14.0139      0.1114    -14.6147      0.0000
   3  -2   3     28.9049      0.2777    -28.7245      0.0000
   4  -2   3     16.7717      0.3025    -17.0959      0.0000
   5  -2   3      8.6986      0.1674     -8.3031      0.0000
   6  -2   3     17.2714      0.2455    -16.3645      0.0000
   7  -2   3      8.5784      0.3029     -7.3390      0.0000
   8  -2   3      6.1303      0.4527     -5.1555      0.0000
  -8  -1   3      4.1033      0.2614     -4.3565      0.0000
  -7  -1   3      4.5881      0.2327     -4.8608      0.0000
  -6  -1   3      2.9274      0.2043      2.9112      0.0000
  -5  -1   3      0.9390      0.2834      0.4883      0.0000
  -4  -1   3     13.9318      0.1307    -13.4832      0.0000
  -3  -1   3      2.0928      0.2005     -0.6204      0.0000
  -2  -1   3     24.7866      0.1435    -22.4747      0.0000
  -1  -1   3      1.3033      0.1680      1.9837      0.0000
   0  -1   3     50.1449      0.1823    -50.1944      0.0000
   1  -1   3     25.2718      0.0964    -25.0121      0.0000
   2  -1   3     36.4988      0.3127    -35.8051      0.0000
   3  -1   3     43.7803      0.5344     42.1087      0.0000
   4  -1   3     14.6903      0.1571     14.4355      0.0000
   5  -1   3     15.5991      0.3209     15.2893      0.0000
   6  -1   3      6.6931      0.2540      5.7873      0.0000
   7  -1   3      4.0172      0.2813     -3.8105      0.0000
   8  -1   3      1.6607      0.4606      1.4851      0.0000
  -8   0   3      8.3923      0.2553      8.3814      0.0000
  -7   0   3      0.2194      0.5686     -0.7367      0.0000
  -6   0   3      3.4672      0.2303     -3.4607      0.0000
  -5   0   3     11.7149      0.1167    -12.0024      0.0000
  -4   0   3     24.5404      0.1478    -25.0837      0.0000
  -3   0   3      7.3439      0.1174      6.9025      0.0000
  -2   0   3     54.6585      0.3143     55.9973      0.0000
  -1   0   3     24.9659      0.1352     25.6774      0.0000
   0   0   3     13.6981      0.0783     14.9412      0.0000
   1   0   3      0.7066      0.6046     -0.0248      0.0000
   2   0   3     41.9450      0.3726     42.8293      0.0000
   3   0   3     18.0219      0.1446     19.8414      0.0000
   4   0   3     40.3083      0.2978     40.7843      0.0000
   5   0   3     18.0781      0.2769     18.0251      0.0000
   6   0   3      8.9538      0.2000      8.1142      0.0000
   7   0   3      8.7376      0.2631      7.8142      0.0000
   8   0   3      7.3162      0.2550      6.5005      0.0000
  -8   1   3      3.2915      0.5786      2.7851      0.0000
  -7   1   3      9.5025      0.2390     -9.1043      0.0000
  -6   1   3     19.8594      0.2478    -19.4634      0.0000
  -5   1   3     13.0103      0.2537    -13.3749      0.0000
  -4   1   3     24.4203      0.2799    -23.7973      0.0000
  -3   1   3      6.7051      0.0988      6.6065      0.0000
  -2   1   3     18.3582      0.1407     16.6453      0.0000
  -1   1   3     29.2111      0.2496     28.0689      0.0000
   0   1   3     21.6180      0.1700    -22.3966      0.0000
   1   1   3      8.0335      0.0626     -8.4388      0.0000
   2   1   3      0.1878      0.2689      0.0198      0.0000
   3   1   3      2.9828      0.0708     -3.5057      0.0000
   4   1   3     19.4586      0.2698    -18.5565      0.0000
   5   1   3     16.8811      0.1982    -15.7184      0.0000
   6   1   3     18.0203      0.2366     18.2065      0.0000
   7   1   3      0.9031      0.5312     -1.5923      0.0000
   8   1   3      5.0507      0.3609     -5.3903      0.0000
  -7   2   3      3.5659      0.4806      3.7907      0.0000
  -6   2   3     13.0965      0.2347    -13.0189      0.0000
  -5   2   3      2.3483      0.1658      3.0968      0.0000
  -4   2   3     10.0673      0.1437     10.7453      0.0000
  -3   2   3      8.5489      0.1578      9.5159      0.0000
  -2   2   3     20.6793      0.1595    -20.3759      0.0000
  -1   2   3      1.8140      0.1554     -1.6411      0.0000
   0   2   3     14.5196      0.0706     15.4479      0.0000
   1   2   3     61.1428      0.2249     61.3181      0.0000
   2   2   3     39.4328      0.2311     39.0923      0.0000
   3   2   3     12.7104      0.1242     11.9087      0.0000
   4   2   3      6.0971      0.1172     -7.8075      0.0000
   5   2   3     13.5144      0.3117    -15.1580      0.0000
   6   2   3     11.9925      0.1861    -12.1201      0.0000
   7   2   3      2.1075      0.5938     -2.0264      0.0000
   8   2   3     11.4412      0.2323    -11.5557      0.0000
   9   2   3      2.7396      0.3379     -2.7551      0.0000
  -7   3   3      0.8362      0.7339      1.1595      0.0000
  -6   3   3      2.2777      0.3460     -2.6058      0.0000
  -5   3   3     21.4609      0.3461     21.1526      0.0000
  -4   3   3     45.6171      0.5516     45.0808      0.0000
  -3   3   3     28.3039      0.4105     28.6000      0.0000
  -2   3   3     51.6947      0.8665     51.4026      0.0000
  -1   3   3     29.6715      0.1359    -29.6616      0.0000
   0   3   3     35.7201      0.1546     35.7547      0.0000
   1   3   3      6.1240      0.0824      7.1010      0.0000
   2   3   3     13.8707      0.0868     14.6683      0.0000
   3   3   3      8.2236      0.0992     -7.1083      0.0000
   4   3   3     35.1601      0.2185     35.3614      0.0000
   5   3   3     14.3545      0.1200     14.5741      0.0000
   6   3   3      7.3382      0.2736      7.7609      0.0000
   7   3   3      2.0283      0.4024     -1.5573      0.0000
   8   3   3      4.2545      0.2550     -4.5918      0.0000
   9   3   3      3.0464      0.6519      2.6802      0.0000
  -6   4   3      2.6647      0.8525     -2.2753      0.0000
  -5   4   3      3.4417      0.5019     -3.2586      0.0000
  -4   4   3     18.4088      0.2354     18.6436      0.0000
  -3   4   3      6.7848      0.1731     -7.1302      0.0000
  -2   4   3     16.3802      0.1714    -16.8034      0.0000
  -1   4   3     20.2609      0.1444     19.6774      0.0000
   0   4   3      5.2871      0.0739     -6.1065      0.0000
   1   4   3     34.1708      0.1837    -34.4024      0.0000
   2   4   3     27.6615      0.1434    -27.7810      0.0000
   3   4   3     28.8157      0.2134    -28.3368      0.0000
   4   4   3      2.2382      0.1928     -1.5645      0.0000
   5   4   3      5.5060      0.1112     -5.2205      0.0000
   6   4   3     30.3977      0.4799    -30.1643      0.0000
   7   4   3     14.6800      0.2091    -13.4716      0.0000
   8   4   3      7.0244      0.2253     -5.5738      0.0000
   9   4   3      0.0000      0.6473      0.5711      0.0000
  -6   5   3      6.8426      0.2541      6.8381      0.0000
  -5   5   3      3.3100      0.2712     -2.7067      0.0000
  -4   5   3      0.7453      0.5824     -0.2126      0.0000
  -3   5   3      5.3767      0.1833     -5.1725      0.0000
  -2   5   3     13.2909      0.1251    -12.4853      0.0000
  -1   5   3      2.8229      0.1386     -1.8308      0.0000
   0   5   3     14.2695      0.1070    -13.6013      0.0000
   1   5   3     11.1287      0.0993    -11.8100      0.0000
   2   5   3     54.0943      0.2768    -53.4861      0.0000
   3   5   3      8.6034      0.0954     -8.8370      0.0000
   4   5   3      8.9634      0.1224     -9.5363      0.0000
   5   5   3      4.4845      0.2603     -5.2063      0.0000
   6   5   3     21.6053      0.2922    -23.0296      0.0000
   7   5   3      0.3180      0.5360      0.4981      0.0000
   8   5   3     10.2698      0.2339     10.7751      0.0000
   9   5   3      1.2036      0.6460      1.4427      0.0000
  -5   6   3      8.4486      0.2898      8.4559      0.0000
  -4   6   3      3.0559      0.2648     -3.4867      0.0000
  -3   6   3      1.1284      0.3260     -1.3309      0.0000
  -2   6   3     16.8348      0.2540    -17.0766      0.0000
  -1   6   3      3.7825      0.1881     -3.7519      0.0000
   0   6   3      1.4620      0.3158      1.3679      0.0000
   1   6   3      0.8379      0.3201     -0.2366      0.0000
   2   6   3     35.8514      0.3347     35.2967      0.0000
   3   6   3     21.3820      0.1470     21.8795      0.0000
   4   6   3      8.1612      0.1154      9.0334      0.0000
   5   6   3      4.7328      0.2638     -4.1221      0.0000
   6   6   3      6.3270      0.1482     -7.2507      0.0000
   7   6   3      7.9223      0.1385      6.8535      0.0000
   8   6   3     22.9303      0.3178     22.0304      0.0000
   9   6   3      5.5937      0.4037      5.1073      0.0000
  -5   7   3      4.9526      0.2877     -5.3600      0.0000
  -4   7   3      3.1226      0.3172     -2.7481      0.0000
  -3   7   3      5.8031      0.2121     -6.5752      0.0000
  -2   7   3      1.1454      0.3031      0.8610      0.0000
  -1   7   3     25.1725      0.2329    -26.2318      0.0000
   0   7   3     20.2841      0.1645    -20.7259      0.0000
   1   7   3     13.3249      0.1205    -14.1891      0.0000
   2   7   3      2.8208      0.2295     -3.6868      0.0000
   3   7   3      3.3820      0.1984      1.6899      0.0000
   4   7   3      8.6810      0.2328     -8.8962      0.0000
   5   7   3      2.8518      0.4936     -1.2703      0.0000
   6   7   3      4.1177      0.2927      6.0656      0.0000
   7   7   3      7.8837      0.1812      8.7461      0.0000
   8   7   3      8.4774      0.3562      9.4095      0.0000
  -4   8   3     12.5921      0.2513    -12.0384      0.0000
  -3   8   3      5.0456      0.2565     -4.4623      0.0000
  -2   8   3     12.6073      0.2249    -12.5866      0.0000
  -1   8   3      1.5466      0.2388      1.2087      0.0000
   0   8   3      6.7446      0.1392     -6.9351      0.0000
   1   8   3      6.7414      0.2297      6.9476      0.0000
   2   8   3      3.8146      0.2630      3.7741      0.0000
   3   8   3      3.8367      0.2872      2.1436      0.0000
   4   8   3     11.5357      0.3148    -12.6385      0.0000
   5   8   3      0.8069      0.6042     -2.0304      0.0000
   6   8   3      7.2224      0.2578      7.7434      0.0000
   7   8   3      1.4192      0.4663     -1.2970      0.0000
   8   8   3      6.0827      0.4025     -3.4717      0.0000
  -3   9   3      4.2762      0.2653      5.0409      0.0000
  -2   9   3      9.0998      0.2182      9.0942      0.0000
  -1   9   3     13.5082      0.2650     13.7566      0.0000
   0   9   3     14.4092      0.1602     14.2869      0.0000
   1   9   3     21.6660      0.2871     21.6683      0.0000
   2   9   3      7.7707      0.4096      9.2240      0.0000
   3   9   3      4.5706      0.3095      5.5308      0.0000
   4   9   3      8.8953      0.2263     10.0336      0.0000
   5   9   3     14.3324      0.2464     13.6768      0.0000
   6   9   3     21.1461      0.3026     18.6717      0.0000
   7   9   3      7.6476      0.2367      6.2158      0.0000
   8   9   3      1.6517      0.7906      0.9857      0.0000
  -2  10   3      3.1074      0.4553      2.3482      0.0000
  -1  10   3      0.0000      0.6054     -0.1272      0.0000
   0  10   3      8.8704      0.2121      8.3301      0.0000
   1  10   3      1.0671      0.6406     -0.9327      0.0000
   2  10   3     13.8759      0.2440     13.5643      0.0000
   3  10   3      2.1746      0.3969     -0.5574      0.0000
   4  10   3      0.9717      0.6933      3.0330      0.0000
   5  10   3      4.8152      0.3701     -3.0011      0.0000
   6  10   3      4.1214      0.3051     -3.0066      0.0000
   7  10   3      7.5279      0.2656     -7.0818      0.0000
   0  11   3      4.9921      0.2834     -4.0666      0.0000
   1  11   3      9.7492      0.2602     -9.9724      0.0000
   2  11   3      6.5628      0.6114     -7.9685      0.0000
   3  11   3      1.2522      0.9304     -1.9447      0.0000
   4  11   3      7.1120      0.3056     -7.5451      0.0000
   5  11   3      7.4255      0.3297     -6.2389      0.0000
   6  11   3      7.1439      0.2787     -6.3253      0.0000
   2  12   3      3.4145      0.3596      4.2562      0.0000
   3  12   3      8.8220      0.2782      8.5393      0.0000
   4  12   3      0.0000      0.7508     -0.9797      0.0000
  -4 -11   4     12.4137      0.3027    -14.4262      0.0000
  -3 -11   4      6.8769      0.4688     -8.4033      0.0000
  -2 -11   4      3.0479      0.4178     -4.6924      0.0000
  -1 -11   4      4.5812      0.5137     -3.7804      0.0000
   0 -11   4      6.3163      0.5362     -5.6092      0.0000
  -6 -10   4      1.8969      0.4607      1.9977      0.0000
  -5 -10   4      1.7053      0.5359      3.8840      0.0000
  -4 -10   4      1.1981      0.6652      0.7394      0.0000
  -3 -10   4      2.7365      1.0638      1.1014      0.0000
  -2 -10   4     11.9549      0.2845     10.0579      0.0000
  -1 -10   4      3.1204      0.3645      1.9295      0.0000
   0 -10   4      1.1211      0.6046     -1.5465      0.0000
   1 -10   4      2.8413      0.3519      2.5490      0.0000
   2 -10   4      8.1585      0.4468      8.3671      0.0000
  -7  -9   4      3.7864      0.3779      2.0697      0.0000
  -6  -9   4      3.9554      0.2935     -5.4979      0.0000
  -5  -9   4      7.6863      0.2513     -7.5311      0.0000
  -4  -9   4      0.0000      0.6722      1.3772      0.0000
  -3  -9   4      6.0728      0.2508     -3.8262      0.0000
  -2  -9   4      9.6872      0.3876     10.2432      0.0000
  -1  -9   4      7.4246      0.2540      7.1614      0.0000
   0  -9   4     10.8043      0.2315      9.5328      0.0000
   1  -9   4     11.8299      0.4312     10.7333      0.0000
   2  -9   4     10.0243      0.2836      9.5711      0.0000
   3  -9   4      3.1628      0.4903     -3.1034      0.0000
  -7  -8   4      3.8619      0.3146     -2.4099      0.0000
  -6  -8   4      3.2602      0.3626     -4.7235      0.0000
  -5  -8   4      0.8251      0.6763     -2.1509      0.0000
  -4  -8   4     12.5950      0.2369     11.0366      0.0000
  -3  -8   4      6.8346      0.4219     -7.6610      0.0000
  -2  -8   4     14.9921      0.2315    -14.2102      0.0000
  -1  -8   4      9.5303      0.2124     -8.2268      0.0000
   0  -8   4      1.0501      0.5303     -0.3324      0.0000
   1  -8   4      2.2941      0.3320      2.1370      0.0000
   2  -8   4      3.9487      0.1682     -3.6468      0.0000
   3  -8   4      7.6797      0.2834     -7.4401      0.0000
   4  -8   4     10.7821      0.6964    -10.5193      0.0000
  -7  -7   4      2.3675      0.3859     -1.0011      0.0000
  -6  -7   4      0.1842      0.5874      1.5689      0.0000
  -5  -7   4      8.7152      0.2528      9.7428      0.0000
  -4  -7   4     12.6491      0.2106     10.6706      0.0000
  -3  -7   4      4.2398      0.2791      2.0367      0.0000
  -2  -7   4      1.7951      0.7957     -0.6193      0.0000
  -1  -7   4     26.0245      0.2963     26.1644      0.0000
   0  -7   4     17.0872      0.2268     17.3708      0.0000
   1  -7   4      3.3828      0.1379      4.0006      0.0000
   2  -7   4      6.9359      0.1364      7.3086      0.0000
   3  -7   4      5.5913      0.2554     -4.9982      0.0000
   4  -7   4      3.9061      0.2510      4.7185      0.0000
   5  -7   4      5.2634      0.2781      5.5666      0.0000
  -8  -6   4      0.8276      0.6586      0.7255      0.0000
  -7  -6   4      0.9738      0.5637     -1.2772      0.0000
  -6  -6   4     15.8983      0.2498     16.2071      0.0000
  -5  -6   4      4.9214      0.2022      6.7880      0.0000
  -4  -6   4     13.8127      0.4461     16.3047      0.0000
  -3  -6   4      1.0399      0.4243      0.2651      0.0000
  -2  -6   4      7.3424      0.1938      7.0867      0.0000
  -1  -6   4     22.9171      0.2386     22.9327      0.0000
   0  -6   4     11.6980      0.1107     11.4736      0.0000
   1  -6   4     28.6259      0.1978    -28.9810      0.0000
   2  -6   4     29.1513      0.3315    -30.6746      0.0000
   3  -6   4     15.5987      0.1716     15.0349      0.0000
   4  -6   4      6.2178      0.1906      5.6235      0.0000
   5  -6   4     10.6996      0.2560     10.4148      0.0000
  -7  -5   4      2.2767      0.3837      0.8408      0.0000
  -6  -5   4      5.8000      0.2902      4.2919      0.0000
  -5  -5   4     10.7250      0.1324    -12.8501      0.0000
  -4  -5   4     32.6947      0.3433    -32.8059      0.0000
  -3  -5   4     11.4304      0.1091    -10.8756      0.0000
  -2  -5   4      3.4780      0.1659     -3.2989      0.0000
  -1  -5   4     10.9198      0.0888     11.6488      0.0000
   0  -5   4     15.0887      0.1140    -15.0870      0.0000
   1  -5   4     27.1329      0.1774    -26.8650      0.0000
   2  -5   4     32.3363      0.2603    -31.7272      0.0000
   3  -5   4     15.3593      0.2129    -15.4051      0.0000
   4  -5   4     13.9425      0.2114    -14.2435      0.0000
   5  -5   4     12.6641      0.2275    -12.6088      0.0000
   6  -5   4     12.4929      0.2570    -12.5762      0.0000
  -8  -4   4      0.0000      0.6515      0.5501      0.0000
  -7  -4   4      9.0874      0.2053      9.1516      0.0000
  -6  -4   4      2.0991      0.2288      2.5215      0.0000
  -5  -4   4     10.4454      0.1400      9.3950      0.0000
  -4  -4   4     16.9046      0.1390    -18.4043      0.0000
  -3  -4   4     20.7494      0.4265     19.8935      0.0000
  -2  -4   4      9.4308      0.0943    -10.1837      0.0000
  -1  -4   4     12.1822      0.1062    -13.0191      0.0000
   0  -4   4     41.1575      0.2091    -40.6188      0.0000
   1  -4   4      8.7970      0.2256     -9.7892      0.0000
   2  -4   4     11.5662      0.1156     12.2139      0.0000
   3  -4   4     29.7930      0.4696     30.9980      0.0000
   4  -4   4      5.4175      0.1965      6.2132      0.0000
   5  -4   4     12.1934      0.2178    -11.9610      0.0000
   6  -4   4      6.2528      0.2230      6.4921      0.0000
   7  -4   4      1.4299      0.5958     -0.6910      0.0000
  -8  -3   4      2.6187      0.7480      1.9413      0.0000
  -7  -3   4      3.0100      0.2096      3.7933      0.0000
  -6  -3   4      5.9555      0.1357     -5.4982      0.0000
  -5  -3   4     18.2717      0.1586    -17.8548      0.0000
  -4  -3   4      1.2016      0.2512      1.1157      0.0000
  -3  -3   4     14.6524      0.1961     14.4949      0.0000
  -2  -3   4      8.5568      0.0871      9.3598      0.0000
  -1  -3   4     38.7891      0.1836    -38.0896      0.0000
   0  -3   4     11.3433      0.0806    -10.7313      0.0000
   1  -3   4      4.1783      0.1413      2.9709      0.0000
   2  -3   4     47.0518      0.2403     45.6104      0.0000
   3  -3   4     13.1988      0.2410     13.2063      0.0000
   4  -3   4     20.3603      0.2275     20.2320      0.0000
   5  -3   4      2.2981      0.9470     -0.8421      0.0000
   6  -3   4      6.3275      0.2902      6.0809      0.0000
   7  -3   4      5.8390      0.3611      5.5818      0.0000
  -8  -2   4      5.1107      0.5962     -5.7444      0.0000
  -7  -2   4      9.2713      0.3037     -9.9155      0.0000
  -6  -2   4     11.7492      0.1461    -12.3428      0.0000
  -5  -2   4     14.2594      0.1943    -14.2810      0.0000
  -4  -2   4      8.7322      0.1078     -8.6250      0.0000
  -3  -2   4      3.8273      0.0963     -3.6251      0.0000
  -2  -2   4      5.7532      0.0823      5.7684      0.0000
  -1  -2   4     62.7447      0.2687    -60.6806      0.0000
   0  -2   4     17.9254      0.1048    -15.5997      0.0000
   1  -2   4      1.4175      0.4549      0.7987      0.0000
   2  -2   4     24.4245      0.1798    -23.8925      0.0000
   3  -2   4     13.8705      0.1814    -13.9782      0.0000
   4  -2   4      3.8776      0.4034     -4.0131      0.0000
   5  -2   4     10.7988      0.1790     10.3682      0.0000
   6  -2   4      7.2979      0.1936      6.8218      0.0000
   7  -2   4      1.5374      0.4232      0.1974      0.0000
  -8  -1   4      0.0000      0.7968     -0.2342      0.0000
  -7  -1   4      2.5801      0.3333     -2.7418      0.0000
  -6  -1   4      2.4515      0.2015     -3.0362      0.0000
  -5  -1   4      8.3181      0.2417     -7.8359      0.0000
  -4  -1   4     16.1818      0.1193    -15.5670      0.0000
  -3  -1   4      4.8604      0.1581     -4.9929      0.0000
  -2  -1   4     10.0377      0.0761    -10.1619      0.0000
  -1  -1   4     48.1302      0.3924     47.6970      0.0000
   0  -1   4     58.1850      0.2328     58.1453      0.0000
   1  -1   4     64.2078      0.2463     64.9494      0.0000
   2  -1   4     19.8718      0.1515     19.9207      0.0000
   3  -1   4     21.9859      0.2357    -21.7775      0.0000
   4  -1   4      9.1789      0.1565     -9.0328      0.0000
   5  -1   4      9.9895      0.2723     10.0969      0.0000
   6  -1   4      3.1905      0.2316     -2.2079      0.0000
   7  -1   4      1.1910      0.4814      1.4742      0.0000
   8  -1   4      1.8403      0.7391      1.8943      0.0000
  -8   0   4      0.0000      0.6428     -0.4222      0.0000
  -7   0   4      0.5664      0.6002     -0.9450      0.0000
  -6   0   4      7.1250      0.2062      7.5855      0.0000
  -5   0   4     23.5751      0.2752     24.4554      0.0000
  -4   0   4      9.0481      0.1775     10.9995      0.0000
  -3   0   4      3.5687      0.1707      4.0430      0.0000
  -2   0   4     40.8420      0.3391     40.6633      0.0000
  -1   0   4      4.5039      0.1082      3.1337      0.0000
   0   0   4     42.8684      0.1661     40.7305      0.0000
   1   0   4     18.0142      0.1360     17.4639      0.0000
   2   0   4     45.3301      0.6515     44.2302      0.0000
   3   0   4     18.3314      0.1584     17.3134      0.0000
   4   0   4     30.5394      0.3243     29.3923      0.0000
   5   0   4      7.4175      0.1697      6.8384      0.0000
   6   0   4      4.2060      0.4366      4.2972      0.0000
   7   0   4      7.1871      0.2064     -7.1271      0.0000
   8   0   4      2.9347      0.3372      2.6990      0.0000
  -7   1   4      5.4076      0.2490     -5.6553      0.0000
  -6   1   4      0.0000      0.6042      0.3409      0.0000
  -5   1   4     10.4460      0.3021    -10.1237      0.0000
  -4   1   4     10.2184      0.1785     10.2957      0.0000
  -3   1   4      6.6934      0.1392      6.5046      0.0000
  -2   1   4     26.8810      0.1977     26.6474      0.0000
  -1   1   4      3.4516      0.1419      4.0049      0.0000
   0   1   4     29.3631      0.1684    -30.5625      0.0000
   1   1   4     33.9864      0.1720    -33.5122      0.0000
   2   1   4     34.7051      0.2045    -33.7382      0.0000
   3   1   4     17.5331      0.2165     17.0848      0.0000
   4   1   4     15.1621      0.1566    -15.3293      0.0000
   5   1   4     16.2167      0.2852    -17.0376      0.0000
   6   1   4     24.1584      0.2715    -24.8214      0.0000
   7   1   4     12.6588      0.2353    -12.1451      0.0000
   8   1   4      7.1057      0.2817     -6.9312      0.0000
  -7   2   4      3.3838      0.2955      3.3133      0.0000
  -6   2   4      5.8160      0.2232     -5.3786      0.0000
  -5   2   4     10.4312      0.2001     10.3560      0.0000
  -4   2   4      9.4922      0.1758      9.2319      0.0000
  -3   2   4     17.5066      0.1936     16.6294      0.0000
  -2   2   4     53.9186      0.3682     52.2072      0.0000
  -1   2   4      5.2985      0.1053     -4.8358      0.0000
   0   2   4     66.3811      0.4305    -65.0636      0.0000
   1   2   4     11.4093      0.1132    -11.3463      0.0000
   2   2   4     30.0004      0.1354    -29.2732      0.0000
   3   2   4      7.2336      0.0641     -5.9533      0.0000
   4   2   4     18.2663      0.3192    -17.9322      0.0000
   5   2   4      1.8264      0.3000      3.2320      0.0000
   6   2   4      2.9770      0.2288     -2.5790      0.0000
   7   2   4      3.4618      0.3419      4.0530      0.0000
   8   2   4      5.2550      0.2624     -4.5053      0.0000
  -7   3   4      8.7952      0.2671      9.1664      0.0000
  -6   3   4      0.7689      0.6865     -1.0057      0.0000
  -5   3   4      5.5932      0.5132      5.1353      0.0000
  -4   3   4     10.1565      0.2005     10.1834      0.0000
  -3   3   4      9.0939      0.2378      8.6098      0.0000
  -2   3   4     31.1504      0.2620    -31.6647      0.0000
  -1   3   4     31.7386      0.2803     31.4530      0.0000
   0   3   4      6.0946      0.1200     -5.3819      0.0000
   1   3   4     25.8117      0.1396     24.9497      0.0000
   2   3   4     32.5994      0.3126     31.7037      0.0000
   3   3   4      8.2104      0.0822     -9.7101      0.0000
   4   3   4     10.3198      0.0908    -10.8346      0.0000
   5   3   4     23.7429      0.4429    -23.8868      0.0000
   6   3   4     17.3559      0.2602     17.9483      0.0000
   7   3   4      6.4688      0.1960      6.9751      0.0000
   8   3   4      4.7237      0.2643      5.9605      0.0000
   9   3   4      4.3729      0.3319      5.3037      0.0000
  -6   4   4      2.0105      1.2990     -0.1567      0.0000
  -5   4   4      0.9998      0.6939     -1.2543      0.0000
  -4   4   4     13.8639      0.4415     13.9029      0.0000
  -3   4   4     14.2693      0.2116    -14.8239      0.0000
  -2   4   4     41.7216      0.3400    -42.7352      0.0000
  -1   4   4     58.9823      0.4195    -57.9325      0.0000
   0   4   4     35.6339      0.1813    -34.2406      0.0000
   1   4   4      8.2407      0.1538     -8.6200      0.0000
   2   4   4      6.4330      0.1630     -6.2462      0.0000
   3   4   4     24.2775      0.1457    -24.6570      0.0000
   4   4   4      2.2663      0.1756     -2.3541      0.0000
   5   4   4      3.3519      0.2086      3.2004      0.0000
   6   4   4      7.7942      0.1191     -8.1495      0.0000
   7   4   4      0.9375      1.1096     -0.2864      0.0000
   8   4   4      4.5991      0.2500     -4.8350      0.0000
   9   4   4      2.6468      0.4060     -3.1645      0.0000
  -6   5   4      5.0687      0.2979     -5.5963      0.0000
  -5   5   4      3.6191      0.2598     -2.7173      0.0000
  -4   5   4      4.0526      0.2229     -4.2320      0.0000
  -3   5   4      9.6162      0.1799     -9.6238      0.0000
  -2   5   4     27.1649      0.2010    -27.9896      0.0000
  -1   5   4     10.3358      0.1619    -10.9718      0.0000
   0   5   4      2.6880      0.1833      3.0822      0.0000
   1   5   4     10.5309      0.0932    -10.3333      0.0000
   2   5   4      0.0000      0.3987     -0.5393      0.0000
   3   5   4      5.4768      0.1000     -4.7058      0.0000
   4   5   4      5.1421      0.1619      5.2383      0.0000
   5   5   4      9.6482      0.1865      9.9367      0.0000
   6   5   4      9.7279      0.1341     -8.6254      0.0000
   7   5   4      3.3418      0.4925     -2.5633      0.0000
   8   5   4      3.7645      0.2767      3.0689      0.0000
   9   5   4      6.2155      0.2676      4.9799      0.0000
  -5   6   4      2.5577      0.4201     -1.6965      0.0000
  -4   6   4      1.2081      0.4695     -1.0639      0.0000
  -3   6   4      4.0645      0.2461      4.2682      0.0000
  -2   6   4      3.4707      0.3445     -3.4105      0.0000
  -1   6   4     19.1963      0.2009     19.2779      0.0000
   0   6   4     30.7113      0.2325     29.7998      0.0000
   1   6   4      0.5661      0.4187     -0.4064      0.0000
   2   6   4      7.8756      0.1026      7.7334      0.0000
   3   6   4     17.6762      0.1516     17.4430      0.0000
   4   6   4     28.9796      0.2032     27.9498      0.0000
   5   6   4     25.5137      0.3943     24.7816      0.0000
   6   6   4      7.3372      0.1429      7.0431      0.0000
   7   6   4      6.3686      0.1546      6.9531      0.0000
   8   6   4     16.0341      0.7075     17.5815      0.0000
  -4   7   4     11.1395      0.2845    -11.5437      0.0000
  -3   7   4     12.2747      0.2231    -12.6469      0.0000
  -2   7   4      0.5914      0.5394     -0.0578      0.0000
  -1   7   4      1.5154      0.3981     -0.4728      0.0000
   0   7   4     23.8128      0.1892     23.9545      0.0000
   1   7   4      9.6190      0.1485      9.9768      0.0000
   2   7   4      5.0229      0.1231      5.5892      0.0000
   3   7   4      5.5843      0.2314      6.4159      0.0000
   4   7   4      3.9797      0.1367     -4.1307      0.0000
   5   7   4     15.6447      0.1670    -16.6087      0.0000
   6   7   4      6.6180      0.1420     -8.5664      0.0000
   7   7   4      1.9205      0.3970     -3.1260      0.0000
   8   7   4      9.1286      0.4351      8.3845      0.0000
  -4   8   4      0.4691      0.9407      0.0504      0.0000
  -3   8   4      6.3162      0.2498      6.2737      0.0000
  -2   8   4      3.6770      0.2764      3.5119      0.0000
  -1   8   4      2.2209      0.2637     -1.7114      0.0000
   0   8   4      0.4249      0.5096     -1.1125      0.0000
   1   8   4      1.9499      0.2200      1.9022      0.0000
   2   8   4      0.6673      0.4541     -0.2874      0.0000
   3   8   4      7.0373      0.2673      7.9487      0.0000
   4   8   4      9.7667      0.1936     -8.4920      0.0000
   5   8   4      5.9458      0.2471     -3.1819      0.0000
   6   8   4      2.7628      0.5514     -2.5679      0.0000
   7   8   4      2.5780      0.4327      1.7749      0.0000
   8   8   4      1.6824      0.8732     -1.0031      0.0000
  -3   9   4      7.8337      0.2520      8.0952      0.0000
  -2   9   4     18.7298      0.2804     19.0304      0.0000
  -1   9   4     10.3780      0.1552     10.4943      0.0000
   0   9   4      8.1547      0.1549      8.3405      0.0000
   1   9   4     16.6377      0.1730     17.0527      0.0000
   2   9   4      9.7236      0.2071      8.9687      0.0000
   3   9   4      4.6900      0.9861      3.6550      0.0000
   4   9   4      1.0728      0.4983     -1.3712      0.0000
   5   9   4      1.6031      0.4154     -1.2659      0.0000
   6   9   4      6.7467      0.2562      8.3811      0.0000
   7   9   4      2.0810      0.4039      4.0541      0.0000
  -2  10   4      0.0000      0.8550      0.1565      0.0000
  -1  10   4      0.9191      0.8881      0.4684      0.0000
   0  10   4      4.7863      0.4831     -3.6490      0.0000
   1  10   4     10.9971      0.2550    -10.2165      0.0000
   2  10   4      9.9952      0.2473     -9.1114      0.0000
   3  10   4     13.5118      0.3030    -13.4919      0.0000
   4  10   4      5.2747      0.2579     -5.9002      0.0000
   5  10   4      0.6478      0.7597     -1.9384      0.0000
   6  10   4      4.9166      0.2856      4.3528      0.0000
   7  10   4      2.8619      0.3470     -2.9509      0.0000
   0  11   4      9.5202      0.4515     -9.4361      0.0000
   1  11   4      0.0000      0.6669     -0.2602      0.0000
   2  11   4     11.4067      0.2698     -9.9484      0.0000
   3  11   4      9.4946      0.2671     -8.1789      0.0000
   4  11   4     10.7327      0.5285     -9.3509      0.0000
   5  11   4      5.2197      0.2912     -4.6942      0.0000
   6  11   4      6.3381      0.5494     -6.6006      0.0000
   2  12   4      5.4164      0.2824      4.3260      0.0000
   3  12   4      5.6464      0.2915      5.2964      0.0000
   4  12   4      4.4591      0.3062      5.2798      0.0000
  -3 -11   5      8.3917      0.3116     -7.9251      0.0000
  -2 -11   5     10.6585      0.5526     -8.8590      0.0000
  -1 -11   5      3.5973      0.5899     -3.8277      0.0000
  -5 -10   5      7.4507      0.2920      4.8885      0.0000
  -4 -10   5      1.7653      0.5013     -0.4927      0.0000
  -3 -10   5      3.1247      0.3478      1.3601      0.0000
  -2 -10   5      8.0240      0.3187      8.6662      0.0000
  -1 -10   5     15.8955      0.3056     17.0131      0.0000
   0 -10   5      5.5378      0.2623      7.0557      0.0000
   1 -10   5      8.5186      0.2463      9.3516      0.0000
  -6  -9   5      5.5624      0.2751      7.2919      0.0000
  -5  -9   5      0.4139      0.6225      1.4752      0.0000
  -4  -9   5      0.0000      0.7207     -0.7441      0.0000
  -3  -9   5      1.2379      0.5360     -0.2912      0.0000
  -2  -9   5     10.1185      0.2374      8.6081      0.0000
  -1  -9   5      1.7371      0.4392      0.8358      0.0000
   0  -9   5      6.3586      0.2677     -5.7515      0.0000
   1  -9   5      4.3126      0.2830     -3.2536      0.0000
   2  -9   5      3.0731      0.2915      3.3725      0.0000
  -7  -8   5      2.2049      0.4707      1.5523      0.0000
  -6  -8   5      5.3378      0.2781     -5.3939      0.0000
  -5  -8   5     13.6894      0.7045    -12.0573      0.0000
  -4  -8   5      6.8507      0.6314     -4.6985      0.0000
  -3  -8   5      4.6199      0.2591      5.8662      0.0000
  -2  -8   5      1.3455      0.4761      0.4831      0.0000
  -1  -8   5      9.0042      0.2443      8.4277      0.0000
   0  -8   5     17.9556      0.2820    -18.5208      0.0000
   1  -8   5     13.0967      0.2181    -13.1436      0.0000
   2  -8   5      7.1435      0.2190     -6.9622      0.0000
   3  -8   5     17.8000      0.5510    -17.9432      0.0000
   4  -8   5     12.4504      0.3846    -12.3986      0.0000
  -7  -7   5      6.0641      0.2899      4.1267      0.0000
  -6  -7   5      2.7979      0.3152      0.4726      0.0000
  -5  -7   5      7.3353      0.2511      5.5656      0.0000
  -4  -7   5      6.3274      0.2601      6.5570      0.0000
  -3  -7   5      8.7245      0.4132     10.0834      0.0000
  -2  -7   5     14.0270      0.2030    -12.7191      0.0000
  -1  -7   5      1.2022      0.5091      0.1928      0.0000
   0  -7   5      4.6644      0.1948      5.3488      0.0000
   1  -7   5      5.4152      0.1345      5.3947      0.0000
   2  -7   5      1.1098      0.3311      1.8478      0.0000
   3  -7   5      1.4830      0.3278      1.6071      0.0000
   4  -7   5      3.8818      0.3539     -3.8547      0.0000
  -7  -6   5     10.4094      0.2545     -7.9631      0.0000
  -6  -6   5      4.4088      0.2408     -3.7426      0.0000
  -5  -6   5      0.0000      0.5888     -0.4687      0.0000
  -4  -6   5      6.3936      0.4000      4.5655      0.0000
  -3  -6   5      4.0623      0.6061     -4.8896      0.0000
  -2  -6   5      9.8357      0.1737     -9.5557      0.0000
  -1  -6   5     10.6278      0.1827    -10.2886      0.0000
   0  -6   5     21.2880      0.1796     22.2649      0.0000
   1  -6   5     10.4348      0.1452    -11.5165      0.0000
   2  -6   5      9.2428      0.1270      9.5029      0.0000
   3  -6   5      9.2847      0.2335     -9.0123      0.0000
   4  -6   5      3.7476      0.2170      3.9130      0.0000
   5  -6   5      4.5019      0.6194      4.1708      0.0000
  -8  -5   5      1.6835      0.6302     -1.7433      0.0000
  -7  -5   5     10.1108      0.2743    -10.1154      0.0000
  -6  -5   5      6.9458      0.2751     -5.7446      0.0000
  -5  -5   5      4.9559      0.2140      7.0688      0.0000
  -4  -5   5      8.8084      0.1366     -9.1202      0.0000
  -3  -5   5     22.8327      0.3969    -24.3477      0.0000
  -2  -5   5     16.7542      0.1703    -17.9586      0.0000
  -1  -5   5     21.5147      0.2405    -21.7256      0.0000
   0  -5   5      9.6460      0.1093    -10.0859      0.0000
   1  -5   5     40.3001      0.2542    -42.0477      0.0000
   2  -5   5     16.4705      0.2975    -17.6645      0.0000
   3  -5   5     14.3908      0.4546     14.2538      0.0000
   4  -5   5      9.8803      0.1901     10.0933      0.0000
   5  -5   5      4.7293      0.2291      4.6372      0.0000
   6  -5   5      5.9098      0.6030     -4.9814      0.0000
  -8  -4   5      2.1433      0.3198     -3.1078      0.0000
  -7  -4   5      2.7881      0.2322     -4.2623      0.0000
  -6  -4   5      0.0000      0.4704     -1.6399      0.0000
  -5  -4   5     12.6865      0.1596    -12.2171      0.0000
  -4  -4   5      9.6010      0.1214     -8.7791      0.0000
  -3  -4   5      2.1622      0.1602     -1.4025      0.0000
  -2  -4   5     25.7548      0.1584     26.3700      0.0000
  -1  -4   5     29.7247      0.1930     30.5237      0.0000
   0  -4   5     18.1708      0.1251     18.1526      0.0000
   1  -4   5      3.9883      0.1157     -3.0675      0.0000
   2  -4   5     28.0484      0.2165    -28.6837      0.0000
   3  -4   5     32.7386      0.4065     32.5464      0.0000
   4  -4   5     11.8139      0.2694     11.6975      0.0000
   5  -4   5      4.5723      0.2671      4.3881      0.0000
   6  -4   5      4.4606      0.3232      4.6170      0.0000
  -8  -3   5      1.6814      0.5258     -1.9307      0.0000
  -7  -3   5      3.9228      0.2241      3.8884      0.0000
  -6  -3   5      5.2292      0.2094      5.2836      0.0000
  -5  -3   5      0.4577      0.5208     -0.1160      0.0000
  -4  -3   5      4.3380      0.1334     -4.4323      0.0000
  -3  -3   5      8.1520      0.1161     -7.2242      0.0000
  -2  -3   5     37.0257      0.2045     35.2859      0.0000
  -1  -3   5      1.8373      0.1505     -0.7632      0.0000
   0  -3   5      1.7892      0.1345      1.6031      0.0000
   1  -3   5     24.2013      0.1443     24.8915      0.0000
   2  -3   5     33.4959      0.3966     34.7113      0.0000
   3  -3   5     24.9454      0.2294     25.5543      0.0000
   4  -3   5     12.5499      0.4238     12.1522      0.0000
   5  -3   5     12.2321      0.2226    -11.9637      0.0000
   6  -3   5      1.1632      0.5042     -1.2931      0.0000
   7  -3   5      6.3994      0.3316      6.8451      0.0000
  -8  -2   5      3.0788      0.3560     -2.1296      0.0000
  -7  -2   5      4.4320      0.2419     -3.5447      0.0000
  -6  -2   5      4.1306      0.2410     -3.4495      0.0000
  -5  -2   5     13.1678      0.1365    -13.0921      0.0000
  -4  -2   5      1.2693      0.2138      1.4575      0.0000
  -3  -2   5     17.6525      0.1985     17.8241      0.0000
  -2  -2   5      7.9623      0.0817     -7.7466      0.0000
  -1  -2   5      5.3026      0.0819     -6.0825      0.0000
   0  -2   5     32.7322      0.2889    -33.3542      0.0000
   1  -2   5     30.5951      0.2229     29.0771      0.0000
   2  -2   5     14.8509      0.2569     14.4505      0.0000
   3  -2   5      6.8374      0.1500      7.0686      0.0000
   4  -2   5     21.0532      0.2193    -21.9195      0.0000
   5  -2   5     34.7675      0.3594    -34.6913      0.0000
   6  -2   5     13.0870      0.2307    -13.3056      0.0000
   7  -2   5      1.6904      1.1346     -1.3515      0.0000
  -8  -1   5      0.2834      0.8662     -0.0342      0.0000
  -7  -1   5      4.7557      0.2296      4.5088      0.0000
  -6  -1   5      3.2248      0.3079      3.1975      0.0000
  -5  -1   5     13.7115      0.2172     13.6012      0.0000
  -4  -1   5     18.4596      0.3161     19.2669      0.0000
  -3  -1   5     43.6440      0.2255     43.0488      0.0000
  -2  -1   5      2.2533      0.1052      2.4588      0.0000
  -1  -1   5      7.1560      0.0930     -5.7471      0.0000
   0  -1   5     35.5487      0.1691    -33.9753      0.0000
   1  -1   5     21.5587      0.1099     21.0859      0.0000
   2  -1   5     22.4200      0.3111     21.6216      0.0000
   3  -1   5      8.3853      0.1262     -8.1486      0.0000
   4  -1   5      2.4068      0.2158      1.7047      0.0000
   5  -1   5     11.6639      0.1863     11.2280      0.0000
   6  -1   5      0.7953      0.5989     -0.4734      0.0000
   7  -1   5      2.5214      0.5287      1.6045      0.0000
   8  -1   5      7.0436      0.2840     -6.4943      0.0000
  -7   0   5      1.3685      0.4554      1.8962      0.0000
  -6   0   5      3.2338      0.2396      2.9709      0.0000
  -5   0   5      4.6883      0.2494      4.9200      0.0000
  -4   0   5      4.1150      0.4132      4.3426      0.0000
  -3   0   5     21.1245      0.2054     20.4693      0.0000
  -2   0   5     25.4391      0.2585     24.4779      0.0000
  -1   0   5     18.2035      0.0916     18.4410      0.0000
   0   0   5     38.9468      0.1706     39.5464      0.0000
   1   0   5     24.1685      0.1174     23.1352      0.0000
   2   0   5     32.9513      0.1309    -32.4977      0.0000
   3   0   5     44.0080      0.3147    -43.4454      0.0000
   4   0   5      7.4290      0.1904     -6.9509      0.0000
   5   0   5      3.4793      0.2502      4.6109      0.0000
   6   0   5     15.0313      0.2361     15.5434      0.0000
   7   0   5      3.1799      0.3033      3.3809      0.0000
   8   0   5      5.5145      0.2820      5.4672      0.0000
  -7   1   5      0.0000      0.6451      0.5484      0.0000
  -6   1   5      6.6586      0.2135      6.4311      0.0000
  -5   1   5      6.3429      0.6026      6.9720      0.0000
  -4   1   5      9.8424      0.1932     -9.6474      0.0000
  -3   1   5     28.2782      0.2602    -29.2815      0.0000
  -2   1   5     20.5035      0.1769    -22.7294      0.0000
  -1   1   5     31.0234      0.2114    -31.4307      0.0000
   0   1   5     17.5659      0.0901    -17.6658      0.0000
   1   1   5     35.1656      0.2191    -35.6245      0.0000
   2   1   5      2.9544      0.1779     -4.3769      0.0000
   3   1   5     44.5468      0.3112    -44.6175      0.0000
   4   1   5     19.1844      0.1870    -18.7047      0.0000
   5   1   5      3.0535      0.6949      3.8336      0.0000
   6   1   5     17.6366      0.2347    -15.9825      0.0000
   7   1   5     12.4507      0.2556    -11.6230      0.0000
   8   1   5      5.3474      0.3129     -3.8830      0.0000
  -7   2   5      2.6775      0.4471      1.6068      0.0000
  -6   2   5      6.3744      0.2444     -6.8891      0.0000
  -5   2   5      8.9731      0.3699      9.0191      0.0000
  -4   2   5      7.3819      0.1874     -7.6243      0.0000
  -3   2   5      8.7075      0.2453     -8.3752      0.0000
  -2   2   5     14.7622      0.3050    -14.3965      0.0000
  -1   2   5     12.1233      0.1253    -11.5758      0.0000
   0   2   5     33.5989      0.1463    -32.0761      0.0000
   1   2   5     15.0488      0.0879    -14.4236      0.0000
   2   2   5      3.8256      0.0845     -2.9929      0.0000
   3   2   5     16.5145      0.2564     16.6718      0.0000
   4   2   5      8.8227      0.1614      8.4612      0.0000
   5   2   5     12.4913      0.2020    -12.6269      0.0000
   6   2   5      0.7343      0.5966     -0.2711      0.0000
   7   2   5      1.1819      0.4883     -0.6810      0.0000
   8   2   5      4.9444      0.2468      4.7501      0.0000
  -6   3   5      3.1062      0.6831     -2.2703      0.0000
  -5   3   5      4.4058      0.2277     -4.3667      0.0000
  -4   3   5      9.0001      0.2116      8.4638      0.0000
  -3   3   5      3.9830      0.2527      3.5721      0.0000
  -2   3   5      8.0067      0.2565      7.8384      0.0000
  -1   3   5     21.3770      0.1892    -21.4072      0.0000
   0   3   5     27.4987      0.2785    -26.6217      0.0000
   1   3   5     16.3326      0.1017    -16.7181      0.0000
   2   3   5     33.2038      0.1749     33.5634      0.0000
   3   3   5     31.1166      0.1817     31.9321      0.0000
   4   3   5     26.0284      0.1583     27.2216      0.0000
   5   3   5     21.6083      0.2269     21.8715      0.0000
   6   3   5      8.8971      0.1784      8.3602      0.0000
   7   3   5      9.3187      0.2124      9.5108      0.0000
   8   3   5      7.2087      0.2474      6.1348      0.0000
  -6   4   5     11.3971      0.3306    -11.2359      0.0000
  -5   4   5     17.9055      0.2669    -17.5778      0.0000
  -4   4   5      2.4209      0.2857     -2.3081      0.0000
  -3   4   5     32.0276      0.4663    -31.7683      0.0000
  -2   4   5     11.9067      0.1850     12.1550      0.0000
  -1   4   5      8.3866      0.1963     -8.3666      0.0000
   0   4   5      3.0179      0.2873      2.7358      0.0000
   1   4   5      7.2402      0.1090      6.6152      0.0000
   2   4   5     16.9114      0.1534     15.3988      0.0000
   3   4   5     14.8081      0.1421    -14.9762      0.0000
   4   4   5     25.7887      0.1677    -26.2603      0.0000
   5   4   5      8.2888      0.1591     -8.3135      0.0000
   6   4   5      3.4195      0.4933      3.2033      0.0000
   7   4   5      6.9345      0.2224      7.1544      0.0000
   8   4   5      3.3309      0.4125     -2.9849      0.0000
  -5   5   5      1.2578      0.9709     -1.6654      0.0000
  -4   5   5      2.9810      0.3155      2.7823      0.0000
  -3   5   5      6.6115      0.2065      7.0679      0.0000
  -2   5   5     42.1255      0.3891    -41.8860      0.0000
  -1   5   5     14.3356      0.1808     15.0223      0.0000
   0   5   5     16.2003      0.2461     17.4439      0.0000
   1   5   5     32.0909      0.1953     31.9150      0.0000
   2   5   5     18.2499      0.1369     18.2724      0.0000
   3   5   5     12.9102      0.1288     13.2220      0.0000
   4   5   5     10.6428      0.1229    -10.5168      0.0000
   5   5   5      8.0989      0.2308      7.5799      0.0000
   6   5   5      4.0401      0.1373      3.1997      0.0000
   7   5   5      1.0731      0.5908      0.0427      0.0000
   8   5   5      4.5441      0.5478     -4.4495      0.0000
  -5   6   5      7.6441      0.3096      7.4398      0.0000
  -4   6   5      9.3369      0.3569      9.6893      0.0000
  -3   6   5     10.9287      0.2086     10.7498      0.0000
  -2   6   5      6.9610      0.1957      6.1868      0.0000
  -1   6   5     17.2574      0.1831     17.6970      0.0000
   0   6   5     30.1677      0.2526     30.7947      0.0000
   1   6   5     36.2714      0.2354     36.1432      0.0000
   2   6   5      8.5804      0.1088      9.0233      0.0000
   3   6   5      3.8140      0.1358      4.2099      0.0000
   4   6   5      4.3957      0.1507      5.0938      0.0000
   5   6   5      7.7962      0.2151      8.6562      0.0000
   6   6   5      4.4258      0.3003      4.7559      0.0000
   7   6   5      1.6784      0.3478     -1.8211      0.0000
   8   6   5      8.4625      0.2491      7.6482      0.0000
  -4   7   5      2.9606      0.3440      3.1575      0.0000
  -3   7   5      6.9848      0.2451      6.9411      0.0000
  -2   7   5      2.0421      0.3930      1.3851      0.0000
  -1   7   5      1.1304      0.2928     -0.6381      0.0000
   0   7   5     15.2962      0.1556     15.3569      0.0000
   1   7   5     24.9919      0.2641    -25.3239      0.0000
   2   7   5     18.7387      0.2120    -18.9323      0.0000
   3   7   5      9.5985      0.1338    -10.0738      0.0000
   4   7   5      2.4643      0.1882      1.4521      0.0000
   5   7   5      2.9547      0.3212     -3.2666      0.0000
   6   7   5      8.6183      0.2011     -7.5383      0.0000
   7   7   5     14.3060      0.9927    -12.7605      0.0000
   8   7   5      4.0623      0.5291     -3.1722      0.0000
  -3   8   5      1.5299      0.4899     -1.1678      0.0000
  -2   8   5      6.9374      0.2408      7.4128      0.0000
  -1   8   5      8.0102      0.2307      8.3427      0.0000
   0   8   5      3.1100      0.2239      3.7677      0.0000
   1   8   5      3.3528      0.1803     -3.0740      0.0000
   2   8   5     28.3198      0.2305    -26.9293      0.0000
   3   8   5     10.0300      0.1396     -9.9837      0.0000
   4   8   5     10.9714      0.2711    -11.6788      0.0000
   5   8   5      8.7015      0.1463    -10.8709      0.0000
   6   8   5      8.6220      0.2267     -9.0627      0.0000
   7   8   5      0.7224      0.9042     -1.0011      0.0000
   8   8   5      1.7972      0.8325      3.3458      0.0000
  -2   9   5      0.0000      0.6031     -1.3407      0.0000
  -1   9   5      2.0932      0.6109     -0.8989      0.0000
   0   9   5      3.3050      0.2368     -3.2980      0.0000
   1   9   5      0.8015      0.4350     -0.4302      0.0000
   2   9   5      2.7816      0.1837     -2.2200      0.0000
   3   9   5      4.9497      0.2995      5.6931      0.0000
   4   9   5     10.3105      0.2310     11.5463      0.0000
   5   9   5      1.5908      0.7439     -0.9697      0.0000
   6   9   5      8.7793      0.2174      8.1672      0.0000
   7   9   5      8.0170      0.2952      6.7964      0.0000
  -1  10   5     10.8085      0.4002    -10.9754      0.0000
   0  10   5     11.2643      0.3864    -11.5527      0.0000
   1  10   5      6.0880      0.5407     -6.7915      0.0000
   2  10   5      3.1150      0.7686     -3.7629      0.0000
   3  10   5     10.0700      0.2483    -10.3689      0.0000
   4  10   5      3.9605      0.5324     -3.8666      0.0000
   5  10   5      7.2588      0.2830     -4.7312      0.0000
   6  10   5      0.8402      0.6783     -0.3438      0.0000
   7  10   5      3.5352      1.2852      1.9366      0.0000
   0  11   5      8.6596      0.4053     -7.6447      0.0000
   1  11   5      8.1193      0.2632     -7.8297      0.0000
   2  11   5      0.8848      0.6413     -0.2144      0.0000
   3  11   5      0.7754      0.6940     -1.5719      0.0000
   4  11   5      2.6261      0.3589      1.3673      0.0000
   5  11   5      6.2275      0.3801      5.5239      0.0000
   6  11   5      1.7582      0.4572      1.1836      0.0000
  -4 -10   6      4.0684      0.8258      4.5273      0.0000
  -3 -10   6      3.6361      0.5948     -1.7855      0.0000
  -2 -10   6      2.7853      0.3892     -1.9973      0.0000
  -1 -10   6      3.2087      0.3573      1.8232      0.0000
   0 -10   6     12.7931      0.4306     11.7891      0.0000
   1 -10   6      5.9359      0.4125      5.7464      0.0000
  -6  -9   6      6.5792      0.3172      4.5657      0.0000
  -5  -9   6      0.7995      1.0517     -2.0820      0.0000
  -4  -9   6      0.0000      0.7175      0.4601      0.0000
  -3  -9   6     11.5834      0.2507     -9.8775      0.0000
  -2  -9   6      2.7744      0.3250      5.1057      0.0000
  -1  -9   6      0.0000      0.6940      2.7039      0.0000
   0  -9   6      4.5401      0.2504      5.2833      0.0000
   1  -9   6      5.0184      0.2444     -5.6211      0.0000
   2  -9   6      8.1588      0.4602     -8.3305      0.0000
  -6  -8   6      3.7261      0.2876      4.3486      0.0000
  -5  -8   6      8.8397      0.2666     -9.2442      0.0000
  -4  -8   6      9.5802      0.2334    -11.7369      0.0000
  -3  -8   6     12.1550      0.2293    -13.5622      0.0000
  -2  -8   6      7.0557      0.2473     -7.0393      0.0000
  -1  -8   6      5.9972      0.2307     -4.8099      0.0000
   0  -8   6     18.0920      0.6015    -17.2055      0.0000
   1  -8   6      8.0116      0.2359     -8.3199      0.0000
   2  -8   6      2.2143      0.5959     -2.1584      0.0000
   3  -8   6      3.1770      0.4795      2.7062      0.0000
  -7  -7   6      2.8443      0.3527     -2.0902      0.0000
  -6  -7   6      5.2564      0.3856     -3.1316      0.0000
  -5  -7   6     11.3482      0.2625     -9.8562      0.0000
  -4  -7   6      1.7707      0.3719     -0.8403      0.0000
  -3  -7   6     17.1750      0.5172     16.1125      0.0000
  -2  -7   6     16.7318      0.2311     15.0870      0.0000
  -1  -7   6      6.5642      0.2088      4.7467      0.0000
   0  -7   6     10.4262      0.1924    -11.5015      0.0000
   1  -7   6      2.9239      0.1767     -2.9435      0.0000
   2  -7   6      4.9055      0.1630      4.5027      0.0000
   3  -7   6     10.9520      0.2178     10.6474      0.0000
   4  -7   6      6.3044      0.2436      6.2614      0.0000
  -7  -6   6      5.6747      0.4171     -6.4534      0.0000
  -6  -6   6      5.4831      0.2386     -6.1475      0.0000
  -5  -6   6      7.4436      0.2133     -6.1927      0.0000
  -4  -6   6      2.4237      0.5893     -0.0854      0.0000
  -3  -6   6      3.9928      0.5212      5.8772      0.0000
  -2  -6   6      6.6762      0.1714     -6.7392      0.0000
  -1  -6   6      1.5036      0.3021      1.2282      0.0000
   0  -6   6      3.9589      0.2488      2.9771      0.0000
   1  -6   6      0.2906      0.4241     -0.5224      0.0000
   2  -6   6     17.4980      0.1672     16.9761      0.0000
   3  -6   6      1.9788      0.4193      0.9110      0.0000
   4  -6   6      0.9713      0.5249     -1.0800      0.0000
   5  -6   6      5.6859      0.2410      5.0759      0.0000
  -7  -5   6     17.1354      0.4271    -16.6798      0.0000
  -6  -5   6      8.1703      0.1690     -9.7027      0.0000
  -5  -5   6      2.1924      0.2682     -0.7306      0.0000
  -4  -5   6      2.7947      0.1567      2.4320      0.0000
  -3  -5   6      4.1289      0.1322      3.9208      0.0000
  -2  -5   6     15.9517      0.1290    -15.7632      0.0000
  -1  -5   6      3.3502      0.1794     -3.3447      0.0000
   0  -5   6      9.4533      0.1502      9.7500      0.0000
   1  -5   6     18.6205      0.1499     19.4148      0.0000
   2  -5   6     24.8258      0.1881    -24.5250      0.0000
   3  -5   6      0.1316      0.6865      0.0548      0.0000
   4  -5   6     14.6495      0.2266    -14.5901      0.0000
   5  -5   6      8.4169      0.2306     -8.4255      0.0000
   6  -5   6      2.5333      0.3866     -2.9449      0.0000
  -7  -4   6      2.3935      0.6820     -1.7884      0.0000
  -6  -4   6      0.6975      0.5042      1.2817      0.0000
  -5  -4   6     29.0996      0.5380     28.8752      0.0000
  -4  -4   6      6.1635      0.1386      4.9543      0.0000
  -3  -4   6      5.4441      0.1349      4.1484      0.0000
  -2  -4   6     10.1360      0.1779    -10.5554      0.0000
  -1  -4   6     10.3179      0.1442     10.0445      0.0000
   0  -4   6     15.6269      0.1284     15.2143      0.0000
   1  -4   6     11.2078      0.1164     10.2179      0.0000
   2  -4   6     23.3371      0.3154     23.9140      0.0000
   3  -4   6     17.9335      0.3573     19.1390      0.0000
   4  -4   6     18.3377      0.2358     18.3280      0.0000
   5  -4   6      1.3503      0.4542      1.1533      0.0000
   6  -4   6      6.6395      0.2374     -6.4613      0.0000
  -7  -3   6      2.3703      0.2973      1.5662      0.0000
  -6  -3   6      3.1714      0.2745     -2.9126      0.0000
  -5  -3   6     15.7014      0.1658     17.8512      0.0000
  -4  -3   6      9.0249      0.1330     10.3057      0.0000
  -3  -3   6      9.0108      0.2119      9.2775      0.0000
  -2  -3   6     28.8689      0.1829     30.0390      0.0000
  -1  -3   6     19.2442      0.1804     19.6256      0.0000
   0  -3   6     11.4109      0.1562     12.5565      0.0000
   1  -3   6     32.0193      0.1942    -32.7297      0.0000
   2  -3   6     14.6640      0.2560    -15.8666      0.0000
   3  -3   6      6.8161      0.1659      6.1188      0.0000
   4  -3   6     26.1843      0.3891     25.9292      0.0000
   5  -3   6     12.7467      0.2216    -13.5851      0.0000
   6  -3   6      2.4348      0.3570      2.1793      0.0000
   7  -3   6      2.3504      0.5151      1.0710      0.0000
  -7  -2   6      7.0739      0.2198      6.3513      0.0000
  -6  -2   6     12.4033      0.2566     11.9334      0.0000
  -5  -2   6      9.1735      0.2936     -9.1026      0.0000
  -4  -2   6      3.9235      0.1358     -4.0948      0.0000
  -3  -2   6     16.1826      0.1286    -17.2154      0.0000
  -2  -2   6     12.4311      0.1039     12.0875      0.0000
  -1  -2   6     12.7437      0.1043    -12.3821      0.0000
   0  -2   6     13.0829      0.1825    -12.6470      0.0000
   1  -2   6     29.5375      0.3960    -28.3712      0.0000
   2  -2   6     14.8000      0.1380    -14.3017      0.0000
   3  -2   6     11.4454      0.1806    -11.9823      0.0000
   4  -2   6     17.4872      0.4410    -16.8889      0.0000
   5  -2   6     22.0897      0.2752    -21.9085      0.0000
   6  -2   6     20.0307      0.2999    -19.1090      0.0000
   7  -2   6      6.1728      0.2540      6.1155      0.0000
  -7  -1   6      8.2160      0.2489      8.3348      0.0000
  -6  -1   6      2.0830      0.3512      1.9273      0.0000
  -5  -1   6      1.4234      0.4300      1.4374      0.0000
  -4  -1   6      2.4687      0.2479      1.0639      0.0000
  -3  -1   6      2.8646      0.2433     -3.6036      0.0000
  -2  -1   6     12.6548      0.1168     11.1033      0.0000
  -1  -1   6      8.9281      0.0811     -9.7974      0.0000
   0  -1   6     21.5081      0.1269    -22.0868      0.0000
   1  -1   6     25.7467      0.1754     25.3844      0.0000
   2  -1   6      9.2712      0.1057      9.2417      0.0000
   3  -1   6      3.7399      0.1620     -3.1477      0.0000
   4  -1   6     25.4889      0.5780    -25.1063      0.0000
   5  -1   6     15.2974      0.2163    -14.5258      0.0000
   6  -1   6      3.3690      0.3715     -1.3312      0.0000
   7  -1   6     19.3348      0.3432     20.2483      0.0000
  -7   0   6      2.7464      0.3976      3.2366      0.0000
  -6   0   6      5.8438      0.2524      6.1039      0.0000
  -5   0   6      1.4557      0.6541     -1.7889      0.0000
  -4   0   6      3.5705      0.3276      3.7705      0.0000
  -3   0   6      6.2790      0.2058      6.7076      0.0000
  -2   0   6     32.4101      0.2591    -31.6613      0.0000
  -1   0   6     43.3921      0.2001    -42.0826      0.0000
   0   0   6     21.5955      0.1206    -21.8681      0.0000
   1   0   6      9.6215      0.2259      9.2837      0.0000
   2   0   6     43.4139      0.5368     42.7401      0.0000
   3   0   6      6.7165      0.2977      6.7153      0.0000
   4   0   6      2.7520      0.1957      2.3230      0.0000
   5   0   6      8.3001      0.1795      7.7208      0.0000
   6   0   6      9.5795      0.2570      9.0517      0.0000
   7   0   6      4.1917      0.2723      4.1487      0.0000
   8   0   6      2.8667      0.3616      2.4270      0.0000
  -7   1   6      9.0875      0.2703     -8.8295      0.0000
  -6   1   6     13.0153      0.2586    -13.0973      0.0000
  -5   1   6     13.2371      0.3802    -14.2155      0.0000
  -4   1   6      3.3900      0.2228     -3.4144      0.0000
  -3   1   6     11.9746      0.1775    -12.0825      0.0000
  -2   1   6      0.7748      0.4717      0.7159      0.0000
  -1   1   6     26.6975      0.2252    -24.7369      0.0000
   0   1   6     17.7201      0.1020    -17.0160      0.0000
   1   1   6     18.5795      0.1098    -18.4167      0.0000
   2   1   6     27.1934      0.1421    -27.3199      0.0000
   3   1   6     34.9758      0.2665    -34.3027      0.0000
   4   1   6      9.1794      0.1882     -8.3825      0.0000
   5   1   6     17.5357      0.2106     17.5307      0.0000
   6   1   6     11.4345      0.3700     10.6507      0.0000
   7   1   6      2.0088      0.4405     -2.1201      0.0000
   8   1   6      4.5315      0.3137     -5.4131      0.0000
  -7   2   6      3.1805      0.4876     -3.1618      0.0000
  -6   2   6      1.5617      0.6271      0.9872      0.0000
  -5   2   6      5.9804      0.3025     -6.1648      0.0000
  -4   2   6     15.2230      0.2241    -15.1094      0.0000
  -3   2   6      5.8518      0.2882     -6.3579      0.0000
  -2   2   6     11.5686      0.1701    -12.2643      0.0000
  -1   2   6     18.1622      0.1758     18.5093      0.0000
   0   2   6     10.2801      0.0789     11.4561      0.0000
   1   2   6     49.8714      0.2419     48.6635      0.0000
   2   2   6     16.2867      0.1034    -16.1099      0.0000
   3   2   6      9.8377      0.0794     10.9815      0.0000
   4   2   6      6.5094      0.2320      7.6771      0.0000
   5   2   6     25.3391      0.2652     26.3886      0.0000
   6   2   6      5.0558      0.6134      4.8731      0.0000
   7   2   6      4.6022      0.2320     -4.4950      0.0000
   8   2   6      0.8563      0.7404     -1.4973      0.0000
  -6   3   6      3.4999      0.4120     -2.9537      0.0000
  -5   3   6      7.0893      0.2695      7.4558      0.0000
  -4   3   6      1.3175      0.4998      2.3031      0.0000
  -3   3   6      9.1318      0.3247     -8.8112      0.0000
  -2   3   6     13.4635      0.1757     13.4217      0.0000
  -1   3   6     31.5481      0.2643     31.7266      0.0000
   0   3   6     16.9345      0.1514     17.8973      0.0000
   1   3   6     23.9766      0.1488     23.5217      0.0000
   2   3   6     40.8674      0.2212     39.5003      0.0000
   3   3   6     11.5293      0.1030     11.0270      0.0000
   4   3   6      8.7162      0.1211      7.8728      0.0000
   5   3   6      7.3615      0.2347      7.0358      0.0000
   6   3   6      4.8319      0.4364      4.2003      0.0000
   7   3   6      1.2517      0.6412     -1.0284      0.0000
   8   3   6      8.8413      0.2659      8.0942      0.0000
  -6   4   6      2.9838      0.3826      3.1414      0.0000
  -5   4   6      3.2101      0.3278      2.7495      0.0000
  -4   4   6      5.5728      0.3246      5.1594      0.0000
  -3   4   6     11.8462      0.2974     11.7570      0.0000
  -2   4   6     14.8462      0.2336    -14.8128      0.0000
  -1   4   6      3.3596      0.1890     -3.5211      0.0000
   0   4   6      8.4400      0.1732     -8.1312      0.0000
   1   4   6     10.6604      0.1002    -10.3798      0.0000
   2   4   6     21.6768      0.1479     21.9496      0.0000
   3   4   6      5.9613      0.1212      6.3936      0.0000
   4   4   6     10.0005      0.1160      9.7307      0.0000
   5   4   6     25.9762      0.2609    -27.2020      0.0000
   6   4   6     11.7220      0.2167    -11.7624      0.0000
   7   4   6     11.1681      0.2436    -12.4020      0.0000
   8   4   6      8.2382      0.2584     -8.4957      0.0000
  -5   5   6      1.7496      0.4342      1.3525      0.0000
  -4   5   6      9.3145      0.2757      8.8386      0.0000
  -3   5   6     14.4494      0.2407     14.3398      0.0000
  -2   5   6     21.8217      0.2526     21.4867      0.0000
  -1   5   6     15.2743      0.1989     15.0421      0.0000
   0   5   6      1.7946      0.4458      1.3983      0.0000
   1   5   6      3.7819      0.2450     -3.8636      0.0000
   2   5   6      0.6528      0.4293      0.1340      0.0000
   3   5   6     12.3701      0.1258    -11.7085      0.0000
   4   5   6     30.3160      0.2153    -29.7863      0.0000
   5   5   6      2.6855      0.1588      3.2824      0.0000
   6   5   6      2.2235      0.4527     -1.5241      0.0000
   7   5   6      4.6439      0.5243      5.8909      0.0000
   8   5   6      0.4871      0.6681      0.2220      0.0000
  -5   6   6      8.0549      0.2823      8.0592      0.0000
  -4   6   6      5.3894      0.4064      5.4371      0.0000
  -3   6   6      1.3893      0.9301      0.6554      0.0000
  -2   6   6      1.7695      0.3474     -1.0288      0.0000
  -1   6   6      5.0214      0.2069      5.3265      0.0000
   0   6   6     23.2831      0.3428     23.3416      0.0000
   1   6   6      2.0040      0.2151      2.1241      0.0000
   2   6   6      5.8717      0.1211      5.2352      0.0000
   3   6   6      7.0455      0.1416     -7.0801      0.0000
   4   6   6     10.2868      0.1351    -10.6881      0.0000
   5   6   6      1.7847      0.2152      0.7670      0.0000
   6   6   6     12.4908      0.2783     12.2368      0.0000
   7   6   6      2.8640      0.2736      3.5407      0.0000
   8   6   6      2.2502      0.3623     -1.3603      0.0000
  -4   7   6      3.1567      0.3410     -3.5347      0.0000
  -3   7   6      4.2576      0.3018     -4.2183      0.0000
  -2   7   6     15.0281      0.2540    -15.4480      0.0000
  -1   7   6     14.6777      0.2270    -14.4608      0.0000
   0   7   6      6.0406      0.1700      6.7080      0.0000
   1   7   6     14.6145      0.1976    -14.8466      0.0000
   2   7   6     27.3563      0.2232    -27.0327      0.0000
   3   7   6     22.9436      0.2008    -22.3501      0.0000
   4   7   6     18.4175      0.1719    -17.9043      0.0000
   5   7   6      4.5164      0.1504     -4.1522      0.0000
   6   7   6      3.5710      0.1893      2.6246      0.0000
   7   7   6      4.6605      0.2633     -6.0703      0.0000
   8   7   6      0.5393      0.6643     -1.1483      0.0000
  -3   8   6      7.8787      0.6233     -8.1802      0.0000
  -2   8   6      6.0161      0.2369     -7.0638      0.0000
  -1   8   6     11.9772      0.4293    -12.0199      0.0000
   0   8   6     10.6096      0.1676    -10.8337      0.0000
   1   8   6      5.9160      0.2042     -5.9978      0.0000
   2   8   6     20.4818      0.1979    -21.2245      0.0000
   3   8   6      3.7006      0.1906      3.8503      0.0000
   4   8   6     11.9999      0.1691     12.2923      0.0000
   5   8   6      3.5339      0.1955      5.5708      0.0000
   6   8   6      2.5526      0.2335     -0.2720      0.0000
   7   8   6      5.6078      0.4512     -4.3212      0.0000
   8   8   6      2.9681      0.5225     -4.0534      0.0000
  -2   9   6      4.4739      0.2896      4.0860      0.0000
  -1   9   6      5.5051      0.2512      5.3873      0.0000
   0   9   6      4.9589      0.4279      4.8170      0.0000
   1   9   6      0.7675      0.7009     -0.3169      0.0000
   2   9   6      7.8756      0.1776     -8.2109      0.0000
   3   9   6     10.2768      0.1616      9.2766      0.0000
   4   9   6     19.4285      0.3067     16.9848      0.0000
   5   9   6     11.3670      0.2747     10.3744      0.0000
   6   9   6      5.8706      0.5445      6.2789      0.0000
   7   9   6      5.8265      0.4015      7.3087      0.0000
  -1  10   6      2.9153      0.5412     -2.9389      0.0000
   0  10   6      4.4337      0.4602     -4.5740      0.0000
   1  10   6      0.3172      0.5582      0.2024      0.0000
   2  10   6      1.9767      0.5368      2.6597      0.0000
   3  10   6      3.0914      0.2806      3.2318      0.0000
   4  10   6     11.7602      0.2679     11.7326      0.0000
   5  10   6      0.7885      0.6853     -3.0817      0.0000
   6  10   6      3.7653      0.3214     -5.2147      0.0000
   1  11   6      3.8824      0.6237      4.4092      0.0000
   2  11   6      3.9276      0.4052      3.9583      0.0000
   3  11   6      0.0000      0.6722      0.6226      0.0000
   4  11   6      1.4630      1.0135      0.9391      0.0000
   5  11   6      3.7147      0.4248     -1.9659      0.0000
  -3 -10   7     13.2062      0.3088     10.6442      0.0000
  -2 -10   7      5.2638      0.3229     -5.7484      0.0000
  -1 -10   7      7.0313      0.5707     -6.0457      0.0000
   0 -10   7      0.9412      0.6833      0.6252      0.0000
  -5  -9   7      4.4510      0.2948     -1.9390      0.0000
  -4  -9   7      2.4893      0.4516     -1.2984      0.0000
  -3  -9   7      4.7841      0.2712     -5.0627      0.0000
  -2  -9   7     10.7267      0.3284    -12.4475      0.0000
  -1  -9   7      0.7347      0.6796     -2.5571      0.0000
   0  -9   7      8.2502      0.2803      7.0467      0.0000
   1  -9   7      2.5504      0.3611      2.0728      0.0000
   2  -9   7      0.6405      0.8087     -0.4268      0.0000
  -6  -8   7      0.7844      0.8662     -1.5793      0.0000
  -5  -8   7      0.0000      0.6118     -0.7534      0.0000
  -4  -8   7      6.4912      0.2665     -5.3568      0.0000
  -3  -8   7      6.3275      0.2613     -5.3054      0.0000
  -2  -8   7      2.2992      0.4348     -1.4572      0.0000
  -1  -8   7      4.8883      0.2651      4.0900      0.0000
   0  -8   7      5.4033      0.2453      3.4850      0.0000
   1  -8   7      5.2511      0.4015     -6.7174      0.0000
   2  -8   7     13.6844      0.4036    -14.3131      0.0000
   3  -8   7      8.1094      0.3657     -8.4093      0.0000
  -6  -7   7      6.0205      0.3186      4.7613      0.0000
  -5  -7   7      2.4141      0.8339     -0.9141      0.0000
  -4  -7   7      6.9138      0.2200     -9.3523      0.0000
  -3  -7   7      3.6425      0.2626      3.1422      0.0000
  -2  -7   7      5.2158      0.2444      5.6066      0.0000
  -1  -7   7     16.7879      0.5404     17.6141      0.0000
   0  -7   7     13.3892      0.2814     13.0294      0.0000
   1  -7   7      5.1510      0.1622      4.9268      0.0000
   2  -7   7     15.5656      0.2424     16.1745      0.0000
   3  -7   7     10.2203      0.2238     10.7552      0.0000
   4  -7   7      4.0725      0.6780      5.1515      0.0000
  -7  -6   7      6.0551      0.3190     -4.7308      0.0000
  -6  -6   7      2.0053      0.8479      0.0297      0.0000
  -5  -6   7      0.0000      0.6322      0.7072      0.0000
  -4  -6   7      6.7193      0.2429      5.7109      0.0000
  -3  -6   7     15.9794      0.2360     15.3334      0.0000
  -2  -6   7     22.3237      0.3546     21.2869      0.0000
  -1  -6   7     11.1235      0.2678    -11.4492      0.0000
   0  -6   7      8.9960      0.1374     -8.2681      0.0000
   1  -6   7      9.1708      0.1390     -9.0721      0.0000
   2  -6   7      7.5726      0.1589      8.5249      0.0000
   3  -6   7     10.6140      0.2340     10.6428      0.0000
   4  -6   7      5.0004      0.4652      5.4578      0.0000
   5  -6   7      1.8970      0.5022     -1.5860      0.0000
  -7  -5   7      5.9104      0.4005     -5.8831      0.0000
  -6  -5   7      3.0049      0.6473     -1.9218      0.0000
  -5  -5   7      1.5063      0.3138     -0.7376      0.0000
  -4  -5   7      4.6992      0.1415      5.4828      0.0000
  -3  -5   7      3.2113      0.4278      3.3313      0.0000
  -2  -5   7     10.4467      0.2456     10.3514      0.0000
  -1  -5   7     19.9329      0.1804    -21.4036      0.0000
   0  -5   7      8.3701      0.1167     -7.7732      0.0000
   1  -5   7     11.4581      0.1308    -11.4768      0.0000
   2  -5   7      2.6272      0.1584      2.7734      0.0000
   3  -5   7      3.3294      0.2071     -3.6905      0.0000
   4  -5   7     15.4762      0.2443    -15.2620      0.0000
   5  -5   7      3.2148      0.3276     -3.4544      0.0000
  -7  -4   7      1.2295      0.4664     -1.2817      0.0000
  -6  -4   7      2.4985      0.2722     -4.4911      0.0000
  -5  -4   7     18.2227      0.2817     17.5551      0.0000
  -4  -4   7     18.1756      0.4690     18.8153      0.0000
  -3  -4   7      6.2633      0.1216      7.3356      0.0000
  -2  -4   7      1.5032      0.4377     -0.7178      0.0000
  -1  -4   7      3.4171      0.1564      4.2850      0.0000
   0  -4   7      8.6979      0.1741      9.5316      0.0000
   1  -4   7     11.4720      0.1262     12.8546      0.0000
   2  -4   7     15.5674      0.2704    -15.4898      0.0000
   3  -4   7      4.3978      0.1967     -4.4075      0.0000
   4  -4   7     10.2534      0.2215     -9.9922      0.0000
   5  -4   7      2.2137      0.3512      1.9155      0.0000
   6  -4   7     11.2239      0.2596     11.2680      0.0000
  -7  -3   7      1.1869      0.5504     -0.2372      0.0000
  -6  -3   7      8.5105      0.2302      8.5456      0.0000
  -5  -3   7     10.0848      0.3898      9.4301      0.0000
  -4  -3   7      4.0773      0.1623      4.1978      0.0000
  -3  -3   7     26.5656      0.1947    -26.2690      0.0000
  -2  -3   7     25.4661      0.1812    -25.1243      0.0000
  -1  -3   7      9.0121      0.1502     -8.2429      0.0000
   0  -3   7      6.1965      0.1071      5.2564      0.0000
   1  -3   7     35.2993      0.2277     35.4722      0.0000
   2  -3   7     11.9123      0.2280    -11.9941      0.0000
   3  -3   7      0.9913      0.4923      1.0978      0.0000
   4  -3   7      1.4776      0.3956      1.0030      0.0000
   5  -3   7     13.8075      0.4492    -13.1780      0.0000
   6  -3   7      4.9561      0.2751     -4.6953      0.0000
  -7  -2   7      2.6637      0.4698     -2.5615      0.0000
  -6  -2   7      3.4121      0.3337     -3.2996      0.0000
  -5  -2   7      4.9989      0.2184      5.5528      0.0000
  -4  -2   7      1.3029      0.4725      1.1854      0.0000
  -3  -2   7     25.3927      0.2985    -25.3106      0.0000
  -2  -2   7     19.6350      0.1461    -19.8605      0.0000
  -1  -2   7      3.3529      0.1866     -2.7416      0.0000
   0  -2   7     31.5287      0.1931    -32.5403      0.0000
   1  -2   7     37.2175      0.3984    -39.2035      0.0000
   2  -2   7     12.1298      0.2033    -13.0328      0.0000
   3  -2   7      2.8253      0.2267     -2.3674      0.0000
   4  -2   7     10.8486      0.2082     10.0147      0.0000
   5  -2   7      5.7606      0.2186     -4.8954      0.0000
   6  -2   7     11.3387      0.2528    -11.5594      0.0000
   7  -2   7      0.4514      0.7004     -0.6556      0.0000
  -7  -1   7      5.9708      0.6538      4.8654      0.0000
  -6  -1   7      1.7050      0.6303     -2.1697      0.0000
  -5  -1   7      6.3640      0.2055     -6.4942      0.0000
  -4  -1   7     19.9133      0.2345    -20.2199      0.0000
  -3  -1   7      3.4586      0.2318      2.7731      0.0000
  -2  -1   7     11.1002      0.2711    -10.6828      0.0000
  -1  -1   7     28.9875      0.1757     29.6732      0.0000
   0  -1   7     10.6108      0.1200     -9.8280      0.0000
   1  -1   7      2.7700      0.1691     -2.3923      0.0000
   2  -1   7      2.1770      0.2277     -2.0609      0.0000
   3  -1   7     15.9245      0.1914     16.8786      0.0000
   4  -1   7     23.9169      0.3816     24.1920      0.0000
   5  -1   7      0.6898      0.6004     -0.7922      0.0000
   6  -1   7      1.7078      0.4276      1.4159      0.0000
   7  -1   7     15.9154      0.2954     14.5763      0.0000
  -7   0   7      1.2113      0.5636      0.4985      0.0000
  -6   0   7      4.2087      0.3043     -3.2240      0.0000
  -5   0   7     11.5681      0.3375    -11.1708      0.0000
  -4   0   7     11.2862      0.2603    -11.3392      0.0000
  -3   0   7      3.1733      0.2151      3.3208      0.0000
  -2   0   7     15.0258      0.1753     14.4061      0.0000
  -1   0   7     14.6710      0.1242     14.9384      0.0000
   0   0   7     18.2295      0.1878     19.3217      0.0000
   1   0   7      6.8120      0.0896     -6.2408      0.0000
   2   0   7     30.8448      0.1739     31.1840      0.0000
   3   0   7      5.0799      0.5382     -4.8905      0.0000
   4   0   7      6.5191      0.1652     -6.4208      0.0000
   5   0   7      4.5293      0.3904      4.4216      0.0000
   6   0   7     11.5506      0.4039     11.4137      0.0000
   7   0   7     20.3909      0.5750     18.9523      0.0000
   8   0   7     11.9908      0.2935     10.7579      0.0000
  -6   1   7      0.1392      0.6505      0.0340      0.0000
  -5   1   7      8.2208      0.2274     -8.1457      0.0000
  -4   1   7      3.8120      0.2848     -3.6842      0.0000
  -3   1   7     11.8377      0.1909    -11.4549      0.0000
  -2   1   7      4.5016      0.1708     -4.1104      0.0000
  -1   1   7     25.7500      0.2230    -26.0196      0.0000
   0   1   7      7.1874      0.0847      7.4346      0.0000
   1   1   7     36.6588      0.2546     35.7506      0.0000
   2   1   7     29.5648      0.1636     29.5358      0.0000
   3   1   7      3.1231      0.2119     -3.7495      0.0000
   4   1   7     17.5177      0.2077    -18.2602      0.0000
   5   1   7     13.5783      0.6732    -15.0162      0.0000
   6   1   7      6.7307      0.2068     -6.5360      0.0000
   7   1   7      5.1895      0.2716     -5.1592      0.0000
   8   1   7      4.4086      0.4012     -4.9669      0.0000
  -6   2   7      0.8383      0.6795      0.7400      0.0000
  -5   2   7      8.8380      0.2645      8.4437      0.0000
  -4   2   7     16.2704      0.4590     15.4409      0.0000
  -3   2   7     26.3520      0.2832     27.0156      0.0000
  -2   2   7     11.9990      0.1931     12.2286      0.0000
  -1   2   7      2.2984      0.3196      1.8024      0.0000
   0   2   7      9.9699      1.0301      9.6309      0.0000
   1   2   7      0.6460      0.3465      0.2005      0.0000
   2   2   7     11.5063      0.0961     11.4495      0.0000
   3   2   7      4.2656      0.1038      4.3608      0.0000
   4   2   7      8.1163      0.1580     -8.3821      0.0000
   5   2   7     26.4035      0.2839     24.9830      0.0000
   6   2   7     10.4150      0.3252      9.7012      0.0000
   7   2   7      3.8796      0.2504     -4.5102      0.0000
   8   2   7      7.9978      0.3504     -7.5575      0.0000
  -6   3   7      2.9808      0.3772      2.8633      0.0000
  -5   3   7      6.6056      0.2680      6.7051      0.0000
  -4   3   7      6.9309      0.2296      7.5752      0.0000
  -3   3   7     10.0040      0.2179      9.9503      0.0000
  -2   3   7     16.1880      0.4369     16.4859      0.0000
  -1   3   7     15.4913      0.1916     15.5403      0.0000
   0   3   7     16.8891      0.2329     16.9743      0.0000
   1   3   7     14.4909      0.1127     14.2862      0.0000
   2   3   7     10.7830      0.1762    -11.2461      0.0000
   3   3   7     16.5624      0.1238    -16.3093      0.0000
   4   3   7     13.9091      0.1824     14.4568      0.0000
   5   3   7      4.5466      0.2992      4.7307      0.0000
   6   3   7      5.6974      0.1992      5.3815      0.0000
   7   3   7     11.5259      0.2303    -11.1304      0.0000
   8   3   7      3.7150      0.5053     -3.6991      0.0000
  -5   4   7      2.5553      0.3604     -1.6108      0.0000
  -4   4   7      1.3069      0.5829     -0.6743      0.0000
  -3   4   7      9.2501      0.2420     -9.7736      0.0000
  -2   4   7      6.6866      0.2108      6.7425      0.0000
  -1   4   7      1.9422      0.2524     -1.4633      0.0000
   0   4   7      3.4512      0.1351     -3.4415      0.0000
   1   4   7     16.9852      0.1738    -17.7173      0.0000
   2   4   7     26.1837      0.2211    -27.5716      0.0000
   3   4   7     26.3910      0.2650    -27.1722      0.0000
   4   4   7     25.0006      0.1849    -25.2446      0.0000
   5   4   7      2.5185      0.2971     -1.8647      0.0000
   6   4   7      9.6358      0.2006     -9.8265      0.0000
   7   4   7     10.7528      0.3099     -9.9187      0.0000
   8   4   7      3.0080      0.3407     -2.3963      0.0000
  -5   5   7      3.0713      0.4099      2.8515      0.0000
  -4   5   7      4.0095      0.2852      3.7773      0.0000
  -3   5   7     15.0496      0.2633    -15.8075      0.0000
  -2   5   7     14.5010      0.2502    -14.8078      0.0000
  -1   5   7      2.7980      0.2371     -2.1786      0.0000
   0   5   7     15.9756      0.1939    -15.5968      0.0000
   1   5   7      3.0779      0.1519     -2.6473      0.0000
   2   5   7      4.7550      0.1972      5.2139      0.0000
   3   5   7     10.4778      0.1625     10.7949      0.0000
   4   5   7     10.1660      0.1362     -9.9602      0.0000
   5   5   7      7.6432      0.1237     -7.4898      0.0000
   6   5   7      8.8999      0.2130     -8.1794      0.0000
   7   5   7      0.0000      0.5728      0.4196      0.0000
   8   5   7      0.4365      0.6388      1.1886      0.0000
  -4   6   7     10.4434      0.2704    -10.6849      0.0000
  -3   6   7     18.2203      0.3882     18.1750      0.0000
  -2   6   7     12.6237      0.2404    -12.7151      0.0000
  -1   6   7      2.4783      0.2951     -2.8294      0.0000
   0   6   7     11.3914      0.1915    -11.4781      0.0000
   1   6   7     10.2951      0.1212    -10.4427      0.0000
   2   6   7      3.3167      0.3653     -3.2588      0.0000
   3   6   7      4.6557      0.2411      4.7338      0.0000
   4   6   7      5.1902      0.1455      5.7458      0.0000
   5   6   7      5.3631      0.1780      5.8100      0.0000
   6   6   7     16.4941      0.4008     17.8798      0.0000
   7   6   7     10.1053      0.2423      9.6664      0.0000
   8   6   7      6.9672      0.2480      7.0253      0.0000
  -4   7   7      8.6817      0.3776     -8.1286      0.0000
  -3   7   7     18.1703      0.3073    -17.1619      0.0000
  -2   7   7      2.5427      0.3229     -1.8219      0.0000
  -1   7   7      8.4529      0.2307     -8.5810      0.0000
   0   7   7      2.6560      0.2825     -2.6772      0.0000
   1   7   7      7.5836      0.1741     -8.5191      0.0000
   2   7   7      2.3053      0.5038     -2.0222      0.0000
   3   7   7      4.9427      0.1416     -5.5061      0.0000
   4   7   7      5.4743      0.1566     -6.2199      0.0000
   5   7   7      1.0923      0.3999      0.3398      0.0000
   6   7   7      7.3184      0.2166      7.6142      0.0000
   7   7   7      4.4203      0.2344     -3.8576      0.0000
   8   7   7      6.3465      0.2388     -6.0150      0.0000
  -3   8   7      2.1822      0.4258     -2.0353      0.0000
  -2   8   7      0.7280      1.0608      0.2102      0.0000
  -1   8   7      0.2761      0.5888     -0.1377      0.0000
   0   8   7     16.2838      0.2449     16.2809      0.0000
   1   8   7      2.9524      0.1932      2.9895      0.0000
   2   8   7      7.2640      0.1427     -6.8618      0.0000
   3   8   7      2.1656      0.3999      2.4643      0.0000
   4   8   7      5.5355      0.1801      6.1256      0.0000
   5   8   7     10.0955      0.1790      8.9869      0.0000
   6   8   7     10.3912      0.2310      9.5157      0.0000
   7   8   7      4.1923      0.4348      3.1455      0.0000
  -2   9   7      3.3038      0.3261      2.7131      0.0000
  -1   9   7      9.2208      0.3703      8.8138      0.0000
   0   9   7      7.4508      0.3633      7.9050      0.0000
   1   9   7     17.7098      0.3587     17.4668      0.0000
   2   9   7      5.2899      0.1734      5.2515      0.0000
   3   9   7     15.3483      0.3249     15.9145      0.0000
   4   9   7     17.3164      0.3668     18.3173      0.0000
   5   9   7      6.2303      0.2563      6.9878      0.0000
   6   9   7      0.0000      0.6825     -0.0450      0.0000
   7   9   7      0.8321      0.9304     -3.2820      0.0000
   0  10   7      0.0000      1.0097      0.2751      0.0000
   1  10   7      4.7998      0.4138     -4.8620      0.0000
   2  10   7      4.2933      0.2915     -5.3030      0.0000
   3  10   7      4.9765      0.2548     -5.7637      0.0000
   4  10   7     11.2931      0.3626     10.2959      0.0000
   5  10   7      6.8871      0.2536     -6.4569      0.0000
   6  10   7      9.9575      0.2602     -9.2397      0.0000
   2  11   7      0.0000      0.8087      0.4281      0.0000
   3  11   7      0.2008      0.6413      0.5983      0.0000
   4  11   7      0.9860      1.1931     -0.8544      0.0000
  -4  -9   8     11.8615      0.3059      9.9213      0.0000
  -3  -9   8      4.1840      0.4226      3.6782      0.0000
  -2  -9   8      5.8219      0.2791     -4.2100      0.0000
  -1  -9   8     16.2855      0.3792    -13.7008      0.0000
   0  -9   8      2.7766      0.3568      3.1528      0.0000
   1  -9   8      7.4364      0.4719      7.0508      0.0000
  -5  -8   8      2.7118      0.4093     -3.8390      0.0000
  -4  -8   8      7.8659      0.2422      6.4214      0.0000
  -3  -8   8      2.0760      0.4104     -0.9541      0.0000
  -2  -8   8      4.9604      0.2404     -7.2340      0.0000
  -1  -8   8      2.8275      0.3221     -3.3040      0.0000
   0  -8   8      3.2593      0.3067      4.8161      0.0000
   1  -8   8     11.5393      0.5635     12.1412      0.0000
   2  -8   8     11.0479      0.3841     -9.8873      0.0000
  -6  -7   8      6.1970      0.4346      5.6089      0.0000
  -5  -7   8      8.4624      0.2632      9.7731      0.0000
  -4  -7   8      4.7458      0.3583      6.2933      0.0000
  -3  -7   8      9.5589      0.2372     10.0125      0.0000
  -2  -7   8      0.8984      0.6900     -1.5634      0.0000
  -1  -7   8     15.0071      0.2532     14.2942      0.0000
   0  -7   8      4.5998      0.7896      3.9615      0.0000
   1  -7   8      0.6749      0.6579      0.0536      0.0000
   2  -7   8     10.9263      0.3959    -10.6545      0.0000
   3  -7   8      1.6191      0.5125     -1.6705      0.0000
  -5  -6   8      1.0267      0.5129      1.1987      0.0000
  -4  -6   8     11.3780      0.2537    -10.0271      0.0000
  -3  -6   8      6.9551      0.2278     -4.2348      0.0000
  -2  -6   8      2.8909      0.3319      5.9365      0.0000
  -1  -6   8      8.2320      0.1458      9.6516      0.0000
   0  -6   8      3.6679      0.2530      4.2348      0.0000
   1  -6   8      5.1140      0.2394     -4.7672      0.0000
   2  -6   8      7.6080      0.1884     -7.2250      0.0000
   3  -6   8      8.2553      0.2208     -7.5593      0.0000
   4  -6   8      2.7614      0.3206     -3.2208      0.0000
  -6  -5   8      3.0381      0.4925      2.9000      0.0000
  -5  -5   8      6.3717      0.3096      5.1759      0.0000
  -4  -5   8      5.0300      0.2613     -6.3360      0.0000
  -3  -5   8      3.5559      0.2014      3.3297      0.0000
  -2  -5   8      9.9643      0.1408     -9.9126      0.0000
  -1  -5   8     16.5167      0.1646    -16.4499      0.0000
   0  -5   8     19.7774      0.3097    -19.6860      0.0000
   1  -5   8     18.2050      0.1716    -17.9781      0.0000
   2  -5   8      4.7663      0.3157      4.7583      0.0000
   3  -5   8      5.1355      0.2061      5.9450      0.0000
   4  -5   8      5.2584      0.3182     -5.3182      0.0000
   5  -5   8     12.9485      0.2692    -12.2200      0.0000
  -7  -4   8      0.9195      0.8322     -0.3075      0.0000
  -6  -4   8      6.7321      0.4425     -5.3911      0.0000
  -5  -4   8      5.1214      0.5657      5.5070      0.0000
  -4  -4   8      4.5535      0.1573     -5.0589      0.0000
  -3  -4   8      5.0918      0.1390      4.5591      0.0000
  -2  -4   8      2.0247      0.1916      1.3778      0.0000
  -1  -4   8     11.5611      0.1332    -13.1395      0.0000
   0  -4   8     20.2527      0.1692    -21.0134      0.0000
   1  -4   8     22.0383      0.3026     22.0593      0.0000
   2  -4   8     11.1824      0.1885     10.4701      0.0000
   3  -4   8     13.7398      0.2142     13.6743      0.0000
   4  -4   8      4.5323      0.2481      4.6745      0.0000
   5  -4   8      1.3267      1.1728      1.0525      0.0000
   6  -4   8      3.3585      0.3916      2.8458      0.0000
  -7  -3   8      3.1906      1.0488     -2.2420      0.0000
  -6  -3   8     10.6037      0.4195    -10.4558      0.0000
  -5  -3   8      5.1419      0.2393      6.5723      0.0000
  -4  -3   8      3.7999      0.1660      5.1873      0.0000
  -3  -3   8     10.7790      0.1320     -9.5502      0.0000
  -2  -3   8      2.1710      0.1847     -1.4848      0.0000
  -1  -3   8     14.8031      0.1378    -14.7744      0.0000
   0  -3   8      8.9503      0.1170     10.1989      0.0000
   1  -3   8     18.1257      0.1598    -17.8673      0.0000
   2  -3   8     12.0293      0.4578     11.5386      0.0000
   3  -3   8     11.8458      0.1838    -12.9733      0.0000
   4  -3   8      3.0144      0.2425      2.4512      0.0000
   5  -3   8      9.2855      0.2387      8.1481      0.0000
   6  -3   8     17.4825      0.5944     16.9356      0.0000
  -7  -2   8      1.1576      0.7026     -0.9088      0.0000
  -6  -2   8      5.2496      0.3187     -6.9520      0.0000
  -5  -2   8      6.5724      0.4367     -7.6896      0.0000
  -4  -2   8      2.4266      0.3092     -2.2120      0.0000
  -3  -2   8     34.5468      0.4334    -34.9706      0.0000
  -2  -2   8     10.9890      0.1788    -11.5465      0.0000
  -1  -2   8      5.4832      0.1561      4.6680      0.0000
   0  -2   8     34.4967      0.2336     34.3835      0.0000
   1  -2   8     21.2521      0.2379     21.8195      0.0000
   2  -2   8      8.9598      0.2083     -8.3186      0.0000
   3  -2   8     23.0068      0.2844    -24.0374      0.0000
   4  -2   8      8.4726      0.1896     -7.2398      0.0000
   5  -2   8      9.1719      0.2454     -9.5861      0.0000
   6  -2   8      5.5459      0.3924     -4.5961      0.0000
   7  -2   8      3.3446      0.3602      3.5987      0.0000
  -6  -1   8      9.3183      0.2577      8.6695      0.0000
  -5  -1   8      5.3331      0.2522      5.1755      0.0000
  -4  -1   8      9.5007      0.1953      9.4260      0.0000
  -3  -1   8      8.7888      0.1813     -9.2055      0.0000
  -2  -1   8      0.0000      0.4774     -1.7311      0.0000
  -1  -1   8     23.0258      0.1662     22.5233      0.0000
   0  -1   8     12.7187      0.1206     11.0647      0.0000
   1  -1   8     19.3429      0.1403     18.5539      0.0000
   2  -1   8      2.8812      0.1154      3.2587      0.0000
   3  -1   8     23.4585      0.2398     23.9711      0.0000
   4  -1   8     10.0415      0.1858      9.7248      0.0000
   5  -1   8     13.4036      0.2329     13.4319      0.0000
   6  -1   8      7.4981      0.2321     -7.6213      0.0000
   7  -1   8      4.7340      0.3937      5.2499      0.0000
  -6   0   8      0.0000      0.6591      0.2050      0.0000
  -5   0   8      2.0040      0.4704     -0.5982      0.0000
  -4   0   8      6.4807      0.2003      7.3289      0.0000
  -3   0   8      3.1957      0.2555      4.2669      0.0000
  -2   0   8     12.5109      0.2751     13.3520      0.0000
  -1   0   8     31.4930      0.6188     33.6652      0.0000
   0   0   8      1.5676      0.3441      1.8256      0.0000
   1   0   8     12.6794      0.1150    -12.9615      0.0000
   2   0   8      5.0220      0.2087      4.6023      0.0000
   3   0   8     16.4887      0.1912     16.8773      0.0000
   4   0   8     13.6894      0.1967     12.5885      0.0000
   5   0   8      1.7403      0.3643     -2.5911      0.0000
   6   0   8      6.7228      0.2576     -8.4223      0.0000
   7   0   8      1.8027      0.4313     -2.2838      0.0000
  -6   1   8      5.8957      0.2575      6.6607      0.0000
  -5   1   8      3.8609      0.3140     -3.8499      0.0000
  -4   1   8      3.5011      1.5541     -2.0258      0.0000
  -3   1   8     22.4511      0.3138     21.1098      0.0000
  -2   1   8     14.2381      0.1855     14.2853      0.0000
  -1   1   8      7.3549      0.2830      7.6404      0.0000
   0   1   8      8.9046      0.1232     -8.4874      0.0000
   1   1   8     36.9678      0.2206    -36.6922      0.0000
   2   1   8     20.7398      0.1392    -20.7404      0.0000
   3   1   8     12.3642      0.1739    -12.0444      0.0000
   4   1   8     11.2463      0.4499    -10.8735      0.0000
   5   1   8     10.1458      0.2114     -9.6199      0.0000
   6   1   8      0.0000      0.6638     -0.5629      0.0000
   7   1   8      2.5321      0.6715      1.2931      0.0000
  -6   2   8      5.5155      0.2702      5.7275      0.0000
  -5   2   8      0.5787      0.8379      0.2523      0.0000
  -4   2   8      0.5000      0.6801     -1.6567      0.0000
  -3   2   8      3.6894      0.2658      3.5188      0.0000
  -2   2   8      1.1846      0.4119      0.3389      0.0000
  -1   2   8      6.0703      0.1581      5.2832      0.0000
   0   2   8      5.3539      0.0900      5.4611      0.0000
   1   2   8     17.7056      0.1951     17.7342      0.0000
   2   2   8      5.0778      0.2959      4.2489      0.0000
   3   2   8      4.2671      0.2107     -4.7009      0.0000
   4   2   8     27.1026      0.2800    -27.1616      0.0000
   5   2   8      8.8370      0.1970     -7.7682      0.0000
   6   2   8      0.0000      0.5966      2.5718      0.0000
   7   2   8      3.6958      0.6662      5.0867      0.0000
   8   2   8      2.9144      0.8168      3.5633      0.0000
  -5   3   8      8.6378      0.3338      8.3692      0.0000
  -4   3   8      0.0000      0.6440      0.3379      0.0000
  -3   3   8      6.4670      0.2551      7.4593      0.0000
  -2   3   8     14.5075      0.2140    -13.3546      0.0000
  -1   3   8     21.1058      0.4370    -21.3906      0.0000
   0   3   8     25.8992      0.2458    -25.4356      0.0000
   1   3   8     10.7179      0.1099     10.6734      0.0000
   2   3   8      0.8758      0.3059     -1.3546      0.0000
   3   3   8      3.8576      0.1172     -4.4640      0.0000
   4   3   8      1.3820      0.3636      0.7979      0.0000
   5   3   8      7.3295      0.1794      7.1326      0.0000
   6   3   8     12.6324      0.2318     12.6766      0.0000
   7   3   8      3.5307      0.7513     -2.7350      0.0000
   8   3   8      3.2404      0.3232     -2.6629      0.0000
  -5   4   8      8.3733      0.2675     -8.2093      0.0000
  -4   4   8      3.9106      0.3249     -3.3827      0.0000
  -3   4   8     13.7916      0.2629    -12.9905      0.0000
  -2   4   8     11.0554      0.2201    -10.8084      0.0000
  -1   4   8     20.7088      0.2660    -21.1969      0.0000
   0   4   8      4.4767      0.1971     -4.5035      0.0000
   1   4   8     28.0420      0.3832    -27.5057      0.0000
   2   4   8      5.8413      0.1244     -5.5803      0.0000
   3   4   8     14.9924      0.2728    -14.3370      0.0000
   4   4   8      2.7910      0.3067     -1.8547      0.0000
   5   4   8      1.7227      0.3632      1.8312      0.0000
   6   4   8      0.0000      0.6118     -0.0984      0.0000
   7   4   8     12.2071      0.2610    -12.3703      0.0000
   8   4   8      7.6187      0.2703     -7.9121      0.0000
  -4   5   8     15.2615      0.6310    -14.8990      0.0000
  -3   5   8      2.3209      0.6974      2.0465      0.0000
  -2   5   8      0.0000      0.6554     -0.7349      0.0000
  -1   5   8      2.8505      0.2978      2.4062      0.0000
   0   5   8      0.9735      0.9200     -0.6500      0.0000
   1   5   8      1.4530      0.5028     -0.9378      0.0000
   2   5   8      6.8649      0.2396     -7.2265      0.0000
   3   5   8      8.3374      0.1419     -7.6970      0.0000
   4   5   8     19.6899      0.1813     20.7126      0.0000
   5   5   8     15.8175      0.2110     16.2249      0.0000
   6   5   8      6.2608      0.2585      6.8490      0.0000
   7   5   8      2.5771      0.3124      3.0459      0.0000
   8   5   8      1.0840      0.6817      0.3192      0.0000
  -4   6   8      9.8353      0.2736     -9.0852      0.0000
  -3   6   8     11.5469      0.2686    -11.4906      0.0000
  -2   6   8      4.0825      0.2865      4.4860      0.0000
  -1   6   8     10.3217      0.2334     11.0097      0.0000
   0   6   8     14.1983      0.3669     14.4232      0.0000
   1   6   8     13.9298      0.2864     14.3475      0.0000
   2   6   8     16.7973      0.1672     16.2589      0.0000
   3   6   8     21.4811      0.2246     21.1489      0.0000
   4   6   8      3.9211      0.1779     -4.6481      0.0000
   5   6   8      8.0938      0.1504      8.0599      0.0000
   6   6   8      3.0493      0.5888      1.4805      0.0000
   7   6   8      2.3325      0.7290      0.8725      0.0000
   8   6   8      7.6042      0.2844      6.1058      0.0000
  -3   7   8      0.6241      0.7506      0.1068      0.0000
  -2   7   8      4.6274      0.2896      4.8184      0.0000
  -1   7   8      5.5931      0.2520     -5.0170      0.0000
   0   7   8      2.4193      0.3299      2.6761      0.0000
   1   7   8      5.9842      0.1473     -6.0432      0.0000
   2   7   8      5.2352      0.1444      5.2376      0.0000
   3   7   8      4.4164      0.3377      4.4127      0.0000
   4   7   8      3.1444      0.2386      3.1020      0.0000
   5   7   8      6.4045      0.1686     -6.1866      0.0000
   6   7   8      0.2929      0.5888      0.1622      0.0000
   7   7   8      1.2363      0.5509     -2.4793      0.0000
  -2   8   8     10.9522      0.2603     10.5779      0.0000
  -1   8   8      7.7913      0.5115      7.3845      0.0000
   0   8   8      4.4517      0.2735      4.0008      0.0000
   1   8   8      9.1679      0.2245      9.0382      0.0000
   2   8   8      0.7170      0.4924     -0.5779      0.0000
   3   8   8      7.3700      0.1844      7.2371      0.0000
   4   8   8      3.5734      0.2096     -3.0279      0.0000
   5   8   8      3.5823      0.2736     -2.9354      0.0000
   6   8   8      0.0000      0.8028      1.2677      0.0000
   7   8   8      3.3746      0.4676     -3.1493      0.0000
  -1   9   8     10.9267      0.2588     11.0917      0.0000
   0   9   8      1.0436      0.6882     -0.6375      0.0000
   1   9   8      2.8883      0.2821      3.2742      0.0000
   2   9   8      5.8448      0.1832     -5.5872      0.0000
   3   9   8      0.8933      0.5123     -1.4649      0.0000
   4   9   8      6.5253      0.1851      5.3624      0.0000
   5   9   8      4.4834      0.2840      2.7469      0.0000
   6   9   8      4.5343      0.4860      3.8290      0.0000
   0  10   8      0.7329      0.8550     -0.9262      0.0000
   1  10   8      5.4245      0.4012     -5.4340      0.0000
   2  10   8      7.3633      0.3695     -6.9324      0.0000
   3  10   8      9.2397      0.2679     -8.5031      0.0000
   4  10   8      3.1874      0.6487     -2.0309      0.0000
   5  10   8      9.1024      0.2684     -9.6909      0.0000
  -2  -9   9      6.8867      0.3251      7.0523      0.0000
  -1  -9   9      2.1985      0.6249     -3.7456      0.0000
  -4  -8   9      4.3087      0.4735      4.5912      0.0000
  -3  -8   9      2.7804      0.8855      4.6462      0.0000
  -2  -8   9      8.8665      0.3237     -6.6436      0.0000
  -1  -8   9     16.5797      0.2888    -14.8962      0.0000
   0  -8   9      2.2776      0.3386      1.0873      0.0000
   1  -8   9      3.6322      0.5393      2.5389      0.0000
  -5  -7   9      2.4743      0.3423      1.5692      0.0000
  -4  -7   9      8.0538      0.2518      6.7762      0.0000
  -3  -7   9      2.9667      0.3439      2.3211      0.0000
  -2  -7   9      5.3947      0.2491     -5.3186      0.0000
  -1  -7   9      7.8726      0.2062     -6.4215      0.0000
   0  -7   9     10.1400      0.5098     11.1538      0.0000
   1  -7   9     14.0719      0.7385     14.4868      0.0000
   2  -7   9      0.0000      0.8322     -0.0385      0.0000
   3  -7   9      4.9768      0.4045     -3.6832      0.0000
  -5  -6   9      1.1264      0.6280      3.2486      0.0000
  -4  -6   9      1.4104      1.0192      2.3174      0.0000
  -3  -6   9      7.4786      0.2430     -7.0590      0.0000
  -2  -6   9      9.2113      0.2097    -10.1121      0.0000
  -1  -6   9     12.8598      0.2384    -13.3815      0.0000
   0  -6   9      2.2120      0.2169      2.6540      0.0000
   1  -6   9      8.0010      0.2701     -8.7764      0.0000
   2  -6   9      9.0497      0.2721     -9.4025      0.0000
   3  -6   9      1.8462      0.3460     -2.6839      0.0000
   4  -6   9     15.1096      0.2845     15.3041      0.0000
  -6  -5   9      0.0000      0.8437     -1.0078      0.0000
  -5  -5   9      6.3791      0.3753     -5.3941      0.0000
  -4  -5   9      9.8866      0.2738     -8.8657      0.0000
  -3  -5   9     13.5571      0.3248    -13.2001      0.0000
  -2  -5   9      8.7918      0.1418      8.6305      0.0000
  -1  -5   9      7.8531      0.2111      5.7269      0.0000
   0  -5   9      2.7591      0.2128      1.6911      0.0000
   1  -5   9      5.3280      0.1649     -6.4092      0.0000
   2  -5   9     18.3937      0.2474    -18.0704      0.0000
   3  -5   9      5.7601      0.2530     -6.6184      0.0000
   4  -5   9      0.0000      0.5847     -0.0792      0.0000
  -6  -4   9      3.5471      0.2520      2.5453      0.0000
  -5  -4   9      5.4586      0.7924      4.2791      0.0000
  -4  -4   9      4.2260      0.2145     -5.2105      0.0000
  -3  -4   9      6.0701      0.1430     -6.5518      0.0000
  -2  -4   9      5.7820      0.1515      5.6116      0.0000
  -1  -4   9      8.9991      0.2010      7.9439      0.0000
   0  -4   9      1.2405      0.4087      0.5865      0.0000
   1  -4   9     12.1481      0.1501     12.7845      0.0000
   2  -4   9     11.5846      0.1951     11.8939      0.0000
   3  -4   9     18.2729      0.2465     19.1128      0.0000
   4  -4   9      2.2473      0.8595      1.3131      0.0000
   5  -4   9      1.6921      1.2712     -1.2032      0.0000
  -6  -3   9      5.7552      0.2597     -4.8397      0.0000
  -5  -3   9      0.4831      0.7968     -0.3600      0.0000
  -4  -3   9      0.0000      0.5685     -0.4938      0.0000
  -3  -3   9      3.7275      0.1424      3.7547      0.0000
  -2  -3   9      1.3276      0.6088      0.6337      0.0000
  -1  -3   9      2.8962      0.2371      2.9217      0.0000
   0  -3   9      4.1253      0.1708     -4.2929      0.0000
   1  -3   9     19.4944      0.3028     20.1044      0.0000
   2  -3   9     17.6289      0.2446     17.8896      0.0000
   3  -3   9      6.4994      0.2172      6.6057      0.0000
   4  -3   9      3.0307      0.3079     -3.2096      0.0000
   5  -3   9     14.1831      0.3155    -13.6959      0.0000
   6  -3   9      1.9928      0.4645     -2.9948      0.0000
  -6  -2   9      1.4241      0.5136      1.9472      0.0000
  -5  -2   9      4.6090      0.4279      4.4224      0.0000
  -4  -2   9     11.6462      0.2065     11.3133      0.0000
  -3  -2   9      2.2044      0.2880      1.8086      0.0000
  -2  -2   9      0.8879      0.5711      0.3989      0.0000
  -1  -2   9      2.3436      0.2365      2.4272      0.0000
   0  -2   9     25.9061      0.1938    -25.7522      0.0000
   1  -2   9      7.9424      0.1271      7.8532      0.0000
   2  -2   9      1.6024      0.2870     -0.0948      0.0000
   3  -2   9     10.4228      0.1951    -10.4359      0.0000
   4  -2   9      1.1693      0.7212     -0.3839      0.0000
   5  -2   9      1.5852      0.4813      2.1281      0.0000
   6  -2   9      2.4359      0.3709      1.4144      0.0000
  -6  -1   9      1.9292      0.4337     -2.7638      0.0000
  -5  -1   9      4.9478      0.5801      4.2869      0.0000
  -4  -1   9      6.0510      0.3057      5.9623      0.0000
  -3  -1   9      6.0152      0.1901      6.4051      0.0000
  -2  -1   9      0.0000      0.5530      0.4386      0.0000
  -1  -1   9     35.1519      0.3766     34.9687      0.0000
   0  -1   9     32.8651      0.2208     34.5898      0.0000
   1  -1   9      9.1797      0.1193     -8.4059      0.0000
   2  -1   9      8.1312      0.1036     -8.5000      0.0000
   3  -1   9     22.1868      0.2491    -21.8163      0.0000
   4  -1   9     10.2544      0.2078    -10.1859      0.0000
   5  -1   9     10.1616      0.2196     10.4814      0.0000
   6  -1   9      8.1042      0.4935      8.6944      0.0000
   7  -1   9      8.1585      0.2904      7.4091      0.0000
  -6   0   9      7.0445      0.4712      7.6196      0.0000
  -5   0   9      8.0235      0.2505      8.2459      0.0000
  -4   0   9      3.0093      0.3834     -2.3699      0.0000
  -3   0   9      4.4667      0.5969     -3.8838      0.0000
  -2   0   9     13.3346      0.1896    -13.0259      0.0000
  -1   0   9      7.6139      0.1262      7.6404      0.0000
   0   0   9     10.5469      0.1288     11.2925      0.0000
   1   0   9      8.6740      0.1305     -8.5085      0.0000
   2   0   9      7.7621      0.1077     -7.4114      0.0000
   3   0   9     16.3855      0.2118    -16.7373      0.0000
   4   0   9      6.8366      0.3542      7.7691      0.0000
   5   0   9      0.8496      0.8935     -0.3999      0.0000
   6   0   9      5.7321      0.2500     -4.2680      0.0000
   7   0   9      2.4596      0.3823     -1.7430      0.0000
  -6   1   9      4.1040      0.3750      4.4538      0.0000
  -5   1   9      4.8478      0.4349     -4.8321      0.0000
  -4   1   9      1.1725      0.5659     -1.0484      0.0000
  -3   1   9     13.8262      0.2251    -13.7226      0.0000
  -2   1   9      3.0321      0.3589     -2.2562      0.0000
  -1   1   9     15.6496      0.1901    -15.9370      0.0000
   0   1   9      0.5924      0.4064     -0.5288      0.0000
   1   1   9     40.3083      0.2599    -41.0319      0.0000
   2   1   9      9.6517      0.1640     -9.7074      0.0000
   3   1   9     10.1558      0.1875      9.7529      0.0000
   4   1   9      6.9894      0.1949     -7.1929      0.0000
   5   1   9      8.1663      0.2648     -8.1394      0.0000
   6   1   9     15.4021      0.2684    -14.6549      0.0000
   7   1   9      8.9000      0.2524     -7.6418      0.0000
  -5   2   9      4.8923      0.4365     -4.5655      0.0000
  -4   2   9      0.0000      0.6554     -0.7927      0.0000
  -3   2   9      4.1024      0.6300      3.4318      0.0000
  -2   2   9      2.8443      0.2695      2.4184      0.0000
  -1   2   9      6.4632      0.1934     -6.2316      0.0000
   0   2   9     28.7855      0.2725    -28.8269      0.0000
   1   2   9     18.4576      0.2394    -18.9385      0.0000
   2   2   9      8.1537      0.3004     -8.0457      0.0000
   3   2   9     25.5698      0.2650     26.7924      0.0000
   4   2   9     15.5532      0.2377     16.5609      0.0000
   5   2   9      9.6843      0.1975      9.5987      0.0000
   6   2   9      4.8876      0.2779      4.7796      0.0000
   7   2   9      3.8799      0.7082      4.0455      0.0000
  -5   3   9     10.3795      0.7024     -9.4955      0.0000
  -4   3   9     16.5701      0.8808    -16.3036      0.0000
  -3   3   9      1.4301      0.4702      1.9312      0.0000
  -2   3   9      2.8837      0.5283      3.5387      0.0000
  -1   3   9      0.5571      1.0833     -0.8919      0.0000
   0   3   9     11.8680      0.2246     11.7120      0.0000
   1   3   9      2.4622      0.5150      1.9146      0.0000
   2   3   9      0.5715      0.4338      0.2651      0.0000
   3   3   9      8.5259      0.2043      8.8448      0.0000
   4   3   9      7.3476      0.1966     -6.7326      0.0000
   5   3   9      4.5958      0.2484     -3.6978      0.0000
   6   3   9     12.6153      0.2279     12.4059      0.0000
   7   3   9     10.3965      0.3101      9.8479      0.0000
  -4   4   9      3.8823      0.4099     -3.6005      0.0000
  -3   4   9     10.1037      0.4887     -9.4023      0.0000
  -2   4   9      5.8077      0.2565     -5.3731      0.0000
  -1   4   9     14.2636      0.2541    -14.1556      0.0000
   0   4   9      2.6244      0.4613     -2.7095      0.0000
   1   4   9     18.0740      0.1716     18.0477      0.0000
   2   4   9     14.6041      0.1789     14.5732      0.0000
   3   4   9      7.2710      0.1562     -7.6757      0.0000
   4   4   9      3.5193      0.2173      3.2714      0.0000
   5   4   9      5.0231      0.2264     -5.0122      0.0000
   6   4   9      3.2880      0.4013      2.5621      0.0000
   7   4   9      3.8725      0.5023     -4.5980      0.0000
  -4   5   9      0.6851      0.7045      1.3185      0.0000
  -3   5   9      5.9904      0.2505      5.3026      0.0000
  -2   5   9      6.8749      0.3087      6.4113      0.0000
  -1   5   9      8.9854      0.2349      8.1747      0.0000
   0   5   9      5.3737      0.2396      4.9362      0.0000
   1   5   9     22.5970      0.3773     23.8353      0.0000
   2   5   9      7.3569      0.1292      7.9566      0.0000
   3   5   9     11.6556      0.1579     12.0424      0.0000
   4   5   9      2.9074      0.2292     -3.0634      0.0000
   5   5   9      9.2238      0.2137      9.2130      0.0000
   6   5   9      0.0000      0.6225     -0.1629      0.0000
   7   5   9      0.0000      0.6388     -1.8497      0.0000
  -3   6   9     14.6123      0.3379     14.6537      0.0000
  -2   6   9      9.0649      0.2376      8.5136      0.0000
  -1   6   9     12.4727      0.4395     12.1424      0.0000
   0   6   9      4.5758      0.5202      4.3676      0.0000
   1   6   9      1.0966      0.8881      0.0465      0.0000
   2   6   9      1.2474      0.3397     -0.8741      0.0000
   3   6   9      2.7916      0.2135      2.5038      0.0000
   4   6   9     12.0106      0.1482     11.8164      0.0000
   5   6   9      9.8866      0.2202      8.9868      0.0000
   6   6   9      0.9598      0.5709      0.3569      0.0000
   7   6   9      4.4653      0.3149     -4.8485      0.0000
  -3   7   9      6.7475      0.3137      7.1866      0.0000
  -2   7   9     10.7768      0.2508     10.6197      0.0000
  -1   7   9      3.7979      0.3438      4.0981      0.0000
   0   7   9      3.2846      0.2959      2.8700      0.0000
   1   7   9      5.6054      0.2209     -5.7592      0.0000
   2   7   9      4.5778      0.1726     -4.8833      0.0000
   3   7   9     18.8129      0.2534    -19.2641      0.0000
   4   7   9      7.1423      0.1985     -7.5075      0.0000
   5   7   9     11.6814      0.1754    -12.9709      0.0000
   6   7   9      6.6511      0.2414     -7.0498      0.0000
   7   7   9      8.1556      0.2547     -8.0317      0.0000
  -2   8   9      2.8105      0.3735      2.8702      0.0000
  -1   8   9      3.9269      0.2840     -3.4028      0.0000
   0   8   9      7.4290      0.2647     -6.8964      0.0000
   1   8   9      7.1288      0.3797     -6.8522      0.0000
   2   8   9      2.6091      0.2895     -2.8083      0.0000
   3   8   9      5.1151      0.2683      5.4064      0.0000
   4   8   9      6.6991      0.1787     -6.1800      0.0000
   5   8   9      2.6355      0.2314     -1.6757      0.0000
   6   8   9      0.0000      0.6798     -0.5808      0.0000
   0   9   9      7.2067      0.4360     -7.0923      0.0000
   1   9   9      1.4841      0.5239     -1.2684      0.0000
   2   9   9      0.9725      0.6426     -1.6524      0.0000
   3   9   9      0.4595      0.5616      0.4098      0.0000
   4   9   9      0.3588      0.6017     -0.0597      0.0000
   5   9   9      2.7482      0.3150     -2.1404      0.0000
   6   9   9      1.2381      0.9200      0.9708      0.0000
   2  10   9      3.6831      0.5318     -4.0407      0.0000
   3  10   9      2.3690      0.5168     -3.0480      0.0000
   4  10   9      3.6485      0.3268      2.3078      0.0000
  -3  -8  10      6.7156      0.2735      5.1323      0.0000
  -2  -8  10      6.8983      0.3924      4.4054      0.0000
  -1  -8  10      0.0000      0.7404     -1.6294      0.0000
   0  -8  10     10.4455      0.3959    -11.1692      0.0000
  -4  -7  10      1.5073      0.5062     -0.1468      0.0000
  -3  -7  10      5.5923      0.2394      7.2513      0.0000
  -2  -7  10      4.8703      0.2387     -4.9158      0.0000
  -1  -7  10      3.1569      0.6765      0.0967      0.0000
   0  -7  10      3.9672      0.3114     -5.7060      0.0000
   1  -7  10     18.6924      0.5123     16.6284      0.0000
   2  -7  10      4.1707      0.4109      3.8263      0.0000
  -5  -6  10      0.0000      0.6652     -1.1616      0.0000
  -4  -6  10      0.8007      0.5905      0.5244      0.0000
  -3  -6  10      5.3710      0.2664      6.2672      0.0000
  -2  -6  10     10.9482      0.2111    -10.0599      0.0000
  -1  -6  10      4.5476      0.2991     -3.9989      0.0000
   0  -6  10     11.9287      0.1880     12.2298      0.0000
   1  -6  10      8.1324      0.3145      8.6922      0.0000
   2  -6  10      3.0256      0.2842      2.8489      0.0000
   3  -6  10     15.6376      0.4149    -14.9044      0.0000
  -5  -5  10      6.8057      0.3718      4.8895      0.0000
  -4  -5  10      5.2117      0.3602      3.2296      0.0000
  -3  -5  10      3.7259      0.2563     -6.3714      0.0000
  -2  -5  10      7.4349      0.1637     -9.4291      0.0000
  -1  -5  10      6.7824      0.2144     -7.9905      0.0000
   0  -5  10      8.8417      0.1584      8.6262      0.0000
   1  -5  10      5.9118      0.1486      6.1411      0.0000
   2  -5  10      2.3639      0.3089      1.0496      0.0000
   3  -5  10      2.4746      1.0389     -0.5600      0.0000
   4  -5  10      6.6318      0.2523      7.4891      0.0000
  -5  -4  10      6.3539      0.4560      7.2846      0.0000
  -4  -4  10      1.6437      0.4051     -0.7793      0.0000
  -3  -4  10     10.2298      0.1636      9.8468      0.0000
  -2  -4  10     13.2932      0.1744     12.3729      0.0000
  -1  -4  10     13.3785      0.1781     12.5998      0.0000
   0  -4  10     12.0914      0.2569     12.1492      0.0000
   1  -4  10      7.3347      0.2991     -6.4523      0.0000
   2  -4  10     12.3004      0.2599    -12.2814      0.0000
   3  -4  10      2.2688      0.3123      1.5941      0.0000
   4  -4  10     15.6238      0.2585     15.5484      0.0000
   5  -4  10     10.7391      0.2559     10.7254      0.0000
  -5  -3  10      2.7899      0.2996      3.4913      0.0000
  -4  -3  10      2.8882      0.2667     -1.7194      0.0000
  -3  -3  10     11.4935      0.2150    -10.2578      0.0000
  -2  -3  10     12.4011      0.2040     13.8969      0.0000
  -1  -3  10      9.3455      0.1455     10.6044      0.0000
   0  -3  10      7.8921      0.1459     -6.1478      0.0000
   1  -3  10      4.5606      0.2225     -2.9423      0.0000
   2  -3  10      4.3817      0.5650     -2.5818      0.0000
   3  -3  10      6.4879      0.2531     -6.9891      0.0000
   4  -3  10      2.0586      0.6079     -2.0892      0.0000
   5  -3  10      2.2230      0.4087     -3.3266      0.0000
  -5  -2  10      3.8296      0.2679     -4.0805      0.0000
  -4  -2  10      5.4394      0.3551      4.2906      0.0000
  -3  -2  10      9.5079      0.1901     -9.7944      0.0000
  -2  -2  10      8.0029      0.1277      8.0141      0.0000
  -1  -2  10      9.5092      0.4349     -9.9294      0.0000
   0  -2  10      6.9742      0.1670      7.0406      0.0000
   1  -2  10     13.5436      0.1470    -13.1669      0.0000
   2  -2  10      4.4645      0.1894      4.9859      0.0000
   3  -2  10      8.2326      0.2148     -8.6855      0.0000
   4  -2  10     19.4059      0.2740    -18.4866      0.0000
   5  -2  10     16.7452      0.2802    -16.7078      0.0000
   6  -2  10      7.1706      0.3282     -5.7239      0.0000
  -5  -1  10      0.0000      0.6166     -0.6501      0.0000
  -4  -1  10      6.7663      0.2728      6.2062      0.0000
  -3  -1  10      1.1218      0.4713     -0.8267      0.0000
  -2  -1  10     12.1431      0.1948    -11.9839      0.0000
  -1  -1  10      7.1600      0.1231     -7.4267      0.0000
   0  -1  10     24.2135      0.1984    -24.8407      0.0000
   1  -1  10     13.3487      0.1389     12.1883      0.0000
   2  -1  10     10.7621      0.1457     10.5401      0.0000
   3  -1  10      9.8700      0.1894      8.8510      0.0000
   4  -1  10      0.7845      0.9095      1.3362      0.0000
   5  -1  10      9.6364      0.3487      9.4431      0.0000
   6  -1  10      1.1443      0.5884      0.6140      0.0000
  -5   0  10      5.6434      0.2658     -5.4100      0.0000
  -4   0  10      2.7618      0.4285     -1.8717      0.0000
  -3   0  10      0.8807      0.6578      0.9538      0.0000
  -2   0  10      7.4714      0.2057     -6.4898      0.0000
  -1   0  10     11.5746      0.2597     12.7420      0.0000
   0   0  10     12.5537      0.1291    -11.8337      0.0000
   1   0  10     13.3835      0.1305    -13.4090      0.0000
   2   0  10     18.3016      0.1532    -19.2522      0.0000
   3   0  10      6.6633      0.1934     -6.1928      0.0000
   4   0  10      1.3483      0.3906     -2.1034      0.0000
   5   0  10     16.0683      0.2529     16.7099      0.0000
   6   0  10     13.4902      0.2877     11.8195      0.0000
  -5   1  10      7.9912      0.2860     -8.8979      0.0000
  -4   1  10      8.8199      0.2442     -8.7906      0.0000
  -3   1  10      9.8726      0.4037     -9.9810      0.0000
  -2   1  10     13.8359      0.2410    -14.8739      0.0000
  -1   1  10      4.2837      0.2501      3.3212      0.0000
   0   1  10     15.8199      0.5232     16.6274      0.0000
   1   1  10     16.8262      0.1844    -16.8238      0.0000
   2   1  10      8.1414      0.1897     -8.6980      0.0000
   3   1  10      4.3469      0.2300     -3.7279      0.0000
   4   1  10      4.3539      0.2544      5.0419      0.0000
   5   1  10      3.0454      0.5181      4.0257      0.0000
   6   1  10      2.2172      0.3719      2.4557      0.0000
   7   1  10      9.2169      0.2703     -9.1627      0.0000
  -5   2  10      1.6374      0.5787      1.3903      0.0000
  -4   2  10     10.8492      0.5241    -10.7459      0.0000
  -3   2  10      3.3840      0.7235      2.7708      0.0000
  -2   2  10      1.4967      0.4477      0.3146      0.0000
  -1   2  10     11.0580      0.2186      9.8864      0.0000
   0   2  10     14.9906      0.2060     14.3667      0.0000
   1   2  10      7.6251      0.1218      7.4829      0.0000
   2   2  10      6.2332      0.1687      5.9724      0.0000
   3   2  10     19.4877      0.4356     19.3749      0.0000
   4   2  10     11.5188      0.2245     11.1306      0.0000
   5   2  10      0.9971      0.6164     -1.3150      0.0000
   6   2  10      4.5978      0.5710     -4.2221      0.0000
   7   2  10      3.8812      0.3270      3.8817      0.0000
  -4   3  10      4.0565      0.3106      4.5117      0.0000
  -3   3  10      6.4186      0.2703      6.8488      0.0000
  -2   3  10      4.3506      0.2631      5.4411      0.0000
  -1   3  10      3.8711      0.2600     -3.4492      0.0000
   0   3  10      3.3126      0.2555     -2.8148      0.0000
   1   3  10      0.5104      0.4984     -0.1020      0.0000
   2   3  10     11.1200      0.1295     11.9402      0.0000
   3   3  10     33.5540      0.6280     33.7405      0.0000
   4   3  10     14.7539      0.2267     14.0906      0.0000
   5   3  10      6.2574      0.2754     -7.7444      0.0000
   6   3  10      4.1624      0.2716     -5.5688      0.0000
   7   3  10      4.2634      0.5264     -5.3365      0.0000
  -4   4  10      4.7618      0.4713      3.9322      0.0000
  -3   4  10     10.7349      0.3066     10.5308      0.0000
  -2   4  10     18.2473      0.3012     17.8652      0.0000
  -1   4  10      6.7884      0.2685      6.6627      0.0000
   0   4  10      3.4168      0.2630     -4.1198      0.0000
   1   4  10      5.2160      0.4772     -4.9786      0.0000
   2   4  10      2.7393      0.1693     -2.6521      0.0000
   3   4  10      8.6749      0.1372     -8.4104      0.0000
   4   4  10      4.5142      0.2603     -4.5628      0.0000
   5   4  10     15.8473      0.2507    -16.3112      0.0000
   6   4  10      2.3083      0.4415     -1.9157      0.0000
   7   4  10      2.0603      0.7196      2.4798      0.0000
  -3   5  10      5.8164      0.2894      5.8625      0.0000
  -2   5  10      7.3197      0.2431      7.3858      0.0000
  -1   5  10      3.1688      0.3176     -4.0219      0.0000
   0   5  10     13.5226      0.2897     12.2266      0.0000
   1   5  10      8.0534      0.2221      7.7960      0.0000
   2   5  10      2.2198      0.2753      1.5106      0.0000
   3   5  10      1.9908      0.2093     -2.4707      0.0000
   4   5  10      7.5660      0.2018     -7.3321      0.0000
   5   5  10      3.9021      0.2472     -4.3461      0.0000
   6   5  10      0.2042      0.8028     -0.0148      0.0000
   7   5  10      5.0267      0.2926      5.9588      0.0000
  -3   6  10      4.2644      0.3382      4.6997      0.0000
  -2   6  10      1.7111      0.4706     -1.1218      0.0000
  -1   6  10      1.7226      0.4477     -1.0990      0.0000
   0   6  10      8.8838      0.5665     -8.3806      0.0000
   1   6  10      6.3729      0.2294      7.0002      0.0000
   2   6  10      2.2296      0.4558      2.1265      0.0000
   3   6  10     17.7676      0.1962    -18.3303      0.0000
   4   6  10      6.4199      0.2536     -6.7013      0.0000
   5   6  10      0.2900      0.6225      0.3409      0.0000
   6   6  10      0.0000      0.6473     -0.5140      0.0000
   7   6  10      1.7534      0.4837      1.9055      0.0000
  -2   7  10      4.0650      0.3554     -4.8420      0.0000
  -1   7  10     15.2815      0.2983    -15.1558      0.0000
   0   7  10     13.5787      0.5500    -13.2307      0.0000
   1   7  10     11.9308      0.2474    -11.6042      0.0000
   2   7  10     11.1227      0.2403    -10.9875      0.0000
   3   7  10      0.0000      0.4962      0.9770      0.0000
   4   7  10      4.7703      0.1709     -4.6820      0.0000
   5   7  10      0.0000      0.7207      1.4051      0.0000
   6   7  10      3.3968      0.3079     -2.6028      0.0000
  -1   8  10      4.0079      0.3428     -4.2295      0.0000
   0   8  10      5.1389      0.3142     -4.8705      0.0000
   1   8  10      4.2984      0.2595     -4.6643      0.0000
   2   8  10      2.5420      0.3327     -2.6268      0.0000
   3   8  10      4.9250      0.2148     -4.7027      0.0000
   4   8  10      4.0501      0.2041      3.9227      0.0000
   5   8  10      5.7921      0.3734      5.6764      0.0000
   6   8  10      1.2591      0.5014      1.9997      0.0000
   1   9  10      6.6914      0.2602      6.6006      0.0000
   2   9  10      6.2122      0.2493      6.0959      0.0000
   3   9  10      8.9906      0.2594      9.0166      0.0000
   4   9  10      5.2897      0.2811      5.2254      0.0000
   5   9  10      3.4300      0.4838      3.3278      0.0000
  -2  -7  11     13.6996      0.3072     11.6547      0.0000
  -1  -7  11      0.0000      0.8147      0.3180      0.0000
   0  -7  11      4.4328      0.4296     -4.2553      0.0000
   1  -7  11      4.5947      0.5092     -3.5729      0.0000
  -4  -6  11      4.0573      0.4291      4.3950      0.0000
  -3  -6  11      3.1500      0.8593      4.2565      0.0000
  -2  -6  11      4.7544      0.2626      4.1893      0.0000
  -1  -6  11      4.6575      0.2624     -5.5172      0.0000
   0  -6  11      6.5135      0.6015     -5.6473      0.0000
   2  -6  11      1.0187      0.8205      2.0971      0.0000
  -4  -5  11      9.0419      0.4272      8.3246      0.0000
  -3  -5  11      4.8518      0.3533      6.1352      0.0000
  -2  -5  11      2.5737      0.2247     -1.0147      0.0000
  -1  -5  11      3.3791      0.2129     -3.7042      0.0000
   0  -5  11      2.3757      0.2653      3.0366      0.0000
   1  -5  11      6.5619      0.1863      6.9519      0.0000
   2  -5  11      7.9394      0.2741     -7.5718      0.0000
   3  -5  11     18.0200      0.4303    -18.2370      0.0000
  -5  -4  11      5.2099      0.5274      4.0777      0.0000
  -4  -4  11      2.4318      0.3412      1.9036      0.0000
  -3  -4  11      3.4094      0.2490     -2.7494      0.0000
  -2  -4  11     15.1377      0.1893    -13.9737      0.0000
  -1  -4  11      0.5901      0.5062      1.3967      0.0000
   0  -4  11      6.6030      0.2946      7.5837      0.0000
   1  -4  11     18.1093      0.3792     18.7836      0.0000
   2  -4  11      1.3723      0.3979     -0.7382      0.0000
   3  -4  11      1.0152      0.5966      0.6505      0.0000
   4  -4  11      5.0312      0.3434     -4.5665      0.0000
  -5  -3  11      0.0000      0.7329      2.4572      0.0000
  -4  -3  11      1.4248      0.5602      0.5721      0.0000
  -3  -3  11      1.7526      0.4729     -1.0050      0.0000
  -2  -3  11      6.6281      0.1997     -6.3548      0.0000
  -1  -3  11      2.8222      0.3518     -1.9856      0.0000
   0  -3  11      7.4452      0.1493     -7.3587      0.0000
   1  -3  11     12.2145      0.1610    -11.6476      0.0000
   2  -3  11     12.9069      0.2983    -13.9050      0.0000
   3  -3  11      2.0921      1.0208     -1.3894      0.0000
   4  -3  11     15.1255      0.2617     14.6642      0.0000
   5  -3  11      2.2206      0.5697      3.2231      0.0000
  -5  -2  11      6.7293      0.2578     -5.9657      0.0000
  -4  -2  11     11.6811      0.2697    -11.1933      0.0000
  -3  -2  11      3.9238      0.2821     -4.5448      0.0000
  -2  -2  11      2.3627      0.4894      0.6092      0.0000
  -1  -2  11      2.0649      0.2052      2.0286      0.0000
   0  -2  11      7.6605      0.1473     -8.2351      0.0000
   1  -2  11     13.4547      0.1706    -13.9720      0.0000
   2  -2  11      6.0052      0.2461     -6.9176      0.0000
   3  -2  11      3.8392      0.3720     -4.2018      0.0000
   4  -2  11     11.0818      0.2317     10.1926      0.0000
   5  -2  11      1.8034      0.4811      1.9165      0.0000
  -5  -1  11      5.8769      0.2951     -5.8145      0.0000
  -4  -1  11      4.4242      0.4889     -5.0694      0.0000
  -3  -1  11      0.0000      0.6171     -1.2112      0.0000
  -2  -1  11      3.1753      0.3120      2.6992      0.0000
  -1  -1  11     20.4984      0.2461     20.0889      0.0000
   0  -1  11      5.8143      0.1352     -5.9160      0.0000
   1  -1  11      1.7938      0.9141      0.0676      0.0000
   2  -1  11      8.1931      0.2135      8.1153      0.0000
   3  -1  11      0.0000      0.6865      0.3122      0.0000
   4  -1  11      4.1574      0.2591     -4.2708      0.0000
   5  -1  11      4.4509      0.2808      4.2627      0.0000
   6  -1  11      6.5212      0.3314      6.2330      0.0000
  -5   0  11      3.4187      0.3462     -3.1048      0.0000
  -4   0  11      4.7540      0.2710     -4.7816      0.0000
  -3   0  11      0.0000      0.6440     -0.2193      0.0000
  -2   0  11      6.0112      0.2195     -5.6270      0.0000
  -1   0  11     15.2959      0.2244    -15.2026      0.0000
   0   0  11     17.7762      0.1681     17.9445      0.0000
   1   0  11      2.6181      0.2236      3.0313      0.0000
   2   0  11     23.7767      0.3067     24.3384      0.0000
   3   0  11     11.0665      0.2043     11.0919      0.0000
   4   0  11      5.2323      0.2302     -4.7849      0.0000
   5   0  11      5.0088      0.8527     -5.7964      0.0000
   6   0  11      3.6876      0.3310     -2.4643      0.0000
  -4   1  11      7.8228      0.2748      6.9494      0.0000
  -3   1  11      7.0874      0.2288      7.0555      0.0000
  -2   1  11      8.7971      0.2278      8.3870      0.0000
  -1   1  11      2.8422      0.8758     -2.6087      0.0000
   0   1  11      4.3923      0.3252     -4.7479      0.0000
   1   1  11      7.8467      0.1193     -8.6651      0.0000
   2   1  11      6.3040      0.1274      6.3734      0.0000
   3   1  11      0.8986      0.5566     -1.7004      0.0000
   4   1  11      1.8311      0.4273      2.3763      0.0000
   5   1  11      7.8266      0.2772      6.5200      0.0000
   6   1  11      3.2218      0.3244      2.0549      0.0000
  -4   2  11      7.3840      0.2927      7.4367      0.0000
  -3   2  11      4.4996      0.3083      4.6389      0.0000
  -2   2  11     11.8636      0.2464     11.4444      0.0000
  -1   2  11      9.8548      0.3050      9.6421      0.0000
   0   2  11     14.8369      0.2180     14.9018      0.0000
   1   2  11      2.2180      0.2619      1.8187      0.0000
   2   2  11     14.5395      0.1539    -14.5992      0.0000
   3   2  11     16.0205      0.2187     16.5250      0.0000
   4   2  11      0.0000      0.6695      0.3327      0.0000
   5   2  11      6.9056      0.2255      7.1163      0.0000
   6   2  11      2.6222      0.3891      1.7086      0.0000
  -4   3  11      1.2330      0.6618      2.1729      0.0000
  -3   3  11      5.0153      0.3508      6.0118      0.0000
  -2   3  11      1.7260      0.4505      1.7432      0.0000
  -1   3  11     12.7386      0.2274     12.9107      0.0000
   0   3  11      1.8230      0.7387      2.7418      0.0000
   1   3  11      0.0000      0.6505     -0.0660      0.0000
   2   3  11     13.0846      0.1838    -13.5705      0.0000
   3   3  11      2.1988      0.3959     -2.7623      0.0000
   4   3  11      1.0522      0.6025     -1.5624      0.0000
   5   3  11     11.1164      0.2387    -10.7813      0.0000
   6   3  11      2.3133      0.3850     -2.0097      0.0000
  -3   4  11      4.9322      0.4578     -5.1510      0.0000
  -2   4  11      2.9978      0.3531     -3.3932      0.0000
  -1   4  11     16.9978      0.2670    -17.0387      0.0000
   0   4  11      5.3709      0.2300     -5.1125      0.0000
   1   4  11      4.4113      0.3392     -4.1785      0.0000
   2   4  11      0.0000      0.5821     -0.4234      0.0000
   3   4  11      4.6806      0.1516      4.3503      0.0000
   4   4  11      1.4658      0.5011      0.7006      0.0000
   5   4  11     23.1130      0.3152    -23.0561      0.0000
   6   4  11     15.0876      0.2987    -14.2199      0.0000
  -3   5  11      2.7428      1.0117      1.5970      0.0000
  -2   5  11      1.6066      0.5439     -1.0814      0.0000
  -1   5  11      4.5025      0.4653     -5.0894      0.0000
   0   5  11     18.2995      0.4044    -18.4506      0.0000
   1   5  11      7.3520      0.2558     -7.1498      0.0000
   2   5  11      0.0000      0.7072     -0.2303      0.0000
   3   5  11      1.3306      0.4068     -0.4201      0.0000
   4   5  11      2.4160      0.3046      2.4338      0.0000
   5   5  11      3.1330      0.3068     -2.3724      0.0000
   6   5  11      1.3494      0.5847      2.2910      0.0000
  -2   6  11      8.9411      0.3011     -8.1311      0.0000
  -1   6  11      1.8076      0.4522     -1.5986      0.0000
   0   6  11      7.9109      0.2380     -8.2524      0.0000
   1   6  11      4.1457      0.2758      4.3594      0.0000
   2   6  11      3.1696      0.3004     -2.4550      0.0000
   3   6  11      1.2269      0.3521      1.7252      0.0000
   4   6  11      3.4701      0.5449     -2.8869      0.0000
   5   6  11      2.1699      0.8463      2.3420      0.0000
   6   6  11      2.3672      0.3529      2.8135      0.0000
  -1   7  11      8.6045      0.3016     -8.5905      0.0000
   0   7  11      4.5348      0.3371      4.5860      0.0000
   1   7  11      1.0061      0.6352      0.7189      0.0000
   2   7  11      3.2890      0.2909      3.6676      0.0000
   3   7  11     11.7672      0.2717    -11.9256      0.0000
   4   7  11      0.6724      0.6198     -0.8600      0.0000
   5   7  11      2.5972      0.4557      2.4292      0.0000
   6   7  11      5.2506      0.3964      4.2916      0.0000
   0   8  11      2.2936      0.4360      2.4023      0.0000
   1   8  11      8.4560      0.2911      8.3729      0.0000
   2   8  11     14.8061      0.2768     15.1889      0.0000
   3   8  11      4.0286      0.2721      4.0786      0.0000
   4   8  11      4.3798      0.5639      5.1183      0.0000
   5   8  11      6.1678      0.3639      7.2144      0.0000
  -2  -6  12      2.8583      0.8281      0.1796      0.0000
  -1  -6  12      0.0000      0.6866      0.6965      0.0000
   0  -6  12     15.2593      0.4635    -12.7772      0.0000
  -3  -5  12      5.0423      0.3669      3.8428      0.0000
  -2  -5  12      2.4973      0.3155      1.4405      0.0000
  -1  -5  12     13.6384      0.2708    -13.7583      0.0000
   0  -5  12      2.1003      0.2780     -2.6595      0.0000
   1  -5  12      7.9614      0.2345     -8.0974      0.0000
   2  -5  12     11.0366      0.2744      9.9816      0.0000
  -4  -4  12      4.0998      0.5309      5.4113      0.0000
  -3  -4  12      3.6786      0.6656      4.6617      0.0000
  -2  -4  12      2.0499      0.3716     -1.0886      0.0000
  -1  -4  12      6.6400      0.2049     -7.0058      0.0000
   0  -4  12      1.1712      0.3574     -1.4369      0.0000
   1  -4  12      2.6141      0.2753      2.6651      0.0000
   2  -4  12      2.1330      0.3735     -3.3878      0.0000
   3  -4  12      0.9949      0.5979     -2.7875      0.0000
  -4  -3  12      5.6441      0.2846     -5.2653      0.0000
  -3  -3  12      7.2359      0.2237     -5.9158      0.0000
  -2  -3  12      7.1535      0.2479     -6.0820      0.0000
  -1  -3  12      4.3479      0.1724     -4.3967      0.0000
   0  -3  12     16.1822      0.1886     16.0474      0.0000
   1  -3  12     14.0033      0.3458     14.0931      0.0000
   2  -3  12      3.4015      0.3959     -2.4488      0.0000
   3  -3  12     13.9991      0.3109    -14.2232      0.0000
   4  -3  12      4.7044      0.3065     -4.3273      0.0000
  -4  -2  12      7.7052      0.2730      6.4965      0.0000
  -3  -2  12      4.8848      0.6154     -6.7739      0.0000
  -2  -2  12      2.6076      0.3208     -4.4350      0.0000
  -1  -2  12      2.6201      0.4828      0.3123      0.0000
   0  -2  12      3.3518      0.2076      2.1417      0.0000
   1  -2  12      3.1815      0.1623      1.7603      0.0000
   2  -2  12      0.7046      0.5757     -0.0545      0.0000
   3  -2  12      5.0525      0.3931      4.5550      0.0000
   4  -2  12      4.5804      0.3356      5.7303      0.0000
  -4  -1  12      1.4629      0.5495      1.4289      0.0000
  -3  -1  12      6.7555      0.2734      5.6824      0.0000
  -2  -1  12     10.8796      0.2731      9.6236      0.0000
  -1  -1  12      3.9333      0.2587      3.8318      0.0000
   0  -1  12      5.3468      0.1523      5.0844      0.0000
   1  -1  12      1.2427      0.3000      0.2470      0.0000
   2  -1  12      1.8562      0.3166     -2.0822      0.0000
   3  -1  12     13.5917      0.2381     13.3042      0.0000
   4  -1  12     14.8866      0.2750     14.5040      0.0000
   5  -1  12      7.0016      0.2654      7.0630      0.0000
  -4   0  12      2.2240      0.6850     -0.9368      0.0000
  -3   0  12     14.3280      0.3014     13.9731      0.0000
  -2   0  12      6.5577      0.3796      7.2713      0.0000
  -1   0  12     15.6628      0.2431     17.4669      0.0000
   0   0  12     15.7151      0.2253    -13.7266      0.0000
   1   0  12      7.9307      0.2210     -6.9026      0.0000
   2   0  12      5.4991      0.2155     -5.1830      0.0000
   3   0  12      2.8292      0.4327     -2.0572      0.0000
   4   0  12      1.0438      0.9095     -2.2956      0.0000
   5   0  12      1.0081      0.7443      1.6660      0.0000
  -4   1  12      1.4554      0.6041      0.3769      0.0000
  -3   1  12      1.4794      0.5443      1.5665      0.0000
  -2   1  12      3.1369      0.3235     -2.7791      0.0000
  -1   1  12      2.8072      0.3287      2.8604      0.0000
   0   1  12      5.7507      0.2220      5.3319      0.0000
   1   1  12      1.7723      0.2373      1.9014      0.0000
   2   1  12      6.4125      0.2119      5.8792      0.0000
   3   1  12      5.1553      0.3219     -4.1540      0.0000
   4   1  12     16.4330      0.4685    -16.3738      0.0000
   5   1  12     15.6862      0.5715    -14.5879      0.0000
   6   1  12      3.7444      0.3269     -2.9390      0.0000
  -3   2  12      5.0993      0.2909      5.5560      0.0000
  -2   2  12      3.0733      0.3470     -2.0612      0.0000
  -1   2  12     18.6811      0.2799    -18.6890      0.0000
   0   2  12      0.0000      0.6148     -0.9892      0.0000
   1   2  12      2.5919      0.2847     -2.9593      0.0000
   2   2  12      4.5960      0.1724      4.0886      0.0000
   3   2  12      6.0847      0.2125      5.5649      0.0000
   4   2  12      1.2070      0.5635     -1.2766      0.0000
   5   2  12      1.0741      0.5950     -1.0820      0.0000
   6   2  12      3.2577      0.3623      4.4207      0.0000
  -3   3  12      5.1262      0.4697     -3.5671      0.0000
  -2   3  12      5.5523      0.2978     -4.9232      0.0000
  -1   3  12      5.3895      0.2660     -5.5221      0.0000
   0   3  12     11.0609      0.2246    -10.3588      0.0000
   1   3  12      6.2529      0.2204     -5.9484      0.0000
   2   3  12      6.0119      0.3285     -5.2716      0.0000
   3   3  12      0.0000      0.5835      0.2945      0.0000
   4   3  12      1.4501      0.4011      2.4648      0.0000
   5   3  12      0.0869      0.6948     -0.0089      0.0000
   6   3  12      1.2105      0.7228     -1.5175      0.0000
  -2   4  12      0.4179      0.7194     -0.5812      0.0000
  -1   4  12      4.4798      0.2799     -5.6883      0.0000
   0   4  12      1.0407      0.5399     -1.1663      0.0000
   1   4  12      8.2865      0.2113     -8.2532      0.0000
   2   4  12     14.6694      0.2361    -14.6049      0.0000
   3   4  12      2.7162      0.4958     -2.4825      0.0000
   4   4  12      4.4008      0.2525      4.9528      0.0000
   5   4  12      5.0456      0.4179     -4.0998      0.0000
   6   4  12      3.5988      0.3424      4.1227      0.0000
  -2   5  12      7.6834      0.3478     -7.7674      0.0000
  -1   5  12      5.0795      0.2828      4.8730      0.0000
   0   5  12      4.7517      0.2711      4.8384      0.0000
   1   5  12      9.6386      0.4036      9.8092      0.0000
   2   5  12     11.1538      0.2351     10.4214      0.0000
   3   5  12      5.3490      0.1913      5.3210      0.0000
   4   5  12      4.5440      0.7604      4.3229      0.0000
   5   5  12      5.1910      0.4900     -4.8533      0.0000
   6   5  12      4.3767      0.4848     -4.2742      0.0000
  -1   6  12      4.3782      0.3430     -3.5590      0.0000
   0   6  12      0.0000      0.7546      0.4976      0.0000
   1   6  12      6.4410      0.2294      7.2836      0.0000
   2   6  12      5.3170      0.2766      5.7319      0.0000
   3   6  12      8.1476      0.2905      7.8165      0.0000
   4   6  12      4.8622      0.2604      4.6813      0.0000
   5   6  12      1.9592      0.4219      0.9906      0.0000
   0   7  12      3.3022      0.4189      2.4238      0.0000
   1   7  12      0.8473      0.6681      0.2493      0.0000
   2   7  12     10.1500      0.2627     10.3785      0.0000
   3   7  12      4.2197      0.2415     -3.9379      0.0000
   4   7  12      3.1318      0.5560     -2.8513      0.0000
   0  -5  13      5.6534      0.3320     -6.4598      0.0000
  -2  -4  13      2.8694      0.4361     -2.4596      0.0000
  -1  -4  13      1.8938      0.3579      1.8284      0.0000
   0  -4  13      4.0325      0.2463     -4.5956      0.0000
   1  -4  13      6.7809      0.2484      6.4120      0.0000
   2  -4  13     15.4660      0.3263     15.1512      0.0000
  -3  -3  13     10.2351      0.2465     10.6363      0.0000
  -2  -3  13      3.2708      0.3535     -2.7878      0.0000
  -1  -3  13      7.9208      0.2052     -7.7362      0.0000
   0  -3  13      3.1962      0.2426     -3.4514      0.0000
   1  -3  13      0.0000      0.6171      0.2925      0.0000
   2  -3  13      1.1578      0.5317      0.5612      0.0000
   3  -3  13      5.0725      0.2975      4.7468      0.0000
  -3  -2  13      4.2529      0.2994      4.2972      0.0000
  -2  -2  13      3.6602      0.5760      3.4796      0.0000
  -1  -2  13      2.2021      0.4695      1.6351      0.0000
   0  -2  13     12.8410      2.9978     14.3641      0.0000
   1  -2  13      4.0526      0.4464      4.7610      0.0000
   2  -2  13      6.9050      0.2304     -6.6399      0.0000
   3  -2  13     19.6810      0.3323    -19.6404      0.0000
  -3  -1  13      0.8339      0.6695      1.4505      0.0000
  -2  -1  13      2.8825      0.3682     -2.1854      0.0000
  -1  -1  13      0.8258      0.6078     -0.5718      0.0000
   0  -1  13      6.6681      0.2754      7.3326      0.0000
   1  -1  13      6.5078      0.2005      6.8906      0.0000
   2  -1  13      2.5817      0.3194     -1.6904      0.0000
   3  -1  13      5.7020      0.4008     -5.1774      0.0000
   4  -1  13      1.2646      0.9200      1.1767      0.0000
  -3   0  13      1.3402      0.5525      1.6681      0.0000
  -2   0  13      8.4308      0.2646     -7.2797      0.0000
  -1   0  13      2.2559      0.4143     -1.2853      0.0000
   0   0  13      4.3540      0.2622     -3.2363      0.0000
   1   0  13      7.1187      0.2349     -7.1147      0.0000
   2   0  13      3.2386      0.2723     -2.4960      0.0000
   3   0  13      4.4241      0.2548      4.2577      0.0000
   4   0  13      2.0613      0.8843      2.3387      0.0000
  -3   1  13      2.2286      0.8484     -1.1804      0.0000
  -2   1  13      9.8838      0.2628      9.6388      0.0000
  -1   1  13     22.1648      0.3207    -21.2892      0.0000
   0   1  13      6.6958      0.2594     -6.8392      0.0000
   1   1  13     15.0199      0.2420    -16.3141      0.0000
   2   1  13      4.8673      0.2496     -5.5548      0.0000
   3   1  13      3.2946      0.4583      2.8242      0.0000
   4   1  13      7.6361      0.2440      7.9817      0.0000
   5   1  13      3.4536      0.5435      2.9302      0.0000
  -2   2  13      2.2447      0.4484     -2.1504      0.0000
  -1   2  13      7.3104      0.2710      7.7077      0.0000
   0   2  13      3.5875      0.2890     -3.5696      0.0000
   1   2  13      3.6197      0.3232      3.0921      0.0000
   2   2  13      1.7544      0.6978      1.9653      0.0000
   3   2  13      1.4124      0.4763      1.1124      0.0000
   4   2  13      9.2936      0.2441     -8.8772      0.0000
   5   2  13      1.7397      0.4760     -0.4645      0.0000
  -2   3  13      8.5599      0.2738     -8.0043      0.0000
  -1   3  13      6.3194      0.3071     -5.7668      0.0000
   0   3  13      1.1316      0.5193     -1.6366      0.0000
   1   3  13     16.0398      0.2608     15.8338      0.0000
   2   3  13      0.3229      0.5628      0.3291      0.0000
   3   3  13      7.2947      0.2183      8.0035      0.0000
   4   3  13      2.8121      0.3241     -3.0366      0.0000
   5   3  13      4.0518      0.3008     -3.3517      0.0000
  -1   4  13      0.6658      0.6923      0.0847      0.0000
   0   4  13      3.9852      0.2706      3.3285      0.0000
   1   4  13      4.7401      0.2956      5.0082      0.0000
   2   4  13      9.8297      0.2033      9.9019      0.0000
   3   4  13      1.6750      0.8121     -1.4443      0.0000
   4   4  13      4.8975      0.2889      4.3279      0.0000
   5   4  13      5.3750      0.3137     -6.0835      0.0000
  -1   5  13      8.7559      0.3455      7.1270      0.0000
   0   5  13      3.7689      0.3174      3.6907      0.0000
   1   5  13      0.0000      0.6796      1.3656      0.0000
   2   5  13      0.4946      0.7339      0.6138      0.0000
   3   5  13      2.7562      0.5133      1.5163      0.0000
   4   5  13      8.5876      0.3691      8.4703      0.0000
   1   6  13      2.3036      0.4342      2.3950      0.0000
   2   6  13      2.7692      0.3402     -2.0072      0.0000
   3   6  13      3.1130      0.3408     -3.8152      0.0000
   4   6  13      4.3678      0.4360     -4.8451      0.0000
   0  -3  14      3.5301      0.4701     -2.6134      0.0000
  -1  -2  14     13.2388      0.2804    -13.2794      0.0000
   0  -2  14      5.8313      0.4152     -6.5424      0.0000
   1  -2  14      3.1973      0.4425      1.5995      0.0000
   2  -2  14      7.8906      0.2522      7.9594      0.0000
  -1  -1  14      0.5710      0.6397     -0.5603      0.0000
   0  -1  14      0.9692      0.5390     -0.9709      0.0000
   1  -1  14      1.5318      0.8170      1.8382      0.0000
   2  -1  14     13.0870      0.3118    -13.1709      0.0000
   3  -1  14      3.2548      0.4848     -3.3417      0.0000
  -1   0  14      4.1493      0.2557     -3.6392      0.0000
   0   0  14      3.1770      0.4410      3.1106      0.0000
   1   0  14      5.7319      0.3655      6.3244      0.0000
   2   0  14      7.1437      0.3770     -6.7058      0.0000
   3   0  14     11.6526      0.2471    -11.1118      0.0000
  -1   1  14      3.7092      0.2907      2.5328      0.0000
   0   1  14      5.4340      0.2502      3.9948      0.0000
   1   1  14      2.1211      0.4104      2.9634      0.0000
   2   1  14      4.5701      0.4286      4.0622      0.0000
   3   1  14      1.5981      0.4150     -0.7549      0.0000
  -1   2  14      5.6592      0.3269     -5.4122      0.0000
   0   2  14      0.0000      0.7072      0.5440      0.0000
   1   2  14      2.7088      0.4067      2.2673      0.0000
   2   2  14      7.6130      0.4538      6.8332      0.0000
   3   2  14     12.9568      0.4283     13.1246      0.0000
   4   2  14     10.2372      0.2734     10.0283      0.0000
   0   3  14      1.4612      1.0965      2.1752      0.0000
   1   3  14      1.9088      0.4007      1.8736      0.0000
   2   3  14      2.8622      0.5228     -1.5263      0.0000
   3   3  14      2.5723      0.6134     -2.4114      0.0000
   0   4  14      3.8797      0.2999      3.8435      0.0000
   1   4  14      3.9275      0.3152      2.9049      0.0000
   2   4  14      3.4812      0.4455      3.3332      0.0000
   3   4  14      5.5540      0.4457     -6.0591      0.0000
 
#==============================================================================
