# Supplementary material for: Aniline–phenol recognition: from solution through supramolecular synthons to cocrystals
Source: IUCrJ. 2014 Jun 12;1(Pt 4):228–39. doi: 10.1107/S2052252514012081 (PMC4107923; doi:10.1107/S2052252514012081)
Supplement: Supplementary file 8 [file m-01-00228-16sup9.fcf]

data_16
#==============================================================================

_shelx_title ' datam in P-1'
_shelx_refln_list_code          4
_shelx_F_calc_maximum      168.36
_exptl_crystal_F_000       364.00
_reflns_d_resolution_high  0.7700
 
loop_
 _symmetry_equiv_pos_as_xyz
 'x, y, z'
 '-x, -y, -z'
 
_cell_length_a     7.0562
_cell_length_b     9.3731
_cell_length_c    11.1100
_cell_angle_alpha  83.358
_cell_angle_beta   79.173
_cell_angle_gamma  76.588
 
_shelx_F_squared_multiplier     1.000
 
loop_
 _refln_index_h
 _refln_index_k
 _refln_index_l
 _refln_F_squared_calc
 _refln_F_squared_meas
 _refln_F_squared_sigma
 _refln_observed_status
   1   0   0     1699.81     1481.48     24.58 o
   2   0   0      287.79      260.90     14.91 o
   3   0   0      305.18      262.99     11.71 o
   4   0   0       10.83       16.69      1.88 o
   5   0   0      485.61      446.84     18.60 o
   6   0   0      606.12      615.79     23.78 o
   7   0   0        2.21       27.84      6.76 o
   8   0   0       24.63       42.90      9.67 o
  -8   1   0      369.13      419.48     32.78 o
  -7   1   0      547.43      573.40     27.28 o
  -6   1   0      828.01      847.32     32.41 o
  -5   1   0      816.41      829.11     26.61 o
  -4   1   0      112.50      104.58      5.76 o
  -3   1   0     1254.30     1226.12     30.72 o
  -2   1   0     1335.72     1345.61     23.65 o
  -1   1   0      118.46      122.59      3.78 o
   1   1   0     1417.49     1349.44     37.84 o
   2   1   0      868.38      964.57     13.79 o
   3   1   0     1371.96     1212.59     31.39 o
   4   1   0      191.31      181.24      4.31 o
   5   1   0      222.82      238.42      7.90 o
   6   1   0      619.70      617.93     19.89 o
   7   1   0      677.02      657.57     28.50 o
   8   1   0      286.18      281.69     17.62 o
  -8   2   0       31.16       45.00     22.33 o
  -7   2   0      176.59      186.22     14.94 o
  -6   2   0       30.65       38.12      7.05 o
  -5   2   0      986.44      977.22     41.93 o
  -4   2   0      233.23      229.63      9.80 o
  -3   2   0      112.54      108.25      6.08 o
  -2   2   0       54.32       59.73      3.15 o
  -1   2   0        2.89        8.96      3.31 o
   0   2   0     5625.28     5560.39     61.37 o
   1   2   0     8381.89     7897.33    139.73 o
   2   2   0    12195.51    12605.88    393.66 o
   3   2   0      109.16      136.39      4.17 o
   4   2   0        8.00       11.64      2.32 o
   5   2   0       22.66       26.54      3.14 o
   6   2   0     1004.51      887.40     34.64 o
   7   2   0      208.82      202.78      8.24 o
   8   2   0        6.90        7.93      5.62 o
  -8   3   0       75.06       87.45     12.80 o
  -7   3   0        3.72       -1.07      6.47 o
  -6   3   0      176.82      200.67     13.67 o
  -5   3   0      191.52      201.38     12.65 o
  -4   3   0       83.69       89.06      7.00 o
  -3   3   0      467.76      502.83     14.52 o
  -2   3   0     5919.50     6356.24    157.73 o
  -1   3   0     3116.33     3291.59     61.75 o
   0   3   0      279.03      276.47      6.19 o
   1   3   0       18.85       49.06      5.37 o
   2   3   0       91.31       79.35      8.10 o
   3   3   0     3649.69     3699.83     87.91 o
   4   3   0      437.35      343.90      6.19 o
   5   3   0      459.06      434.28     11.49 o
   6   3   0       19.24       23.49      3.03 o
   7   3   0       47.74       47.91      4.33 o
   8   3   0        2.14        4.83     11.37 o
  -7   4   0      252.69      271.67     19.75 o
  -6   4   0      114.08      103.22     10.70 o
  -5   4   0       15.93       17.68      6.15 o
  -4   4   0      862.94      852.09     27.07 o
  -3   4   0      932.25      971.59     27.61 o
  -2   4   0       13.43        8.15      1.37 o
  -1   4   0     1949.86     1856.86     46.20 o
   0   4   0      525.25      542.46      7.66 o
   1   4   0      686.50      667.48     40.52 o
   2   4   0      664.68      663.26     22.83 o
   3   4   0       35.17       38.03      3.90 o
   4   4   0      329.60      304.42      9.18 o
   5   4   0       49.26       43.49      4.95 o
   6   4   0      774.00      693.11     15.84 o
   7   4   0      230.43      263.03     14.76 o
   8   4   0      249.39      236.79     28.65 o
  -7   5   0        0.81       -2.57     10.73 o
  -6   5   0       32.49       32.70     17.74 o
  -5   5   0       62.75       66.35      8.91 o
  -4   5   0        2.14       -4.64      9.27 o
  -3   5   0      134.11      143.65      7.88 o
  -2   5   0     2098.95     2022.47     87.73 o
  -1   5   0     3322.88     3353.28     61.28 o
   0   5   0     5333.94     5670.14    105.40 o
   1   5   0      385.13      351.59     20.70 o
   2   5   0      135.68      137.98      6.79 o
   3   5   0      118.66      123.52      6.95 o
   4   5   0      877.37      773.51     37.56 o
   5   5   0     1473.99     1464.16     47.45 o
   6   5   0      547.44      542.52     22.59 o
   7   5   0        1.76       17.36      6.77 o
   8   5   0       78.18       76.96     16.10 o
  -6   6   0      283.39      316.04     20.21 o
  -5   6   0        2.84        8.99      6.32 o
  -4   6   0       46.26       77.40      8.40 o
  -3   6   0      451.36      455.71     16.93 o
  -2   6   0      247.38      228.63      9.18 o
  -1   6   0     1437.87     1465.09     49.52 o
   0   6   0      574.27      546.64     10.44 o
   1   6   0       10.79       16.69      1.94 o
   2   6   0       22.35       14.68      2.66 o
   3   6   0        5.07        2.60      3.99 o
   4   6   0      339.81      324.23     14.41 o
   5   6   0      121.45      100.17      9.30 o
   6   6   0      239.98      221.80     14.37 o
   7   6   0      444.54      426.30     25.19 o
   8   6   0      142.00      190.05     17.21 o
  -6   7   0        7.12       10.16      8.04 o
  -5   7   0        5.61        7.02     12.63 o
  -4   7   0       12.28       15.12      5.98 o
  -3   7   0      118.33      116.33     10.14 o
  -2   7   0      326.65      295.85     12.47 o
  -1   7   0      458.13      414.70     14.74 o
   0   7   0     2011.94     1933.09     40.06 o
   1   7   0      291.88      286.30      8.81 o
   2   7   0      201.14      198.86     14.20 o
   3   7   0       94.46      106.70     15.44 o
   4   7   0       81.96       77.94      8.21 o
   5   7   0      534.37      518.64     24.88 o
   6   7   0      341.92      323.84     40.96 o
   7   7   0       18.99       50.79      9.82 o
   8   7   0       94.44      107.14     30.32 o
  -5   8   0       61.28       58.00      9.68 o
  -4   8   0       58.23       51.82      8.37 o
  -3   8   0      483.48      451.70     20.14 o
  -2   8   0      194.02      220.85     11.20 o
  -1   8   0        6.20        6.21      5.32 o
   0   8   0      637.46      594.75     29.76 o
   1   8   0      370.01      402.25     16.13 o
   2   8   0      343.57      313.36     14.83 o
   3   8   0      399.88      359.10     21.55 o
   4   8   0        8.39       12.33      6.20 o
   5   8   0        9.36       17.45      7.36 o
   6   8   0       14.62       17.07      8.52 o
   7   8   0        1.87        2.16      9.53 o
  -4   9   0       50.60       49.71      8.94 o
  -3   9   0      203.14      214.14     14.09 o
  -2   9   0      357.30      368.81     17.77 o
  -1   9   0      159.26      158.96      9.46 o
   0   9   0      181.48      132.33      6.42 o
   1   9   0        2.40        3.04      2.79 o
   2   9   0       42.69       55.53     10.65 o
   3   9   0       43.79       37.29      7.01 o
   4   9   0        2.19       -5.07      5.95 o
   5   9   0       29.97       31.91      9.35 o
   6   9   0      144.40      159.09     16.54 o
   7   9   0       11.81        8.66      9.19 o
  -3  10   0      144.79      140.01     12.66 o
  -2  10   0      312.11      281.47     31.98 o
  -1  10   0       43.99       36.23      6.18 o
   0  10   0        7.68       14.27      7.39 o
   1  10   0       10.10        6.03      5.29 o
   2  10   0      100.63       91.47      9.45 o
   3  10   0      666.36      570.41     27.68 o
   4  10   0      389.65      386.63     23.69 o
   5  10   0       10.92       17.99      8.74 o
   6  10   0      177.66      222.47     60.42 o
  -1  11   0      353.12      343.05     34.68 o
   0  11   0      117.48      105.69     11.25 o
   1  11   0        1.86        1.00      5.79 o
   2  11   0       40.72       48.95      8.87 o
   3  11   0       23.31       16.33      7.58 o
   4  11   0        0.14       -0.97      6.19 o
   5  11   0        0.12       -1.11      8.44 o
   1  12   0        0.70        8.81     10.00 o
   2  12   0        0.15        3.41      7.20 o
   3  12   0       53.23       70.56     20.18 o
  -5 -11   1       18.84       20.92     10.20 o
  -4 -11   1        4.72       15.35      8.95 o
  -3 -11   1       60.43       73.98     11.29 o
  -2 -11   1      328.40      352.44     22.47 o
  -1 -11   1      259.58      277.43     49.00 o
   0 -11   1       54.17       66.00     19.77 o
   1 -11   1       50.27       55.72     15.84 o
  -6 -10   1      364.67      372.28     33.03 o
  -5 -10   1       78.30       95.30     14.03 o
  -4 -10   1      145.12      163.87     15.31 o
  -3 -10   1        1.05       11.24      7.48 o
  -2 -10   1        9.37        5.65      6.55 o
  -1 -10   1       37.43       37.34     11.96 o
   0 -10   1       40.98       32.45      8.03 o
   1 -10   1       37.57       47.41     13.45 o
   2 -10   1       11.52       14.56      5.85 o
   3 -10   1      146.82      155.82     21.19 o
  -7  -9   1       50.39      224.64    124.04 o
  -6  -9   1        0.86       -8.80      8.80 o
  -5  -9   1       39.98       34.47      9.17 o
  -4  -9   1      228.02      227.75     17.02 o
  -3  -9   1        2.09        0.11      5.46 o
  -2  -9   1      909.27      886.21     38.38 o
  -1  -9   1     1000.29     1030.80     66.30 o
   0  -9   1      331.61      292.21     14.20 o
   1  -9   1      211.57      178.00     16.72 o
   2  -9   1       83.28       65.90      7.68 o
   3  -9   1        7.24       -6.13      6.13 o
   4  -9   1      191.50      157.75     35.51 o
  -7  -8   1       84.14       91.08     31.43 o
  -6  -8   1      196.84      164.93     16.51 o
  -5  -8   1      121.07      115.68     12.74 o
  -4  -8   1       33.55       46.44      8.18 o
  -3  -8   1      598.52      598.80     25.77 o
  -2  -8   1       75.47       98.87      9.94 o
  -1  -8   1        5.68       -3.92      5.50 o
   0  -8   1      358.03      334.90     34.97 o
   1  -8   1       11.23       12.03      7.15 o
   2  -8   1      207.78      204.07     10.68 o
   3  -8   1        2.29        6.00      5.44 o
   4  -8   1       92.09       92.36      9.78 o
   5  -8   1      322.97      318.67     20.87 o
  -8  -7   1      121.73       87.12     13.35 o
  -7  -7   1       81.60       72.67     12.14 o
  -6  -7   1      267.65      289.94     19.95 o
  -5  -7   1       58.69       60.06      8.94 o
  -4  -7   1       22.60       14.85      6.08 o
  -3  -7   1      746.16      725.21     47.32 o
  -2  -7   1      178.21      194.68     10.50 o
  -1  -7   1      592.26      578.10     19.38 o
   0  -7   1      997.50      953.42     19.57 o
   1  -7   1      163.86      163.49      6.07 o
   2  -7   1       47.91       43.05      5.51 o
   3  -7   1       99.01       82.88      7.74 o
   4  -7   1       70.22       68.98      8.41 o
   5  -7   1      416.35      418.23     22.56 o
   6  -7   1      159.99      167.76     20.60 o
  -8  -6   1        7.24       37.87     18.71 o
  -7  -6   1        1.41        2.93      7.22 o
  -6  -6   1       27.99       50.09     16.75 o
  -5  -6   1       84.22       70.58      8.69 o
  -4  -6   1      253.03      273.13     13.72 o
  -3  -6   1      636.04      622.42     20.55 o
  -2  -6   1     2761.90     2616.51     76.02 o
  -1  -6   1       29.80       28.90      4.92 o
   0  -6   1       95.45       90.27      3.64 o
   1  -6   1      133.32      142.98     15.84 o
   2  -6   1      365.17      364.50     13.13 o
   3  -6   1     1228.45     1176.30     52.67 o
   4  -6   1      509.82      520.49     21.87 o
   5  -6   1       18.11        1.59     14.18 o
   6  -6   1        0.16        7.14      7.16 o
  -8  -5   1      151.51      148.81     14.37 o
  -7  -5   1      138.79      127.10     11.95 o
  -6  -5   1       36.53       52.63      7.13 o
  -5  -5   1      735.15      716.29     58.32 o
  -4  -5   1      822.17      789.37     26.09 o
  -3  -5   1      596.60      549.12     16.48 o
  -2  -5   1     2402.86     2221.10     72.56 o
  -1  -5   1      515.19      525.56     19.20 o
   0  -5   1      321.89      296.24      6.11 o
   1  -5   1      149.95      130.71      5.14 o
   2  -5   1       71.46       70.60      7.08 o
   3  -5   1       54.00       54.87      5.68 o
   4  -5   1      336.40      321.36     24.12 o
   5  -5   1      193.05      214.10     18.76 o
   6  -5   1      286.85      311.36     20.07 o
   7  -5   1      177.59      196.94     17.78 o
  -8  -4   1       69.13       65.30     17.33 o
  -7  -4   1        1.77       17.72      8.82 o
  -6  -4   1       28.07       34.50      8.95 o
  -5  -4   1       10.49       10.32      4.61 o
  -4  -4   1       71.23       68.34      6.82 o
  -3  -4   1     1976.59     1941.25     50.17 o
  -2  -4   1     4512.21     4207.79    104.25 o
  -1  -4   1     1798.05     1647.50     19.81 o
   0  -4   1     3233.12     3400.26     52.10 o
   1  -4   1       24.67       28.95      1.74 o
   2  -4   1      445.64      447.04     22.29 o
   3  -4   1     1424.32     1443.15     65.54 o
   4  -4   1     2623.38     2648.06     85.24 o
   5  -4   1      482.46      489.04     21.60 o
   6  -4   1      290.80      305.67     21.01 o
   7  -4   1       50.69       53.79     10.65 o
  -8  -3   1      312.15      336.57     36.87 o
  -7  -3   1      650.22      557.36     20.70 o
  -6  -3   1        6.46        9.48      3.51 o
  -5  -3   1      375.40      336.30     21.09 o
  -4  -3   1      630.71      543.60     21.28 o
  -3  -3   1     1527.43     1450.75     33.00 o
  -2  -3   1     2960.63     2914.26     62.70 o
  -1  -3   1     2579.56     2686.48    104.88 o
   0  -3   1      577.44      723.59     15.59 o
   1  -3   1     1193.14     1172.42     19.85 o
   2  -3   1      185.03      254.18      7.12 o
   3  -3   1        6.20       15.29      3.52 o
   4  -3   1       57.43       50.10      5.62 o
   5  -3   1      141.69      139.14      9.64 o
   6  -3   1      452.70      473.04     22.59 o
   7  -3   1      297.69      319.87     21.18 o
   8  -3   1       13.45       13.22     13.18 o
  -8  -2   1       24.20       14.05      5.40 o
  -7  -2   1       41.35       50.90      5.92 o
  -6  -2   1        4.32       11.02      3.16 o
  -5  -2   1      336.66      343.98     13.51 o
  -4  -2   1      381.27      376.02     11.25 o
  -3  -2   1      349.93      369.30     10.36 o
  -2  -2   1     1839.41     1605.14     28.54 o
  -1  -2   1     8701.91     8015.97    154.35 o
   0  -2   1      848.63      790.76     13.72 o
   1  -2   1     1639.34     1700.18     18.38 o
   2  -2   1     1307.44     1382.82     27.02 o
   3  -2   1       43.78       43.82      3.60 o
   4  -2   1     6048.95     6297.55    194.24 o
   5  -2   1      755.36      770.81     27.29 o
   6  -2   1      291.40      307.46     16.17 o
   7  -2   1       48.25       59.89     13.18 o
   8  -2   1        7.71        4.46      7.33 o
  -8  -1   1       12.30       19.12     19.09 o
  -7  -1   1      183.33      173.61     12.43 o
  -6  -1   1      456.25      425.13     15.00 o
  -5  -1   1        0.92        2.29      2.32 o
  -4  -1   1     1206.79     1094.27     31.97 o
  -3  -1   1      590.93      538.12      7.94 o
  -2  -1   1     2721.09     2710.79     32.50 o
  -1  -1   1     4386.13     4354.37     65.34 o
   0  -1   1     2421.56     2321.53     47.04 o
   1  -1   1     1543.12     1573.51     19.89 o
   2  -1   1     3876.75     3867.14     73.68 o
   3  -1   1     1004.10      994.06     36.60 o
   4  -1   1      360.12      344.87     11.02 o
   5  -1   1       41.76       49.51      7.92 o
   6  -1   1        2.85       -4.97      4.97 o
   7  -1   1      145.29      164.74     12.61 o
   8  -1   1       91.05      105.14     12.55 o
  -8   0   1       39.24       35.78     13.71 o
  -7   0   1      134.30      132.67     11.62 o
  -6   0   1      607.56      641.98     24.75 o
  -5   0   1     1083.30     1094.06     26.39 o
  -4   0   1     1763.28     1694.83     49.38 o
  -3   0   1     6294.49     6780.20    120.61 o
  -2   0   1      975.66      931.18     24.47 o
  -1   0   1      449.79      413.75      3.52 o
   1   0   1       93.96       81.93      6.20 o
   2   0   1     1927.98     1908.87     25.08 o
   3   0   1      836.29      799.40     14.40 o
   4   0   1      215.43      199.24     13.18 o
   5   0   1     1227.52     1163.52     53.15 o
   6   0   1      788.17      792.17     28.55 o
   7   0   1      144.88      149.08     11.73 o
   8   0   1        8.26        7.86      7.39 o
  -8   1   1      554.59      546.39     31.50 o
  -7   1   1       11.86       13.77     11.23 o
  -6   1   1      150.67      179.76     11.74 o
  -5   1   1      109.56      107.80      9.55 o
  -4   1   1      512.86      509.20     14.70 o
  -3   1   1      546.12      540.96     13.59 o
  -2   1   1      392.66      374.23      7.43 o
  -1   1   1     3011.03     3179.71     33.74 o
   1   1   1      495.29      538.26      9.58 o
   2   1   1    27617.85    28224.12    486.84 o
   3   1   1     5623.96     5444.98     82.67 o
   4   1   1     2159.63     2072.99     33.66 o
   5   1   1     1148.93     1137.91     61.12 o
   6   1   1      616.89      605.33     28.71 o
   7   1   1       58.81       65.10     10.31 o
   8   1   1        4.19       -0.88      6.73 o
   9   1   1       42.71       46.15     24.11 o
  -8   2   1      229.79      253.06     20.19 o
  -7   2   1      113.50      118.52     12.36 o
  -6   2   1      422.50      434.07     21.24 o
  -5   2   1      714.74      721.55     25.76 o
  -4   2   1     2107.42     2175.36     63.20 o
  -3   2   1     3678.61     3536.91     87.25 o
  -2   2   1     4967.19     4861.68     64.59 o
  -1   2   1     4824.00     4788.16     83.19 o
   0   2   1     3694.14     3626.37     37.26 o
   1   2   1       19.30       37.68      1.43 o
   2   2   1     2348.26     2665.24     42.70 o
   3   2   1      492.51      431.55      8.57 o
   4   2   1     1348.30     1468.65     23.66 o
   5   2   1      425.45      400.13     10.61 o
   6   2   1      368.87      355.15     17.54 o
   7   2   1       51.33       48.95      5.03 o
   8   2   1       31.36       26.23      6.53 o
   9   2   1       52.20       52.98     27.63 o
  -7   3   1       11.76       11.15      7.43 o
  -6   3   1       19.76       20.98      6.09 o
  -5   3   1      681.12      685.59     26.61 o
  -4   3   1       87.27       83.57      6.88 o
  -3   3   1      531.58      502.24     14.99 o
  -2   3   1      372.76      335.78     13.50 o
  -1   3   1       22.98       16.08      1.21 o
   0   3   1     3631.90     3339.88     72.51 o
   1   3   1     1982.98     1768.89     29.37 o
   2   3   1      768.27      802.34     10.42 o
   3   3   1     2299.04     2293.75     31.47 o
   4   3   1     6535.35     6801.92    128.51 o
   5   3   1      948.04      941.94     18.17 o
   6   3   1      290.21      290.81      8.20 o
   7   3   1      211.26      213.62      9.88 o
   8   3   1       37.43       29.03      5.56 o
   9   3   1       75.85       23.80     18.54 o
  -7   4   1      116.31      141.62     20.69 o
  -6   4   1       25.62       31.40      8.27 o
  -5   4   1        6.42        3.45      5.53 o
  -4   4   1      565.58      574.34     20.64 o
  -3   4   1      271.87      248.88     10.06 o
  -2   4   1     3017.95     2675.43    112.03 o
  -1   4   1      465.11      386.97     15.44 o
   0   4   1      750.66      832.03     37.25 o
   1   4   1      825.45      783.54     18.70 o
   2   4   1     1734.30     1749.75     37.03 o
   3   4   1       45.65       24.38      1.44 o
   4   4   1      378.01      343.92      7.44 o
   5   4   1        0.59        2.48      1.79 o
   6   4   1      104.89       95.14      7.57 o
   7   4   1      167.71      164.97     21.10 o
   8   4   1        9.96       17.25      6.80 o
   9   4   1        1.01        3.68     11.46 o
  -7   5   1       48.72       49.96     10.93 o
  -6   5   1       97.30       97.05     11.55 o
  -5   5   1      930.79      939.72     38.53 o
  -4   5   1     1162.97     1186.01     42.27 o
  -3   5   1      151.64      147.79      7.88 o
  -2   5   1       26.13       26.01      3.85 o
  -1   5   1      937.86      906.97     19.57 o
   0   5   1       39.19       53.32      2.92 o
   1   5   1     1622.01     1340.44     49.28 o
   2   5   1     2981.94     2776.79     69.44 o
   3   5   1       54.13       60.57      4.56 o
   4   5   1      290.02      287.00     11.18 o
   5   5   1       44.49       59.03      6.56 o
   6   5   1      107.21      108.68      8.84 o
   7   5   1       10.34       32.65      6.94 o
   8   5   1       15.61       12.11      7.46 o
  -6   6   1       34.16       35.64      9.17 o
  -5   6   1       93.98       81.26      9.83 o
  -4   6   1       13.81       16.62      5.34 o
  -3   6   1       34.37       43.38      5.86 o
  -2   6   1       12.46       15.98      3.79 o
  -1   6   1      451.65      420.04      8.53 o
   0   6   1      154.89      183.56      6.42 o
   1   6   1     1666.34     1484.94     31.48 o
   2   6   1     3303.22     2808.99    284.39 o
   3   6   1      851.21      854.09     26.20 o
   4   6   1      862.67      848.00     62.26 o
   5   6   1      440.18      475.57     23.97 o
   6   6   1        4.48        9.33      5.57 o
   7   6   1      203.79      215.52     14.91 o
   8   6   1       86.33      116.16     13.19 o
  -5   7   1      232.06      222.46     21.43 o
  -4   7   1      930.73      896.47     36.40 o
  -3   7   1      767.60      759.53     47.73 o
  -2   7   1      303.07      303.98     12.33 o
  -1   7   1        6.32        6.32      2.99 o
   0   7   1        6.27        5.95      2.45 o
   1   7   1      851.06      710.72     20.77 o
   2   7   1      398.90      333.24     13.89 o
   3   7   1      518.73      489.48     29.68 o
   4   7   1      161.31      195.16     12.15 o
   5   7   1        2.87       -6.35      6.95 o
   6   7   1        3.80       11.44      6.19 o
   7   7   1       62.72       52.41     15.18 o
   8   7   1       25.99       37.46      9.65 o
  -5   8   1       66.65       69.00     12.65 o
  -4   8   1       11.64       38.25     15.47 o
  -3   8   1       47.34       50.07      9.44 o
  -2   8   1       15.46       22.92     11.28 o
  -1   8   1      132.59      128.58      7.60 o
   0   8   1        8.72       21.11      6.83 o
   1   8   1       27.42       24.65      5.40 o
   2   8   1     1698.49     1329.42     91.13 o
   3   8   1      152.93      130.79      9.46 o
   4   8   1      531.87      535.93     25.02 o
   5   8   1      417.66      497.71     26.15 o
   6   8   1      149.49      154.31     17.97 o
   7   8   1       36.83       19.27      8.43 o
   8   8   1       68.79       85.42     19.64 o
  -4   9   1      101.92      117.48     12.59 o
  -3   9   1      186.41      167.84     12.32 o
  -2   9   1       50.31       48.04      7.01 o
  -1   9   1       31.18       30.47      4.61 o
   0   9   1        0.65        4.45      3.07 o
   1   9   1        8.15       13.25      7.34 o
   2   9   1      637.54      604.43     24.53 o
   3   9   1      263.25      272.92     32.88 o
   4   9   1       74.77       73.48     13.15 o
   5   9   1       32.33       29.36      8.52 o
   6   9   1        9.09       16.16      8.40 o
   7   9   1        5.94       13.23     13.47 o
  -3  10   1        3.35        1.34      6.13 o
  -2  10   1        3.72        3.02     13.07 o
  -1  10   1        4.40        2.09      5.82 o
   0  10   1      186.18      170.36     10.46 o
   1  10   1      649.04      651.91     27.97 o
   2  10   1       62.18       56.42      8.03 o
   3  10   1       34.69       30.62      7.93 o
   4  10   1        1.36       -3.51      6.54 o
   5  10   1        2.55        3.82      7.17 o
   6  10   1       20.09       33.56     10.68 o
  -1  11   1       77.60       56.41      9.18 o
   0  11   1      264.00      195.14     13.05 o
   1  11   1        6.20       21.61      6.84 o
   2  11   1       67.55       72.74      9.70 o
   3  11   1       19.22       28.94     22.07 o
   4  11   1      183.36      207.60     21.96 o
   5  11   1       28.68       17.62      9.61 o
   1  12   1      211.28      247.31     37.89 o
   2  12   1      306.99      315.09     27.30 o
   3  12   1       72.53       74.90     12.18 o
  -4 -11   2        3.66        4.86      8.94 o
  -3 -11   2       15.19        7.26     14.59 o
  -2 -11   2       49.14       71.88     11.76 o
  -1 -11   2       32.76       33.47      8.89 o
   0 -11   2        3.85       -3.12      6.10 o
   1 -11   2       34.74       22.77     14.29 o
  -5 -10   2       10.38       23.38     10.79 o
  -4 -10   2       47.76       26.37      9.90 o
  -3 -10   2       22.14       36.83     14.07 o
  -2 -10   2      129.91      132.82     13.48 o
  -1 -10   2       42.30       46.24      8.62 o
   0 -10   2      130.80      135.31     12.18 o
   1 -10   2      291.56      254.40     31.55 o
   2 -10   2      123.71       85.10     23.82 o
   3 -10   2       67.20       58.01      9.10 o
  -6  -9   2        5.00       16.58     10.78 o
  -5  -9   2      637.37      688.08     62.24 o
  -4  -9   2     1569.64     1518.39     72.26 o
  -3  -9   2       12.04        9.79     15.18 o
  -2  -9   2        9.34       11.50      6.47 o
  -1  -9   2        6.96        7.34      6.13 o
   0  -9   2        2.61       12.90      3.79 o
   1  -9   2       59.56       58.11      5.01 o
   2  -9   2       42.40       37.04      6.19 o
   3  -9   2       22.78       39.18     18.70 o
   4  -9   2       91.83      108.02     11.63 o
  -7  -8   2       15.64       14.87      8.96 o
  -6  -8   2        5.44        8.14     15.28 o
  -5  -8   2       71.21       88.17     12.26 o
  -4  -8   2       24.12       27.81      7.87 o
  -3  -8   2       36.27       34.28      7.66 o
  -2  -8   2      363.70      344.55     22.10 o
  -1  -8   2      375.31      360.85     30.02 o
   0  -8   2       90.11       97.15      5.14 o
   1  -8   2      722.96      740.83     20.69 o
   2  -8   2      950.24      973.64     35.22 o
   3  -8   2      515.12      484.60     21.28 o
   4  -8   2      219.57      200.43     14.59 o
   5  -8   2      229.02      244.40     27.91 o
  -7  -7   2       22.83       86.26     45.75 o
  -6  -7   2       13.06       15.78      8.30 o
  -5  -7   2      201.65      226.58     36.01 o
  -4  -7   2      983.15      999.89     41.93 o
  -3  -7   2     2440.69     2389.66     85.70 o
  -2  -7   2       47.47       50.10      6.81 o
  -1  -7   2      114.95      121.29      4.29 o
   0  -7   2       30.08       33.52      3.50 o
   1  -7   2       32.45       36.58      3.63 o
   2  -7   2      931.37      896.18     56.63 o
   3  -7   2       78.59       72.16      7.57 o
   4  -7   2      174.57      196.74     17.27 o
   5  -7   2        3.45        6.19      6.40 o
   6  -7   2        3.73       -7.78      7.78 o
  -8  -6   2        9.70       -2.33     11.76 o
  -7  -6   2       83.80       81.99     14.41 o
  -6  -6   2      475.92      524.36     27.99 o
  -5  -6   2        5.74       22.32     19.68 o
  -4  -6   2       29.87       45.93      6.56 o
  -3  -6   2      139.59      140.48      9.60 o
  -2  -6   2       29.91       30.17      5.47 o
  -1  -6   2      729.55      738.70     23.02 o
   0  -6   2       44.81       35.61      2.66 o
   1  -6   2        0.35        0.61      3.38 o
   2  -6   2      970.04      960.94     33.89 o
   3  -6   2      586.12      610.63     33.74 o
   4  -6   2      246.82      254.30     13.76 o
   5  -6   2      206.02      217.57     22.77 o
   6  -6   2       98.79       97.94     19.09 o
  -8  -5   2      149.75      138.96     14.16 o
  -7  -5   2       24.60       24.50      7.87 o
  -6  -5   2       42.96       54.12      8.64 o
  -5  -5   2       47.89       52.78      8.62 o
  -4  -5   2       34.41       42.47      5.38 o
  -3  -5   2     2160.80     2137.22     63.42 o
  -2  -5   2      245.02      232.38     12.81 o
  -1  -5   2       88.69       87.90      2.56 o
   0  -5   2     2117.36     2259.95     39.15 o
   1  -5   2       75.20       61.70      3.02 o
   2  -5   2     1189.62     1207.69     35.84 o
   3  -5   2      972.28     1004.68     30.78 o
   4  -5   2      256.18      287.55     14.06 o
   5  -5   2      406.46      435.20     21.11 o
   6  -5   2      217.39      229.41     18.03 o
   7  -5   2        8.03        9.53      8.30 o
  -8  -4   2       22.73       36.76      9.32 o
  -7  -4   2      161.15      172.37     12.95 o
  -6  -4   2      807.73      796.68     33.18 o
  -5  -4   2     1227.13     1185.99     83.52 o
  -4  -4   2      798.34      793.60     65.43 o
  -3  -4   2       61.30       62.76      6.98 o
  -2  -4   2      347.33      341.91     15.21 o
  -1  -4   2      897.37      887.29     64.37 o
   0  -4   2     2875.97     2929.33     46.15 o
   1  -4   2     2786.25     2873.21     47.44 o
   2  -4   2      268.03      302.26      8.77 o
   3  -4   2      549.29      562.51     16.66 o
   4  -4   2        9.76       21.63      7.89 o
   5  -4   2       52.76       50.10     12.89 o
   6  -4   2        1.55       -4.32      6.64 o
   7  -4   2        3.54       -1.41      7.39 o
  -8  -3   2        5.72       15.56     13.28 o
  -7  -3   2      399.47      348.22     29.82 o
  -6  -3   2      208.72      202.69     13.67 o
  -5  -3   2      123.79       99.07      7.26 o
  -4  -3   2      147.98      123.12      7.74 o
  -3  -3   2       56.23       51.51      3.51 o
  -2  -3   2       33.99       26.62      1.68 o
  -1  -3   2      209.27      254.72      6.76 o
   0  -3   2     6553.20     7064.96    112.92 o
   1  -3   2     1732.58     1730.02     31.68 o
   2  -3   2     3334.39     3456.48     76.57 o
   3  -3   2     2829.33     2949.77     76.01 o
   4  -3   2      252.36      235.30      9.07 o
   5  -3   2       27.35       35.28      6.23 o
   6  -3   2      393.47      398.83     20.87 o
   7  -3   2      365.84      384.28     24.09 o
   8  -3   2      187.60      184.55     29.08 o
  -8  -2   2        1.74        5.71     12.28 o
  -7  -2   2       28.07       28.09      4.34 o
  -6  -2   2     1109.87     1050.37     83.25 o
  -5  -2   2     1508.56     1403.22     31.68 o
  -4  -2   2     3555.92     3455.17     65.96 o
  -3  -2   2      182.91      175.08      6.31 o
  -2  -2   2        0.06        5.20      1.63 o
  -1  -2   2       30.22       43.74      8.07 o
   0  -2   2     7028.90     7290.05    100.20 o
   1  -2   2     4947.25     5256.37     73.88 o
   2  -2   2     3681.02     3855.54     63.06 o
   3  -2   2      161.05      174.14      7.37 o
   4  -2   2       25.06       40.43     10.11 o
   5  -2   2        6.51        9.61      5.26 o
   6  -2   2        4.50       11.53      6.90 o
   7  -2   2       26.38       17.38     13.25 o
   8  -2   2       68.45       71.51     11.13 o
  -8  -1   2       25.12       24.81      8.66 o
  -7  -1   2      368.32      375.04     28.65 o
  -6  -1   2       82.62       87.07      5.82 o
  -5  -1   2        4.05        3.62      6.03 o
  -4  -1   2     1661.75     1816.50     34.03 o
  -3  -1   2      495.60      485.70      7.92 o
  -2  -1   2      626.02      632.88     10.41 o
  -1  -1   2     2441.05     2403.75     44.57 o
   0  -1   2       90.06       90.61      1.37 o
   1  -1   2     2781.06     2840.46     56.18 o
   2  -1   2     1454.27     1452.19     28.38 o
   3  -1   2     2618.59     2633.48     32.46 o
   4  -1   2     3106.38     3198.77    132.19 o
   5  -1   2      628.40      589.11     20.06 o
   6  -1   2      783.25      738.39     28.44 o
   7  -1   2       73.53       71.29     11.95 o
   8  -1   2      344.37      336.33     20.74 o
  -8   0   2      132.74      126.27     21.37 o
  -7   0   2      129.02      130.15     13.03 o
  -6   0   2       29.12       35.10      6.19 o
  -5   0   2      237.27      230.22     15.65 o
  -4   0   2     1819.09     1818.96     44.17 o
  -3   0   2     2549.98     2426.81     39.81 o
  -2   0   2        7.88       13.41      1.71 o
  -1   0   2      891.04      873.33     17.49 o
   0   0   2     1550.58     1532.50     29.40 o
   1   0   2     1124.41     1192.88     19.46 o
   2   0   2     5136.82     5242.70     70.07 o
   3   0   2      652.09      654.16     59.00 o
   4   0   2      353.11      338.12      9.05 o
   5   0   2      184.96      167.51     12.26 o
   6   0   2       70.32       64.22      7.09 o
   7   0   2       47.08       47.96     12.37 o
   8   0   2      235.16      245.40     17.00 o
  -8   1   2      113.96      113.67     14.88 o
  -7   1   2      328.03      342.46     20.68 o
  -6   1   2      453.54      462.62     21.97 o
  -5   1   2       88.25       80.84      4.54 o
  -4   1   2        9.17       16.14      2.58 o
  -3   1   2      165.29      173.95      4.46 o
  -2   1   2       12.32       21.95      1.73 o
  -1   1   2    28346.19    28899.49    586.97 o
   0   1   2     1080.12     1102.10     13.22 o
   1   1   2      558.05      532.79     11.67 o
   2   1   2     3338.58     3361.73     39.43 o
   3   1   2      111.94      121.46      2.53 o
   4   1   2      880.17      943.80     18.66 o
   5   1   2     1514.53     1511.49     36.96 o
   6   1   2       28.80       36.73      8.66 o
   7   1   2      104.28      108.57     13.07 o
   8   1   2      242.09      254.39     18.68 o
   9   1   2       21.23       24.21      8.01 o
  -8   2   2       38.76       55.70     11.27 o
  -7   2   2      277.63      251.71     28.12 o
  -6   2   2     1014.65     1056.20     49.90 o
  -5   2   2      413.43      429.40     18.63 o
  -4   2   2        5.82        2.97      2.32 o
  -3   2   2      665.88      660.02     11.16 o
  -2   2   2       99.31      117.16      4.96 o
  -1   2   2     1165.85     1145.97     21.05 o
   0   2   2     4399.13     4501.45     51.63 o
   1   2   2      199.24      201.49      2.33 o
   2   2   2     7237.09     7408.91    105.24 o
   3   2   2     1301.43     1244.39     16.63 o
   4   2   2     1092.52     1157.59     18.45 o
   5   2   2      693.80      686.55     13.81 o
   6   2   2     1249.00     1228.16     44.70 o
   7   2   2      200.61      191.31      9.23 o
   8   2   2      493.11      520.00     24.49 o
   9   2   2      100.32      102.53     10.84 o
  -7   3   2       24.46       32.87      8.98 o
  -6   3   2     1374.36     1421.81     64.03 o
  -5   3   2      685.61      724.61     28.64 o
  -4   3   2        7.10        9.72      4.48 o
  -3   3   2       14.41       16.12      2.12 o
  -2   3   2      165.78      151.78      4.33 o
  -1   3   2     3581.88     3545.97     50.50 o
   0   3   2    13366.29    12332.62    201.05 o
   1   3   2     7936.10     7926.14    139.69 o
   2   3   2      192.43      148.47      5.94 o
   3   3   2      426.58      463.46      7.02 o
   4   3   2     2525.79     2665.39     49.87 o
   5   3   2      314.17      298.48      7.35 o
   6   3   2     1065.43     1060.32     23.56 o
   7   3   2       27.50       25.04      3.68 o
   8   3   2       30.72       28.45     11.79 o
   9   3   2       18.04       22.04     20.43 o
  -7   4   2      196.72      213.28     18.58 o
  -6   4   2      136.70      144.86     13.38 o
  -5   4   2      179.98      198.55     13.12 o
  -4   4   2      582.07      590.94     33.32 o
  -3   4   2      193.26      176.91      6.96 o
  -2   4   2      168.53      134.22      3.42 o
  -1   4   2      146.75      132.94      5.33 o
   0   4   2      247.33      243.67      5.00 o
   1   4   2       31.96       27.48      8.63 o
   2   4   2     1573.83     1449.37     32.72 o
   3   4   2     1430.01     1234.71     18.48 o
   4   4   2     1205.96     1246.75     31.37 o
   5   4   2       85.27       80.19      4.84 o
   6   4   2     1686.86     1682.09     37.96 o
   7   4   2      330.24      307.79     10.38 o
   8   4   2      306.34      345.38     27.71 o
   9   4   2      148.50      179.69     23.74 o
  -6   5   2        0.71       -0.12      6.28 o
  -5   5   2      284.86      308.17     17.84 o
  -4   5   2      617.94      649.35     25.69 o
  -3   5   2      111.62      104.92      6.81 o
  -2   5   2        4.47        9.34      1.87 o
  -1   5   2       13.11       17.07      4.20 o
   0   5   2     3131.74     3212.27     92.86 o
   1   5   2     3025.22     2969.54    149.47 o
   2   5   2      581.44      520.46     15.34 o
   3   5   2        3.11        7.94      3.97 o
   4   5   2       50.81       54.57      4.93 o
   5   5   2       68.80       73.21      9.64 o
   6   5   2        5.19        2.88      3.16 o
   7   5   2      178.38      180.53     12.20 o
   8   5   2       74.93       77.10     19.39 o
  -6   6   2        2.12        6.59      7.33 o
  -5   6   2       38.70       50.18      8.30 o
  -4   6   2        2.51       -0.16     13.53 o
  -3   6   2      369.12      341.14     14.60 o
  -2   6   2      877.98      776.31     32.25 o
  -1   6   2     1216.90     1155.70     20.73 o
   0   6   2      203.09      190.42      5.17 o
   1   6   2      129.80      134.30      9.21 o
   2   6   2      207.42      213.63      8.37 o
   3   6   2      314.45      309.20     14.80 o
   4   6   2     1098.54     1089.75     32.98 o
   5   6   2      489.23      519.18     20.54 o
   6   6   2       94.02       78.51     11.96 o
   7   6   2        5.52        5.29      5.94 o
   8   6   2       97.28      100.71     11.68 o
  -5   7   2        7.58        1.49      6.24 o
  -4   7   2       69.17       71.55      8.65 o
  -3   7   2       16.60       24.11      8.75 o
  -2   7   2      101.59      105.01      5.02 o
  -1   7   2      224.48      213.33      6.80 o
   0   7   2        0.79       -2.21      3.10 o
   1   7   2       79.78       71.40      3.36 o
   2   7   2      524.45      504.00     30.44 o
   3   7   2      108.25       79.23     14.04 o
   4   7   2      681.42      619.82     48.52 o
   5   7   2       89.14       78.37     12.34 o
   6   7   2      446.57      406.19     21.40 o
   7   7   2      254.01      302.54     32.06 o
   8   7   2       54.76       76.96     12.19 o
  -5   8   2        1.73        0.07      6.18 o
  -4   8   2       18.15       17.27      6.61 o
  -3   8   2      183.04      165.52     18.21 o
  -2   8   2      250.71      219.04     11.34 o
  -1   8   2     1890.28     1784.62     40.98 o
   0   8   2     1374.80     1307.17     54.78 o
   1   8   2      266.13      256.68      8.99 o
   2   8   2      373.18      355.27     22.88 o
   3   8   2       25.60       43.53      6.93 o
   4   8   2       16.03       30.10      5.85 o
   5   8   2      369.90      395.55     37.47 o
   6   8   2      170.69      188.18     35.49 o
   7   8   2       15.92       29.73      8.59 o
   8   8   2        0.13       -5.64      8.01 o
  -4   9   2        2.69       13.67      7.21 o
  -3   9   2       55.50       64.27      8.44 o
  -2   9   2        5.39        4.72      5.06 o
  -1   9   2      200.12      191.03      8.36 o
   0   9   2      165.36      183.51      7.75 o
   1   9   2       36.79       36.11      7.68 o
   2   9   2        3.44        3.02      2.38 o
   3   9   2       25.20       17.47      6.32 o
   4   9   2      164.16      153.81     13.18 o
   5   9   2       49.81       74.24     11.22 o
   6   9   2      307.06      299.65     30.46 o
   7   9   2      171.10      198.83     17.88 o
  -3  10   2        3.34       17.59      7.13 o
  -2  10   2       45.02       40.22      7.53 o
  -1  10   2      209.85      166.77     12.08 o
   0  10   2      137.65      127.32      7.20 o
   1  10   2      257.86      263.31     18.54 o
   2  10   2       33.56       44.72      8.11 o
   3  10   2      112.75      151.90     14.01 o
   4  10   2        0.41       -0.37      6.85 o
   5  10   2      126.71      153.39     17.07 o
   6  10   2       81.69      113.96     15.31 o
  -1  11   2       41.51       45.03      8.52 o
   0  11   2       41.72       74.17     13.77 o
   1  11   2      266.43      270.80     17.16 o
   2  11   2      139.56      146.86     21.75 o
   3  11   2      186.26      200.47     40.08 o
   4  11   2       33.46       30.65      9.95 o
   5  11   2        6.60        2.60      8.05 o
   1  12   2       20.27       30.91      8.61 o
   2  12   2       39.68       43.08     18.18 o
   3  12   2       32.58       13.39      9.41 o
  -4 -11   3        0.22        4.46      8.88 o
  -3 -11   3        0.03        1.12      8.08 o
  -2 -11   3        3.22        9.58      8.35 o
  -1 -11   3       83.52      105.66     24.77 o
   0 -11   3      605.43      628.37     58.46 o
   1 -11   3       46.03       56.33     17.08 o
  -5 -10   3        5.13        4.98      9.75 o
  -4 -10   3        0.20        4.44      8.82 o
  -3 -10   3       22.81       48.14     14.61 o
  -2 -10   3       70.80       64.15     10.84 o
  -1 -10   3       14.67       22.24     12.83 o
   0 -10   3       10.74       21.98      7.65 o
   1 -10   3       12.38       17.57     12.83 o
   2 -10   3       30.45       20.51      7.71 o
  -6  -9   3       12.67       15.88     15.11 o
  -5  -9   3       53.35       77.58     13.75 o
  -4  -9   3       40.88       52.86     11.52 o
  -3  -9   3       23.69       21.70     13.38 o
  -2  -9   3       21.83       37.72     15.58 o
  -1  -9   3        2.46        5.26     22.71 o
   0  -9   3      265.55      264.94     24.20 o
   1  -9   3      756.31      690.10     32.08 o
   2  -9   3        8.12        1.81      6.32 o
   3  -9   3       45.78       54.51      8.37 o
   4  -9   3        0.52        5.01     12.27 o
  -7  -8   3       14.61       24.06     25.29 o
  -6  -8   3       32.10       49.48     17.43 o
  -5  -8   3        4.03        3.01      7.30 o
  -4  -8   3       55.97       53.49      9.60 o
  -3  -8   3      555.42      582.91     29.07 o
  -2  -8   3     2113.41     2287.74     91.23 o
  -1  -8   3      310.56      351.37     18.16 o
   0  -8   3      121.26      116.43      5.59 o
   1  -8   3       72.13       60.46      5.94 o
   2  -8   3       58.54       78.98     14.96 o
   3  -8   3       56.13       63.85      8.40 o
   4  -8   3        2.45        2.68      6.04 o
   5  -8   3       55.57       47.60      9.54 o
  -7  -7   3       94.53      100.11     15.06 o
  -6  -7   3      257.65      270.86     21.42 o
  -5  -7   3        0.88       -3.68      6.84 o
  -4  -7   3      224.96      238.32     15.93 o
  -3  -7   3       35.95       53.59      9.62 o
  -2  -7   3      322.35      322.02     16.78 o
  -1  -7   3      251.53      264.83     14.87 o
   0  -7   3      110.47      104.79      5.37 o
   1  -7   3      887.89      898.20     41.22 o
   2  -7   3      188.21      187.26      7.37 o
   3  -7   3        0.71       15.99      9.36 o
   4  -7   3      643.40      681.94     29.93 o
   5  -7   3       32.89       46.41      8.58 o
  -7  -6   3      147.80      171.18     25.29 o
  -6  -6   3       17.08       22.57      8.42 o
  -5  -6   3        2.64        8.04      6.54 o
  -4  -6   3      384.29      377.25     18.39 o
  -3  -6   3      192.12      190.82     11.77 o
  -2  -6   3      997.67      992.31     34.09 o
  -1  -6   3     3509.11     3589.82     83.61 o
   0  -6   3     3209.36     3366.76     70.60 o
   1  -6   3      112.25      108.34      4.70 o
   2  -6   3      205.45      211.68     10.89 o
   3  -6   3       32.83       34.10      9.80 o
   4  -6   3      402.75      414.93     29.58 o
   5  -6   3       70.53       85.18     10.36 o
   6  -6   3       12.86        4.41      7.20 o
  -8  -5   3      111.30      121.35     20.47 o
  -7  -5   3       59.04       55.17     10.20 o
  -6  -5   3      442.77      420.56     23.70 o
  -5  -5   3        3.53        8.24      5.68 o
  -4  -5   3      113.93      137.28      9.68 o
  -3  -5   3     1118.84     1115.89     50.17 o
  -2  -5   3       12.77       22.50      5.46 o
  -1  -5   3       30.07       46.35     10.69 o
   0  -5   3      237.89      300.93      8.55 o
   1  -5   3      133.17      135.26      6.10 o
   2  -5   3      501.34      515.07     14.97 o
   3  -5   3      699.74      708.76     25.35 o
   4  -5   3      306.03      329.78     16.51 o
   5  -5   3       93.97      115.46     17.34 o
   6  -5   3      123.54      115.57     14.39 o
   7  -5   3      248.74      240.52     19.62 o
  -8  -4   3       71.65       65.63     14.29 o
  -7  -4   3       48.85       56.05      9.41 o
  -6  -4   3      266.34      265.32     17.60 o
  -5  -4   3      267.13      251.67     12.85 o
  -4  -4   3        6.29       11.53      4.73 o
  -3  -4   3     1398.24     1419.95     41.66 o
  -2  -4   3      206.86      268.61     19.88 o
  -1  -4   3     2862.43     2962.48    101.29 o
   0  -4   3     1973.03     1931.69     30.91 o
   1  -4   3      706.28      741.17     14.02 o
   2  -4   3       79.02       85.29      3.59 o
   3  -4   3       23.13       37.81      5.65 o
   4  -4   3      384.51      401.72     15.62 o
   5  -4   3      605.24      661.13     28.44 o
   6  -4   3      752.73      770.67     35.45 o
   7  -4   3        1.03        7.42      7.69 o
  -8  -3   3       44.09       88.31     20.73 o
  -7  -3   3        2.40       -6.13      6.13 o
  -6  -3   3        4.04       16.51      8.18 o
  -5  -3   3       51.99       43.12      3.35 o
  -4  -3   3      258.40      218.15      9.88 o
  -3  -3   3     3045.04     2948.80     81.06 o
  -2  -3   3     4265.88     4347.17    113.18 o
  -1  -3   3     1046.64     1038.67     14.33 o
   0  -3   3      113.82      113.62      6.54 o
   1  -3   3      159.67      207.13      4.83 o
   2  -3   3      390.09      382.18      7.18 o
   3  -3   3     3224.80     3112.02     59.82 o
   4  -3   3      638.08      686.93     22.69 o
   5  -3   3        2.98       14.19      5.45 o
   6  -3   3        1.37       -1.60     10.91 o
   7  -3   3        2.41        6.92      6.81 o
   8  -3   3       24.05       30.67      9.69 o
  -8  -2   3      354.96      375.79     40.19 o
  -7  -2   3      161.76      151.69     36.78 o
  -6  -2   3        9.61       16.84      3.87 o
  -5  -2   3      302.73      277.20      8.22 o
  -4  -2   3      699.20      657.19     15.52 o
  -3  -2   3      952.87      904.40     24.10 o
  -2  -2   3     1223.90     1214.79     28.83 o
  -1  -2   3     1097.94     1165.54     22.42 o
   0  -2   3      311.24      293.66      6.08 o
   1  -2   3     1353.82     1558.48     44.29 o
   2  -2   3       60.49       50.53      8.77 o
   3  -2   3      504.90      520.29     38.83 o
   4  -2   3      581.47      575.69     18.00 o
   5  -2   3      736.42      725.73     25.01 o
   6  -2   3     1305.06     1386.18     51.88 o
   7  -2   3      337.71      358.80     18.91 o
   8  -2   3       40.71       46.13      9.95 o
  -8  -1   3        3.19       18.18     21.57 o
  -7  -1   3       19.26       15.92     11.55 o
  -6  -1   3       46.91       53.46      7.25 o
  -5  -1   3       21.12       25.02      3.33 o
  -4  -1   3      181.83      176.00      5.31 o
  -3  -1   3     2057.55     1941.84     33.69 o
  -2  -1   3     7533.47     7499.08    132.26 o
  -1  -1   3     5001.12     4836.02     69.96 o
   0  -1   3     3950.11     4372.58     61.66 o
   1  -1   3     2401.37     2466.63     30.68 o
   2  -1   3      224.64      265.58      6.16 o
   3  -1   3     4369.95     4548.64     72.04 o
   4  -1   3     1449.92     1366.43     39.47 o
   5  -1   3      846.06      827.04     26.25 o
   6  -1   3      500.07      522.75     21.40 o
   7  -1   3       31.86       34.81      7.88 o
   8  -1   3        7.14       -3.28      6.81 o
  -8   0   3      150.35      148.15     14.67 o
  -7   0   3      350.06      370.70     21.19 o
  -6   0   3      101.87      106.65      7.52 o
  -5   0   3       42.27       37.19      6.47 o
  -4   0   3      108.75       95.57      4.80 o
  -3   0   3      358.60      344.41      7.06 o
  -2   0   3     4180.46     4374.33     85.60 o
  -1   0   3     1075.16     1091.24     13.31 o
   0   0   3      123.09      117.60      1.72 o
   1   0   3     1946.08     2027.68     29.23 o
   2   0   3       33.08       35.14      2.71 o
   3   0   3      219.19      239.25      4.25 o
   4   0   3      455.31      487.49      9.90 o
   5   0   3      433.16      459.09     16.11 o
   6   0   3     1102.08     1065.16     37.08 o
   7   0   3      909.18      970.60     41.07 o
   8   0   3       40.99       59.86     13.85 o
  -8   1   3       31.98       14.86     19.88 o
  -7   1   3       86.78      113.32     18.73 o
  -6   1   3      155.66      155.12     20.93 o
  -5   1   3      202.97      188.54     32.16 o
  -4   1   3     1463.04     1492.63     33.26 o
  -3   1   3      131.71      123.96      7.45 o
  -2   1   3     3136.14     3283.02     53.02 o
  -1   1   3     6191.01     6256.24    121.40 o
   0   1   3      735.18      684.53     13.47 o
   1   1   3     1593.12     1522.06     16.23 o
   2   1   3      384.33      351.43     10.32 o
   3   1   3       46.37       43.78      1.80 o
   4   1   3     2670.98     2779.90     46.18 o
   5   1   3     1920.03     1876.27     39.55 o
   6   1   3        6.21        7.12      2.82 o
   7   1   3      256.13      246.64     14.11 o
   8   1   3       96.79       95.22     16.19 o
   9   1   3       29.99       19.53      7.85 o
  -7   2   3       63.86       77.59     11.25 o
  -6   2   3        3.32        7.97      8.92 o
  -5   2   3      108.02      112.57      9.57 o
  -4   2   3      298.44      284.97     11.95 o
  -3   2   3      424.96      397.70      8.49 o
  -2   2   3     1364.08     1339.07     21.80 o
  -1   2   3      350.97      293.30     16.35 o
   0   2   3     1374.23     1344.84     20.57 o
   1   2   3     2546.83     2640.55    120.56 o
   2   2   3     2390.50     2421.22     49.15 o
   3   2   3     1895.55     1939.97     27.93 o
   4   2   3     1509.16     1569.27     25.67 o
   5   2   3      361.96      350.31     20.52 o
   6   2   3      242.14      230.55      9.22 o
   7   2   3       87.13       83.83      5.01 o
   8   2   3      315.01      294.64     16.75 o
   9   2   3       18.81       14.68      7.03 o
  -7   3   3       29.63       26.17     10.38 o
  -6   3   3        1.77       -5.06      6.50 o
  -5   3   3      466.08      445.85     20.98 o
  -4   3   3     1685.46     1547.10     42.41 o
  -3   3   3     2329.78     2179.53     39.88 o
  -2   3   3     3638.05     3698.83     65.24 o
  -1   3   3     1522.32     1577.04     23.97 o
   0   3   3       42.45       46.81      2.11 o
   1   3   3       20.27       20.98      1.49 o
   2   3   3       34.19       35.85      2.74 o
   3   3   3      297.33      305.77      6.79 o
   4   3   3     2334.34     2536.25     49.01 o
   5   3   3     1080.78     1077.51     21.37 o
   6   3   3      126.12      128.23      5.68 o
   7   3   3       11.82        8.60      3.25 o
   8   3   3        9.12        9.25      4.85 o
   9   3   3        0.59       11.07     19.00 o
  -7   4   3       12.76       12.19     11.79 o
  -6   4   3      117.69      132.15     13.57 o
  -5   4   3       11.70       29.85      7.03 o
  -4   4   3     1464.17     1452.51     48.29 o
  -3   4   3     1185.07     1089.61     30.80 o
  -2   4   3       73.81       74.41      2.92 o
  -1   4   3     2271.85     2264.14     47.33 o
   0   4   3      702.64      580.47     19.57 o
   1   4   3      313.81      384.61     11.09 o
   2   4   3     2191.74     2167.81     32.01 o
   3   4   3     3655.27     3451.69     78.46 o
   4   4   3     1238.32     1194.88     22.43 o
   5   4   3     1003.58     1040.30     30.90 o
   6   4   3     1975.11     2045.37     47.37 o
   7   4   3       28.73       33.41      4.23 o
   8   4   3      168.31      142.08      9.05 o
   9   4   3        1.92       16.23     12.25 o
  -6   5   3        2.62       -1.41      5.84 o
  -5   5   3      264.48      248.37     16.09 o
  -4   5   3       32.95       43.97      8.21 o
  -3   5   3     1056.43     1030.05     36.34 o
  -2   5   3     3054.50     2873.28     56.23 o
  -1   5   3      641.96      616.51     13.23 o
   0   5   3       48.67       49.56      6.92 o
   1   5   3      306.67      283.66     10.01 o
   2   5   3      327.64      406.66     15.94 o
   3   5   3      167.10      154.74      4.05 o
   4   5   3        2.08        0.87      3.60 o
   5   5   3      534.95      503.35     12.35 o
   6   5   3     1300.53     1320.58     44.58 o
   7   5   3       42.56       52.58      4.80 o
   8   5   3      214.40      145.50     12.29 o
  -6   6   3       32.96       69.24     13.41 o
  -5   6   3      179.85      179.60     13.61 o
  -4   6   3       12.94       16.49      5.65 o
  -3   6   3        5.90        5.00      4.37 o
  -2   6   3     1313.30     1201.08     56.07 o
  -1   6   3      308.46      291.71      7.12 o
   0   6   3      170.74      162.27     10.66 o
   1   6   3     1422.28     1338.74     68.66 o
   2   6   3      619.51      666.18     42.21 o
   3   6   3      866.33      818.65     16.85 o
   4   6   3      841.88      807.26     17.88 o
   5   6   3      316.13      334.43     14.15 o
   6   6   3      201.76      241.86     15.12 o
   7   6   3      162.70      205.94     25.53 o
   8   6   3      111.73      106.68     11.47 o
  -5   7   3       34.28       35.85     12.81 o
  -4   7   3       43.53       47.67      7.20 o
  -3   7   3       25.96       18.94      5.20 o
  -2   7   3      489.72      454.13     11.04 o
  -1   7   3       19.01       31.45      8.90 o
   0   7   3        1.32        7.13      2.49 o
   1   7   3      414.18      391.01     14.49 o
   2   7   3      133.44      135.39      6.59 o
   3   7   3      151.55      131.86     12.22 o
   4   7   3      713.16      725.31     25.02 o
   5   7   3        0.76        7.03      4.58 o
   6   7   3      138.45      168.83     21.13 o
   7   7   3      140.28      158.89     21.86 o
   8   7   3       29.33       52.03     15.11 o
  -4   8   3      470.06      482.98     32.60 o
  -3   8   3      200.61      218.85     13.08 o
  -2   8   3       34.21       32.69      3.54 o
  -1   8   3        3.09        6.28      4.20 o
   0   8   3       27.97       31.26      3.64 o
   1   8   3      288.22      291.08      9.54 o
   2   8   3      108.58      114.70      8.25 o
   3   8   3       10.08       16.97      2.75 o
   4   8   3      320.41      302.40     22.04 o
   5   8   3       76.46       67.31      8.09 o
   6   8   3      132.12      106.46     14.15 o
   7   8   3        0.92        2.00      7.23 o
   8   8   3        2.49        8.27      8.34 o
  -4   9   3       62.57       56.68      9.25 o
  -3   9   3        6.53        3.86      5.84 o
  -2   9   3       10.98       10.28      5.58 o
  -1   9   3        2.32        8.77      3.72 o
   0   9   3        1.09       -3.39      3.39 o
   1   9   3      976.58      933.85     43.49 o
   2   9   3      578.37      538.07     30.13 o
   3   9   3      380.77      418.37     26.81 o
   4   9   3      414.21      464.52     41.27 o
   5   9   3      448.95      444.53     43.01 o
   6   9   3       86.22      125.25     12.19 o
   7   9   3       35.44       50.07     14.62 o
  -2  10   3      298.33      319.87     18.33 o
  -1  10   3       22.80        3.68      9.06 o
   0  10   3       58.08       67.78      6.44 o
   1  10   3       49.49       56.56      5.37 o
   2  10   3        3.20        2.16      5.65 o
   3  10   3       88.01      122.59     18.50 o
   4  10   3        0.31       -0.79      6.65 o
   5  10   3        8.47       15.57      7.69 o
   6  10   3        4.45        9.92      7.07 o
  -1  11   3        0.67        3.35      5.60 o
   0  11   3       19.10       30.07      7.29 o
   1  11   3      102.66       80.53     14.00 o
   2  11   3      222.76      235.49     34.87 o
   3  11   3       61.82       71.20     16.92 o
   4  11   3      164.26      209.75     25.05 o
   5  11   3      182.69      254.46     21.67 o
   2  12   3       21.16       48.90     10.56 o
   3  12   3      130.21      171.10     17.61 o
  -3 -11   4       61.00       77.86     14.13 o
  -2 -11   4       77.04       81.51     13.15 o
  -1 -11   4        2.45        8.57      8.32 o
   0 -11   4       12.39       22.43     16.11 o
  -4 -10   4       20.57       17.36     17.48 o
  -3 -10   4      555.34      606.61     40.35 o
  -2 -10   4       22.84       30.94      9.65 o
  -1 -10   4       54.36       64.19     17.25 o
   0 -10   4      165.87      160.46     13.88 o
   1 -10   4        8.53       -1.06     11.73 o
   2 -10   4      264.34      283.68     33.80 o
  -6  -9   4       72.73       66.42     20.34 o
  -5  -9   4       10.53       12.06      9.81 o
  -4  -9   4       77.55       91.09     14.34 o
  -3  -9   4       67.55       98.71     23.94 o
  -2  -9   4      178.93      183.05     15.28 o
  -1  -9   4       33.57       44.57      8.93 o
   0  -9   4       95.28       95.38     10.04 o
   1  -9   4        2.08        2.04      3.48 o
   2  -9   4       35.87       39.11     12.45 o
   3  -9   4        4.57        6.02      6.32 o
  -6  -8   4       51.79       73.42     14.17 o
  -5  -8   4      214.35      224.95     20.26 o
  -4  -8   4        2.72        8.86     13.79 o
  -3  -8   4       18.43       15.38      7.78 o
  -2  -8   4        3.72        8.65      6.69 o
  -1  -8   4      202.96      226.29     31.02 o
   0  -8   4      188.43      170.35      7.43 o
   1  -8   4       67.10       67.79      5.03 o
   2  -8   4       35.32       31.61     12.28 o
   3  -8   4      573.31      586.24     27.51 o
   4  -8   4      237.82      248.26     15.83 o
  -7  -7   4       34.51       52.78     13.03 o
  -6  -7   4        3.44       10.55     11.52 o
  -5  -7   4       43.61       49.29     10.53 o
  -4  -7   4      274.31      272.55     19.27 o
  -3  -7   4        7.33        4.29     11.29 o
  -2  -7   4      967.32     1043.54     41.43 o
  -1  -7   4        7.05       14.74      6.14 o
   0  -7   4      852.37      900.99     21.03 o
   1  -7   4      578.22      574.49     15.79 o
   2  -7   4      317.25      330.03     24.03 o
   3  -7   4       58.78       75.96     13.50 o
   4  -7   4      334.88      343.02     18.38 o
   5  -7   4       47.45       53.66      9.53 o
  -7  -6   4       11.57       15.69      9.57 o
  -6  -6   4      170.03      184.60     16.80 o
  -5  -6   4      358.66      397.21     23.63 o
  -4  -6   4     1953.86     1945.15     74.38 o
  -3  -6   4       50.91       71.12     11.23 o
  -2  -6   4        1.55        0.66      4.69 o
  -1  -6   4       19.35       36.25     12.08 o
   0  -6   4      394.54      390.08     17.22 o
   1  -6   4      957.91     1037.83     52.57 o
   2  -6   4      453.97      483.72     13.30 o
   3  -6   4      765.40      808.66     42.92 o
   4  -6   4      112.73      122.74     22.39 o
   5  -6   4      238.63      234.83     15.51 o
   6  -6   4        2.75       15.43      8.11 o
  -7  -5   4       31.86       61.84     10.77 o
  -6  -5   4        6.26       19.29     14.76 o
  -5  -5   4       25.28       26.25      7.22 o
  -4  -5   4      171.92      169.53     11.31 o
  -3  -5   4      325.39      327.92     15.30 o
  -2  -5   4      425.30      435.08     17.51 o
  -1  -5   4      796.09      788.73     41.18 o
   0  -5   4       28.51       34.47      4.67 o
   1  -5   4     1844.66     1903.08     39.05 o
   2  -5   4     3855.01     4049.75     91.96 o
   3  -5   4      980.34      985.11     29.72 o
   4  -5   4      308.55      293.19     15.59 o
   5  -5   4      702.21      705.48     30.58 o
   6  -5   4       16.11       13.83      9.36 o
   7  -5   4       37.21       42.85     10.41 o
  -8  -4   4       66.93       55.39     19.15 o
  -7  -4   4       18.17       18.36     10.20 o
  -6  -4   4      104.68      110.20     10.98 o
  -5  -4   4       15.10       20.00      6.21 o
  -4  -4   4     3322.77     3403.11    121.76 o
  -3  -4   4      969.20      912.76     29.56 o
  -2  -4   4      150.91      139.28      7.66 o
  -1  -4   4      218.99      225.54      5.33 o
   0  -4   4       60.74      107.92      3.66 o
   1  -4   4       45.42       55.53      3.02 o
   2  -4   4      504.99      582.18     14.14 o
   3  -4   4      414.66      383.85     17.57 o
   4  -4   4      192.41      206.33     15.85 o
   5  -4   4      516.22      532.02     22.68 o
   6  -4   4       11.60       16.25     16.45 o
   7  -4   4       46.38       54.25     15.61 o
  -8  -3   4        1.65        4.50     12.89 o
  -7  -3   4      123.56      123.60     33.35 o
  -6  -3   4      239.21      210.82     14.35 o
  -5  -3   4       48.53       55.40      9.32 o
  -4  -3   4        1.09        8.98      4.37 o
  -3  -3   4      546.81      481.76     22.08 o
  -2  -3   4       13.69       13.75      2.32 o
  -1  -3   4     2797.56     2839.95     59.16 o
   0  -3   4     2078.73     2265.65     37.08 o
   1  -3   4       22.50       29.09      2.34 o
   2  -3   4     2321.92     2468.65     44.58 o
   3  -3   4     1041.22     1017.20     26.17 o
   4  -3   4     1112.39     1177.52     36.65 o
   5  -3   4      577.07      590.00     44.09 o
   6  -3   4       41.49       37.33      7.93 o
   7  -3   4        1.45       12.58      9.56 o
   8  -3   4      335.99      324.54     38.42 o
  -8  -2   4      169.86      200.60     29.21 o
  -7  -2   4       33.04       28.78      5.12 o
  -6  -2   4        3.64        6.81      3.50 o
  -5  -2   4       28.36       25.14      4.18 o
  -4  -2   4       92.33       88.48      4.04 o
  -3  -2   4     1087.45     1047.05     29.15 o
  -2  -2   4     1942.99     1917.19     77.46 o
  -1  -2   4     2189.74     2191.63     44.68 o
   0  -2   4     2865.14     3079.62     47.89 o
   1  -2   4      309.09      314.29     20.91 o
   2  -2   4     2945.92     3053.00    126.94 o
   3  -2   4      991.76     1031.35     17.65 o
   4  -2   4      479.14      496.97     16.11 o
   5  -2   4      453.73      521.45     32.59 o
   6  -2   4      324.06      341.62     17.13 o
   7  -2   4       32.54       58.41     14.47 o
   8  -2   4       21.81       10.05     14.76 o
  -8  -1   4       32.71       38.12     24.14 o
  -7  -1   4      188.06      195.34     18.19 o
  -6  -1   4      542.41      571.32     33.35 o
  -5  -1   4     2089.24     2052.23     50.88 o
  -4  -1   4     1128.22     1153.79     34.82 o
  -3  -1   4       11.83       12.54      2.33 o
  -2  -1   4      134.46      138.91      4.58 o
  -1  -1   4     2393.64     2413.72     46.56 o
   0  -1   4      898.91      973.73     28.37 o
   1  -1   4     5145.60     5849.26     92.92 o
   2  -1   4      572.86      624.40      9.28 o
   3  -1   4     1297.48     1390.41     39.02 o
   4  -1   4       55.60       53.28      2.58 o
   5  -1   4       43.92       40.34      5.48 o
   6  -1   4       33.94       35.59      6.32 o
   7  -1   4        0.64       10.06      9.71 o
   8  -1   4      290.42      271.50     21.34 o
  -8   0   4       26.87       31.60      9.54 o
  -7   0   4       98.26      100.31     16.95 o
  -6   0   4        1.63       -0.18      5.75 o
  -5   0   4      210.88      216.25     10.34 o
  -4   0   4      175.99      198.33      6.64 o
  -3   0   4      115.32      116.70      4.24 o
  -2   0   4       78.14       61.22      2.56 o
  -1   0   4       57.79       54.19      1.92 o
   0   0   4     4066.43     3796.83     95.41 o
   1   0   4     3506.74     3107.36    224.42 o
   2   0   4     7076.96     7871.41    139.32 o
   3   0   4     3226.02     3136.35     78.62 o
   4   0   4     2572.62     2540.22     46.06 o
   5   0   4        0.48        1.81      2.05 o
   6   0   4       54.50       50.39     12.51 o
   7   0   4      397.58      422.89     20.58 o
   8   0   4      269.77      275.75     18.28 o
  -7   1   4       17.08       13.73      7.71 o
  -6   1   4      376.13      395.50     21.87 o
  -5   1   4      850.74      880.89     35.33 o
  -4   1   4     2711.53     2822.86     70.25 o
  -3   1   4      682.16      717.50     15.91 o
  -2   1   4      532.74      633.95     13.93 o
  -1   1   4       15.40       14.13      1.39 o
   0   1   4     1020.40      988.37     17.46 o
   1   1   4     4894.07     5359.92    128.72 o
   2   1   4     3652.47     3803.32     59.13 o
   3   1   4      274.22      325.90     11.26 o
   4   1   4       12.14       12.84      9.85 o
   5   1   4      111.86      107.95      6.77 o
   6   1   4       16.84       18.75      3.26 o
   7   1   4       54.05       56.26      9.68 o
   8   1   4      227.66      218.86     34.94 o
   9   1   4      206.29      150.72     29.12 o
  -7   2   4      135.84      149.43     14.93 o
  -6   2   4      149.00      158.49     13.85 o
  -5   2   4        8.21        6.89      3.34 o
  -4   2   4        7.38        7.38      3.21 o
  -3   2   4        5.91       13.24      2.49 o
  -2   2   4     4370.52     4553.16     90.53 o
  -1   2   4      974.34      904.43     13.67 o
   0   2   4     1057.82     1311.06     23.77 o
   1   2   4      555.47      561.56     18.65 o
   2   2   4     1167.49     1191.49     22.23 o
   3   2   4     2266.22     2323.36     35.40 o
   4   2   4     2493.20     2580.50     45.91 o
   5   2   4      674.05      669.12     14.32 o
   6   2   4       21.64       20.40      3.50 o
   7   2   4      151.01      143.52      7.73 o
   8   2   4       85.93       78.42      9.03 o
   9   2   4      126.86      111.78     11.74 o
  -7   3   4       58.45       43.91     10.17 o
  -6   3   4       16.75       24.65      7.76 o
  -5   3   4        5.68        7.16      5.81 o
  -4   3   4      404.95      413.38     13.25 o
  -3   3   4      140.10      142.97      5.89 o
  -2   3   4      542.26      538.32     20.36 o
  -1   3   4      895.62      929.26     38.68 o
   0   3   4       22.01       39.01      3.65 o
   1   3   4      810.43      852.51     38.10 o
   2   3   4     4575.03     4655.13    101.96 o
   3   3   4      290.87      290.11      7.24 o
   4   3   4        6.12        9.41      2.67 o
   5   3   4     1227.10     1257.87     26.07 o
   6   3   4       29.32       33.39      3.75 o
   7   3   4      319.11      339.75     21.58 o
   8   3   4       69.43       78.06      8.73 o
   9   3   4        8.34       14.38      8.97 o
  -6   4   4      234.22      263.33     19.32 o
  -5   4   4       53.89       63.38      8.87 o
  -4   4   4      444.74      448.86     18.60 o
  -3   4   4        2.93        5.18      2.15 o
  -2   4   4      626.75      590.64     30.49 o
  -1   4   4     4946.46     4800.50    112.62 o
   0   4   4     3378.69     3151.52    192.14 o
   1   4   4      436.61      411.72      7.08 o
   2   4   4        5.01       12.13      1.69 o
   3   4   4       82.11       84.71      3.36 o
   4   4   4      133.07      130.50      4.38 o
   5   4   4     1133.05     1176.92     23.84 o
   6   4   4      459.50      437.18     11.93 o
   7   4   4       28.02       40.61      4.53 o
   8   4   4       41.41       54.53      5.91 o
   9   4   4       36.45       12.25     14.65 o
  -6   5   4      116.48      139.70     14.39 o
  -5   5   4      166.76      191.48     14.04 o
  -4   5   4       75.70       69.58      7.28 o
  -3   5   4        8.65       14.68      6.08 o
  -2   5   4      142.96      130.77      4.81 o
  -1   5   4      682.40      634.63     21.50 o
   0   5   4      246.76      264.33      9.43 o
   1   5   4      727.92      748.73     13.40 o
   2   5   4     1553.15     1501.20     24.84 o
   3   5   4      943.85      931.15     16.27 o
   4   5   4       28.25       32.25      5.95 o
   5   5   4      355.85      334.43      9.74 o
   6   5   4      162.18      162.00      7.03 o
   7   5   4      349.58      363.22     12.51 o
   8   5   4      750.40      778.96     36.37 o
  -6   6   4      222.04      230.72     19.66 o
  -5   6   4      259.02      265.54     20.31 o
  -4   6   4       89.11       95.45      8.96 o
  -3   6   4        4.01        5.54      5.85 o
  -2   6   4      680.61      618.32     21.24 o
  -1   6   4      749.68      706.04     14.53 o
   0   6   4     3835.11     3615.18     81.42 o
   1   6   4     1820.19     1774.82     41.64 o
   2   6   4      493.55      464.60      9.75 o
   3   6   4      374.51      406.90      8.95 o
   4   6   4      139.85      137.47      6.71 o
   5   6   4        4.09        6.57      2.99 o
   6   6   4       84.07       89.38     14.62 o
   7   6   4        2.85       -4.36      6.85 o
   8   6   4      711.53      683.59     73.79 o
  -5   7   4       78.01       77.58     13.77 o
  -4   7   4       32.79       42.99      7.77 o
  -3   7   4       44.46       50.88     10.53 o
  -2   7   4      120.42      113.00      5.47 o
  -1   7   4       12.68       27.30      9.96 o
   0   7   4      540.03      493.08     28.54 o
   1   7   4      246.17      232.74      6.88 o
   2   7   4      208.41      212.97     10.78 o
   3   7   4      788.70      781.79     26.70 o
   4   7   4      355.24      371.03     15.12 o
   5   7   4      134.39      130.10      9.21 o
   6   7   4       54.96       48.09      7.18 o
   7   7   4       75.23       83.92      9.93 o
   8   7   4       92.80      135.05     14.72 o
  -4   8   4        4.68        4.39      9.39 o
  -3   8   4       23.32       35.61      6.71 o
  -2   8   4        4.03        2.20      6.54 o
  -1   8   4        9.43       11.22      3.18 o
   0   8   4       30.31       35.79      7.86 o
   1   8   4      612.88      646.98     16.68 o
   2   8   4      374.67      363.80     16.91 o
   3   8   4        1.57        2.33      3.03 o
   4   8   4      114.64      131.82     15.94 o
   5   8   4       31.67       40.68      6.85 o
   6   8   4       88.43      106.73     16.17 o
   7   8   4       68.26       58.79     15.93 o
   8   8   4        0.05       -1.64      6.98 o
  -3   9   4        3.21       12.21      6.66 o
  -2   9   4      479.59      478.09     22.04 o
  -1   9   4      445.84      468.24     14.49 o
   0   9   4       59.87       72.61      5.20 o
   1   9   4      204.06      228.63      8.97 o
   2   9   4       11.48       17.32      4.83 o
   3   9   4       37.33       45.38     11.61 o
   4   9   4      137.78      169.07     11.67 o
   5   9   4       66.78       87.88     11.60 o
   6   9   4      106.77       76.71     14.76 o
   7   9   4       20.95       28.35      8.61 o
  -2  10   4       21.72       22.42      7.22 o
  -1  10   4       10.26        8.29      6.70 o
   0  10   4       26.59       19.10      5.92 o
   1  10   4       21.91       32.64      5.12 o
   2  10   4       31.07       49.54     10.17 o
   3  10   4       78.79       67.91      9.41 o
   4  10   4       33.99       33.09      7.83 o
   5  10   4      141.51      119.09     12.60 o
   6  10   4       55.30       55.27     10.42 o
  -1  11   4      192.03      174.38     13.76 o
   0  11   4      664.95      696.25     32.41 o
   1  11   4       80.48      106.94     13.51 o
   2  11   4      182.64      238.03     16.68 o
   3  11   4      107.19      139.80     13.02 o
   4  11   4       22.51       17.38     10.58 o
   5  11   4       54.84       80.13     17.81 o
  -4 -10   5        2.38       -5.61      9.73 o
  -3 -10   5        7.01        0.42      8.32 o
  -2 -10   5        0.77        4.63     15.08 o
  -1 -10   5      203.47      229.46     18.92 o
   0 -10   5      119.68      125.98     13.29 o
   1 -10   5       20.32       33.04     15.96 o
   2 -10   5        7.50       -4.38     12.43 o
  -5  -9   5       60.33       37.36     17.21 o
  -4  -9   5        1.43       -0.74      8.37 o
  -3  -9   5      115.22      137.01     16.14 o
  -2  -9   5       17.01       11.82      8.41 o
  -1  -9   5      159.30      197.90     29.05 o
   0  -9   5      291.99      310.77     18.87 o
   1  -9   5       28.28       40.47      5.82 o
   2  -9   5      479.72      486.87     23.12 o
   3  -9   5      203.86      169.92     14.62 o
  -6  -8   5      319.47      349.76     30.24 o
  -5  -8   5       90.22      129.47     16.42 o
  -4  -8   5       60.14       77.06     12.73 o
  -3  -8   5        2.66        1.11      7.11 o
  -2  -8   5        1.87       -7.30      7.30 o
  -1  -8   5        6.43       -3.68      6.62 o
   0  -8   5     1142.10     1104.49     47.02 o
   1  -8   5      144.08      125.25      6.71 o
   2  -8   5       10.00        8.25      5.10 o
   3  -8   5       30.87       37.83     16.63 o
   4  -8   5       34.91       29.19      8.01 o
  -6  -7   5        3.83        8.60      9.26 o
  -5  -7   5       33.73       35.17     10.55 o
  -4  -7   5       16.16       30.46      9.06 o
  -3  -7   5      351.24      385.56     22.44 o
  -2  -7   5      171.80      185.72     13.87 o
  -1  -7   5      100.38       98.01     15.17 o
   0  -7   5        9.85        6.65      4.46 o
   1  -7   5      215.62      216.37      8.41 o
   2  -7   5      211.19      198.69     12.27 o
   3  -7   5      197.80      226.79     13.06 o
   4  -7   5      274.57      281.90     23.85 o
   5  -7   5       57.90       63.19     10.12 o
  -7  -6   5      102.84       83.93     21.49 o
  -6  -6   5        5.23        9.05      8.38 o
  -5  -6   5      311.27      334.11     30.46 o
  -4  -6   5       75.27       89.42      9.92 o
  -3  -6   5       17.19       14.95      6.43 o
  -2  -6   5        1.84       10.40      6.09 o
  -1  -6   5        4.78        6.91      2.60 o
   0  -6   5     1933.18     2026.77     55.54 o
   1  -6   5      500.92      498.56     13.28 o
   2  -6   5       74.06       83.34      5.99 o
   3  -6   5      173.50      180.16     10.54 o
   4  -6   5       15.64       18.41      6.04 o
   5  -6   5       59.18       75.77      9.70 o
   6  -6   5      232.02      238.97     18.31 o
  -7  -5   5       25.28       39.93     21.54 o
  -6  -5   5        2.44        6.89      7.03 o
  -5  -5   5      195.08      189.30     14.81 o
  -4  -5   5       62.80       58.41     11.48 o
  -3  -5   5      166.74      158.17     11.08 o
  -2  -5   5     1734.22     1741.13     59.57 o
  -1  -5   5     1838.99     1955.39     88.19 o
   0  -5   5      333.59      347.13      8.78 o
   1  -5   5      281.45      323.86      9.04 o
   2  -5   5      731.28      738.08     24.53 o
   3  -5   5      657.19      648.39     33.90 o
   4  -5   5      300.87      306.79     18.51 o
   5  -5   5       30.89       42.34      8.01 o
   6  -5   5       47.33       47.46      9.65 o
  -7  -4   5      276.97      235.28     18.24 o
  -6  -4   5      402.96      365.14     22.08 o
  -5  -4   5       37.71       57.66      8.92 o
  -4  -4   5      529.81      511.12     22.54 o
  -3  -4   5        9.64        9.37      4.06 o
  -2  -4   5       91.50       73.19      5.50 o
  -1  -4   5        1.88        6.54      3.69 o
   0  -4   5      258.92      235.26      7.32 o
   1  -4   5     2232.53     2357.47     47.94 o
   2  -4   5     2896.92     3081.19     67.27 o
   3  -4   5      275.26      272.18     11.37 o
   4  -4   5      747.42      792.99     27.39 o
   5  -4   5       87.88       89.28      8.66 o
   6  -4   5      359.60      376.92     42.89 o
   7  -4   5      546.03      527.36     72.50 o
  -7  -3   5      193.33      204.25     16.23 o
  -6  -3   5      573.66      541.14     26.23 o
  -5  -3   5       57.06       51.60      7.20 o
  -4  -3   5      250.56      247.86      7.59 o
  -3  -3   5       26.08       32.68      5.87 o
  -2  -3   5     2514.48     2479.59     68.55 o
  -1  -3   5     2391.44     2210.33     79.55 o
   0  -3   5     2558.59     2590.12     53.83 o
   1  -3   5      682.83      772.41     19.52 o
   2  -3   5      929.20     1019.13     19.94 o
   3  -3   5        4.81        3.59      2.35 o
   4  -3   5        9.50       17.70      4.53 o
   5  -3   5      870.99      916.00     44.26 o
   6  -3   5       59.47       82.57     10.38 o
   7  -3   5       76.21       84.23     11.17 o
  -7  -2   5       32.24       41.56      8.96 o
  -6  -2   5      137.28      128.77     12.59 o
  -5  -2   5       45.23       47.68      4.42 o
  -4  -2   5      177.40      174.85     10.26 o
  -3  -2   5      699.79      667.25     14.87 o
  -2  -2   5      189.39      205.80     14.17 o
  -1  -2   5       45.75       54.48      4.57 o
   0  -2   5      525.86      715.04     25.09 o
   1  -2   5      995.01     1064.19     21.71 o
   2  -2   5     3245.86     3463.19     63.71 o
   3  -2   5     1792.08     1802.36     42.64 o
   4  -2   5       54.25       52.60      5.37 o
   5  -2   5      264.62      281.47     34.03 o
   6  -2   5      352.14      369.11     18.60 o
   7  -2   5      366.78      365.22     31.22 o
   8  -2   5      392.98      429.71     26.75 o
  -7  -1   5        8.49        8.14      6.37 o
  -6  -1   5      190.66      189.64     19.31 o
  -5  -1   5      220.34      229.76      9.81 o
  -4  -1   5      330.21      311.26      9.44 o
  -3  -1   5      705.28      720.04     15.94 o
  -2  -1   5       93.81      101.69      8.70 o
  -1  -1   5     1252.34     1209.34     36.86 o
   0  -1   5     5264.43     5879.77    109.77 o
   1  -1   5      302.26      290.33      8.77 o
   2  -1   5      158.25      219.71      9.37 o
   3  -1   5      150.20      161.54      6.88 o
   4  -1   5      174.59      182.81     12.14 o
   5  -1   5     1395.52     1289.18     60.68 o
   6  -1   5      506.75      542.06     21.84 o
   7  -1   5       64.79       74.70      9.29 o
   8  -1   5        0.58       -4.61      6.81 o
  -7   0   5        2.97        4.30      6.91 o
  -6   0   5        8.14        5.65      5.01 o
  -5   0   5       11.79       16.38      3.94 o
  -4   0   5      183.66      172.60      7.26 o
  -3   0   5     2676.99     2684.60     57.25 o
  -2   0   5     4291.79     4278.99     96.07 o
  -1   0   5      770.01      778.80     12.96 o
   0   0   5     1600.47     1478.88     38.47 o
   1   0   5      761.76      798.18     57.59 o
   2   0   5      853.64      941.50     15.11 o
   3   0   5     2588.32     2630.62     46.38 o
   4   0   5     1057.46     1073.94     20.52 o
   5   0   5       36.36       37.36      2.87 o
   6   0   5       47.26       45.38     10.76 o
   7   0   5        4.67        3.12      5.40 o
   8   0   5      129.45      118.65     16.96 o
  -7   1   5      146.21      172.29     18.13 o
  -6   1   5       88.23      100.57     13.71 o
  -5   1   5      115.07      116.39     10.63 o
  -4   1   5       87.61       92.00      5.98 o
  -3   1   5      330.89      332.02      8.78 o
  -2   1   5      255.37      208.93      5.43 o
  -1   1   5       71.67       79.91      6.73 o
   0   1   5      369.92      340.02      8.15 o
   1   1   5      588.75      570.51     12.51 o
   2   1   5      510.07      574.01     12.65 o
   3   1   5     1031.87     1091.85     22.84 o
   4   1   5     1004.16     1033.00     20.04 o
   5   1   5      576.53      579.13     12.95 o
   6   1   5     2092.70     2143.89     62.90 o
   7   1   5      663.06      719.35     29.96 o
   8   1   5      100.15      107.41     19.93 o
  -7   2   5       26.82       24.28      9.16 o
  -6   2   5        5.16        0.04      6.54 o
  -5   2   5      195.13      192.70      8.77 o
  -4   2   5       13.97       10.25      3.37 o
  -3   2   5      835.48      842.47     19.69 o
  -2   2   5     3583.86     3541.54     79.57 o
  -1   2   5     2952.55     2675.17    101.47 o
   0   2   5     5289.03     5475.25    229.05 o
   1   2   5     1874.67     1775.50     36.34 o
   2   2   5      735.81      667.80     48.15 o
   3   2   5     1380.15     1456.68     28.24 o
   4   2   5     1819.08     1816.08     40.61 o
   5   2   5       35.90       34.19      3.44 o
   6   2   5      391.62      376.59     16.66 o
   7   2   5       13.35        9.98      3.85 o
   8   2   5       10.57       15.52      6.42 o
   9   2   5       22.84       25.60     17.05 o
  -7   3   5      140.98      160.86     17.48 o
  -6   3   5       76.30       73.82     10.99 o
  -5   3   5        1.07       -4.47      7.11 o
  -4   3   5       84.16       86.30     12.93 o
  -3   3   5      326.99      313.96      9.33 o
  -2   3   5      195.67      179.10     16.35 o
  -1   3   5      279.02      227.23     14.50 o
   0   3   5      318.52      429.76     15.23 o
   1   3   5     1593.15     1531.61     31.11 o
   2   3   5       48.96       52.51      3.33 o
   3   3   5       12.33       13.46      3.10 o
   4   3   5       13.67       18.86      3.45 o
   5   3   5      659.07      668.87     15.08 o
   6   3   5      407.71      420.41     12.77 o
   7   3   5     1045.61     1078.70     35.27 o
   8   3   5      224.89      267.42     15.82 o
   9   3   5        4.60       20.82      8.06 o
  -6   4   5       77.90      106.16     18.83 o
  -5   4   5      116.82      129.08     11.32 o
  -4   4   5       59.10       49.56      6.72 o
  -3   4   5      792.73      721.66     38.14 o
  -2   4   5     1038.84     1045.97     34.65 o
  -1   4   5      521.36      487.00     19.34 o
   0   4   5      450.95      410.47     19.35 o
   1   4   5      453.85      457.82     12.00 o
   2   4   5     1812.86     1905.08     42.24 o
   3   4   5        7.51       19.84      2.24 o
   4   4   5     1482.56     1516.93     29.78 o
   5   4   5      887.23      878.18     20.44 o
   6   4   5       97.16      105.43      5.44 o
   7   4   5        4.50        7.79      3.78 o
   8   4   5       23.47       37.08      5.28 o
  -6   5   5       28.39       30.99      9.27 o
  -5   5   5       61.34       48.99      8.71 o
  -4   5   5      150.78      168.28     11.47 o
  -3   5   5       51.32       53.39      5.32 o
  -2   5   5     2419.32     2239.08     86.60 o
  -1   5   5      284.45      249.68     11.23 o
   0   5   5       63.74       66.63      5.97 o
   1   5   5      574.22      617.84     33.41 o
   2   5   5     1600.60     1673.90     29.29 o
   3   5   5     1161.44     1111.33     21.29 o
   4   5   5      113.62      120.41      4.70 o
   5   5   5      125.83      129.61      6.28 o
   6   5   5        0.82       -1.84      2.99 o
   7   5   5      156.23      163.61      8.38 o
   8   5   5        3.36        7.20      6.13 o
  -5   6   5       59.46       66.25      9.28 o
  -4   6   5      230.63      200.23     21.29 o
  -3   6   5      676.42      654.67     25.32 o
  -2   6   5       75.18       77.34     13.60 o
  -1   6   5        0.90       -0.84      2.96 o
   0   6   5       21.61       31.16      4.03 o
   1   6   5      293.89      340.34      8.80 o
   2   6   5       11.75       16.48      4.45 o
   3   6   5        4.75        9.20      5.99 o
   4   6   5      277.47      248.08      7.53 o
   5   6   5     1014.12     1012.45     31.50 o
   6   6   5      276.86      261.12     33.50 o
   7   6   5        4.32        7.49      5.49 o
   8   6   5       68.62       69.78      9.45 o
  -5   7   5       48.03       51.80      9.68 o
  -4   7   5      112.40      113.90     10.68 o
  -3   7   5      409.02      399.83     21.99 o
  -2   7   5      291.01      269.77      9.00 o
  -1   7   5      203.91      203.11      7.13 o
   0   7   5     2627.31     2657.75     75.71 o
   1   7   5        0.13        9.95      6.60 o
   2   7   5      582.95      590.06     21.05 o
   3   7   5     1030.99      995.08     36.52 o
   4   7   5      521.75      503.98     12.88 o
   5   7   5      468.96      468.69     19.55 o
   6   7   5      309.77      317.47     16.00 o
   7   7   5       33.63       33.58      7.75 o
   8   7   5        4.41        0.12      8.63 o
  -4   8   5       22.74       17.94      6.73 o
  -3   8   5      257.34      229.88     13.75 o
  -2   8   5      299.58      290.77     15.51 o
  -1   8   5      100.50       98.68      5.68 o
   0   8   5       54.33       53.47      4.59 o
   1   8   5       10.81       17.52      4.16 o
   2   8   5      628.22      643.39     27.79 o
   3   8   5        0.99        1.40      2.51 o
   4   8   5       72.54       45.30      3.87 o
   5   8   5      206.33      201.76     16.48 o
   6   8   5      242.42      257.30     15.27 o
  -3   9   5       16.15        7.59      8.04 o
  -2   9   5       58.56       50.58     12.55 o
  -1   9   5       28.42       31.02      4.69 o
   0   9   5      131.16      141.29      9.50 o
   1   9   5       68.45       84.12      5.75 o
   2   9   5      132.61      133.78      7.03 o
   3   9   5       82.24       71.88      8.65 o
   4   9   5      625.68      672.45     36.72 o
   5   9   5        5.46       15.59     10.05 o
   6   9   5      189.66      190.72     13.84 o
   7   9   5       88.46      102.01     21.98 o
  -2  10   5      123.15      119.76     11.79 o
  -1  10   5       39.74       53.42      8.01 o
   0  10   5       38.78       38.89      5.56 o
   1  10   5      123.74      121.37      7.45 o
   2  10   5       52.89       47.43      5.46 o
   3  10   5       93.77      117.94      9.63 o
   4  10   5       58.66       74.06      9.55 o
   5  10   5        0.50       -2.28     13.19 o
   6  10   5       25.61       34.32      8.49 o
   0  11   5       41.36       54.66      7.11 o
   1  11   5        8.30       13.38      5.16 o
   2  11   5       12.35       12.19     12.49 o
   3  11   5       17.44       15.59      7.45 o
   4  11   5       17.25       12.86     10.55 o
   5  11   5        0.87        8.40     13.42 o
  -3 -10   6       86.34       78.28     14.49 o
  -2 -10   6       45.37       63.03     12.76 o
  -1 -10   6      189.63      199.28     29.30 o
   0 -10   6        1.21       -0.24      6.95 o
   1 -10   6       13.36        7.45     13.10 o
  -4  -9   6      462.70      464.92     35.77 o
  -3  -9   6       57.93       83.03     19.47 o
  -2  -9   6       85.62      111.13     15.28 o
  -1  -9   6      149.56      124.05     13.92 o
   0  -9   6      106.52      102.35     11.92 o
   1  -9   6       12.68       29.20      8.65 o
   2  -9   6      158.74      177.43     29.65 o
   3  -9   6       64.67       62.65     12.22 o
  -5  -8   6        4.88        0.94      8.77 o
  -4  -8   6      116.18      127.35     16.50 o
  -3  -8   6      146.75      162.62     16.67 o
  -2  -8   6      116.21      112.69     13.37 o
  -1  -8   6      241.43      245.61     17.53 o
   0  -8   6       21.64       15.74      7.63 o
   1  -8   6       22.22       24.91      4.65 o
   2  -8   6       20.78       15.92      5.42 o
   3  -8   6        9.34        9.40      8.33 o
   4  -8   6      243.98      233.88     16.28 o
  -6  -7   6       23.50       33.03     15.17 o
  -5  -7   6        7.31       10.29      9.17 o
  -4  -7   6      349.03      359.02     24.90 o
  -3  -7   6      337.96      381.65     24.41 o
  -2  -7   6      349.63      390.59     22.29 o
  -1  -7   6      280.24      251.15     20.90 o
   0  -7   6      159.03      176.86     10.92 o
   1  -7   6      251.23      257.06     10.15 o
   2  -7   6      367.04      359.20     13.46 o
   3  -7   6      375.26      353.75     19.27 o
   4  -7   6      121.83      100.60     12.52 o
   5  -7   6       81.41       81.03     14.10 o
  -6  -6   6        1.99        6.50      8.38 o
  -5  -6   6       36.87       41.04      9.91 o
  -4  -6   6        2.97       22.80      7.98 o
  -3  -6   6      246.97      263.65     17.16 o
  -2  -6   6      644.71      663.36     31.14 o
  -1  -6   6        0.86       -0.97      5.03 o
   0  -6   6      321.77      318.93     16.99 o
   1  -6   6      368.81      355.92     15.34 o
   2  -6   6        8.56       13.98      3.76 o
   3  -6   6        9.92       10.11      8.25 o
   4  -6   6        0.12       -1.57      6.85 o
   5  -6   6      290.39      314.26     19.58 o
   6  -6   6      341.97      329.90     42.36 o
  -7  -5   6      111.67      100.25     18.35 o
  -6  -5   6      148.25      127.39     14.27 o
  -5  -5   6      655.39      644.24     33.42 o
  -4  -5   6       22.91       30.28     11.67 o
  -3  -5   6       54.84       54.69      7.73 o
  -2  -5   6      388.10      376.58     17.69 o
  -1  -5   6       68.92       69.17      7.17 o
   0  -5   6      542.00      560.82     14.13 o
   1  -5   6      411.45      451.44     14.32 o
   2  -5   6     1050.35     1077.57     31.91 o
   3  -5   6       43.33       52.39      6.67 o
   4  -5   6      622.97      629.59     24.23 o
   5  -5   6      174.62      167.25     12.98 o
   6  -5   6       73.73       60.98     12.36 o
  -7  -4   6        3.38        2.07     10.12 o
  -6  -4   6      145.24      149.76     14.40 o
  -5  -4   6       61.01       69.64      9.52 o
  -4  -4   6      260.12      273.75     15.19 o
  -3  -4   6      100.72       88.90      8.22 o
  -2  -4   6      889.45      819.27     39.49 o
  -1  -4   6      320.81      347.22     12.81 o
   0  -4   6      223.69      210.34      9.67 o
   1  -4   6     1525.50     1580.57     34.21 o
   2  -4   6     1070.61     1124.62     25.94 o
   3  -4   6      171.57      184.08      7.99 o
   4  -4   6     1874.49     1855.35     69.16 o
   5  -4   6        2.90       10.67      5.88 o
   6  -4   6      197.52      218.64     17.18 o
   7  -4   6      120.43      125.20     16.34 o
  -7  -3   6        7.21        4.50      7.10 o
  -6  -3   6       73.15       83.73     11.52 o
  -5  -3   6     1465.65     1266.52    109.51 o
  -4  -3   6     1578.45     1471.14     57.45 o
  -3  -3   6      345.81      344.28      9.85 o
  -2  -3   6        0.65        2.02      2.91 o
  -1  -3   6       20.63       19.66      4.36 o
   0  -3   6       10.54       16.70      7.40 o
   1  -3   6      417.49      481.91     10.98 o
   2  -3   6      206.10      247.07      7.55 o
   3  -3   6     1084.22     1031.72     31.21 o
   4  -3   6     2051.69     2094.86     63.54 o
   5  -3   6       56.10       67.91     15.84 o
   6  -3   6       15.36       18.11      6.55 o
   7  -3   6       54.07       58.18     12.11 o
  -7  -2   6       31.61       31.63     14.35 o
  -6  -2   6        1.76       -1.47      4.22 o
  -5  -2   6        0.29        2.17      3.61 o
  -4  -2   6     1803.68     1830.39     46.75 o
  -3  -2   6      244.71      203.07      7.64 o
  -2  -2   6     1046.72     1033.93     42.66 o
  -1  -2   6     1582.95     1513.85     29.55 o
   0  -2   6       85.82       87.17      3.71 o
   1  -2   6      964.31     1006.43     47.36 o
   2  -2   6     2367.83     2489.87     48.96 o
   3  -2   6     1150.88     1170.21     37.74 o
   4  -2   6     1399.11     1292.32     37.25 o
   5  -2   6      721.67      718.68     25.46 o
   6  -2   6      538.11      519.49     24.08 o
   7  -2   6      356.83      344.27     19.85 o
   8  -2   6       80.06       81.63     11.63 o
  -7  -1   6        4.48        2.31     11.03 o
  -6  -1   6        0.51       11.10     12.68 o
  -5  -1   6       17.37       22.51      6.21 o
  -4  -1   6      783.52      790.07     24.76 o
  -3  -1   6     1585.30     1614.48     36.70 o
  -2  -1   6      164.73      149.58      5.86 o
  -1  -1   6      207.87      184.51      4.94 o
   0  -1   6       80.30       93.63      4.63 o
   1  -1   6      631.33      741.64     17.21 o
   2  -1   6      966.63     1089.19     31.55 o
   3  -1   6       41.71       36.07      2.74 o
   4  -1   6      696.57      655.70     42.63 o
   5  -1   6     1353.34     1279.00     48.25 o
   6  -1   6      160.98      175.03     11.77 o
   7  -1   6       19.88       11.50      6.56 o
   8  -1   6       35.31       31.06     11.83 o
  -7   0   6       99.33       88.95     29.12 o
  -6   0   6      397.42      395.18     28.29 o
  -5   0   6      192.04      194.12      9.27 o
  -4   0   6       60.78       57.57      6.13 o
  -3   0   6        8.96        6.80      7.95 o
  -2   0   6     1452.92     1446.55     61.23 o
  -1   0   6     1250.33     1239.48     39.21 o
   0   0   6     1993.48     1908.30     59.96 o
   1   0   6      366.74      351.17     18.06 o
   2   0   6     3494.51     3795.16     63.49 o
   3   0   6      391.87      378.20      7.87 o
   4   0   6      466.48      422.43      9.90 o
   5   0   6      716.35      686.68     16.10 o
   6   0   6      347.14      304.07     25.18 o
   7   0   6       36.04       36.59      7.37 o
   8   0   6      157.96      167.72     16.13 o
  -7   1   6        0.88        4.33      7.66 o
  -6   1   6        0.13       -0.92      6.08 o
  -5   1   6        0.87       -0.68      8.79 o
  -4   1   6       99.97      116.80     17.37 o
  -3   1   6      337.65      348.06     14.88 o
  -2   1   6      954.02      984.85     23.19 o
  -1   1   6      952.42      990.44     43.10 o
   0   1   6     1226.43     1211.87     27.90 o
   1   1   6     1517.72     1587.32     37.52 o
   2   1   6     1443.00     1508.45     21.77 o
   3   1   6     2396.82     2488.84     45.28 o
   4   1   6      694.50      738.34     22.70 o
   5   1   6      568.04      565.21     13.97 o
   6   1   6      396.95      367.47     10.76 o
   7   1   6      124.65      126.00     10.03 o
   8   1   6       13.13       24.86      7.51 o
  -6   2   6      167.65      173.01     15.32 o
  -5   2   6     1314.80     1395.12     58.29 o
  -4   2   6      797.86      813.58     23.25 o
  -3   2   6       87.82       84.37      9.73 o
  -2   2   6       21.38       24.96      2.98 o
  -1   2   6       42.50       48.22      2.68 o
   0   2   6      566.48      524.15     29.58 o
   1   2   6     3329.26     3485.69     85.31 o
   2   2   6      222.76      298.38     29.41 o
   3   2   6      159.69      156.57     24.87 o
   4   2   6      544.91      584.53     13.41 o
   5   2   6        7.66        3.66      3.42 o
   6   2   6       32.18       29.66      4.04 o
   7   2   6        0.27        8.36      8.83 o
   8   2   6      246.92      291.49     23.74 o
  -6   3   6        3.37       -1.33      6.76 o
  -5   3   6        0.14        5.66      6.76 o
  -4   3   6       37.16       36.18      5.64 o
  -3   3   6      423.13      412.59     12.58 o
  -2   3   6      382.19      383.36     12.67 o
  -1   3   6        9.46       21.99      2.38 o
   0   3   6      443.54      433.21     11.90 o
   1   3   6     1375.60     1428.08     33.66 o
   2   3   6     5539.03     5216.24    184.26 o
   3   3   6     2455.89     2446.24     52.43 o
   4   3   6     1935.69     1940.30     39.01 o
   5   3   6      161.44      169.83      6.72 o
   6   3   6        3.92        9.79      8.20 o
   7   3   6      188.94      192.36     14.18 o
   8   3   6       92.17       93.12      9.82 o
  -6   4   6       48.56       47.19     10.63 o
  -5   4   6      497.55      538.08     55.34 o
  -4   4   6      707.27      670.67     32.26 o
  -3   4   6      703.60      643.31     16.93 o
  -2   4   6       12.58       20.26      5.08 o
  -1   4   6       56.98       58.33      3.33 o
   0   4   6       35.67       42.05      3.89 o
   1   4   6      913.24      856.84     26.63 o
   2   4   6      150.97      124.14      6.63 o
   3   4   6       14.45       22.29      2.29 o
   4   4   6      392.67      383.61     11.83 o
   5   4   6       53.49       59.66     14.58 o
   6   4   6       52.32       48.50      4.80 o
   7   4   6       35.97       49.40      9.33 o
   8   4   6       91.49       65.41     13.93 o
  -5   5   6        8.47       -0.83     10.50 o
  -4   5   6        2.45        3.72      5.78 o
  -3   5   6       31.28       33.23      5.26 o
  -2   5   6      567.81      514.79     12.92 o
  -1   5   6      676.23      651.12     13.85 o
   0   5   6       21.77       20.96      2.74 o
   1   5   6      130.49      128.50      6.56 o
   2   5   6      172.90      168.90      5.87 o
   3   5   6      370.13      365.78      8.35 o
   4   5   6     3682.23     3861.85     85.42 o
   5   5   6       51.37       55.18      4.46 o
   6   5   6       30.27       37.33      4.35 o
   7   5   6       85.63       80.09      6.15 o
   8   5   6       98.98       74.73      8.68 o
  -5   6   6        4.26       18.43      6.86 o
  -4   6   6       48.87       78.76     13.56 o
  -3   6   6      165.45      159.24      9.49 o
  -2   6   6       12.42       13.81      3.84 o
  -1   6   6       70.79       73.39      4.26 o
   0   6   6      328.79      352.46     19.53 o
   1   6   6      502.88      536.84     12.05 o
   2   6   6      882.64      906.22     18.28 o
   3   6   6       87.03       97.46      7.09 o
   4   6   6      100.51       79.05      5.20 o
   5   6   6      413.00      380.63     19.72 o
   6   6   6        5.88        8.40      3.94 o
   7   6   6       71.45       83.74      8.60 o
   8   6   6       45.42       65.77      9.14 o
  -4   7   6        0.62        2.39      5.73 o
  -3   7   6      139.36      139.11     35.73 o
  -2   7   6      164.77      141.33     21.89 o
  -1   7   6      707.31      715.16     18.65 o
   0   7   6       98.51      106.62      7.34 o
   1   7   6      147.45      153.89      7.64 o
   2   7   6      221.21      266.87     14.14 o
   3   7   6      100.84      120.18      5.56 o
   4   7   6        3.89       -0.55      2.72 o
   5   7   6       81.24       87.96      5.49 o
   6   7   6       30.60       40.40      4.46 o
   7   7   6      224.70      220.63     14.01 o
   8   7   6       38.78       36.52      7.83 o
  -3   8   6       41.05       34.54      7.07 o
  -2   8   6        4.06        3.65      3.94 o
  -1   8   6      180.43      163.96      7.92 o
   0   8   6      156.38      165.98      8.06 o
   1   8   6      199.24      195.79      7.98 o
   2   8   6     1712.22     1724.60     98.19 o
   3   8   6      792.33      796.40     44.94 o
   4   8   6        1.17       -0.51      4.03 o
   5   8   6       56.16       54.35      6.96 o
   6   8   6       59.48       41.89     13.69 o
   7   8   6      146.72      171.67     13.96 o
  -3   9   6       33.11       38.33      9.62 o
  -2   9   6       14.80       19.04      6.36 o
  -1   9   6       11.70       11.78      4.18 o
   0   9   6      443.98      463.11     15.35 o
   1   9   6      259.24      288.72     23.76 o
   2   9   6       19.55       15.42      5.73 o
   3   9   6       82.65      107.21      9.73 o
   4   9   6      320.37      272.59     46.80 o
   5   9   6       53.22       47.83      7.08 o
   6   9   6        0.84       -1.93      5.69 o
   7   9   6       24.07       16.61      7.20 o
  -1  10   6       33.77       25.14      7.18 o
   0  10   6       12.02       13.72      9.21 o
   1  10   6       31.06       30.22      5.06 o
   2  10   6       45.29       56.60     14.23 o
   3  10   6      159.36      166.58     11.92 o
   4  10   6      499.49      529.30     28.61 o
   5  10   6        0.11       12.38      6.57 o
   6  10   6       58.72       49.70     14.50 o
   0  11   6       49.41       44.23     10.15 o
   1  11   6       89.73       89.16     13.47 o
   2  11   6       14.83       24.56      9.82 o
   3  11   6        6.21       10.08      5.86 o
   4  11   6       30.80       12.49     11.00 o
  -3  -9   7       16.60        3.81      9.06 o
  -2  -9   7       45.81       58.45     23.30 o
  -1  -9   7      328.53      327.41     49.14 o
   0  -9   7        0.29       -8.84      8.84 o
   1  -9   7      182.01      186.07     44.52 o
   2  -9   7      101.29      106.91     19.67 o
  -4  -8   7       52.46       74.11     22.21 o
  -3  -8   7       50.93       64.99     11.74 o
  -2  -8   7       43.55       31.89      9.74 o
  -1  -8   7      234.80      224.54     17.04 o
   0  -8   7       32.93       60.71     11.63 o
   1  -8   7      170.85      171.77     12.22 o
   2  -8   7      678.99      639.22     27.43 o
   3  -8   7       33.04       36.99      7.67 o
  -5  -7   7      207.27      193.03     19.76 o
  -4  -7   7       38.12       48.32     10.74 o
  -3  -7   7       10.86       -3.97      7.56 o
  -2  -7   7        4.64       -3.48      6.56 o
  -1  -7   7      728.83      729.56    100.63 o
   0  -7   7      180.76      196.23     17.44 o
   1  -7   7        1.23        8.87      4.01 o
   2  -7   7       14.47       25.82      4.85 o
   3  -7   7       19.98       25.45      6.55 o
   4  -7   7        5.24       -1.43      5.80 o
  -6  -6   7        0.12       -0.92      7.76 o
  -5  -6   7       14.25       18.57     11.32 o
  -4  -6   7      158.79      153.65     18.25 o
  -3  -6   7      166.38      162.27     14.40 o
  -2  -6   7       10.93       17.21     10.24 o
  -1  -6   7       81.02       68.67      5.11 o
   0  -6   7      545.62      638.43     41.80 o
   1  -6   7      158.14      171.95      9.37 o
   2  -6   7      664.68      685.22     21.26 o
   3  -6   7     1155.68     1146.40     41.74 o
   4  -6   7       32.99       34.15      6.89 o
   5  -6   7       75.07       68.53      9.61 o
  -6  -5   7      136.27      159.36     17.31 o
  -5  -5   7      299.06      350.13     35.93 o
  -4  -5   7       77.91       96.63     13.21 o
  -3  -5   7       74.85       94.13     16.19 o
  -2  -5   7      199.18      209.12     13.59 o
  -1  -5   7      344.00      300.55     13.87 o
   0  -5   7     1196.67     1197.35     37.24 o
   1  -5   7      603.10      642.34     17.42 o
   2  -5   7        8.46       14.27      3.81 o
   3  -5   7       22.15       24.43      4.26 o
   4  -5   7       17.38       15.36      5.49 o
   5  -5   7       80.92       70.90      9.01 o
   6  -5   7       57.42       48.85      9.15 o
  -6  -4   7      230.88      199.42     17.22 o
  -5  -4   7       65.39       52.49     12.62 o
  -4  -4   7       35.82       26.45      7.33 o
  -3  -4   7      562.48      493.05     23.96 o
  -2  -4   7      896.44      835.66     26.62 o
  -1  -4   7      228.82      211.24      8.17 o
   0  -4   7      214.01      208.83     11.48 o
   1  -4   7       13.21       27.43      3.70 o
   2  -4   7      680.75      728.81     22.71 o
   3  -4   7      486.53      503.61     15.10 o
   4  -4   7      215.89      201.35     11.45 o
   5  -4   7       30.01       28.62      9.51 o
   6  -4   7      169.83      191.02     15.33 o
  -6  -3   7        2.99        9.74     10.81 o
  -5  -3   7      238.68      252.88     17.02 o
  -4  -3   7       37.34       28.61      4.70 o
  -3  -3   7        8.47        8.91      3.43 o
  -2  -3   7        2.42        3.45      4.03 o
  -1  -3   7        2.34        4.10      3.05 o
   0  -3   7     1353.53     1458.27     41.45 o
   1  -3   7     2802.80     3014.81     68.60 o
   2  -3   7      128.85      138.43      6.18 o
   3  -3   7       29.42       30.86      4.32 o
   4  -3   7        4.88        4.52      4.06 o
   5  -3   7      391.92      391.58     17.87 o
   6  -3   7      842.64      833.61     34.99 o
   7  -3   7       81.96       88.80     10.97 o
  -7  -2   7      142.61      154.82     24.41 o
  -6  -2   7       45.71       45.83      8.84 o
  -5  -2   7      294.30      340.27     19.57 o
  -4  -2   7      305.76      351.35     13.08 o
  -3  -2   7      537.56      501.65     17.45 o
  -2  -2   7     2056.99     1887.20     45.06 o
  -1  -2   7     2021.56     1958.23     40.94 o
   0  -2   7      736.22      744.49     16.13 o
   1  -2   7      396.88      406.30     22.55 o
   2  -2   7       57.85       58.12      5.45 o
   3  -2   7       23.50       29.63      3.49 o
   4  -2   7      750.32      713.98     22.42 o
   5  -2   7       28.66       33.20      5.60 o
   6  -2   7      551.18      616.20     27.78 o
   7  -2   7       33.50       50.77     10.40 o
  -6  -1   7      149.50      172.62     23.19 o
  -5  -1   7       22.09       18.59      5.21 o
  -4  -1   7      269.40      266.80     11.75 o
  -3  -1   7       17.90       18.46      5.37 o
  -2  -1   7     1003.71     1005.48     35.52 o
  -1  -1   7        6.48       15.10      2.81 o
   0  -1   7      623.16      627.20     33.97 o
   1  -1   7     2338.17     2360.83     77.34 o
   2  -1   7     3285.08     3342.98     66.00 o
   3  -1   7       37.25       43.21      3.53 o
   4  -1   7      127.41      122.65      4.92 o
   5  -1   7       62.60       62.97      4.42 o
   6  -1   7      388.87      383.11     17.56 o
   7  -1   7     1014.03      986.79     42.86 o
   8  -1   7      499.05      474.43     27.32 o
  -6   0   7      118.38      115.90     12.14 o
  -5   0   7      383.59      384.84     24.04 o
  -4   0   7      273.34      285.88     13.53 o
  -3   0   7      172.77      166.49     11.45 o
  -2   0   7      143.09      143.25      7.85 o
  -1   0   7     2308.57     2342.26     71.85 o
   0   0   7     2784.94     2646.17    133.56 o
   1   0   7      168.15      159.02      8.18 o
   2   0   7     1054.92     1084.58     40.45 o
   3   0   7        4.06       14.34     11.49 o
   4   0   7      641.25      673.41     30.75 o
   5   0   7      224.34      230.32     12.11 o
   6   0   7       17.08       16.73      3.52 o
   7   0   7      182.78      183.09     13.89 o
   8   0   7      236.58      260.89     18.80 o
  -6   1   7      107.13      108.78     12.20 o
  -5   1   7        0.19       11.33      5.23 o
  -4   1   7      263.54      254.49     11.89 o
  -3   1   7      923.85      959.40     66.59 o
  -2   1   7       59.09       61.73      6.99 o
  -1   1   7       90.09       75.65      3.17 o
   0   1   7       10.09       14.73      3.65 o
   1   1   7     1205.20     1202.01     31.24 o
   2   1   7     2115.45     2171.93     73.79 o
   3   1   7     1536.63     1472.95     48.35 o
   4   1   7        3.43        7.35      2.60 o
   5   1   7       54.19       51.47      7.83 o
   6   1   7       32.16       38.41      5.85 o
   7   1   7      406.34      423.47     21.56 o
   8   1   7      436.45      440.09     25.10 o
  -6   2   7      129.97      133.26     21.01 o
  -5   2   7       50.98       60.18      6.86 o
  -4   2   7       24.75       29.84      9.47 o
  -3   2   7      476.03      448.28     16.79 o
  -2   2   7        6.39        5.76      3.66 o
  -1   2   7      265.71      225.26     12.84 o
   0   2   7     1337.48     1439.94     89.80 o
   1   2   7      744.42      736.60     20.60 o
   2   2   7       36.14       47.85      4.58 o
   3   2   7        5.07        9.66      1.99 o
   4   2   7        9.32       12.67      2.65 o
   5   2   7     1553.45     1623.81     39.50 o
   6   2   7     1047.56     1128.01     30.48 o
   7   2   7        4.01       12.61      4.10 o
   8   2   7       49.07       51.52      8.56 o
  -6   3   7       47.08       48.80     10.24 o
  -5   3   7        0.70       -0.39     18.00 o
  -4   3   7       32.10       42.97      7.46 o
  -3   3   7     1223.62     1201.43     46.46 o
  -2   3   7     1688.65     1734.59     52.76 o
  -1   3   7     1050.35      941.30     48.06 o
   0   3   7      705.02      667.20     19.49 o
   1   3   7      790.24      737.19     20.32 o
   2   3   7      160.08      154.65     16.28 o
   3   3   7     1730.45     1732.11     87.23 o
   4   3   7       86.35       75.64      7.33 o
   5   3   7       65.14       58.40      6.52 o
   6   3   7       86.44       97.77     18.41 o
   7   3   7        4.64       -4.26      4.26 o
   8   3   7       70.75       91.26     18.82 o
  -5   4   7        1.19       -6.70     10.44 o
  -4   4   7       17.19       22.21      4.32 o
  -3   4   7        8.70       23.59      3.72 o
  -2   4   7        3.62       10.03      4.34 o
  -1   4   7        5.49        6.66      2.26 o
   0   4   7      588.92      574.84     16.67 o
   1   4   7      639.68      596.20     16.82 o
   2   4   7      111.63      107.92      6.34 o
   3   4   7       55.88       59.93      5.48 o
   4   4   7      913.12      955.99     21.24 o
   5   4   7      265.11      267.79      8.48 o
   6   4   7     1409.09     1440.62     48.53 o
   7   4   7      641.26      642.08     21.85 o
   8   4   7      150.82      179.70     15.57 o
  -5   5   7       35.14       45.72      9.39 o
  -4   5   7      104.97      105.86     10.10 o
  -3   5   7      514.33      446.52     16.95 o
  -2   5   7      765.50      742.20     33.13 o
  -1   5   7      854.50      848.63     22.20 o
   0   5   7     1082.26     1096.29     22.59 o
   1   5   7     1255.84     1297.04     40.75 o
   2   5   7      249.73      228.67     16.76 o
   3   5   7      124.41      140.90      7.73 o
   4   5   7      110.76      114.99      8.27 o
   5   5   7        6.64        4.24      2.88 o
   6   5   7       25.39       36.01      6.30 o
   7   5   7       15.20       18.46      4.62 o
   8   5   7       14.21        4.91      5.18 o
  -4   6   7       98.81      105.80     29.23 o
  -3   6   7      201.98      184.82     10.93 o
  -2   6   7       17.37       19.34      3.63 o
  -1   6   7       43.89       47.83      4.69 o
   0   6   7       62.30       52.80      5.99 o
   1   6   7      407.00      413.86     14.18 o
   2   6   7      387.30      411.99     21.26 o
   3   6   7       84.13       95.25      8.61 o
   4   6   7       10.67        6.75      4.16 o
   5   6   7       13.16       10.21      3.35 o
   6   6   7      787.44      758.50     24.39 o
   7   6   7      341.59      330.91     13.72 o
   8   6   7      182.43      193.05     13.86 o
  -4   7   7      138.60      145.49     27.63 o
  -3   7   7      185.41      165.44     11.78 o
  -2   7   7      101.75       88.76      6.91 o
  -1   7   7      148.47      158.23      7.43 o
   0   7   7      184.07      186.29      7.49 o
   1   7   7       27.22       38.02      4.71 o
   2   7   7       96.49      100.89      6.13 o
   3   7   7        0.69        1.79      2.71 o
   4   7   7      614.43      660.84     23.74 o
   5   7   7       97.55       93.01     10.87 o
   6   7   7        3.81       -0.16      3.41 o
   7   7   7        0.51        4.38      6.47 o
   8   7   7       34.40       48.39     13.34 o
  -3   8   7      233.50      234.77     24.11 o
  -2   8   7       47.48       38.29      4.76 o
  -1   8   7      353.45      372.98     14.46 o
   0   8   7        2.85       11.28      3.95 o
   1   8   7       32.34       34.57      5.10 o
   2   8   7       32.17       29.94      3.73 o
   3   8   7      126.55      130.05      6.73 o
   4   8   7      210.18      227.92     10.46 o
   5   8   7       92.24       95.50      5.93 o
   6   8   7       14.45       45.96     11.70 o
   7   8   7        2.24        1.40      9.67 o
  -2   9   7       40.95       47.48     11.46 o
  -1   9   7       28.06       28.88      5.56 o
   0   9   7        4.72       -4.59      6.61 o
   1   9   7      163.77      171.21     13.81 o
   2   9   7       25.00       38.32      4.59 o
   3   9   7       53.95       40.21      6.15 o
   4   9   7      483.06      403.80     56.54 o
   5   9   7      414.43      437.01     32.53 o
  -1  10   7      229.02      207.87     19.55 o
   0  10   7      161.27      161.26     10.92 o
   1  10   7       57.36       76.73     11.46 o
   2  10   7        7.07        3.68      4.84 o
   3  10   7      241.89      213.97     29.30 o
   4  10   7       85.28       77.73     14.59 o
   5  10   7       50.40       82.96     15.14 o
   1  11   7       23.00       15.87      8.33 o
   2  11   7       34.81       31.28     10.06 o
   3  11   7        0.31        2.34      8.42 o
  -2  -9   8      310.53      310.74     48.20 o
  -1  -9   8       30.20       55.27     12.05 o
   0  -9   8        0.99       24.85      9.79 o
   1  -9   8      127.27      113.87     22.10 o
  -4  -8   8       33.72       42.65     24.96 o
  -3  -8   8        1.49        9.48     12.25 o
  -2  -8   8       26.13       29.85     14.41 o
  -1  -8   8      148.26      163.87     17.51 o
   0  -8   8        1.11       17.02     10.72 o
   1  -8   8      553.06      521.55     29.10 o
   2  -8   8       50.53       52.19      7.94 o
   3  -8   8       13.17        4.07      6.32 o
  -4  -7   8        7.37        7.06      8.85 o
  -3  -7   8      175.18      168.58     20.90 o
  -2  -7   8      148.23      125.39     13.58 o
  -1  -7   8      295.37      302.98     20.66 o
   0  -7   8       41.38       54.19     10.27 o
   1  -7   8        1.44       11.84      4.38 o
   2  -7   8        0.05        2.56      5.42 o
   3  -7   8        5.65        6.99      6.05 o
   4  -7   8      435.30      422.66     23.50 o
  -5  -6   8       32.09       42.46     10.86 o
  -4  -6   8      227.01      220.32     19.52 o
  -3  -6   8      340.10      338.97     22.64 o
  -2  -6   8      592.72      582.41     28.75 o
  -1  -6   8       88.40       82.00     10.48 o
   0  -6   8      433.58      446.81     40.26 o
   1  -6   8       87.50       75.28      6.31 o
   2  -6   8      441.23      462.22     16.67 o
   3  -6   8      114.88      119.59     10.18 o
   4  -6   8        8.45        7.52      8.34 o
   5  -6   8        0.12        3.36      6.35 o
  -5  -5   8        3.00       21.66      8.77 o
  -4  -5   8       11.61        4.94      7.09 o
  -3  -5   8      193.03      197.08     14.57 o
  -2  -5   8        2.51       -1.73      4.81 o
  -1  -5   8      477.31      451.20     14.53 o
   0  -5   8       84.41       95.11      6.93 o
   1  -5   8       14.70       23.85      4.43 o
   2  -5   8        2.84        1.97      4.09 o
   3  -5   8       15.84       17.75      5.07 o
   4  -5   8      408.97      389.20     21.31 o
   5  -5   8      763.32      791.73     66.65 o
   6  -5   8      288.90      252.64     24.50 o
  -6  -4   8       51.09       69.85     11.63 o
  -5  -4   8       75.28       84.07     11.12 o
  -4  -4   8       42.70       43.89      8.49 o
  -3  -4   8      471.06      472.50     24.01 o
  -2  -4   8      431.27      388.26     33.12 o
  -1  -4   8      784.89      726.43     18.84 o
   0  -4   8     1444.24     1460.14     39.76 o
   1  -4   8        0.33        1.00      3.92 o
   2  -4   8       58.22       68.37      5.53 o
   3  -4   8      950.78      935.62     39.42 o
   4  -4   8      352.06      364.40     32.45 o
   5  -4   8        2.44        8.76      5.71 o
   6  -4   8       29.19       39.50     12.14 o
  -6  -3   8       15.85       14.94      8.03 o
  -5  -3   8      193.01      167.16     17.86 o
  -4  -3   8       75.02       61.67      5.63 o
  -3  -3   8      143.43      124.89      6.92 o
  -2  -3   8      243.67      239.43     30.79 o
  -1  -3   8       50.87       36.14      4.49 o
   0  -3   8      818.76      778.87     20.18 o
   1  -3   8     1288.58     1396.48     35.39 o
   2  -3   8      218.91      226.51     21.63 o
   3  -3   8      515.43      520.71     33.43 o
   4  -3   8       23.15       26.77      4.13 o
   5  -3   8      261.45      238.70     12.62 o
   6  -3   8      447.75      445.91     22.18 o
   7  -3   8      202.82      185.59     15.10 o
  -6  -2   8      315.27      272.79     42.68 o
  -5  -2   8      266.48      237.16     12.72 o
  -4  -2   8        1.94        2.37      3.76 o
  -3  -2   8       28.39       29.92      4.39 o
  -2  -2   8       35.65       32.26      8.01 o
  -1  -2   8      219.27      212.55      7.19 o
   0  -2   8      507.53      526.01     25.78 o
   1  -2   8      873.96      897.06     35.27 o
   2  -2   8      221.00      239.18      7.73 o
   3  -2   8      722.41      730.70     20.25 o
   4  -2   8      823.44      774.33     33.44 o
   5  -2   8      315.00      309.26     13.26 o
   6  -2   8      325.33      293.82     17.13 o
   7  -2   8       20.80       39.48      8.04 o
  -6  -1   8       41.55       47.68      8.56 o
  -5  -1   8      412.97      431.98     19.91 o
  -4  -1   8       82.24       78.17     10.04 o
  -3  -1   8      590.03      563.48     17.45 o
  -2  -1   8     2054.35     2042.52     51.32 o
  -1  -1   8      234.67      251.37     20.39 o
   0  -1   8      281.67      312.83     13.03 o
   1  -1   8     2000.74     2259.08     71.99 o
   2  -1   8      799.64      815.95     18.81 o
   3  -1   8      658.52      670.15     15.37 o
   4  -1   8      319.23      328.00     14.52 o
   5  -1   8      162.22      122.84     12.50 o
   6  -1   8      379.76      366.69     17.74 o
   7  -1   8      103.23       89.28     14.58 o
  -6   0   8        1.10       15.01      6.54 o
  -5   0   8      393.90      395.20     20.02 o
  -4   0   8      585.69      676.16     24.28 o
  -3   0   8      137.33      141.80      7.27 o
  -2   0   8      184.62      181.02      8.62 o
  -1   0   8       48.95       41.52      3.28 o
   0   0   8      114.40      109.55      7.20 o
   1   0   8      541.89      550.03     19.18 o
   2   0   8        1.98        0.86      2.61 o
   3   0   8      278.49      261.93      6.89 o
   4   0   8     1919.88     1785.56     49.89 o
   5   0   8      509.97      543.45     23.70 o
   6   0   8      264.75      222.86      8.66 o
   7   0   8       57.81       66.41      8.57 o
   8   0   8       32.74       26.33      8.25 o
  -6   1   8        1.25        7.50      7.99 o
  -5   1   8       33.85       48.79      7.97 o
  -4   1   8      141.47      160.90     10.07 o
  -3   1   8      788.72      899.24     70.72 o
  -2   1   8      758.55      791.20     29.21 o
  -1   1   8     1633.92     1719.44     54.04 o
   0   1   8     1629.04     1661.07     48.94 o
   1   1   8      747.80      770.38     25.75 o
   2   1   8     1526.03     1578.83     93.66 o
   3   1   8      689.60      664.34     45.83 o
   4   1   8     1117.95     1016.00     25.32 o
   5   1   8      575.39      550.72     15.41 o
   6   1   8       19.82       14.27      4.79 o
   7   1   8      149.65      179.02     16.57 o
   8   1   8       11.38       19.26      7.39 o
  -6   2   8       31.01       23.64      8.53 o
  -5   2   8       39.37       34.80      6.27 o
  -4   2   8      230.29      226.36     11.57 o
  -3   2   8      509.58      535.18     24.57 o
  -2   2   8        5.06        0.92      4.10 o
  -1   2   8      139.70      147.01      8.56 o
   0   2   8      198.49      203.61     10.21 o
   1   2   8      180.15      184.52     13.95 o
   2   2   8       90.38       89.70      8.24 o
   3   2   8      160.90      159.68      8.52 o
   4   2   8      985.53      986.16     28.28 o
   5   2   8      620.72      553.68     18.22 o
   6   2   8      202.03      194.17      9.42 o
   7   2   8      128.54      123.84      7.49 o
   8   2   8        5.51       17.33     16.84 o
  -5   3   8      143.88      151.41     14.14 o
  -4   3   8       24.78       31.24      5.54 o
  -3   3   8        3.00        7.76      5.24 o
  -2   3   8       77.87       86.13      6.89 o
  -1   3   8      560.07      519.51     22.69 o
   0   3   8     1836.93     1890.01     58.86 o
   1   3   8        3.43       10.75      4.28 o
   2   3   8      158.83      161.17      7.42 o
   3   3   8      352.43      341.16     13.09 o
   4   3   8      417.07      436.52     35.75 o
   5   3   8      260.07      261.77     12.56 o
   6   3   8      405.13      402.42     14.30 o
   7   3   8       89.92       95.36      7.44 o
   8   3   8      301.67      331.53     24.20 o
  -5   4   8        6.50       -0.82      7.63 o
  -4   4   8       39.67       34.69      7.53 o
  -3   4   8      205.53      199.33     13.74 o
  -2   4   8      210.49      192.39     10.67 o
  -1   4   8      192.77      185.83     10.29 o
   0   4   8      289.88      269.57     11.52 o
   1   4   8     1598.86     1612.90     46.18 o
   2   4   8      511.61      467.59     65.57 o
   3   4   8     1305.43     1315.59     39.84 o
   4   4   8      286.83      280.82     12.63 o
   5   4   8       82.68       82.06      6.20 o
   6   4   8      249.83      227.48     11.13 o
   7   4   8       32.76       35.64      6.01 o
   8   4   8        6.26        0.01      5.05 o
  -5   5   8      266.73      311.34     29.73 o
  -4   5   8      418.49      415.77     32.68 o
  -3   5   8       79.20       66.60      5.49 o
  -2   5   8       31.77       34.07      5.33 o
  -1   5   8       28.27       33.00      5.01 o
   0   5   8       20.37       22.16      4.60 o
   1   5   8      451.33      464.20     19.26 o
   2   5   8       31.00       51.15      6.20 o
   3   5   8      642.80      666.47     22.53 o
   4   5   8       56.76       49.19      6.24 o
   5   5   8       32.54       40.33      6.34 o
   6   5   8       59.04       70.14      7.02 o
   7   5   8        3.23       -5.43      5.43 o
   8   5   8      120.43       87.21     14.32 o
  -4   6   8      128.17      126.31     18.03 o
  -3   6   8      234.01      219.96     21.49 o
  -2   6   8      176.45      185.05     10.52 o
  -1   6   8       11.50       20.47      5.21 o
   0   6   8       55.17       49.67      6.14 o
   1   6   8      438.81      429.65     16.72 o
   2   6   8      581.54      590.72     54.06 o
   3   6   8     1969.96     2263.86    123.95 o
   4   6   8      227.28      229.72     11.60 o
   5   6   8      406.22      427.27     18.76 o
   6   6   8       35.80       36.67      6.27 o
   7   6   8       24.40       35.78      7.09 o
   8   6   8        7.84       -2.58      7.30 o
  -3   7   8       36.83       55.36     13.28 o
  -2   7   8       87.95       98.49     25.02 o
  -1   7   8       39.61       39.79     10.06 o
   0   7   8       25.45       33.26      6.60 o
   1   7   8      147.90      158.71      9.56 o
   2   7   8        4.62       12.22      6.75 o
   3   7   8       10.70        7.57      5.58 o
   4   7   8      403.72      406.01     21.34 o
   5   7   8        2.11        6.30      8.98 o
   6   7   8       67.79       74.80     19.33 o
   7   7   8       36.75       57.00     12.43 o
  -2   8   8      271.92      303.99     25.60 o
  -1   8   8      168.87      175.01     23.10 o
   0   8   8       15.83       32.86      6.60 o
   1   8   8        2.12        1.95      4.71 o
   2   8   8      103.31       89.28     11.34 o
   3   8   8       69.85       72.45      7.53 o
   4   8   8      266.24      289.82     24.41 o
   5   8   8      123.09      136.43      9.81 o
   6   8   8       12.60        9.64      9.76 o
   7   8   8        1.20       14.35     10.31 o
  -1   9   8      122.83      106.70     13.18 o
   0   9   8        1.51        0.26      5.26 o
   1   9   8      131.54      138.77     10.88 o
   2   9   8      120.11      140.41     16.35 o
   3   9   8       59.50       72.63     11.16 o
   4   9   8        3.11       -2.82      4.54 o
   5   9   8        7.60       -3.65      9.27 o
   6   9   8       34.56       40.22     12.74 o
   0  10   8       56.88       62.45      7.95 o
   1  10   8       23.09       41.97      7.38 o
   2  10   8        8.15       15.21      5.64 o
   3  10   8       48.29       51.92     20.37 o
   4  10   8       27.32       59.00     14.10 o
   5  10   8        2.17        5.17      9.61 o
  -2  -8   9      282.14      291.75     24.95 o
  -1  -8   9       23.52       19.61      9.82 o
   0  -8   9      207.64      205.21     17.99 o
   1  -8   9       42.45       53.52     10.44 o
   2  -8   9        6.21       23.71     12.65 o
  -3  -7   9        3.55        0.05      7.44 o
  -2  -7   9       33.13       28.54      9.37 o
  -1  -7   9        2.60        0.92      9.55 o
   0  -7   9        8.59       22.75      8.08 o
   1  -7   9      559.07      515.03     28.28 o
   2  -7   9       45.76       48.10      6.99 o
   3  -7   9       85.80       79.43     15.32 o
  -4  -6   9        0.04       -4.08      9.82 o
  -3  -6   9       16.45        9.50      7.65 o
  -2  -6   9      229.12      231.33     27.24 o
  -1  -6   9      440.53      473.78     26.15 o
   0  -6   9       16.29       13.90      6.20 o
   1  -6   9      166.18      172.60     12.55 o
   2  -6   9      204.92      206.91     11.01 o
   3  -6   9        5.83       13.97      5.88 o
   4  -6   9      251.85      213.44     17.71 o
  -5  -5   9       24.55       30.35      9.65 o
  -4  -5   9      129.29      125.30     13.72 o
  -3  -5   9      102.21      100.68     12.21 o
  -2  -5   9        0.51        3.67      6.09 o
  -1  -5   9      429.23      344.66     24.02 o
   0  -5   9      172.57      145.07     10.10 o
   1  -5   9      357.30      386.09     19.21 o
   2  -5   9     1078.60     1081.17     38.14 o
   3  -5   9      192.55      200.23     11.73 o
   4  -5   9       27.70       33.50      6.85 o
   5  -5   9      199.14      179.40     19.88 o
  -5  -4   9       78.03       83.44     11.95 o
  -4  -4   9       61.84       68.74     10.00 o
  -3  -4   9       91.47       90.30     10.29 o
  -2  -4   9       22.49       27.29      4.33 o
  -1  -4   9      357.78      346.78     12.93 o
   0  -4   9      220.67      255.54     13.10 o
   1  -4   9        0.61        9.61      4.10 o
   2  -4   9       39.29       45.27      5.31 o
   3  -4   9       66.76       68.82      6.25 o
   4  -4   9      102.72      101.29      8.90 o
   5  -4   9      236.45      246.49     35.54 o
   6  -4   9        5.36        8.02      6.32 o
  -5  -3   9        0.37       14.11      7.99 o
  -4  -3   9       72.44       87.66     11.81 o
  -3  -3   9      543.33      504.95     24.60 o
  -2  -3   9      289.40      268.07     14.75 o
  -1  -3   9      148.93      122.12      8.06 o
   0  -3   9      150.94      158.52      7.84 o
   1  -3   9      570.26      575.08     18.26 o
   2  -3   9     1601.39     1778.03     97.37 o
   3  -3   9     1249.59     1292.94     35.67 o
   4  -3   9      176.14      162.03     18.85 o
   5  -3   9      148.49      143.36     10.46 o
   6  -3   9      102.38       89.42     12.22 o
  -5  -2   9      100.90      213.33     98.70 o
  -4  -2   9      255.61      235.03     12.19 o
  -3  -2   9        0.43        5.29      4.68 o
  -2  -2   9       31.24       31.91      8.30 o
  -1  -2   9      162.22      146.22     21.79 o
   0  -2   9     1189.82     1175.18     63.25 o
   1  -2   9      103.13      117.10     15.28 o
   2  -2   9       39.62       31.42      7.08 o
   3  -2   9       51.65       60.90      4.80 o
   4  -2   9       25.99       31.31      4.44 o
   5  -2   9      299.04      250.93     23.85 o
   6  -2   9       67.83       64.12      9.96 o
   7  -2   9       11.81        8.06      6.95 o
  -5  -1   9        1.41       -1.49      4.94 o
  -4  -1   9       65.20       60.12      6.68 o
  -3  -1   9      361.69      311.78     25.66 o
  -2  -1   9      317.98      293.98     23.02 o
  -1  -1   9      721.27      717.02     56.96 o
   0  -1   9      156.07      144.67      9.11 o
   1  -1   9      383.70      444.11     36.27 o
   2  -1   9       68.57       81.62      7.81 o
   3  -1   9     1309.15     1275.24     33.14 o
   4  -1   9      921.88      872.54     85.86 o
   5  -1   9       12.22       14.98      5.11 o
   6  -1   9      147.33      136.37     30.29 o
   7  -1   9      147.52      136.69     11.41 o
  -5   0   9       46.48       48.09      9.16 o
  -4   0   9       78.39       84.54      7.31 o
  -3   0   9       31.38       34.44      5.33 o
  -2   0   9       79.49       86.09     13.10 o
  -1   0   9      282.16      301.20     34.44 o
   0   0   9     1855.80     2019.58    141.99 o
   1   0   9     2283.75     2334.49     75.18 o
   2   0   9       83.96       76.05      6.91 o
   3   0   9       59.82       49.42      6.45 o
   4   0   9       20.51       24.77      3.23 o
   5   0   9      234.93      202.44     12.22 o
   6   0   9      390.56      347.78     22.98 o
   7   0   9      215.60      238.00     14.90 o
  -5   1   9       71.81       66.95      9.29 o
  -4   1   9       77.84       72.25      8.33 o
  -3   1   9       63.89       61.88      7.54 o
  -2   1   9      550.52      588.42     24.65 o
  -1   1   9     1069.78     1141.84     40.79 o
   0   1   9        5.09        4.16      4.92 o
   1   1   9      538.39      504.42     19.63 o
   2   1   9      206.24      205.83     11.80 o
   3   1   9      300.46      330.42     30.95 o
   4   1   9      186.33      165.03      9.44 o
   5   1   9      172.29      146.29      8.52 o
   6   1   9      140.32      141.44     20.13 o
   7   1   9      251.84      247.55     32.36 o
  -5   2   9        4.65       13.15      7.32 o
  -4   2   9       69.11      100.77     16.81 o
  -3   2   9        7.86       21.54      9.20 o
  -2   2   9       28.83       47.01      8.12 o
  -1   2   9       16.95       27.82      5.78 o
   0   2   9      500.30      533.91     21.02 o
   1   2   9     1913.76     1900.35     82.29 o
   2   2   9     3568.80     3388.89    213.54 o
   3   2   9      209.13      178.50     11.22 o
   4   2   9       92.28       76.82      7.09 o
   5   2   9       15.65       32.15      7.80 o
   6   2   9      357.18      339.44     15.32 o
   7   2   9      416.97      365.95     60.60 o
   8   2   9      138.62      160.08     18.54 o
  -5   3   9       82.92       72.65     14.44 o
  -4   3   9      500.11      462.80     24.29 o
  -3   3   9       13.70        9.02      5.70 o
  -2   3   9       26.65       24.87      6.52 o
  -1   3   9      422.82      448.87     19.75 o
   0   3   9      686.06      740.58     27.64 o
   1   3   9        8.82       13.14      5.05 o
   2   3   9        4.52       12.24      4.76 o
   3   3   9       50.76       45.42      5.77 o
   4   3   9       56.07       62.82     12.52 o
   5   3   9      387.04      382.90     17.02 o
   6   3   9       10.14       -0.03      4.81 o
   7   3   9      115.75      102.66     11.98 o
  -4   4   9      110.39       86.64      8.73 o
  -3   4   9      354.46      370.59     24.58 o
  -2   4   9       12.42       21.88     15.37 o
  -1   4   9      122.97      105.39      8.36 o
   0   4   9       43.61       38.30     10.55 o
   1   4   9      275.06      311.91     24.73 o
   2   4   9     1265.87     1252.90    111.44 o
   3   4   9      491.49      462.46     25.47 o
   4   4   9      217.47      221.10     18.00 o
   5   4   9        4.72        7.48      5.47 o
   6   4   9       50.87       57.94      7.72 o
   7   4   9      195.50      211.25     13.57 o
   8   4   9      226.47      207.11     22.59 o
  -4   5   9        9.08       19.09     10.61 o
  -3   5   9        7.00       11.25     14.77 o
  -2   5   9       61.51       43.94      6.79 o
  -1   5   9      118.21      125.00      8.99 o
   0   5   9      788.07      716.13     40.07 o
   1   5   9       36.22       46.29      6.37 o
   2   5   9        2.62       -1.70      4.51 o
   3   5   9       93.72      101.15      8.48 o
   4   5   9        5.48       10.95     10.41 o
   5   5   9      703.55      705.59     28.34 o
   6   5   9      316.88      328.86     18.08 o
   7   5   9       34.20       50.67      8.29 o
  -3   6   9      255.20      203.68     46.02 o
  -2   6   9      340.65      352.78     17.06 o
  -1   6   9      388.70      379.61     17.65 o
   0   6   9      335.72      320.16     15.17 o
   1   6   9      231.41      217.28     21.98 o
   2   6   9        8.67        4.25      5.09 o
   3   6   9      211.65      228.93     19.27 o
   4   6   9       11.03       13.38      7.04 o
   5   6   9        0.44       -1.67      5.06 o
   6   6   9       33.08       38.38     17.63 o
   7   6   9        5.08        1.84      5.72 o
  -3   7   9       46.30       83.29     16.48 o
  -2   7   9       47.73       45.26      7.05 o
  -1   7   9       57.17       48.84      9.24 o
   0   7   9      144.90      153.63     12.10 o
   1   7   9      283.35      283.69     14.62 o
   2   7   9      200.30      204.26     12.05 o
   3   7   9      106.55       87.49      9.09 o
   4   7   9       18.90       23.56      9.41 o
   5   7   9      201.32      215.25     13.82 o
   6   7   9      307.58      327.88     18.92 o
   7   7   9      330.51      361.04     31.64 o
  -2   8   9       17.82       12.22      9.94 o
  -1   8   9      120.94      117.09     18.22 o
   0   8   9      188.16      203.15     12.88 o
   1   8   9      326.71      343.82     17.86 o
   2   8   9      270.88      304.43     16.37 o
   3   8   9       81.04       69.04      9.06 o
   4   8   9       20.04       15.33      6.11 o
   5   8   9        0.82        1.38      5.21 o
   6   8   9       10.48        6.13      6.03 o
  -1   9   9        0.34        4.50      5.93 o
   0   9   9      109.05      104.25      9.83 o
   1   9   9      132.98      124.18     10.48 o
   2   9   9       80.64       81.04      8.72 o
   3   9   9       57.83       63.15      7.74 o
   4   9   9       15.25        6.12      5.30 o
   5   9   9        2.76       -1.95      9.82 o
   1  10   9        0.59       -1.43     11.70 o
   2  10   9       17.19       21.88      6.84 o
   3  10   9        0.15        2.67      6.16 o
   4  10   9       15.69       31.40     12.77 o
  -2  -7  10       10.59       29.46      9.98 o
  -1  -7  10       18.45       12.46      8.35 o
   0  -7  10      398.47      354.80     24.16 o
   1  -7  10      175.78      152.06     22.24 o
   2  -7  10        6.57        1.67     11.03 o
  -3  -6  10       40.26       22.58      9.33 o
  -2  -6  10      276.67      215.40     33.62 o
  -1  -6  10       74.99       95.93     12.43 o
   0  -6  10       59.74       56.25      6.79 o
   1  -6  10       16.57       17.71      6.08 o
   2  -6  10      167.01      178.04     22.19 o
   3  -6  10      353.93      341.50     18.69 o
  -4  -5  10       80.29       68.38     12.54 o
  -3  -5  10       93.34       83.56     19.65 o
  -2  -5  10        4.71       12.23      6.76 o
  -1  -5  10      257.01      233.06     27.24 o
   0  -5  10        9.83       34.94      5.74 o
   1  -5  10      937.32      968.38     34.27 o
   2  -5  10      167.70      155.52     10.18 o
   3  -5  10       10.16        8.44      7.39 o
   4  -5  10       21.25       23.54     18.74 o
  -4  -4  10       44.52       42.69      9.43 o
  -3  -4  10      143.82      134.02     13.11 o
  -2  -4  10      334.12      251.45     17.87 o
  -1  -4  10      264.83      223.42      9.97 o
   0  -4  10      230.83      200.93      9.92 o
   1  -4  10        2.73        1.59      8.12 o
   2  -4  10       22.16       43.86      6.07 o
   3  -4  10       28.45       40.73      7.61 o
   4  -4  10      612.42      578.73     57.19 o
   5  -4  10      453.49      439.89     59.66 o
  -5  -3  10       24.64       13.89     12.65 o
  -4  -3  10      175.10      119.71     21.95 o
  -3  -3  10      292.66      253.69     15.95 o
  -2  -3  10      494.82      468.34     32.22 o
  -1  -3  10      396.58      365.18     36.65 o
   0  -3  10      146.83      158.73     22.18 o
   1  -3  10        2.45        0.10      9.82 o
   2  -3  10      317.62      337.10     28.54 o
   3  -3  10      453.45      417.23     18.27 o
   4  -3  10        2.74        7.23      3.96 o
   5  -3  10        0.06        3.10      9.18 o
   6  -3  10        5.32       -1.64      9.48 o
  -5  -2  10        2.25        5.02     12.04 o
  -4  -2  10        4.11        6.27      4.68 o
  -3  -2  10      186.25      146.13     18.16 o
  -2  -2  10        2.68       -0.44      3.66 o
  -1  -2  10      427.03      435.33     20.98 o
   0  -2  10     1137.18     1237.76     46.50 o
   1  -2  10       15.83       16.62      6.00 o
   2  -2  10      328.55      316.66     21.92 o
   3  -2  10        0.03        4.73      3.83 o
   4  -2  10      604.49      537.12     33.98 o
   5  -2  10      899.79      762.67     93.42 o
   6  -2  10      464.77      501.36     36.69 o
  -5  -1  10       25.88       32.74     14.59 o
  -4  -1  10        0.78        0.09     10.59 o
  -3  -1  10      202.31      192.97     36.65 o
  -2  -1  10      683.05      719.28     53.43 o
  -1  -1  10      201.58      234.36     13.57 o
   0  -1  10      900.98     1027.24     39.98 o
   1  -1  10        3.93       -3.42      6.98 o
   2  -1  10       26.40       21.67      6.55 o
   3  -1  10      579.12      582.52     25.97 o
   4  -1  10       63.43       60.65      9.91 o
   5  -1  10       72.96       60.89      6.51 o
   6  -1  10        9.67      -10.03     10.03 o
   7  -1  10       30.18       36.57     12.37 o
  -5   0  10       27.32       31.03      9.06 o
  -4   0  10        6.94       12.53      7.11 o
  -3   0  10      154.06      169.72     39.90 o
  -2   0  10       76.11       92.22     21.75 o
  -1   0  10        0.42       -0.07      5.22 o
   0   0  10      528.77      568.45     24.49 o
   1   0  10      948.72     1023.29     38.29 o
   2   0  10      267.14      282.56     17.13 o
   3   0  10      194.26      198.22     12.35 o
   4   0  10       47.26       41.32      6.66 o
   5   0  10      394.51      332.96     20.09 o
   6   0  10      896.76      783.55    115.53 o
   7   0  10      125.96      114.72     16.14 o
  -5   1  10      144.15      139.19     13.93 o
  -4   1  10      135.56      143.80     16.63 o
  -3   1  10        0.07       -0.58      6.30 o
  -2   1  10       35.24       63.90      8.70 o
  -1   1  10       48.92       54.35      8.15 o
   0   1  10     1113.07     1287.34    108.69 o
   1   1  10        8.52       16.99     10.70 o
   2   1  10       94.04      117.09      9.24 o
   3   1  10      725.90      716.67     72.36 o
   4   1  10      478.30      451.68     26.93 o
   5   1  10      200.20      170.97     20.34 o
   6   1  10       38.35       57.18      9.94 o
   7   1  10       23.38       26.08     10.24 o
  -4   2  10      334.28      348.86     23.09 o
  -3   2  10      258.00      277.50     18.16 o
  -2   2  10      486.56      496.46     24.52 o
  -1   2  10      433.34      425.15     23.06 o
   0   2  10       39.86       48.72      7.37 o
   1   2  10      646.17      680.91     27.40 o
   2   2  10       20.92       22.70      5.53 o
   3   2  10      656.49      647.02     37.09 o
   4   2  10      641.93      581.18     85.36 o
   5   2  10       47.89       42.73      9.21 o
   6   2  10      179.29      159.45     13.48 o
   7   2  10      100.68       92.11     13.50 o
  -4   3  10      124.66      154.41     19.01 o
  -3   3  10       23.34       26.52      7.95 o
  -2   3  10        0.34       -7.14      7.54 o
  -1   3  10       20.53       19.86      6.54 o
   0   3  10       18.78       12.58      9.51 o
   1   3  10       64.83       51.63      7.34 o
   2   3  10      173.07      157.92     14.55 o
   3   3  10      784.06      776.18    108.13 o
   4   3  10     1561.17     1495.02    119.59 o
   5   3  10      432.90      413.61     49.40 o
   6   3  10      196.29      185.95     21.04 o
   7   3  10       15.23       12.16      6.39 o
  -4   4  10      101.61      116.46     17.30 o
  -3   4  10      193.14      184.06     13.08 o
  -2   4  10      541.35      508.11     40.49 o
  -1   4  10      878.85      883.23     36.22 o
   0   4  10      133.23      131.37     13.86 o
   1   4  10        9.28       11.82      6.98 o
   2   4  10      135.94      133.39      9.91 o
   3   4  10      250.03      232.30     14.82 o
   4   4  10       11.58       32.22      7.93 o
   5   4  10      447.24      436.38     21.56 o
   6   4  10       64.16       46.21      8.13 o
   7   4  10      122.23      125.19     11.57 o
  -3   5  10       31.44       30.81     10.00 o
  -2   5  10       24.21       17.00      6.42 o
  -1   5  10        8.39       38.58     21.95 o
   0   5  10      161.37      166.21     11.52 o
   1   5  10       64.89       54.86     11.40 o
   2   5  10      171.63      179.26     16.34 o
   3   5  10       64.76       69.39     18.10 o
   4   5  10      184.61      177.30     11.94 o
   5   5  10      444.67      405.20     20.31 o
   6   5  10      374.95      387.65     21.49 o
   7   5  10       19.55       19.46      7.26 o
  -3   6  10        3.90       -0.40      7.90 o
  -2   6  10        7.93        2.86      9.27 o
  -1   6  10       34.72       33.76      7.12 o
   0   6  10      632.24      605.64     25.68 o
   1   6  10        0.49        6.42      5.29 o
   2   6  10      275.48      303.74     16.32 o
   3   6  10       10.72       21.46      6.56 o
   4   6  10       43.42       55.79      8.09 o
   5   6  10      121.07      117.00     10.70 o
   6   6  10       31.04       52.38      8.98 o
   7   6  10       42.05       51.80     22.59 o
  -2   7  10       44.42       53.83      8.94 o
  -1   7  10        9.93       10.65      8.30 o
   0   7  10      139.20      144.35     11.27 o
   1   7  10      178.24      168.31     12.61 o
   2   7  10      316.98      316.10     17.00 o
   3   7  10      167.50      186.75     12.90 o
   4   7  10      314.11      362.74     43.41 o
   5   7  10        1.31        0.80     11.54 o
   6   7  10       52.73       66.37     12.55 o
  -1   8  10       73.52       87.62     10.49 o
   0   8  10        1.95       -5.98      8.36 o
   1   8  10        4.58       -2.97      5.67 o
   2   8  10        1.75       -0.75     11.63 o
   3   8  10      354.10      324.86     18.37 o
   4   8  10       44.90       68.75      9.30 o
   5   8  10       12.85       31.03      7.60 o
   6   8  10       32.38       48.81     13.56 o
   1   9  10       38.01       35.79      7.88 o
   2   9  10      109.57      119.93     18.38 o
   3   9  10      255.04      286.44     18.06 o
   4   9  10      144.50      143.74     28.86 o
  -2  -6  11       10.57       -3.25     12.89 o
  -1  -6  11        5.00        8.75     12.98 o
   0  -6  11       87.81       84.66     19.97 o
   1  -6  11       68.69       53.76     14.03 o
   2  -6  11       50.45       59.12     11.09 o
  -3  -5  11      186.93      182.06     29.82 o
  -2  -5  11      404.90      382.81     40.67 o
  -1  -5  11       72.78      104.54     21.80 o
   0  -5  11       37.57       36.68      7.20 o
   1  -5  11      133.29      144.45     20.50 o
   2  -5  11       43.04       41.24      9.04 o
   3  -5  11      287.98      257.21     17.46 o
  -3  -4  11        3.76       14.01     14.59 o
  -2  -4  11       82.03       77.79     19.06 o
  -1  -4  11        7.06       15.20     13.44 o
   0  -4  11       81.68       86.19     11.02 o
   1  -4  11      538.91      486.03     40.79 o
   2  -4  11      158.29      159.33     21.07 o
   3  -4  11      104.64       87.35     12.49 o
   4  -4  11      406.70      418.35     30.70 o
  -4  -3  11        3.38        6.44     13.68 o
  -3  -3  11        3.41        4.62     13.34 o
  -2  -3  11      138.93      122.35     26.98 o
  -1  -3  11      476.07      557.48     27.45 o
   0  -3  11       38.88       59.87      9.01 o
   1  -3  11      156.57      157.09     22.75 o
   2  -3  11      204.24      216.10     17.06 o
   3  -3  11       55.50       52.50     13.25 o
   4  -3  11      389.15      339.16     28.48 o
   5  -3  11       70.82       68.85     13.59 o
  -4  -2  11      120.74      159.50     26.81 o
  -3  -2  11      213.42      214.85     42.53 o
  -2  -2  11       17.14       20.28      9.73 o
  -1  -2  11      140.84      131.11     24.71 o
   0  -2  11      185.90      189.77     13.99 o
   1  -2  11      466.92      511.89     47.59 o
   2  -2  11      991.13     1131.04     51.24 o
   3  -2  11      353.43      351.55     21.12 o
   4  -2  11       12.37       22.06      7.49 o
   5  -2  11      216.14      193.76     20.40 o
   6  -2  11       19.78       -0.27      9.21 o
  -4  -1  11       74.27       95.19     42.53 o
  -3  -1  11      100.23      124.79     21.34 o
  -2  -1  11        5.93        3.65      5.80 o
  -1  -1  11      439.54      445.35     23.61 o
   0  -1  11       69.66       75.42      9.37 o
   1  -1  11        0.68        4.89      5.98 o
   2  -1  11      144.67      164.61     13.43 o
   3  -1  11      173.79      182.78     36.66 o
   4  -1  11      412.98      387.56     35.61 o
   5  -1  11      141.76      111.31     10.76 o
   6  -1  11        9.04        8.82      9.73 o
  -4   0  11      288.86      268.35     40.64 o
  -3   0  11      266.22      294.12     45.72 o
  -2   0  11      292.42      300.89     31.84 o
  -1   0  11        5.97        2.62      5.67 o
   0   0  11      579.64      661.25     31.33 o
   1   0  11        8.92       15.14      6.61 o
   2   0  11      997.42     1054.82     46.32 o
   3   0  11     1134.62     1153.54     49.79 o
   4   0  11      121.29       94.61      9.54 o
   5   0  11       46.45       54.02     17.57 o
   6   0  11        4.77        1.82      8.09 o
  -4   1  11        2.51       -0.21      6.94 o
  -3   1  11       21.57       21.70     12.71 o
  -2   1  11       28.22       44.87      9.65 o
  -1   1  11       69.46       91.45     19.36 o
   0   1  11      590.26      673.62     32.03 o
   1   1  11      116.01      108.43     10.40 o
   2   1  11        1.70        0.52      9.51 o
   3   1  11      133.82      137.34     11.40 o
   4   1  11      200.63      199.28     26.92 o
   5   1  11      331.28      274.89     16.11 o
   6   1  11      256.95      229.69     25.41 o
  -4   2  11       19.04       18.17      8.47 o
  -3   2  11      114.58      127.54     13.70 o
  -2   2  11      649.22      697.97     34.73 o
  -1   2  11      179.05      191.00     22.43 o
   0   2  11       60.75       51.45      8.57 o
   1   2  11       17.46       32.88      7.58 o
   2   2  11      529.37      541.94     43.71 o
   3   2  11      106.31       96.31      9.17 o
   4   2  11      297.90      238.98     14.52 o
   5   2  11        0.17       -3.65     12.22 o
   6   2  11      100.99       94.62      9.82 o
   7   2  11       57.79       53.05     14.71 o
  -3   3  11       27.87       19.54      8.31 o
  -2   3  11        8.19        0.76      6.39 o
  -1   3  11      139.71      152.93     13.15 o
   0   3  11      463.17      503.35     23.98 o
   1   3  11      927.03      938.00    128.51 o
   2   3  11      175.29      170.89     11.70 o
   3   3  11        0.56        2.81      5.12 o
   4   3  11       98.82       97.02      9.90 o
   5   3  11      251.17      225.32     15.35 o
   6   3  11      324.07      298.56     20.32 o
   7   3  11      163.14      149.26     12.61 o
  -3   4  11        4.96        7.52      7.18 o
  -2   4  11       30.46       41.52      8.78 o
  -1   4  11      305.09      296.23     18.05 o
   0   4  11       50.16       53.43      8.39 o
   1   4  11       26.55       24.04     13.88 o
   2   4  11       15.24       11.09      5.95 o
   3   4  11       55.91       67.93     15.26 o
   4   4  11      479.04      491.57     55.08 o
   5   4  11        2.35        2.89      5.94 o
   6   4  11      362.22      358.82     20.45 o
   7   4  11       38.86       46.61      9.14 o
  -2   5  11        1.22        7.27     10.69 o
  -1   5  11       20.92       34.99      7.53 o
   0   5  11      327.27      311.07     20.53 o
   1   5  11      606.46      636.04     80.77 o
   2   5  11      704.34      722.72     37.59 o
   3   5  11      189.00      216.64     17.46 o
   4   5  11        8.06        7.49      6.04 o
   5   5  11        1.09       -0.17      5.78 o
   6   5  11        2.27        4.19      5.98 o
  -2   6  11       45.84       51.03      8.41 o
  -1   6  11      111.37      105.46     10.51 o
   0   6  11        2.25        1.78      9.70 o
   1   6  11       12.56       11.45      6.15 o
   2   6  11        1.36       -4.07      6.18 o
   3   6  11        1.37       10.77     12.46 o
   4   6  11      101.28      133.80     12.50 o
   5   6  11      122.80      132.21     19.32 o
   6   6  11       20.88       17.44      7.48 o
  -1   7  11      111.39      104.86     11.04 o
   0   7  11        0.28       -5.30      6.09 o
   1   7  11        8.37       10.65      6.60 o
   2   7  11      394.26      388.25     21.86 o
   3   7  11       55.35       66.87     16.54 o
   4   7  11       22.85       11.44      9.77 o
   5   7  11        0.12        5.33      6.78 o
   0   8  11      118.18      117.41     12.11 o
   1   8  11       57.54       54.87      9.29 o
   2   8  11       57.60       50.94     15.67 o
   3   8  11        0.01        4.06      6.38 o
   4   8  11        1.77       -3.82      6.70 o
   5   8  11      188.17      211.11     18.35 o
  -1  -5  12       23.98        5.84     14.17 o
   0  -5  12        2.09       -2.71     12.16 o
   1  -5  12      166.40      157.62     46.13 o
   2  -5  12       46.78       28.55     15.72 o
  -2  -4  12       15.37       19.09     16.11 o
  -1  -4  12        8.14       -6.51      6.51 o
   0  -4  12      696.17      629.19     58.96 o
   1  -4  12      248.36      291.64     20.72 o
   2  -4  12      199.00      211.17     18.02 o
   3  -4  12        1.86       -3.78      7.52 o
  -2  -3  12      128.87      101.42     17.49 o
  -1  -3  12       65.73       65.59     10.93 o
   0  -3  12       30.67       40.89      8.94 o
   1  -3  12       35.68       47.73     14.17 o
   2  -3  12       22.61       52.16     20.79 o
   3  -3  12      381.24      372.93     37.85 o
   4  -3  12      237.20      208.93     18.71 o
  -3  -2  12      156.78      175.86     28.51 o
  -2  -2  12       19.66       25.81      8.46 o
  -1  -2  12      193.53      214.98     28.53 o
   0  -2  12        8.04        5.78      8.56 o
   1  -2  12      502.79      514.11     59.92 o
   2  -2  12      536.92      561.33     31.34 o
   3  -2  12       11.93       11.59      8.61 o
   4  -2  12       17.82       28.17      8.17 o
   5  -2  12       17.39       17.78     12.68 o
  -3  -1  12       10.11       22.59      8.85 o
  -2  -1  12       77.86       60.09     19.94 o
  -1  -1  12      489.93      558.00     43.94 o
   0  -1  12       60.57       98.04     28.12 o
   1  -1  12       47.80       43.47      8.42 o
   2  -1  12       44.81       49.32      9.82 o
   3  -1  12       62.04       60.31     11.59 o
   4  -1  12      499.55      459.62     36.39 o
   5  -1  12      506.25      376.52     61.10 o
  -3   0  12      343.26      332.57     72.09 o
  -2   0  12      196.02      204.04     28.51 o
  -1   0  12      489.14      556.49     31.05 o
   0   0  12       36.15       46.41      9.33 o
   1   0  12       11.67       10.97      7.07 o
   2   0  12      323.37      317.52     32.77 o
   3   0  12      178.79      174.37     15.32 o
   4   0  12       11.90       -0.35      6.35 o
   5   0  12        6.91        5.45      6.23 o
   6   0  12      112.80      110.68     16.66 o
  -3   1  12       28.60       42.41     19.71 o
  -2   1  12       64.94       66.60     10.41 o
  -1   1  12      343.83      371.37     23.62 o
   0   1  12      573.08      658.90     33.20 o
   1   1  12       50.44       49.99      9.35 o
   2   1  12      118.00      102.86     11.06 o
   3   1  12       46.11       41.99      8.68 o
   4   1  12      154.58      152.72     13.14 o
   5   1  12      645.47      571.98     67.94 o
   6   1  12      302.79      247.17     29.50 o
  -3   2  12       15.76       17.78      9.89 o
  -2   2  12       13.05       24.66      8.46 o
  -1   2  12      408.00      408.61     24.66 o
   0   2  12       89.92      107.49     12.06 o
   1   2  12      112.50       98.45     12.10 o
   2   2  12       17.46       16.53      6.84 o
   3   2  12      393.76      373.20     36.86 o
   4   2  12      129.44      112.32     36.69 o
   5   2  12        1.69        1.32      5.98 o
   6   2  12        0.17       -6.79      6.79 o
  -2   3  12       68.34       70.64     11.53 o
  -1   3  12        3.74       -5.37     11.89 o
   0   3  12      767.01      850.64     39.82 o
   1   3  12      155.11      147.68     16.83 o
   2   3  12      255.41      243.57     19.90 o
   3   3  12      102.08       85.98      9.74 o
   4   3  12        1.06       -6.64      6.64 o
   5   3  12       58.96       46.34      8.83 o
   6   3  12      169.04      157.20     14.64 o
  -2   4  12        6.67        1.71      7.14 o
  -1   4  12        3.61       12.50     10.00 o
   0   4  12       33.53       45.34      8.80 o
   1   4  12       26.69       36.36      8.28 o
   2   4  12       45.34       54.57      8.80 o
   3   4  12      236.89      240.10     16.24 o
   4   4  12      130.69      136.58     12.12 o
   5   4  12      268.94      272.84     23.79 o
   6   4  12       97.44       89.95     11.51 o
  -1   5  12      139.69      141.91     16.55 o
   0   5  12       14.01       17.67      9.07 o
   1   5  12       36.87       26.22     14.68 o
   2   5  12      184.05      179.43     13.97 o
   3   5  12       24.04       20.90     18.85 o
   4   5  12      179.63      182.95     13.99 o
   5   5  12        7.27       13.97      7.16 o
   6   5  12      275.31      235.03     17.83 o
  -1   6  12       48.04       41.03      9.25 o
   0   6  12        4.89        6.77      6.70 o
   1   6  12        3.16       -6.54      6.54 o
   2   6  12        1.74        2.19      6.51 o
   3   6  12      137.36      130.26     12.76 o
   4   6  12      300.78      301.33     31.74 o
   5   6  12      255.20      261.78     28.21 o
   0   7  12      125.11      146.63     18.50 o
   1   7  12        0.39        3.95      6.70 o
   2   7  12       19.59        7.69      6.45 o
   3   7  12       16.57       38.39     14.86 o
   4   7  12       48.29       62.66     18.13 o
  -1  -3  13       77.20       50.93      9.81 o
   0  -3  13       94.92      129.20     54.28 o
   1  -3  13      125.96      115.27     16.75 o
   2  -3  13       29.49       36.59     15.09 o
   3  -3  13      444.30      475.21     34.14 o
  -1  -2  13       64.32       70.66     17.27 o
   0  -2  13       30.57       27.39      8.76 o
   1  -2  13       21.52        2.82      7.21 o
   2  -2  13       55.51       58.10     10.17 o
   3  -2  13      280.67      276.45     23.50 o
   4  -2  13       87.92       52.05     11.41 o
  -2  -1  13       52.21       44.07     16.17 o
  -1  -1  13       29.60       36.48      9.40 o
   0  -1  13       70.84       72.26     11.06 o
   1  -1  13      609.54      681.91     36.18 o
   2  -1  13      160.10      162.61     18.74 o
   3  -1  13       64.69       57.51     11.41 o
   4  -1  13      319.73      260.55     30.02 o
  -2   0  13       69.52       60.86     11.09 o
  -1   0  13      111.06      122.49     22.43 o
   0   0  13       52.83       63.66     10.33 o
   1   0  13       61.73       67.35     16.95 o
   2   0  13      175.87      194.03     21.31 o
   3   0  13       93.24       91.26     11.96 o
   4   0  13      174.76      141.50     15.00 o
   5   0  13      139.12       85.68     17.51 o
  -2   1  13       74.44       85.72     12.56 o
  -1   1  13      268.45      267.65     19.85 o
   0   1  13       12.34       19.34      8.46 o
   1   1  13      396.04      452.75     28.64 o
   2   1  13      566.18      606.76     34.69 o
   3   1  13      235.34      200.42     16.96 o
   4   1  13       31.24       39.96      9.40 o
   5   1  13       60.35       49.04      9.85 o
  -2   2  13        4.02       -7.23     11.86 o
  -1   2  13      167.19      170.92     16.03 o
   0   2  13       19.64       23.25     11.78 o
   1   2  13        1.31        8.26     12.87 o
   2   2  13      129.97      145.13     13.71 o
   3   2  13       92.15      105.52     12.02 o
   4   2  13      252.81      202.56     21.48 o
   5   2  13      188.17      168.55     15.32 o
  -1   3  13       24.55       33.93      9.92 o
   0   3  13        0.65       -3.78      7.24 o
   1   3  13       71.13       76.40     11.26 o
   2   3  13      196.70      226.51     16.48 o
   3   3  13      517.45      489.92     78.55 o
   4   3  13      119.14       90.43     13.98 o
   5   3  13       50.42       61.54     23.91 o
  -1   4  13       83.49       70.51     11.39 o
   0   4  13      153.76      171.33     15.39 o
   1   4  13       98.57      110.30     19.90 o
   2   4  13       95.07      113.46     18.83 o
   3   4  13        9.61       16.62      7.63 o
   4   4  13      191.89      157.27     13.46 o
   5   4  13       69.01       79.18     11.41 o
   0   5  13        6.78        8.84      9.15 o
   1   5  13        5.10       12.68      7.44 o
   2   5  13        4.27       11.36      7.16 o
   3   5  13       89.47       98.62     14.26 o
   4   5  13      106.91       97.72     12.23 o
   1   6  13      333.36      322.91     22.45 o
   2   6  13      110.66      116.75     19.53 o
   3   6  13       19.83       19.98      8.25 o
   1  -1  14      252.05      262.64     21.39 o
   2  -1  14      140.26      171.75     30.31 o
   0   0  14        3.18       25.19      9.23 o
   1   0  14       63.26       64.21     20.44 o
   2   0  14        0.57       -4.98      9.01 o
   3   0  14      398.64      427.31     28.05 o
   0   1  14       14.57       22.81     11.63 o
   1   1  14      213.56      223.80     21.52 o
   2   1  14      303.25      313.03     23.96 o
   3   1  14        9.30       14.31     14.32 o
   0   2  14       81.24      102.70     15.31 o
   1   2  14       44.85       31.92      9.83 o
   2   2  14       11.14        6.49      8.09 o
   3   2  14       29.16       18.63     10.79 o
   1   3  14       10.47       14.60      8.37 o
   2   3  14       49.62       70.07     17.05 o
   3   3  14       59.66       59.01     10.66 o
   2   4  14      191.49      188.43     40.58 o
   3   4  14       16.42       28.20      9.39 o
 
#==============================================================================
