# Supplementary material for: Aniline–phenol recognition: from solution through supramolecular synthons to cocrystals
Source: IUCrJ. 2014 Jun 12;1(Pt 4):228–39. doi: 10.1107/S2052252514012081 (PMC4107923; doi:10.1107/S2052252514012081)
Supplement: Supplementary file 9 [file m-01-00228-17sup10.fcf]

data_17
#==============================================================================

_shelx_title ' datam in P-1'
_shelx_refln_list_code          4
_shelx_F_calc_maximum      136.90
_exptl_crystal_F_000       400.00
_reflns_d_resolution_high  0.7700
 
loop_
 _symmetry_equiv_pos_as_xyz
 'x, y, z'
 '-x, -y, -z'
 
_cell_length_a     7.0830
_cell_length_b     9.3540
_cell_length_c    11.4560
_cell_angle_alpha  84.118
_cell_angle_beta   79.555
_cell_angle_gamma  76.553
 
_shelx_F_squared_multiplier     1.000
 
loop_
 _refln_index_h
 _refln_index_k
 _refln_index_l
 _refln_F_squared_calc
 _refln_F_squared_meas
 _refln_F_squared_sigma
 _refln_observed_status
   2   0   0     1002.49      975.04     15.55 o
   3   0   0      389.56      370.10      8.63 o
   4   0   0      344.69      363.55      8.77 o
   5   0   0     1756.42     1760.54     26.47 o
   6   0   0     1095.11     1127.77     21.53 o
   7   0   0        2.20        6.73      2.75 o
   8   0   0        6.45        4.90      3.49 o
  -8   1   0     1195.77     1329.40     47.90 o
  -7   1   0     1270.92     1292.21     53.94 o
  -6   1   0     1352.26     1358.90     25.85 o
  -5   1   0      624.89      627.13     12.40 o
  -4   1   0        4.88        7.48      1.04 o
  -3   1   0     3234.52     3261.48     36.83 o
  -2   1   0     4772.26     4842.89     48.02 o
  -1   1   0       74.68       77.83      2.14 o
   1   1   0     2734.74     2292.70     49.51 o
   2   1   0       16.92       13.41      1.42 o
   3   1   0     3884.84     3722.08     51.41 o
   4   1   0      665.06      677.86     17.07 o
   5   1   0      139.80      153.83      6.80 o
   6   1   0      742.52      702.63     36.29 o
   7   1   0     1060.82     1087.36     35.86 o
   8   1   0      739.60      736.12     35.47 o
  -8   2   0       87.42       98.69      8.90 o
  -7   2   0       19.74       27.44      4.63 o
  -6   2   0      139.11      142.19      5.16 o
  -5   2   0     2160.36     2210.85     36.79 o
  -4   2   0     1242.00     1245.49     19.36 o
  -3   2   0      124.08      127.82      7.37 o
  -2   2   0      231.54      247.25      6.32 o
  -1   2   0     1069.82     1086.40     19.44 o
   0   2   0    12274.85    12600.42    130.76 o
   1   2   0    14585.44    14644.79    231.02 o
   2   2   0    13497.01    12092.40    235.07 o
   3   2   0      391.91      398.11     19.51 o
   4   2   0      180.73      173.44      4.64 o
   5   2   0      769.67      775.35     20.04 o
   6   2   0     2202.05     2257.93    102.32 o
   7   2   0      207.87      217.26     11.34 o
   8   2   0       18.65       29.13      5.67 o
   9   2   0       45.10       37.06      8.89 o
  -8   3   0      297.56      314.66     17.31 o
  -7   3   0      184.77      192.89     10.79 o
  -6   3   0      851.19      867.08     19.31 o
  -5   3   0      151.68      151.01      5.07 o
  -4   3   0        0.95        8.21      3.24 o
  -3   3   0     1424.24     1449.07     24.48 o
  -2   3   0     9583.85     9784.03    127.60 o
  -1   3   0     5389.92     5385.74     71.61 o
   0   3   0      162.18      146.96      1.95 o
   1   3   0      566.86      635.65      6.18 o
   2   3   0      438.73      471.74     14.03 o
   3   3   0     7496.90     7249.16    108.97 o
   4   3   0     1352.34     1088.66     29.76 o
   5   3   0      593.10      547.32     14.36 o
   6   3   0       74.44       70.19      5.89 o
   7   3   0       77.99       64.45      5.97 o
   8   3   0       69.30       79.42     10.69 o
   9   3   0      193.81      201.31     16.18 o
  -7   4   0       55.56       48.14      5.27 o
  -6   4   0       10.20       14.56      2.37 o
  -5   4   0      475.01      494.23     15.03 o
  -4   4   0     2507.35     2442.93     39.96 o
  -3   4   0     2012.91     2022.70     47.67 o
  -2   4   0       39.97       63.23      1.89 o
  -1   4   0      402.07      369.90      7.55 o
   0   4   0       81.88       61.79      3.61 o
   1   4   0     2881.11     2892.42     45.54 o
   2   4   0     1478.13     1433.47     34.07 o
   3   4   0      126.27      117.79     11.31 o
   4   4   0      834.08      761.77     25.95 o
   5   4   0      592.20      522.75     29.80 o
   6   4   0     1725.12     1670.38     81.50 o
   7   4   0      358.04      365.90     17.51 o
   8   4   0      205.69      215.34     13.02 o
  -7   5   0       52.77       54.70      9.16 o
  -6   5   0      249.22      263.10     11.38 o
  -5   5   0       70.73       63.52      3.57 o
  -4   5   0      100.53      102.72      3.76 o
  -3   5   0      876.14      889.90     20.85 o
  -2   5   0     4240.44     4173.30     74.87 o
  -1   5   0     5314.18     5595.63    182.01 o
   0   5   0     5590.56     5940.08    147.79 o
   1   5   0       11.97       15.68      1.94 o
   2   5   0      428.12      449.30      6.79 o
   3   5   0     1615.58     1554.39     21.78 o
   4   5   0     2619.32     2484.04     50.03 o
   5   5   0     2119.79     2104.57     36.86 o
   6   5   0      335.46      351.57     14.36 o
   7   5   0       24.13       24.42      4.11 o
   8   5   0        9.61       14.58      4.54 o
  -6   6   0       50.27       52.78      5.43 o
  -5   6   0      160.89      158.98      7.90 o
  -4   6   0      638.20      662.38     24.30 o
  -3   6   0     1925.32     1995.37     44.98 o
  -2   6   0      559.15      522.17     25.34 o
  -1   6   0      544.13      593.83     14.62 o
   0   6   0        7.99        4.03      1.49 o
   1   6   0      217.73      212.64      7.53 o
   2   6   0      289.07      240.49      7.72 o
   3   6   0        1.80        2.76      1.08 o
   4   6   0      654.69      609.50     25.48 o
   5   6   0      484.72      445.85     20.51 o
   6   6   0      830.90      806.90     28.46 o
   7   6   0      624.59      615.14     47.06 o
   8   6   0       91.66      127.98     10.64 o
  -6   7   0       19.05       25.07     10.34 o
  -5   7   0       39.12       47.98      5.83 o
  -4   7   0       24.73       28.31      4.21 o
  -3   7   0      108.76      115.20      7.08 o
  -2   7   0     1413.19     1371.84     55.39 o
  -1   7   0     1486.50     1400.04     53.59 o
   0   7   0     3108.58     3222.43     71.28 o
   1   7   0       88.64       87.89      5.14 o
   2   7   0       37.05       34.32      2.87 o
   3   7   0      232.85      215.12      5.73 o
   4   7   0      847.28      854.48     17.66 o
   5   7   0     1127.00     1182.83     34.23 o
   6   7   0      298.47      342.61     14.93 o
   7   7   0        0.00        4.36      3.48 o
   8   7   0       24.39       25.02     16.17 o
  -5   8   0        0.11        0.83      3.26 o
  -4   8   0      305.08      306.62     12.52 o
  -3   8   0     1186.80     1222.16     61.36 o
  -2   8   0      495.92      530.76     30.34 o
  -1   8   0       31.38       22.45      3.79 o
   0   8   0      116.88      136.25      7.59 o
   1   8   0        1.33        6.29      2.47 o
   2   8   0      972.91      981.87     27.88 o
   3   8   0      462.33      468.62     12.13 o
   4   8   0        6.67        8.32      3.07 o
   5   8   0      115.81      109.24      5.77 o
   6   8   0       33.94       28.13      6.04 o
   7   8   0       95.06       97.88      9.27 o
  -4   9   0       94.04      124.11      9.13 o
  -3   9   0       16.51       26.54      4.75 o
  -2   9   0        8.21       20.91     10.34 o
  -1   9   0       13.75       19.15      4.23 o
   0   9   0      720.99      733.57     27.98 o
   1   9   0       67.54       76.97      6.43 o
   2   9   0        1.61        3.79      2.48 o
   3   9   0      396.12      367.39     14.75 o
   4   9   0       99.66       97.37      5.17 o
   5   9   0      126.19      134.70     10.89 o
   6   9   0      147.45      164.69     10.60 o
   7   9   0        2.78        2.93      3.33 o
  -3  10   0      257.42      278.86     15.31 o
  -2  10   0      462.04      497.09     21.76 o
  -1  10   0       14.37       24.14      4.04 o
   0  10   0      140.10      133.22      9.23 o
   1  10   0      354.06      334.85     15.18 o
   2  10   0       11.61       14.66      3.34 o
   3  10   0     1185.64     1240.41     41.79 o
   4  10   0      341.49      389.46     19.99 o
   5  10   0        0.31        4.60      3.40 o
   6  10   0       70.29       60.90      6.40 o
  -1  11   0       98.83      126.70     10.76 o
   0  11   0        8.97       13.32      9.02 o
   1  11   0       50.62       67.76      7.19 o
   2  11   0        3.39        0.78      2.61 o
   3  11   0       31.93       30.64      5.11 o
   4  11   0       19.82       14.58      3.59 o
   5  11   0       13.64       14.57      7.71 o
   1  12   0      145.28      126.44     10.20 o
   2  12   0      142.59      140.84     11.22 o
   3  12   0      205.30      209.78     12.66 o
  -5 -11   1       71.67       75.25     15.41 o
  -4 -11   1       57.41       38.18     18.60 o
  -3 -11   1        1.21        4.05      3.00 o
  -2 -11   1      177.91      228.88     13.16 o
  -1 -11   1      242.02      275.96     14.81 o
   0 -11   1      242.40      274.33     15.05 o
   1 -11   1      547.64      539.52     23.44 o
  -6 -10   1      804.31      785.52     48.45 o
  -5 -10   1       32.72       18.88      4.72 o
  -4 -10   1       13.68       20.93      8.54 o
  -3 -10   1        3.91       -2.71      2.71 o
  -2 -10   1        8.93       22.88      3.70 o
  -1 -10   1      134.09      143.61     10.41 o
   0 -10   1       76.37       81.43     11.31 o
   1 -10   1       56.37       73.35      8.95 o
   2 -10   1       46.47       75.94     10.83 o
   3 -10   1       11.07       14.19      4.50 o
  -7  -9   1       41.13       57.86     18.95 o
  -6  -9   1       15.83       23.26      5.19 o
  -5  -9   1       23.01       30.91      3.64 o
  -4  -9   1        1.45        1.76      1.71 o
  -3  -9   1      267.13      262.31     11.01 o
  -2  -9   1      242.69      277.85     11.51 o
  -1  -9   1      736.41      812.89     34.78 o
   0  -9   1      402.58      437.00     17.16 o
   1  -9   1      939.18      974.60     43.18 o
   2  -9   1      933.39      922.01     32.36 o
   3  -9   1      245.16      236.21     12.84 o
   4  -9   1       84.47       81.94      7.85 o
  -7  -8   1      161.34      173.68     15.06 o
  -6  -8   1      425.39      420.41     18.11 o
  -5  -8   1      568.62      482.81     49.26 o
  -4  -8   1       60.84       39.88      6.90 o
  -3  -8   1      310.74      299.55     48.11 o
  -2  -8   1      188.50      190.85      8.64 o
  -1  -8   1      356.64      352.86     13.16 o
   0  -8   1     1208.08     1204.21     33.37 o
   1  -8   1        4.08        4.71      2.98 o
   2  -8   1      310.03      311.86     12.42 o
   3  -8   1       79.87       86.66     14.65 o
   4  -8   1       16.08       22.52      3.77 o
   5  -8   1        1.36        9.89      3.68 o
  -8  -7   1      325.37      344.48     20.71 o
  -7  -7   1        8.26       16.43      5.07 o
  -6  -7   1      162.91      191.06     10.94 o
  -5  -7   1      174.50      175.42      8.72 o
  -4  -7   1       25.74       27.86      2.71 o
  -3  -7   1     2251.58     2291.09     41.80 o
  -2  -7   1      122.39      116.96     12.36 o
  -1  -7   1      163.06      176.64      7.89 o
   0  -7   1      702.13      731.20     20.68 o
   1  -7   1      492.36      522.50     15.58 o
   2  -7   1      151.19      167.76      8.75 o
   3  -7   1      703.63      711.67     26.03 o
   4  -7   1       12.70       18.32      3.68 o
   5  -7   1      417.28      432.47     15.80 o
   6  -7   1      319.41      348.55     15.79 o
  -8  -6   1       18.16       35.57      6.70 o
  -7  -6   1       38.46       41.10      7.02 o
  -6  -6   1       14.65       25.96      4.96 o
  -5  -6   1      510.12      498.35     17.30 o
  -4  -6   1        8.94       18.40      1.95 o
  -3  -6   1      316.28      307.65      8.44 o
  -2  -6   1     3896.24     3995.31    119.69 o
  -1  -6   1     1137.01     1117.39     42.14 o
   0  -6   1     1665.14     1630.97     36.12 o
   1  -6   1     1541.61     1622.90     35.76 o
   2  -6   1       96.51       88.76      5.06 o
   3  -6   1     1267.58     1225.37     30.82 o
   4  -6   1     1040.94     1024.51     27.65 o
   5  -6   1      234.16      242.52     20.83 o
   6  -6   1      211.63      218.10     11.87 o
  -8  -5   1      328.73      372.83     20.53 o
  -7  -5   1      599.99      611.95     26.65 o
  -6  -5   1       97.53       94.40      8.40 o
  -5  -5   1      428.53      384.25     16.60 o
  -4  -5   1     1234.77     1201.11     21.60 o
  -3  -5   1     1418.73     1412.71     21.42 o
  -2  -5   1     4832.75     4881.00    103.41 o
  -1  -5   1     1642.18     1651.02     21.86 o
   0  -5   1      129.56      112.98      4.93 o
   1  -5   1      256.32      240.95      8.33 o
   2  -5   1       92.57      103.85      4.25 o
   3  -5   1      230.74      224.21     10.27 o
   4  -5   1       60.80       51.11      4.17 o
   5  -5   1      376.25      401.45     13.35 o
   6  -5   1      651.82      692.59     21.78 o
   7  -5   1      441.52      454.73     24.37 o
  -8  -4   1       87.08       72.94      8.68 o
  -7  -4   1       15.82       25.47      8.82 o
  -6  -4   1       36.36       43.71      5.59 o
  -5  -4   1      286.05      281.37     11.82 o
  -4  -4   1       82.73       78.18      4.41 o
  -3  -4   1     1020.60      984.42     14.19 o
  -2  -4   1     5515.14     5248.61     61.15 o
  -1  -4   1     4458.08     4271.92     97.60 o
   0  -4   1     9734.85    10041.48    155.79 o
   1  -4   1     2783.86     2756.16     46.05 o
   2  -4   1        1.16        7.68      0.89 o
   3  -4   1     1143.89     1117.78     16.75 o
   4  -4   1     2562.25     2568.12     41.29 o
   5  -4   1     1150.90     1144.04     23.35 o
   6  -4   1      921.65      919.67     24.83 o
   7  -4   1      259.20      255.99     14.30 o
  -8  -3   1      606.32      622.60     32.28 o
  -7  -3   1     1368.15     1398.21     77.68 o
  -6  -3   1      394.79      371.83     29.50 o
  -5  -3   1      136.69      134.81      7.33 o
  -4  -3   1      930.16      806.09     19.86 o
  -3  -3   1     2792.81     2844.70    136.13 o
  -2  -3   1     5974.21     5753.16     86.05 o
  -1  -3   1     5062.48     5083.77     48.74 o
   0  -3   1      702.60      783.47     17.86 o
   1  -3   1     1848.97     1865.12     28.48 o
   2  -3   1       52.23       30.23      3.75 o
   3  -3   1      873.19      919.75     17.73 o
   4  -3   1      160.25      171.03      4.95 o
   5  -3   1       27.59       31.52      3.77 o
   6  -3   1      723.66      727.89     16.36 o
   7  -3   1      704.99      721.22     19.14 o
   8  -3   1      200.32      187.51     13.19 o
  -8  -2   1        0.19       -0.64      2.33 o
  -7  -2   1       65.40       77.08      8.54 o
  -6  -2   1       97.97      104.17      7.65 o
  -5  -2   1      961.25      923.94     25.22 o
  -4  -2   1     1103.75     1049.89     24.16 o
  -3  -2   1     1212.66     1177.63     45.48 o
  -2  -2   1     1492.72     1270.87     35.82 o
  -1  -2   1    12274.87    11683.46    133.64 o
   0  -2   1     3603.17     3628.13     42.86 o
   1  -2   1     6123.64     6415.20     46.60 o
   2  -2   1     4007.68     4240.81     85.38 o
   3  -2   1       12.82       14.05      0.98 o
   4  -2   1     6594.99     6885.94     94.49 o
   5  -2   1     1186.13     1195.17     21.20 o
   6  -2   1      699.13      716.71     15.85 o
   7  -2   1      315.95      313.12     10.05 o
   8  -2   1        5.98        4.62      3.26 o
  -8  -1   1      161.50      167.84     16.38 o
  -7  -1   1      468.46      501.48     19.78 o
  -6  -1   1     1214.91     1179.18     33.32 o
  -5  -1   1       95.52      102.25     17.08 o
  -4  -1   1     1945.45     1908.48     22.08 o
  -3  -1   1     2284.17     2218.12     39.85 o
  -2  -1   1     6514.38     6204.17     74.99 o
  -1  -1   1     9498.10     8631.05     90.99 o
   1  -1   1     2396.30     2387.12     17.00 o
   2  -1   1     7160.03     7448.94     90.20 o
   3  -1   1     3608.55     3684.36     40.12 o
   4  -1   1     2159.43     2126.90     28.03 o
   5  -1   1      544.09      538.66     10.17 o
   6  -1   1       23.08       26.02      3.26 o
   7  -1   1      192.54      191.42      9.96 o
   8  -1   1      260.63      272.22     14.14 o
  -8   0   1      110.07      115.11      8.54 o
  -7   0   1       82.55      100.32      7.71 o
  -6   0   1     1246.53     1276.93     36.41 o
  -5   0   1     2599.65     2569.78     38.85 o
  -4   0   1     2859.94     2753.27     33.22 o
  -3   0   1     8243.38     8307.99    170.56 o
  -2   0   1     1206.42     1216.56      9.90 o
  -1   0   1     1611.71     1519.27     32.44 o
   1   0   1     1302.39     1272.82     13.58 o
   2   0   1     4294.33     4450.11     37.41 o
   3   0   1      849.54      875.17      9.88 o
   4   0   1      944.25      926.92     14.42 o
   5   0   1     2391.40     2428.63     46.28 o
   6   0   1     1145.47     1163.70     22.18 o
   7   0   1        6.87       18.33      3.73 o
   8   0   1       52.16       59.99      7.00 o
  -8   1   1      196.25      180.04     12.98 o
  -7   1   1       90.94      112.05     10.27 o
  -6   1   1      425.66      438.64     16.73 o
  -5   1   1      338.33      336.64     13.52 o
  -4   1   1      717.44      741.96     10.89 o
  -3   1   1     2208.41     2214.65     26.32 o
  -2   1   1     2958.98     2976.50     38.39 o
  -1   1   1     6416.71     6618.33     49.26 o
   1   1   1      638.28      695.01     24.92 o
   3   1   1     9058.82     8477.55    106.43 o
   4   1   1     4675.34     4620.67     56.23 o
   5   1   1     2468.04     2417.14     45.74 o
   6   1   1      538.08      423.92    142.51 o
   7   1   1      120.38      101.86      6.63 o
   8   1   1       76.76       76.01     12.98 o
   9   1   1       66.49       62.17      8.53 o
  -8   2   1      304.92      303.50     18.12 o
  -7   2   1      183.70      180.42     10.96 o
  -6   2   1      983.52      990.58     26.34 o
  -5   2   1     2524.46     2503.75     40.45 o
  -4   2   1     4641.22     4818.93     67.02 o
  -3   2   1     5395.54     5479.47     65.31 o
  -2   2   1     5525.50     5428.89     56.23 o
  -1   2   1     3095.51     3273.64     30.02 o
   0   2   1     8928.50     9394.84     69.90 o
   1   2   1     1026.23      996.67     10.83 o
   2   2   1      857.10     1022.47     18.22 o
   3   2   1      948.69      799.91      9.69 o
   4   2   1      490.34      536.56     19.02 o
   5   2   1     1756.04     1612.56     75.53 o
   6   2   1      896.26      875.38     31.88 o
   7   2   1      179.87      176.42     11.11 o
   8   2   1        1.31        3.54      3.08 o
   9   2   1       59.13       47.56      7.27 o
  -7   3   1      126.34      120.77      9.19 o
  -6   3   1        2.23        2.90      2.16 o
  -5   3   1      683.41      676.05     13.75 o
  -4   3   1       65.77       62.95      2.73 o
  -3   3   1     1703.72     1701.74     27.41 o
  -2   3   1     2886.52     2922.94     34.63 o
  -1   3   1      790.56      760.21     19.98 o
   0   3   1     4724.60     4702.39     57.71 o
   1   3   1     1256.05     1195.47     34.76 o
   2   3   1     2885.28     3168.88     95.31 o
   3   3   1     4887.62     4825.50     95.50 o
   4   3   1     9334.09     8976.42    113.40 o
   5   3   1     1456.43     1339.90     21.60 o
   6   3   1      314.57      295.35      7.42 o
   7   3   1       48.91       52.76      5.06 o
   8   3   1      315.54      290.40     15.22 o
   9   3   1      130.15      137.52     11.46 o
  -7   4   1      145.89      147.31     18.60 o
  -6   4   1        4.05        9.44      2.07 o
  -5   4   1      221.39      242.75      7.05 o
  -4   4   1     2856.48     2909.73     55.88 o
  -3   4   1     1302.32     1281.87     30.93 o
  -2   4   1     3445.17     3633.19     46.79 o
  -1   4   1      200.69      174.91      2.96 o
   0   4   1     2394.41     2620.34     65.74 o
   1   4   1     3657.33     3825.26     79.28 o
   2   4   1     3669.50     3749.75     56.77 o
   3   4   1      148.87      116.92     11.42 o
   4   4   1      237.83      205.20      8.15 o
   5   4   1      317.01      299.83      7.18 o
   6   4   1      682.61      596.17     16.42 o
   7   4   1      398.12      389.34     16.91 o
   8   4   1       51.79       58.38      7.26 o
   9   4   1       12.32       18.62      8.19 o
  -7   5   1      245.26      246.15     17.22 o
  -6   5   1      423.42      439.14     15.20 o
  -5   5   1      959.91      984.50     27.87 o
  -4   5   1      769.95      775.44     18.86 o
  -3   5   1        5.56        8.73      2.39 o
  -2   5   1      594.96      550.90     29.22 o
  -1   5   1     3846.62     3783.24    164.40 o
   0   5   1      136.58       95.88      3.02 o
   1   5   1     1733.92     1631.21     56.66 o
   2   5   1     1324.53     1436.93     70.87 o
   3   5   1      928.49      961.39     24.01 o
   4   5   1     1194.47     1156.41     43.87 o
   5   5   1      219.88      215.15      5.85 o
   6   5   1       81.16       88.71      4.08 o
   7   5   1        1.33        0.88      2.43 o
   8   5   1      186.69      172.62     12.47 o
  -6   6   1       54.09       64.58      8.54 o
  -5   6   1        5.00       12.17      4.17 o
  -4   6   1      429.58      423.10     14.03 o
  -3   6   1      126.26      129.99      5.99 o
  -2   6   1       18.57       23.20      2.86 o
  -1   6   1      242.12      243.42     10.62 o
   0   6   1      886.65      912.71     40.75 o
   1   6   1     4394.06     4348.18     53.31 o
   2   6   1     5757.03     6222.01     81.93 o
   3   6   1     1196.46     1179.92     18.49 o
   4   6   1      636.40      685.91     65.43 o
   5   6   1       35.86       36.89      2.53 o
   6   6   1      354.96      316.03     13.44 o
   7   6   1      514.18      549.70     22.80 o
   8   6   1      203.38      217.20     12.09 o
  -5   7   1      554.74      588.21     20.93 o
  -4   7   1      945.75      969.01     45.26 o
  -3   7   1      459.15      502.03     23.81 o
  -2   7   1        8.57       10.64      2.23 o
  -1   7   1      721.32      722.36     19.50 o
   0   7   1      769.46      790.53     20.24 o
   1   7   1     1414.49     1396.27     65.97 o
   2   7   1      187.70      181.12      9.65 o
   3   7   1      168.36      162.99      6.02 o
   4   7   1       11.78       24.13      6.08 o
   5   7   1       90.80       96.76      5.67 o
   6   7   1        0.34        5.48      1.87 o
   7   7   1       89.92       80.20      9.79 o
   8   7   1      133.11      137.13     10.36 o
  -5   8   1       49.02       65.50      6.44 o
  -4   8   1       18.41       14.06      3.62 o
  -3   8   1       39.68       34.65      4.55 o
  -2   8   1       13.55       16.17      5.21 o
  -1   8   1        9.47       18.97      3.42 o
   0   8   1      196.94      177.34      7.37 o
   1   8   1      580.69      555.82     45.47 o
   2   8   1     3660.98     3654.12     83.63 o
   3   8   1      423.09      427.64     13.46 o
   4   8   1      592.19      642.52     23.24 o
   5   8   1      156.07      157.63     11.04 o
   6   8   1        4.22        1.81      1.71 o
   7   8   1      265.78      265.96     15.08 o
   8   8   1      140.40      173.46     12.21 o
  -4   9   1      295.21      321.21     20.55 o
  -3   9   1      166.06      202.56     11.16 o
  -2   9   1        2.52       16.81      3.40 o
  -1   9   1      369.99      348.31     13.65 o
   0   9   1      340.30      351.96     12.48 o
   1   9   1      107.66      119.10      6.98 o
   2   9   1      604.83      661.65     33.67 o
   3   9   1       68.58       83.53      6.54 o
   4   9   1        2.69        1.78      1.57 o
   5   9   1      177.73      174.97      7.68 o
   6   9   1        3.77        2.97      1.98 o
   7   9   1        0.23        6.87      3.58 o
  -3  10   1       87.07       78.36      6.38 o
  -2  10   1       68.55       82.79      7.77 o
  -1  10   1       11.64       22.64      4.27 o
   0  10   1       89.47      109.59      7.52 o
   1  10   1      185.50      220.93     13.95 o
   2  10   1      521.36      531.12     28.04 o
   3  10   1      267.79      295.27     14.09 o
   4  10   1       16.78       26.66      6.66 o
   5  10   1        5.78        3.11      2.47 o
   6  10   1        0.75       -0.56      2.92 o
  -1  11   1      149.05      144.23      9.63 o
   0  11   1      482.54      460.87     39.98 o
   1  11   1       92.23       95.66      9.79 o
   2  11   1       45.04       56.54      6.68 o
   3  11   1        4.36        2.68      2.88 o
   4  11   1       21.99       36.77      6.08 o
   5  11   1      181.58      193.33     14.21 o
   1  12   1      180.03      233.64     22.01 o
   2  12   1      168.20      174.07     10.40 o
   3  12   1        0.29        4.91      3.51 o
  -4 -11   2       57.32       67.83     14.37 o
  -3 -11   2       22.31       32.61      7.36 o
  -2 -11   2        1.73        0.12      2.52 o
  -1 -11   2       71.42       56.04      8.89 o
   0 -11   2       10.87       22.94      5.24 o
   1 -11   2      120.16      157.43     10.89 o
  -6 -10   2        6.19        1.39      4.72 o
  -5 -10   2        1.96       -4.72      5.14 o
  -4 -10   2       83.85       75.44      6.92 o
  -3 -10   2       19.95       32.80      4.93 o
  -2 -10   2      385.84      421.44     17.21 o
  -1 -10   2      360.14      375.72     16.59 o
   0 -10   2        5.52        3.49      3.06 o
   1 -10   2       25.73       51.76      6.74 o
   2 -10   2       44.10       52.23      6.34 o
   3 -10   2      307.87      348.40     18.55 o
  -6  -9   2       34.08       36.09      6.73 o
  -5  -9   2      338.52      349.63     28.75 o
  -4  -9   2     2315.14     2374.80     52.32 o
  -3  -9   2      234.18      222.24     10.24 o
  -2  -9   2      210.22      225.05     10.02 o
  -1  -9   2      331.92      336.52     15.11 o
   0  -9   2       34.92       24.72      4.37 o
   1  -9   2      140.04      165.27     10.33 o
   2  -9   2      124.35      139.56     15.97 o
   3  -9   2        7.86        7.26      3.26 o
   4  -9   2        7.76       25.69      7.71 o
  -7  -8   2        9.02       10.29      4.95 o
  -6  -8   2       47.76       52.05      6.54 o
  -5  -8   2        5.71        9.99      5.86 o
  -4  -8   2        0.10        4.19      1.80 o
  -3  -8   2       96.08       98.89     11.11 o
  -2  -8   2       29.71       30.43      3.35 o
  -1  -8   2     1329.49     1354.83     38.33 o
   0  -8   2      156.57      154.34      7.81 o
   1  -8   2       23.26       31.67      4.74 o
   2  -8   2      188.18      215.35     11.60 o
   3  -8   2      649.51      682.10     29.43 o
   4  -8   2      656.34      694.24     30.89 o
   5  -8   2      971.46      967.46     33.95 o
  -7  -7   2       18.52       28.93      5.64 o
  -6  -7   2       31.14       45.62      6.67 o
  -5  -7   2       50.15       67.02      4.22 o
  -4  -7   2      886.61      936.18     20.26 o
  -3  -7   2     3797.78     3806.81    116.10 o
  -2  -7   2      918.91      902.29     19.63 o
  -1  -7   2      170.00      162.24      7.30 o
   0  -7   2       98.71      107.52      6.78 o
   1  -7   2       81.07       92.12      9.23 o
   2  -7   2     1950.65     1916.85     48.19 o
   3  -7   2      331.50      311.83     12.84 o
   4  -7   2       64.53       65.65      5.39 o
   5  -7   2       31.20       24.27      4.32 o
   6  -7   2       10.65       22.22      4.74 o
  -8  -6   2       52.45       52.16      8.61 o
  -7  -6   2       23.25       47.97      9.23 o
  -6  -6   2      753.55      813.16     32.24 o
  -5  -6   2      317.97      312.77     15.06 o
  -4  -6   2      127.43      116.10      7.04 o
  -3  -6   2        0.51        6.14      3.74 o
  -2  -6   2        8.89        9.80      1.79 o
  -1  -6   2     2023.30     2080.67     31.63 o
   0  -6   2     1211.21     1091.59     25.44 o
   1  -6   2      509.48      500.39     14.78 o
   2  -6   2       64.39       71.92      4.81 o
   3  -6   2      154.53      180.79      8.36 o
   4  -6   2      371.84      401.68     15.41 o
   5  -6   2      855.86      831.74     26.41 o
   6  -6   2      320.14      318.52     14.67 o
  -8  -5   2      297.32      338.01     22.92 o
  -7  -5   2      301.96      304.47     18.46 o
  -6  -5   2        1.15        1.34      2.92 o
  -5  -5   2       49.70       51.25      8.89 o
  -4  -5   2       57.41       65.11      3.73 o
  -3  -5   2     3437.05     3467.20     50.57 o
  -2  -5   2     1478.34     1465.50     23.37 o
  -1  -5   2      189.41      206.68      4.28 o
   0  -5   2      913.30      962.16     20.31 o
   1  -5   2      164.71      111.63      4.54 o
   2  -5   2     3137.77     3140.82     63.21 o
   3  -5   2     3176.90     3190.76     67.52 o
   4  -5   2     1120.59     1135.41     29.16 o
   5  -5   2       46.05       48.03      3.73 o
   6  -5   2      137.53      153.86      8.53 o
   7  -5   2       23.53       28.17      4.13 o
  -8  -4   2        2.31        8.19      4.43 o
  -7  -4   2       89.08      103.68     14.16 o
  -6  -4   2     1024.86     1070.22     35.98 o
  -5  -4   2     2685.88     2647.46     92.12 o
  -4  -4   2     3049.65     3013.71     68.63 o
  -3  -4   2      507.28      503.34     13.73 o
  -2  -4   2        0.03        4.84      1.00 o
  -1  -4   2      860.01      812.19     20.06 o
   0  -4   2     4212.49     4108.71     48.61 o
   1  -4   2     5540.46     5456.08     94.48 o
   2  -4   2     1441.27     1551.59     44.50 o
   3  -4   2      118.23      116.78      3.05 o
   4  -4   2       20.35       21.27      1.76 o
   5  -4   2      429.46      437.55     19.42 o
   6  -4   2      125.52      127.73      5.67 o
   7  -4   2        2.52        1.82      2.23 o
  -8  -3   2       12.36       23.94      5.36 o
  -7  -3   2      738.37      732.82     30.87 o
  -6  -3   2      625.03      587.82     22.48 o
  -5  -3   2      182.97      188.38      9.48 o
  -4  -3   2       40.49       41.69      3.60 o
  -3  -3   2      496.23      477.44      6.60 o
  -2  -3   2     1005.13      977.24     16.29 o
  -1  -3   2     2112.92     2187.39     29.07 o
   0  -3   2     3824.59     3964.18     47.98 o
   1  -3   2     1337.26     1258.85     21.64 o
   2  -3   2     6495.74     6772.24    107.29 o
   3  -3   2     7964.50     7871.88    135.77 o
   4  -3   2     1780.15     1735.91     32.87 o
   5  -3   2      474.12      490.89     10.98 o
   6  -3   2       71.15       72.85      4.17 o
   7  -3   2      286.06      297.60     10.38 o
   8  -3   2      413.56      424.97     26.79 o
  -8  -2   2        2.24        1.55      6.18 o
  -7  -2   2       16.23       29.38      9.44 o
  -6  -2   2     1407.80     1434.41     46.02 o
  -5  -2   2     2839.01     2791.58    105.24 o
  -4  -2   2     7471.19     7411.94    149.70 o
  -3  -2   2     1964.25     1951.71     43.94 o
  -2  -2   2      348.84      368.94     14.79 o
  -1  -2   2      241.35      267.43      3.38 o
   0  -2   2     8363.82     8318.38     78.69 o
   1  -2   2     8425.56     8467.20     74.17 o
   2  -2   2     5289.69     5537.35     56.14 o
   3  -2   2      187.27      202.03      3.62 o
   4  -2   2       97.54      110.98      3.04 o
   5  -2   2      187.91      197.93      5.72 o
   6  -2   2      249.36      262.58      8.02 o
   7  -2   2      287.24      287.55      9.66 o
   8  -2   2       50.80       53.27      5.57 o
  -8  -1   2       31.88       36.65      7.31 o
  -7  -1   2      718.78      760.43     29.80 o
  -6  -1   2      606.38      594.70     21.30 o
  -5  -1   2       14.28       15.43      3.22 o
  -4  -1   2     1382.48     1516.69     32.66 o
  -3  -1   2     1086.85     1082.42     21.04 o
  -2  -1   2     2506.61     2484.63     38.52 o
  -1  -1   2     6731.58     6545.87     83.18 o
   0  -1   2      416.86      417.49      4.31 o
   1  -1   2     1449.56     1464.15     13.05 o
   2  -1   2     2014.98     2007.22     19.59 o
   3  -1   2     6177.31     6474.93     70.92 o
   4  -1   2     6246.06     6443.66     81.86 o
   5  -1   2     1515.34     1537.78     24.30 o
   6  -1   2      402.19      392.16      8.59 o
   7  -1   2       21.12       26.42      3.67 o
   8  -1   2      570.99      551.04     22.41 o
  -8   0   2      228.10      234.78     15.77 o
  -7   0   2      112.94      106.01      8.44 o
  -6   0   2        3.66       15.73     10.41 o
  -5   0   2      814.38      842.55     27.35 o
  -4   0   2     3996.95     4286.14     95.24 o
  -3   0   2     6354.62     6268.35     54.08 o
  -2   0   2      279.21      292.47      5.74 o
  -1   0   2     1527.71     1571.03     19.37 o
   0   0   2     3727.79     3628.63     34.87 o
   1   0   2     4742.69     4689.90     57.41 o
   2   0   2     9194.36     9024.06    103.08 o
   3   0   2      898.64      918.40     10.57 o
   4   0   2      444.37      474.18      7.50 o
   5   0   2      640.40      644.18     15.64 o
   6   0   2      485.17      476.03     10.39 o
   7   0   2      748.85      768.25     30.52 o
   8   0   2      355.66      361.70     25.55 o
  -8   1   2      151.66      159.24     11.82 o
  -7   1   2      606.80      640.26     26.07 o
  -6   1   2     1337.21     1344.42     37.80 o
  -5   1   2      598.14      548.83     31.28 o
  -4   1   2       15.20       21.17      1.62 o
  -3   1   2      746.22      789.57      9.73 o
  -2   1   2      377.90      340.81      4.10 o
   0   1   2     2693.55     2603.70     27.84 o
   1   1   2     1031.99      968.07     10.26 o
   2   1   2     3263.17     3134.93     56.73 o
   3   1   2      674.72      646.50      7.54 o
   4   1   2     2610.56     2546.14     36.54 o
   5   1   2     2406.90     2329.38     33.99 o
   6   1   2        0.68        3.52      1.24 o
   7   1   2       70.60       58.21      3.70 o
   8   1   2      433.57      431.41     30.27 o
   9   1   2      100.23      112.61     11.45 o
  -8   2   2      174.53      197.44     14.46 o
  -7   2   2      407.59      398.22     17.23 o
  -6   2   2      620.92      605.68     22.05 o
  -5   2   2       63.46       56.97     10.34 o
  -4   2   2      333.95      324.44      6.47 o
  -3   2   2     2406.52     2401.09     30.19 o
  -2   2   2       32.59       29.54      1.68 o
  -1   2   2      557.39      558.00      6.30 o
   0   2   2     9000.95     9614.79     79.84 o
   1   2   2     2503.50     2594.13    121.55 o
   2   2   2    14176.61    13867.36    120.99 o
   3   2   2     2747.17     2558.36     51.30 o
   4   2   2     1211.95     1194.32     16.49 o
   5   2   2     1271.36     1195.98     42.36 o
   6   2   2     2023.67     1918.05     33.33 o
   7   2   2      798.37      737.42     17.59 o
   8   2   2      964.90     1032.40     42.97 o
   9   2   2      133.88      154.82     11.69 o
  -7   3   2      117.13      123.60      8.66 o
  -6   3   2     2451.02     2479.78     69.20 o
  -5   3   2     1850.89     1891.31     47.90 o
  -4   3   2       33.24       37.28      3.55 o
  -3   3   2      383.47      413.80      7.31 o
  -2   3   2     1524.04     1588.89     20.19 o
  -1   3   2     7772.53     8125.73     87.14 o
   0   3   2    18740.99    19186.15    225.22 o
   1   3   2     9130.94     8612.93    202.44 o
   2   3   2        0.34        2.57      0.69 o
   3   3   2       43.42       48.65      1.94 o
   4   3   2      736.58      773.20     11.80 o
   5   3   2     1249.67     1114.40     18.95 o
   6   3   2      842.36      803.72     18.65 o
   7   3   2      115.73       92.99      4.23 o
   8   3   2      135.42      137.66     10.54 o
   9   3   2       68.32       62.61      7.61 o
  -7   4   2      583.31      595.20     24.43 o
  -6   4   2      130.12      127.76      5.59 o
  -5   4   2       12.16       18.30      2.27 o
  -4   4   2      148.61      161.45      5.28 o
  -3   4   2      783.39      816.47     13.80 o
  -2   4   2      808.25      745.86     11.48 o
  -1   4   2      120.86      114.49      2.58 o
   0   4   2     1609.07     1668.19     24.63 o
   1   4   2      704.96      735.92      9.91 o
   2   4   2     4441.75     4631.70    142.51 o
   3   4   2     2938.62     2839.14     66.20 o
   4   4   2     1278.69     1329.74     25.23 o
   5   4   2      415.67      382.70      8.32 o
   6   4   2     2254.88     2174.08     41.45 o
   7   4   2      686.27      620.49     15.36 o
   8   4   2      613.32      588.26     23.90 o
   9   4   2      159.69      166.37     12.79 o
  -6   5   2      118.33      119.16      6.23 o
  -5   5   2      920.85      908.19     23.74 o
  -4   5   2     1426.72     1510.01     30.90 o
  -3   5   2       11.47       15.65      2.41 o
  -2   5   2      851.20      893.86     14.90 o
  -1   5   2      730.64      732.46     10.32 o
   0   5   2     6372.43     6466.70    101.42 o
   1   5   2     4714.94     4777.83     54.76 o
   2   5   2      273.99      253.83      7.14 o
   3   5   2      294.33      297.72      7.64 o
   4   5   2      172.60      184.25      6.39 o
   5   5   2      681.61      620.77     12.67 o
   6   5   2       72.17       65.68      3.70 o
   7   5   2      166.51      164.72      6.57 o
   8   5   2        1.12        4.69      3.04 o
   9   5   2      124.37      102.88     13.05 o
  -6   6   2       27.94       39.71      6.80 o
  -5   6   2        2.18        0.62      2.36 o
  -4   6   2      155.00      162.85     10.69 o
  -3   6   2     1047.32     1061.98     36.65 o
  -2   6   2     1435.97     1458.61     46.79 o
  -1   6   2     1464.38     1497.27     38.80 o
   0   6   2        0.74       -0.07      0.90 o
   1   6   2      226.47      235.17      7.14 o
   2   6   2      148.59      136.14      3.59 o
   3   6   2     1251.78     1256.50     28.88 o
   4   6   2     1536.09     1449.55     99.98 o
   5   6   2      158.89      168.87     10.19 o
   6   6   2      339.00      314.98      8.73 o
   7   6   2       13.64       20.68      3.68 o
   8   6   2      202.07      194.89     19.09 o
  -5   7   2       55.53       71.05      5.90 o
  -4   7   2      455.76      483.74     24.57 o
  -3   7   2       85.46       83.29      5.68 o
  -2   7   2        1.17        4.13      1.87 o
  -1   7   2       40.85       44.31      5.76 o
   0   7   2      396.29      393.59     11.53 o
   1   7   2      505.30      449.65     14.13 o
   2   7   2      516.98      570.91     10.44 o
   3   7   2      510.09      481.59     20.62 o
   4   7   2     1643.39     1649.05     68.16 o
   5   7   2      612.27      601.62     13.49 o
   6   7   2      800.37      807.87     18.85 o
   7   7   2      313.86      352.77     14.94 o
   8   7   2        5.90       11.44      4.37 o
  -5   8   2       12.50        2.09      2.40 o
  -4   8   2      291.28      289.03     12.84 o
  -3   8   2      812.42      813.12     23.20 o
  -2   8   2      791.52      791.19     34.36 o
  -1   8   2     2811.98     2949.59     70.04 o
   0   8   2     1059.93     1097.79     28.93 o
   1   8   2        3.93        6.94      1.98 o
   2   8   2        6.16       11.03      4.96 o
   3   8   2      151.68      157.34      9.68 o
   4   8   2      230.27      230.76      7.42 o
   5   8   2      430.66      420.78     29.49 o
   6   8   2       26.25       34.56      3.28 o
   7   8   2        3.37        1.09      2.21 o
   8   8   2       11.47       28.18      8.89 o
  -4   9   2       31.56       25.95      4.82 o
  -3   9   2      226.02      238.99     11.38 o
  -2   9   2        3.45       -2.35      2.35 o
  -1   9   2       17.55       21.67      3.40 o
   0   9   2        1.31        1.73      1.95 o
   1   9   2      175.60      199.27     28.60 o
   2   9   2        2.77        4.19      6.59 o
   3   9   2       85.23       66.10      3.12 o
   4   9   2      518.54      425.45     43.05 o
   5   9   2      365.50      279.89     35.41 o
   6   9   2      611.27      610.50     20.77 o
   7   9   2      250.41      266.83     14.94 o
  -3  10   2      127.04      109.50      8.26 o
  -2  10   2      410.96      421.00     16.93 o
  -1  10   2      539.42      568.86     20.11 o
   0  10   2      325.97      391.96     14.97 o
   1  10   2      163.56      204.49     11.38 o
   2  10   2       65.77       56.10      8.33 o
   3  10   2        2.42       -2.49      2.62 o
   4  10   2       73.59       65.41     21.59 o
   5  10   2      253.12      265.49     11.92 o
   6  10   2       40.97       56.66      6.80 o
  -1  11   2        1.10        3.84      2.89 o
   0  11   2        6.03       11.02      8.47 o
   1  11   2       56.20       53.27      6.39 o
   2  11   2      295.28      347.69     17.09 o
   3  11   2      113.45      138.32     10.40 o
   4  11   2      125.10       90.29     16.24 o
   5  11   2       53.26       47.80      7.24 o
   1  12   2        3.84        5.48      3.19 o
   2  12   2       80.47       65.07      7.82 o
   3  12   2      134.80      118.91      9.48 o
  -4 -11   3       52.18       51.65     13.19 o
  -3 -11   3      130.48      125.89      9.61 o
  -2 -11   3      154.49      147.22      9.80 o
  -1 -11   3        0.49       -1.08      3.05 o
   0 -11   3      409.70      454.67     21.14 o
   1 -11   3       41.37       38.45      7.10 o
  -5 -10   3       48.42       61.09     11.66 o
  -4 -10   3       33.95       30.30      4.62 o
  -3 -10   3        6.40       14.32      4.23 o
  -2 -10   3       74.67       93.02     13.12 o
  -1 -10   3        6.31        9.95      3.84 o
   0 -10   3      119.20      110.67     11.04 o
   1 -10   3       48.32       52.28      8.89 o
   2 -10   3       50.99       38.24      6.37 o
  -6  -9   3       13.55        9.79      4.56 o
  -5  -9   3       19.80       22.24      4.47 o
  -4  -9   3       57.39       65.60      5.09 o
  -3  -9   3       79.37      110.84     13.54 o
  -2  -9   3      264.11      275.72     11.70 o
  -1  -9   3       91.60       81.79      6.84 o
   0  -9   3      172.97      174.95     16.10 o
   1  -9   3      937.17     1001.70     54.21 o
   2  -9   3      179.34      201.08     12.27 o
   3  -9   3       63.77       74.30      7.01 o
   4  -9   3      234.53      231.21     14.09 o
  -7  -8   3       34.19       72.19     13.88 o
  -6  -8   3      207.23      250.83     21.80 o
  -5  -8   3      150.11      175.50     11.19 o
  -4  -8   3      702.37      703.20     17.49 o
  -3  -8   3        0.55        6.47      1.95 o
  -2  -8   3     1625.97     1684.37    154.45 o
  -1  -8   3      557.10      545.95     48.45 o
   0  -8   3      722.35      725.17     25.24 o
   1  -8   3      959.65      979.67     30.96 o
   2  -8   3      618.49      591.67     22.20 o
   3  -8   3        4.31        4.18      3.08 o
   4  -8   3        3.01        3.41      3.04 o
   5  -8   3       70.43       71.67      6.28 o
  -7  -7   3      191.07      207.06     14.92 o
  -6  -7   3      624.69      651.66     29.06 o
  -5  -7   3      139.18      145.34     10.55 o
  -4  -7   3      158.57      171.02      6.14 o
  -3  -7   3        1.61        3.19      2.00 o
  -2  -7   3       69.15       68.24      3.50 o
  -1  -7   3      505.78      525.17     17.41 o
   0  -7   3      166.54      159.05      8.17 o
   1  -7   3     1314.26     1318.29     35.69 o
   2  -7   3      699.45      727.14     29.09 o
   3  -7   3      353.13      352.53     13.59 o
   4  -7   3        9.04       14.32      5.35 o
   5  -7   3       23.43       21.48      4.35 o
  -8  -6   3        2.71        4.30      6.66 o
  -7  -6   3      177.91      198.05     14.00 o
  -6  -6   3      176.24      191.31     12.50 o
  -5  -6   3      186.81      206.77     12.84 o
  -4  -6   3     1828.80     1890.04     48.75 o
  -3  -6   3      222.60      229.07      6.15 o
  -2  -6   3      115.99      111.77      4.64 o
  -1  -6   3     2446.57     2314.86     37.95 o
   0  -6   3     4271.14     4196.05     90.49 o
   1  -6   3     1430.60     1449.71     51.65 o
   2  -6   3     1827.71     1876.91     47.25 o
   3  -6   3      244.17      237.18     10.30 o
   4  -6   3      275.45      275.09     10.86 o
   5  -6   3      159.10      173.53      8.24 o
   6  -6   3       42.46       42.36      4.90 o
  -8  -5   3      200.63      229.26     17.74 o
  -7  -5   3      192.18      211.63     14.42 o
  -6  -5   3      987.98     1023.01     38.73 o
  -5  -5   3      220.28      230.43     11.74 o
  -4  -5   3       10.83       15.52      2.27 o
  -3  -5   3     1629.18     1615.74     36.81 o
  -2  -5   3      359.93      346.72      7.03 o
  -1  -5   3      270.33      242.57      6.73 o
   0  -5   3     1361.88     1435.52     31.31 o
   1  -5   3      144.13      124.65      5.80 o
   2  -5   3     1283.65     1282.54     30.12 o
   3  -5   3     1669.75     1738.12     39.94 o
   4  -5   3       22.95       28.82      3.75 o
   5  -5   3      183.73      184.32      8.49 o
   6  -5   3        1.20       11.85      8.54 o
   7  -5   3      396.16      402.12     16.32 o
  -8  -4   3      199.01      187.07     13.84 o
  -7  -4   3        0.62        1.32      5.07 o
  -6  -4   3      283.70      294.11     14.66 o
  -5  -4   3      865.69      851.74     29.54 o
  -4  -4   3      179.97      180.42     11.73 o
  -3  -4   3     2847.31     2862.49     62.85 o
  -2  -4   3     1366.26     1540.36     32.43 o
  -1  -4   3     2235.79     2276.97     42.14 o
   0  -4   3     2634.50     2481.38     46.45 o
   1  -4   3     1984.13     1948.60     21.99 o
   2  -4   3     1103.35     1113.32     24.09 o
   3  -4   3      558.23      613.86     15.16 o
   4  -4   3      342.62      325.41     11.23 o
   5  -4   3     1296.26     1315.90     27.45 o
   6  -4   3     1264.44     1272.38     51.55 o
   7  -4   3      150.02      158.59      8.40 o
  -8  -3   3      112.55      141.62     12.36 o
  -7  -3   3      126.77      145.58     12.06 o
  -6  -3   3      172.99      188.36     11.69 o
  -5  -3   3      391.55      418.94     16.17 o
  -4  -3   3        7.68        9.93      2.95 o
  -3  -3   3     3427.20     3401.29     37.42 o
  -2  -3   3     8325.02     8254.25    114.34 o
  -1  -3   3     5010.43     5096.83     61.00 o
   0  -3   3     2950.79     2895.75     35.00 o
   1  -3   3     1419.49     1469.39     30.82 o
   2  -3   3      239.05      214.28      3.72 o
   3  -3   3     3475.77     3469.71     45.60 o
   4  -3   3     1648.69     1649.44     33.42 o
   5  -3   3      333.06      326.20      7.56 o
   6  -3   3      104.09       94.59      4.83 o
   7  -3   3        0.86        1.11      1.65 o
   8  -3   3       98.31       92.88     10.83 o
  -8  -2   3      615.69      624.89     32.05 o
  -7  -2   3      514.92      529.12     24.28 o
  -6  -2   3       90.14      109.13     16.52 o
  -5  -2   3      457.96      464.33     17.85 o
  -4  -2   3     1390.94     1355.70     32.89 o
  -3  -2   3     1899.92     1811.99     43.04 o
  -2  -2   3     1794.20     1809.77     88.16 o
  -1  -2   3      610.92      619.89     12.14 o
   0  -2   3     1022.11      984.30     11.86 o
   1  -2   3     4037.50     4080.20     56.97 o
   2  -2   3      599.72      671.05     13.79 o
   3  -2   3       11.22       24.77      4.50 o
   4  -2   3      315.45      323.21      6.31 o
   5  -2   3     1736.65     1735.53     29.09 o
   6  -2   3     2445.47     2509.69     45.42 o
   7  -2   3      969.95      994.68     24.12 o
   8  -2   3      274.25      284.69     14.17 o
  -8  -1   3        1.68        3.55      3.81 o
  -7  -1   3      225.37      255.00     15.31 o
  -6  -1   3      474.03      526.44     20.85 o
  -5  -1   3      320.50      334.51     12.91 o
  -4  -1   3        6.72        6.40      2.35 o
  -3  -1   3     2040.28     1989.78     39.23 o
  -2  -1   3    11787.66    11524.14    185.53 o
  -1  -1   3    11665.17    11145.82    104.29 o
   0  -1   3    10047.80     9954.20     99.92 o
   1  -1   3     7447.09     7416.46     74.68 o
   2  -1   3      743.83      766.77      8.95 o
   3  -1   3     4911.18     5271.67     60.19 o
   4  -1   3     1682.00     1646.07     22.95 o
   5  -1   3     1129.96     1160.27     19.58 o
   6  -1   3     1171.85     1163.10     21.89 o
   7  -1   3       19.11       21.26      3.18 o
   8  -1   3       29.49       26.96      4.70 o
  -8   0   3      412.41      444.80     23.15 o
  -7   0   3      752.13      757.97     28.13 o
  -6   0   3      315.33      318.61     14.92 o
  -5   0   3      106.40      106.37      6.98 o
  -4   0   3      708.68      650.56     16.64 o
  -3   0   3     1162.48     1132.65     23.32 o
  -2   0   3     5325.23     5381.65     83.61 o
  -1   0   3     1050.96      972.52     22.65 o
   0   0   3       24.25       32.79      1.09 o
   1   0   3     6364.86     6178.89     76.23 o
   2   0   3     1741.94     1786.20     19.07 o
   3   0   3     1307.48     1362.62     24.96 o
   4   0   3       12.39       22.20      2.52 o
   5   0   3      755.81      719.57     19.57 o
   6   0   3     1791.04     1742.61     30.52 o
   7   0   3     1955.64     1950.37     50.16 o
   8   0   3      135.11      160.07     10.06 o
  -8   1   3       21.02       28.51      6.37 o
  -7   1   3      279.44      290.14     15.83 o
  -6   1   3      739.43      756.12     26.91 o
  -5   1   3      581.21      549.73     18.17 o
  -4   1   3     1892.58     1934.45     42.91 o
  -3   1   3      136.90      140.25      2.79 o
  -2   1   3     5603.62     6073.11     71.46 o
  -1   1   3    12305.17    12853.95    185.48 o
   0   1   3     3387.60     3323.85     28.04 o
   1   1   3     3819.45     3680.70     75.46 o
   2   1   3      340.99      283.56      8.92 o
   3   1   3      168.91      167.29      2.66 o
   4   1   3     4483.93     4495.53     56.19 o
   5   1   3     2528.84     2463.80     64.97 o
   6   1   3       21.86       25.92      2.31 o
   7   1   3      409.89      402.70     10.90 o
   8   1   3        1.37        4.86      4.03 o
   9   1   3      230.61      242.27     24.57 o
  -7   2   3      276.46      302.86     16.70 o
  -6   2   3       60.44       69.74      6.63 o
  -5   2   3      182.27      188.81      9.03 o
  -4   2   3     1199.45     1149.77     23.97 o
  -3   2   3     2442.35     2464.24     31.27 o
  -2   2   3     3405.15     3429.20     54.91 o
  -1   2   3      344.59      297.73      5.22 o
   0   2   3     1043.63     1008.44     29.24 o
   1   2   3     5490.44     5858.29     70.25 o
   2   2   3     5438.43     5332.80    120.23 o
   3   2   3     4108.38     3926.60     72.49 o
   4   2   3     3006.69     2781.92     36.36 o
   5   2   3      264.86      240.21      5.82 o
   6   2   3      370.01      332.08      9.88 o
   7   2   3      408.89      396.82     10.86 o
   8   2   3      365.17      351.72     14.32 o
   9   2   3       39.24       42.62      8.75 o
  -7   3   3      110.35      116.65      9.64 o
  -6   3   3      176.51      196.42     11.09 o
  -5   3   3     1281.53     1214.47     54.17 o
  -4   3   3     2044.40     1976.40     31.14 o
  -3   3   3     1975.29     1913.41     27.23 o
  -2   3   3     2199.80     2248.49     28.75 o
  -1   3   3     4988.97     5135.62     70.58 o
   0   3   3     1173.68     1231.93     19.48 o
   1   3   3      300.10      269.25     14.44 o
   2   3   3       27.32       22.33      1.01 o
   3   3   3        0.94        7.24      0.82 o
   4   3   3     6349.48     6356.25     82.03 o
   5   3   3     2777.70     2609.59     40.95 o
   6   3   3      202.38      188.48      5.63 o
   7   3   3       19.17       20.99      2.51 o
   8   3   3       26.13       19.06      3.43 o
   9   3   3       54.90       54.28      9.16 o
  -7   4   3       11.63       20.99      9.02 o
  -6   4   3      146.76      125.01      8.10 o
  -5   4   3        2.07        5.76      1.62 o
  -4   4   3     2654.18     2575.34     43.73 o
  -3   4   3     3962.24     3956.17     59.27 o
  -2   4   3     1192.02     1223.66     18.22 o
  -1   4   3     3324.26     3308.42     41.70 o
   0   4   3      411.92      340.11      7.24 o
   1   4   3     1503.60     1633.58     26.53 o
   2   4   3     4637.66     4805.91    101.60 o
   3   4   3     6343.67     6400.42     97.21 o
   4   4   3     1765.57     1713.46     34.48 o
   5   4   3      898.97      855.14     19.29 o
   6   4   3     1345.18     1331.88     25.16 o
   7   4   3       50.53       44.68      3.38 o
   8   4   3      255.86      236.04     11.88 o
   9   4   3        3.48        9.02      6.53 o
  -6   5   3      127.97      150.77     11.94 o
  -5   5   3     1227.53     1186.82     35.36 o
  -4   5   3      327.58      344.11      9.17 o
  -3   5   3     1098.71     1092.35     19.69 o
  -2   5   3     2279.85     2280.79     40.49 o
  -1   5   3       57.68       64.33      2.21 o
   0   5   3      465.08      454.26     10.31 o
   1   5   3     1373.42     1373.53     18.63 o
   2   5   3      329.39      378.91      8.42 o
   3   5   3       28.80       47.08     18.88 o
   4   5   3      452.71      429.74      8.03 o
   5   5   3     2007.98     1992.63     33.82 o
   6   5   3     1999.74     1973.25     37.56 o
   7   5   3       89.64       93.35      4.95 o
   8   5   3      186.02      149.27      8.87 o
   9   5   3       19.45       10.13      5.55 o
  -6   6   3       39.31       34.57      7.77 o
  -5   6   3       78.23       69.34      6.18 o
  -4   6   3       44.08       37.75      6.39 o
  -3   6   3      509.06      459.12     14.50 o
  -2   6   3     4116.14     4228.72    102.37 o
  -1   6   3     1065.92     1025.93     16.08 o
   0   6   3      102.33       98.49      3.75 o
   1   6   3      385.35      404.48      6.94 o
   2   6   3     2218.54     2426.69     44.70 o
   3   6   3     2404.09     2534.20     39.69 o
   4   6   3     1543.17     1552.83     31.26 o
   5   6   3      244.73      273.91      7.32 o
   6   6   3       86.98      102.14      4.67 o
   7   6   3        0.87        3.96      1.88 o
   8   6   3        1.00        5.00      3.47 o
  -5   7   3      344.51      324.53     20.89 o
  -4   7   3      494.62      512.73     15.87 o
  -3   7   3      151.46      165.45     12.98 o
  -2   7   3      312.35      310.61      9.77 o
  -1   7   3       41.87       47.28      3.88 o
   0   7   3      282.77      234.48      8.15 o
   1   7   3     1509.24     1503.69     45.54 o
   2   7   3      330.34      312.34      8.79 o
   3   7   3       84.42       77.85      3.74 o
   4   7   3      175.43      229.51     29.81 o
   5   7   3      267.96      258.48      7.42 o
   6   7   3      432.33      431.62     11.48 o
   7   7   3      254.93      269.62     14.07 o
   8   7   3       16.88       24.85      5.41 o
  -4   8   3      243.56      263.67     11.33 o
  -3   8   3        5.34        8.46      2.46 o
  -2   8   3      173.86      165.64      8.75 o
  -1   8   3      321.05      323.01     24.23 o
   0   8   3      148.44      184.13      9.09 o
   1   8   3       74.26       97.17      6.11 o
   2   8   3       12.52       12.13      2.02 o
   3   8   3      198.51      180.55      9.44 o
   4   8   3      928.12      960.18     25.94 o
   5   8   3       71.65       83.23      4.55 o
   6   8   3      214.13      177.96      7.03 o
   7   8   3       28.28       27.65      3.36 o
  -4   9   3      318.52      314.86     14.52 o
  -3   9   3       36.55       44.20      5.29 o
  -2   9   3        0.36        1.88      2.98 o
  -1   9   3       53.50       50.58      4.88 o
   0   9   3      191.75      182.42      8.93 o
   1   9   3     2243.67     2268.53     57.41 o
   2   9   3     1024.48     1117.95     32.02 o
   3   9   3      443.20      477.37     27.25 o
   4   9   3      219.91      240.71     17.68 o
   5   9   3       88.16       92.07      6.09 o
   6   9   3        1.89       -1.17      1.75 o
   7   9   3      137.21      172.15     13.74 o
  -2  10   3       94.17      113.98      8.32 o
  -1  10   3       62.94       65.89     12.56 o
   0  10   3       13.32       25.61      6.66 o
   1  10   3       40.30       54.77      5.83 o
   2  10   3       22.04       14.44      3.28 o
   3  10   3        8.76       18.71     11.45 o
   4  10   3       68.97       56.68      3.79 o
   5  10   3        4.63        5.53      1.99 o
   6  10   3        9.75        4.91      2.47 o
  -1  11   3       24.81       10.81      5.62 o
   0  11   3       28.05       15.37      3.59 o
   1  11   3      496.35      487.87     18.99 o
   2  11   3      574.94      581.02     96.63 o
   3  11   3      190.29      212.67     12.91 o
   4  11   3      143.96      207.17     12.38 o
   5  11   3       74.25      121.69     32.56 o
   2  12   3        1.44        2.53      3.04 o
   3  12   3       41.35       58.52      7.41 o
  -3 -11   4       57.68       73.91      8.06 o
  -2 -11   4       95.99      103.72     16.87 o
  -1 -11   4        2.46       -0.18      2.33 o
   0 -11   4       48.20       52.30      7.04 o
  -5 -10   4       75.57       82.61     14.30 o
  -4 -10   4       53.36        7.91      5.28 o
  -3 -10   4      204.47      226.03     17.22 o
  -2 -10   4       11.67       11.71      3.85 o
  -1 -10   4      249.35      264.73     16.10 o
   0 -10   4      742.76      795.23     31.92 o
   1 -10   4      211.79      216.39     13.50 o
   2 -10   4       16.47       27.35      5.55 o
  -6  -9   4        1.91        3.70      3.68 o
  -5  -9   4       13.19        7.47      3.63 o
  -4  -9   4       44.67       53.42      5.55 o
  -3  -9   4      153.18      136.20     45.61 o
  -2  -9   4      391.87      396.94     29.22 o
  -1  -9   4      219.13      220.49     18.05 o
   0  -9   4        4.01       14.35     11.59 o
   1  -9   4       38.34       39.17      6.06 o
   2  -9   4        9.86       22.41      5.76 o
   3  -9   4      172.39      192.13     11.29 o
  -6  -8   4       30.47       45.30      8.12 o
  -5  -8   4      422.74      444.10     22.42 o
  -4  -8   4      174.83      187.12      7.15 o
  -3  -8   4       54.92       60.95      4.71 o
  -2  -8   4      279.17      267.08     12.75 o
  -1  -8   4       49.32       63.96      8.05 o
   0  -8   4      617.38      648.04     25.34 o
   1  -8   4      548.77      553.65     21.74 o
   2  -8   4       28.68       26.61      5.06 o
   3  -8   4      130.31      142.82     10.06 o
   4  -8   4      181.90      197.53     12.52 o
   5  -8   4      206.71      200.94     11.88 o
  -7  -7   4      100.17      127.50     20.41 o
  -6  -7   4       35.14       31.71      6.24 o
  -5  -7   4        0.74       -0.97      4.72 o
  -4  -7   4      234.35      224.63     11.09 o
  -3  -7   4      134.02      128.15      5.29 o
  -2  -7   4     2776.65     2787.22     51.73 o
  -1  -7   4     1108.71     1042.35     29.05 o
   0  -7   4       47.17       50.13      7.36 o
   1  -7   4       66.83       70.42      6.32 o
   2  -7   4      319.48      320.31     14.53 o
   3  -7   4      262.57      263.10     12.71 o
   4  -7   4     1484.78     1453.13     59.98 o
   5  -7   4      200.69      196.05     11.67 o
  -7  -6   4       25.61       35.20      7.76 o
  -6  -6   4       59.46       69.45      8.93 o
  -5  -6   4      272.42      297.05     20.69 o
  -4  -6   4     2693.92     2670.18     53.11 o
  -3  -6   4      683.41      672.53     14.16 o
  -2  -6   4      237.77      223.53      6.42 o
  -1  -6   4      180.43      190.54      5.56 o
   0  -6   4      440.23      453.51     13.89 o
   1  -6   4     1443.41     1446.05     37.82 o
   2  -6   4     1077.80     1076.70     30.34 o
   3  -6   4      504.15      517.68     24.23 o
   4  -6   4       23.26       41.00      9.79 o
   5  -6   4      510.45      515.87     18.74 o
   6  -6   4      329.38      359.22     16.20 o
  -7  -5   4       49.06       43.15      7.85 o
  -6  -5   4      121.33      124.82     10.38 o
  -5  -5   4       25.83       38.87      6.03 o
  -4  -5   4      102.87       89.99      6.33 o
  -3  -5   4      547.29      524.08     17.43 o
  -2  -5   4     1881.33     1882.83     31.27 o
  -1  -5   4     4235.40     4171.46     63.58 o
   0  -5   4     1924.64     1952.19     71.64 o
   1  -5   4       71.29       61.18      4.65 o
   2  -5   4     1935.84     1896.24     45.00 o
   3  -5   4     1177.09     1172.08     30.28 o
   4  -5   4     1616.02     1619.09     39.98 o
   5  -5   4     1502.00     1581.72     42.76 o
   6  -5   4      143.83      151.64      9.15 o
   7  -5   4        4.48        2.34      2.85 o
  -8  -4   4      431.10      429.02     24.81 o
  -7  -4   4       64.00       67.68      9.08 o
  -6  -4   4       34.37       39.16      6.53 o
  -5  -4   4        3.73        9.51      3.77 o
  -4  -4   4     4198.86     4271.51    108.72 o
  -3  -4   4     2533.01     2505.78     35.75 o
  -2  -4   4      913.38      855.54     14.22 o
  -1  -4   4        6.43       12.19      1.37 o
   0  -4   4       21.81       72.09      9.50 o
   1  -4   4      529.21      510.87      8.28 o
   2  -4   4     2110.06     2092.71     43.86 o
   3  -4   4      734.80      736.55     12.15 o
   4  -4   4       60.96       59.56      5.33 o
   5  -4   4      526.64      522.89     15.47 o
   6  -4   4       29.00       26.09      3.01 o
   7  -4   4      587.78      595.39     28.04 o
  -8  -3   4        1.72       12.07      7.71 o
  -7  -3   4      211.19      225.59     15.89 o
  -6  -3   4      685.17      700.33     30.20 o
  -5  -3   4      484.81      473.69     17.18 o
  -4  -3   4      245.12      248.06     11.14 o
  -3  -3   4      491.93      442.38     14.57 o
  -2  -3   4      122.90       94.97      2.91 o
  -1  -3   4     4878.50     4764.77     72.03 o
   0  -3   4     6397.25     6402.28     82.16 o
   1  -3   4     1038.59     1053.93     14.91 o
   2  -3   4     1139.36     1184.55     16.55 o
   3  -3   4      623.93      626.51     10.42 o
   4  -3   4     1916.67     1937.60     30.32 o
   5  -3   4     1847.25     1825.79     49.32 o
   6  -3   4      295.39      288.14      8.21 o
   7  -3   4        2.47        3.18      2.03 o
   8  -3   4      352.12      338.22     15.21 o
  -8  -2   4      366.23      383.90     21.86 o
  -7  -2   4      240.64      248.41     19.30 o
  -6  -2   4        0.32        1.21      2.64 o
  -5  -2   4        8.27       13.56      6.18 o
  -4  -2   4      438.02      432.55     13.83 o
  -3  -2   4     2797.14     2742.75     60.47 o
  -2  -2   4     5762.43     5904.73    110.35 o
  -1  -2   4      849.68      885.61     14.46 o
   0  -2   4     2991.46     3088.98     38.77 o
   1  -2   4     1415.63     1299.30     27.54 o
   2  -2   4     8147.89     8132.74     98.78 o
   3  -2   4     3726.11     3731.72     58.77 o
   4  -2   4     1574.43     1635.52     24.91 o
   5  -2   4      224.38      231.37      6.20 o
   6  -2   4      276.19      276.63      8.59 o
   7  -2   4      218.44      206.85      6.95 o
   8  -2   4      156.19      152.21      7.77 o
  -8  -1   4       23.89       30.95     12.08 o
  -7  -1   4      308.80      339.28     18.45 o
  -6  -1   4      977.70     1030.40     34.92 o
  -5  -1   4     3794.63     4014.99    104.94 o
  -4  -1   4     3099.67     3335.12     80.90 o
  -3  -1   4       67.19       75.87      9.93 o
  -2  -1   4      145.97      166.94      5.83 o
  -1  -1   4     3312.54     3263.70     48.79 o
   0  -1   4     1957.88     1937.81     23.34 o
   1  -1   4     6247.33     6339.56    131.89 o
   2  -1   4      258.94      288.12      6.49 o
   3  -1   4     1320.91     1357.16     17.44 o
   4  -1   4      581.32      584.27      9.85 o
   5  -1   4      667.67      685.56     13.71 o
   6  -1   4      322.08      323.28      8.50 o
   7  -1   4        0.72        2.41      1.57 o
   8  -1   4      400.68      376.74     14.63 o
  -8   0   4       58.49       58.78      9.20 o
  -7   0   4      319.72      313.79     18.60 o
  -6   0   4        7.53        8.23      5.07 o
  -5   0   4       28.00       41.17      5.48 o
  -4   0   4     1065.18     1139.20     29.02 o
  -3   0   4     1526.17     1574.63     33.13 o
  -2   0   4     1576.83     1504.28     27.06 o
  -1   0   4      968.28      954.30     11.36 o
   0   0   4     3083.08     3207.58     38.15 o
   1   0   4     5070.29     4905.46     68.99 o
   2   0   4    13867.45    14355.34    415.95 o
   3   0   4     7186.59     7030.59     75.63 o
   4   0   4     5623.74     5400.92     68.67 o
   5   0   4       62.51       68.84      7.06 o
   6   0   4        1.13        2.82      1.69 o
   7   0   4      464.17      425.77     20.34 o
   8   0   4      463.37      426.39     12.98 o
  -7   1   4       80.22       92.63     10.27 o
  -6   1   4      961.15      974.14     33.68 o
  -5   1   4     1869.64     1928.56     50.90 o
  -4   1   4     5172.80     5315.06    149.87 o
  -3   1   4     1447.00     1388.26     28.89 o
  -2   1   4      293.59      349.92      8.14 o
  -1   1   4       52.29       57.56      1.92 o
   0   1   4     2146.19     2201.03     27.57 o
   1   1   4     7246.28     7067.50    110.10 o
   2   1   4     3320.18     3282.35     47.30 o
   3   1   4     1248.29     1272.10     35.09 o
   4   1   4      355.84      317.71      8.24 o
   5   1   4      674.90      643.54     14.28 o
   6   1   4      429.40      414.81      9.90 o
   7   1   4      171.45      171.20      6.14 o
   8   1   4      356.44      315.64     10.49 o
   9   1   4      310.94      321.96     25.41 o
  -7   2   4      322.08      332.92     16.67 o
  -6   2   4      359.24      360.95     16.58 o
  -5   2   4        0.29        0.88      2.07 o
  -4   2   4      184.41      177.53     13.95 o
  -3   2   4      517.98      520.81      8.94 o
  -2   2   4     8363.19     8688.41    139.95 o
  -1   2   4     2802.09     2873.02    100.13 o
   0   2   4      564.01      718.62     10.23 o
   1   2   4     1344.19     1381.30     19.94 o
   2   2   4     3620.35     3668.94     97.25 o
   3   2   4     4908.87     4827.05     50.38 o
   4   2   4     4190.86     3774.62    130.11 o
   5   2   4      416.48      391.82      8.17 o
   6   2   4        1.87        3.68      1.77 o
   7   2   4      405.33      372.86     10.48 o
   8   2   4      161.26      147.19      6.70 o
  -7   3   4        9.56        2.28      3.47 o
  -6   3   4      258.77      268.54     13.99 o
  -5   3   4      328.01      339.17     17.22 o
  -4   3   4     1532.39     1500.35     25.11 o
  -3   3   4      648.99      644.98     10.93 o
  -2   3   4      289.81      269.98      5.19 o
  -1   3   4     3086.44     3253.52     39.88 o
   0   3   4      578.40      483.19      6.48 o
   1   3   4     2725.58     2729.71    129.25 o
   2   3   4     6452.05     6305.72     90.74 o
   3   3   4       99.98       90.67      1.90 o
   4   3   4      158.71      157.09      3.64 o
   5   3   4     2368.69     2200.76     34.80 o
   6   3   4      397.31      365.47      9.05 o
   7   3   4      959.68      887.76     19.97 o
   8   3   4       72.56       86.75      4.92 o
   9   3   4       50.92       52.76      6.94 o
  -7   4   4      378.79      355.43     19.91 o
  -6   4   4      629.83      645.63     24.67 o
  -5   4   4      110.49      111.25     13.57 o
  -4   4   4      132.53      129.78      7.50 o
  -3   4   4      265.63      283.28      6.40 o
  -2   4   4     1965.39     1956.94     29.39 o
  -1   4   4     6729.43     6996.25     89.69 o
   0   4   4     3894.69     3934.40     48.17 o
   1   4   4       48.03       46.32      8.26 o
   2   4   4      523.10      576.58     14.72 o
   3   4   4      210.54      214.43      8.10 o
   4   4   4      905.31      909.28     13.89 o
   5   4   4      823.19      845.22     23.10 o
   6   4   4      973.77      921.34     18.78 o
   7   4   4      294.58      275.08      8.73 o
   8   4   4      133.16      124.35     12.77 o
   9   4   4      203.54      208.25     16.38 o
  -6   5   4        4.04        8.47      4.17 o
  -5   5   4        0.65        2.75      4.77 o
  -4   5   4      476.29      444.49     10.59 o
  -3   5   4      235.34      231.47      8.53 o
  -2   5   4       75.11       83.83      4.48 o
  -1   5   4     2284.09     2280.57     33.17 o
   0   5   4     2245.47     2397.60     38.37 o
   1   5   4     2902.55     3027.83     39.39 o
   2   5   4     3288.14     3151.04     65.37 o
   3   5   4     1283.77     1320.36     30.13 o
   4   5   4       33.71       33.38      2.04 o
   5   5   4     1005.86      974.19     28.15 o
   6   5   4      344.65      334.44     15.57 o
   7   5   4      737.29      699.41     16.87 o
   8   5   4      840.35      843.56     40.68 o
   9   5   4      104.83      117.87     12.77 o
  -6   6   4      576.66      565.75     33.60 o
  -5   6   4      596.92      581.63     54.08 o
  -4   6   4       69.04       79.95      4.13 o
  -3   6   4      320.95      321.36      8.19 o
  -2   6   4       48.90       47.49      4.02 o
  -1   6   4     1777.37     1791.84     28.52 o
   0   6   4     4934.17     5084.36     70.21 o
   1   6   4     1227.73     1216.07     18.09 o
   2   6   4       26.70       27.69      2.21 o
   3   6   4        4.20        3.09      1.50 o
   4   6   4       28.73       30.47      2.40 o
   5   6   4       46.63       52.16      4.26 o
   6   6   4       34.16       47.90      3.36 o
   7   6   4      220.26      185.57      8.66 o
   8   6   4     1078.34     1057.36     46.51 o
  -5   7   4        0.64        1.75      1.87 o
  -4   7   4       11.88       14.85      5.76 o
  -3   7   4      170.01      161.65      6.91 o
  -2   7   4      198.77      204.54      7.54 o
  -1   7   4       34.49       27.47      1.91 o
   0   7   4     2232.79     2241.87     33.82 o
   1   7   4     1723.99     1696.99     26.07 o
   2   7   4      847.96      878.93     20.66 o
   3   7   4     1238.93     1320.44     24.66 o
   4   7   4      141.04      146.83     10.07 o
   5   7   4      521.16      504.56     14.86 o
   6   7   4      206.72      197.68      7.05 o
   7   7   4      226.84      238.18     10.64 o
   8   7   4      129.76      153.27     14.02 o
  -4   8   4       52.99       69.57      5.73 o
  -3   8   4        3.39        0.30      2.15 o
  -2   8   4      215.79      201.24      8.67 o
  -1   8   4      355.57      360.24     12.12 o
   0   8   4      228.47      220.12      8.59 o
   1   8   4      760.98      772.56     24.96 o
   2   8   4      137.18      159.79     22.58 o
   3   8   4      223.47      219.34     19.87 o
   4   8   4       21.86       31.43      6.49 o
   5   8   4      165.40      174.85      7.03 o
   6   8   4      145.28      159.90     13.26 o
   7   8   4        7.29        9.62      3.19 o
   8   8   4       26.10       22.07      6.11 o
  -3   9   4       53.28       40.62      4.92 o
  -2   9   4      659.74      676.59     25.75 o
  -1   9   4      357.04      381.66     18.53 o
   0   9   4       21.38       21.03      3.48 o
   1   9   4       16.81       19.82      9.44 o
   2   9   4      142.14      153.03     18.71 o
   3   9   4      189.89      197.40      9.94 o
   4   9   4      131.71      174.99     20.01 o
   5   9   4        3.78        0.41      2.98 o
   6   9   4      293.41      256.00     10.27 o
   7   9   4       70.61       78.32     10.20 o
  -2  10   4      130.67      122.44      8.24 o
  -1  10   4       84.77       73.38      8.61 o
   0  10   4      172.70      185.44     10.01 o
   1  10   4       37.95       59.02     10.90 o
   2  10   4       15.46       22.48      4.26 o
   3  10   4      268.39      220.99     93.57 o
   4  10   4      271.27      222.59     33.46 o
   5  10   4      372.41      359.23     14.11 o
   6  10   4      121.79      130.52      7.82 o
  -1  11   4      345.02      354.88     16.15 o
   0  11   4      622.71      722.83     26.16 o
   1  11   4        0.72        1.74      2.59 o
   2  11   4       17.81       26.26      6.18 o
   3  11   4       15.46       13.37      5.00 o
   4  11   4        0.23        5.16      3.48 o
   5  11   4       29.57       -2.78      3.19 o
  -4 -10   5      111.78      127.73     15.13 o
  -3 -10   5      328.09      290.64     40.40 o
  -2 -10   5      145.10      142.11     11.00 o
  -1 -10   5       62.47       72.26      7.40 o
   0 -10   5       28.64       37.04     10.41 o
   1 -10   5       36.90       49.08      8.09 o
   2 -10   5      126.14      134.10     18.74 o
  -5  -9   5      101.16       76.78     14.02 o
  -4  -9   5        0.25        1.11      4.44 o
  -3  -9   5      226.79      227.82     10.79 o
  -2  -9   5       80.05       83.25      7.27 o
  -1  -9   5       22.60       30.56      5.90 o
   0  -9   5        2.72        3.62      2.67 o
   1  -9   5        0.02       -3.38      3.46 o
   2  -9   5      717.24      800.62     33.51 o
   3  -9   5      624.27      615.84     26.95 o
  -6  -8   5      179.18      199.98     16.20 o
  -5  -8   5      182.98      191.15     13.30 o
  -4  -8   5      389.90      416.30     20.83 o
  -3  -8   5      230.86      235.32      8.64 o
  -2  -8   5      154.95      140.75     38.04 o
  -1  -8   5       54.78       56.83      6.43 o
   0  -8   5      771.41      745.42     32.35 o
   1  -8   5      258.69      274.69     14.61 o
   2  -8   5      121.52      115.23      8.78 o
   3  -8   5      400.82      379.78     17.24 o
   4  -8   5       60.30       56.68     12.29 o
  -6  -7   5       36.42       54.12     15.90 o
  -5  -7   5      163.03      188.80     14.72 o
  -4  -7   5      204.03      205.56     12.52 o
  -3  -7   5      237.28      232.53     11.94 o
  -2  -7   5      304.56      294.92      9.07 o
  -1  -7   5      553.31      532.46     33.18 o
   0  -7   5      800.98      804.98     51.58 o
   1  -7   5       84.87       80.20      7.04 o
   2  -7   5      144.35      156.00      9.07 o
   3  -7   5      396.80      434.37     17.09 o
   4  -7   5      657.52      652.66     32.83 o
   5  -7   5       23.41       27.00      4.53 o
  -7  -6   5      281.23      292.63     21.79 o
  -6  -6   5       49.26       65.61     20.83 o
  -5  -6   5      282.54      329.69     17.22 o
  -4  -6   5      252.07      268.39     13.56 o
  -3  -6   5      118.86      125.48      7.06 o
  -2  -6   5      291.60      308.08     10.27 o
  -1  -6   5       83.56       93.10      4.02 o
   0  -6   5     2779.57     2598.33     46.25 o
   1  -6   5     1658.69     1577.59     47.62 o
   2  -6   5      587.58      578.93     24.02 o
   3  -6   5      211.54      216.98     10.90 o
   4  -6   5      320.24      312.29     12.85 o
   5  -6   5       17.23       32.78      7.36 o
   6  -6   5      444.98      493.06     19.25 o
  -7  -5   5      241.07      266.52     18.29 o
  -6  -5   5      211.06      258.46     14.68 o
  -5  -5   5     1117.39     1141.92     52.55 o
  -4  -5   5      183.25      199.39     12.63 o
  -3  -5   5       36.02       47.50      3.05 o
  -2  -5   5     1185.25     1072.16     20.06 o
  -1  -5   5     2413.50     2309.53     39.78 o
   0  -5   5     1192.87     1199.36     28.94 o
   1  -5   5     1430.75     1368.71     44.98 o
   2  -5   5     1600.62     1553.75     40.12 o
   3  -5   5      216.39      220.41      9.13 o
   4  -5   5      731.92      771.78     23.97 o
   5  -5   5      101.33      102.72      7.37 o
   6  -5   5        7.22        8.57      5.62 o
  -7  -4   5      280.95      261.20     16.94 o
  -6  -4   5      558.78      606.70     28.69 o
  -5  -4   5      113.24      129.63     13.61 o
  -4  -4   5      810.46      849.01     28.07 o
  -3  -4   5      244.22      245.46      5.30 o
  -2  -4   5       54.19       60.24      4.25 o
  -1  -4   5      234.57      267.31      7.64 o
   0  -4   5      328.93      304.16      7.13 o
   1  -4   5     4743.52     4548.05     68.64 o
   2  -4   5     7183.60     7143.90    106.33 o
   3  -4   5      274.77      271.23     12.46 o
   4  -4   5       48.25       41.59      4.03 o
   5  -4   5       20.45       16.49      1.89 o
   6  -4   5      572.24      583.25     20.30 o
   7  -4   5      738.63      723.78     26.37 o
  -7  -3   5      220.66      242.81     16.27 o
  -6  -3   5     1533.57     1537.92     55.99 o
  -5  -3   5      887.67      917.43     32.96 o
  -4  -3   5     1341.60     1358.49     59.21 o
  -3  -3   5      952.55     1004.57     28.32 o
  -2  -3   5     1539.59     1599.25     24.15 o
  -1  -3   5     2639.05     2394.02     35.83 o
   0  -3   5     3910.16     3764.54     54.85 o
   1  -3   5     1908.40     1918.57     33.60 o
   2  -3   5     1978.56     2035.49     30.34 o
   3  -3   5        8.84       10.46      1.39 o
   4  -3   5      169.20      172.70      4.77 o
   5  -3   5      996.16     1026.70     20.52 o
   6  -3   5      232.29      221.73     10.01 o
   7  -3   5        9.58       16.84      2.68 o
  -7  -2   5      148.78      155.14     12.76 o
  -6  -2   5      231.86      229.70     13.14 o
  -5  -2   5      106.43      118.43      9.44 o
  -4  -2   5      385.20      380.40     17.35 o
  -3  -2   5     2125.24     2109.03     54.15 o
  -2  -2   5     1411.45     1403.55     36.51 o
  -1  -2   5      213.81      186.04      4.09 o
   0  -2   5     1393.50     1601.20     22.96 o
   1  -2   5     1493.36     1465.27     22.39 o
   2  -2   5     5828.54     5790.15     91.31 o
   3  -2   5     4227.11     4226.78     59.14 o
   4  -2   5      298.90      286.90      6.35 o
   5  -2   5       12.34       14.43      1.86 o
   6  -2   5      125.68      132.38      4.87 o
   7  -2   5      831.07      798.40     19.66 o
   8  -2   5      612.47      577.70     21.73 o
  -7  -1   5        0.41        9.05      4.92 o
  -6  -1   5      444.95      470.34     20.00 o
  -5  -1   5      831.79      891.69     31.83 o
  -4  -1   5     1040.50     1033.52     30.01 o
  -3  -1   5     1258.80     1318.22     33.86 o
  -2  -1   5       84.36       95.40      7.43 o
  -1  -1   5     1828.59     1790.70     23.99 o
   0  -1   5    10376.93    10534.79    133.87 o
   1  -1   5     2262.03     2285.07     73.43 o
   2  -1   5        3.15       11.74      1.14 o
   3  -1   5      406.02      416.85      7.74 o
   4  -1   5      794.17      776.82     12.59 o
   5  -1   5     2984.50     2969.14     46.97 o
   6  -1   5     1349.58     1368.16     26.38 o
   7  -1   5      216.98      210.57      7.09 o
   8  -1   5       16.14       16.55      2.71 o
  -7   0   5      223.61      240.34     16.70 o
  -6   0   5      165.21      166.66     11.24 o
  -5   0   5       76.28       85.74      6.85 o
  -4   0   5      142.23      147.27      9.23 o
  -3   0   5     4171.28     4289.03     91.60 o
  -2   0   5     9469.53     9468.92    108.63 o
  -1   0   5     2794.40     2859.08     35.52 o
   0   0   5     3653.93     3568.40     63.08 o
   1   0   5     1148.65     1191.77     14.87 o
   2   0   5     1392.09     1480.98     30.06 o
   3   0   5     3190.28     3029.21     51.77 o
   4   0   5     1374.98     1390.77     19.14 o
   5   0   5      158.74      152.81      4.56 o
   6   0   5       48.03       47.90      4.74 o
   7   0   5      135.34      131.95      7.41 o
   8   0   5      312.65      314.40     12.71 o
  -7   1   5      187.40      186.37     15.69 o
  -6   1   5       61.68       73.26      7.67 o
  -5   1   5      496.50      483.97     17.24 o
  -4   1   5      510.38      543.02     17.18 o
  -3   1   5      439.13      412.65     18.81 o
  -2   1   5       21.78       21.46      2.44 o
  -1   1   5      303.83      307.58      4.88 o
   0   1   5     3385.53     3532.29     44.55 o
   1   1   5     4222.31     4317.88     46.00 o
   2   1   5     1837.79     1879.38     31.23 o
   3   1   5      188.87      204.79     11.06 o
   4   1   5     1496.83     1422.60     21.80 o
   5   1   5     1521.16     1392.90     53.97 o
   6   1   5     4286.37     4090.46     90.94 o
   7   1   5     1045.32     1033.15     41.41 o
   8   1   5      290.35      283.86     11.83 o
  -7   2   5      347.42      375.94     21.54 o
  -6   2   5      221.47      240.54     14.23 o
  -5   2   5      435.71      447.44     17.78 o
  -4   2   5       12.68       20.34      8.26 o
  -3   2   5     1588.88     1582.99     35.98 o
  -2   2   5     6690.74     6853.56    124.38 o
  -1   2   5     5860.52     5852.88    129.46 o
   0   2   5     8166.27     8087.41     88.68 o
   1   2   5     2376.35     2364.11     23.29 o
   2   2   5      177.64      148.46      4.61 o
   3   2   5     2342.01     2375.80     41.54 o
   4   2   5     2384.37     2276.36     43.75 o
   5   2   5        2.62        9.45      7.50 o
   6   2   5      305.99      282.65      7.40 o
   7   2   5       76.98       72.75      4.94 o
   8   2   5      259.06      254.72     16.24 o
   9   2   5      119.43      128.56     13.61 o
  -7   3   5      247.86      254.96     16.85 o
  -6   3   5       47.38       47.80      6.37 o
  -5   3   5       49.18       58.78      5.29 o
  -4   3   5      618.29      610.49     19.48 o
  -3   3   5      970.70      983.28     50.77 o
  -2   3   5       48.98       42.64      4.28 o
  -1   3   5        5.20        4.40      2.02 o
   0   3   5     2151.36     2357.89     42.48 o
   1   3   5     6255.64     6492.65    138.35 o
   2   3   5     1184.65     1176.24     25.89 o
   3   3   5      184.27      166.21      8.75 o
   4   3   5      113.67      113.70      4.63 o
   5   3   5      887.49      861.59     14.45 o
   6   3   5     1215.82     1110.46     27.86 o
   7   3   5     1490.41     1446.89     39.98 o
   8   3   5      296.51      291.32     12.58 o
   9   3   5        2.32        3.05      4.17 o
  -6   4   5      458.99      451.74     22.21 o
  -5   4   5      286.15      282.86     12.73 o
  -4   4   5       20.29       22.39      2.53 o
  -3   4   5      273.12      267.23      6.40 o
  -2   4   5     3348.36     3373.44     68.16 o
  -1   4   5     2213.33     2063.74     61.69 o
   0   4   5     1270.87     1235.34     21.13 o
   1   4   5      324.78      291.09     15.97 o
   2   4   5      740.19      811.59     19.44 o
   3   4   5      705.52      762.26     15.50 o
   4   4   5     3479.49     3468.07     66.20 o
   5   4   5      792.16      737.60     19.15 o
   6   4   5      266.30      298.37     18.40 o
   7   4   5       18.45       13.74      3.29 o
   8   4   5       29.89       29.95      6.39 o
   9   4   5      248.71      244.90     16.66 o
  -6   5   5       27.80       37.49      6.39 o
  -5   5   5      178.30      169.25     12.29 o
  -4   5   5      753.10      729.13     16.35 o
  -3   5   5      571.36      580.37     12.46 o
  -2   5   5     3164.25     3128.30     94.76 o
  -1   5   5      102.08       90.79     14.36 o
   0   5   5       55.33       58.49      2.51 o
   1   5   5     1815.99     1932.25     72.70 o
   2   5   5     3561.58     3711.63     56.24 o
   3   5   5     1803.81     1793.23     35.00 o
   4   5   5       30.68       28.96      2.27 o
   5   5   5        0.26        4.04      2.05 o
   6   5   5      144.63      138.45     12.56 o
   7   5   5      377.28      374.88     15.21 o
   8   5   5        2.73        1.03      2.31 o
  -5   6   5      271.12      283.78     19.02 o
  -4   6   5      204.97      198.21      8.40 o
  -3   6   5      284.46      289.05      9.29 o
  -2   6   5       75.23       72.05      3.44 o
  -1   6   5      615.12      633.12     33.52 o
   0   6   5      298.33      271.74      6.68 o
   1   6   5      281.53      299.40      7.65 o
   2   6   5      159.40      156.55      8.79 o
   3   6   5      395.79      373.70      8.87 o
   4   6   5     1735.02     1660.27     36.08 o
   5   6   5     1919.39     2009.59     53.66 o
   6   6   5      413.33      444.43     15.11 o
   7   6   5        0.08       -2.78      2.78 o
   8   6   5       77.73       84.89      6.47 o
  -5   7   5      184.03      152.30     14.99 o
  -4   7   5      473.87      409.70     18.05 o
  -3   7   5     1417.60     1408.62     40.47 o
  -2   7   5      951.34      935.90     19.25 o
  -1   7   5      210.76      206.71      6.81 o
   0   7   5     1649.36     1799.90     59.35 o
   1   7   5      189.15      185.93      5.19 o
   2   7   5     1366.81     1358.05     40.40 o
   3   7   5     1704.38     1713.05     34.75 o
   4   7   5      363.44      389.95     16.40 o
   5   7   5      178.23      207.91      8.61 o
   6   7   5       38.03       48.60      4.75 o
   7   7   5       19.95       23.73      3.97 o
   8   7   5       33.25       26.93      5.69 o
  -4   8   5       85.82       84.02      5.79 o
  -3   8   5      172.89      180.23      8.25 o
  -2   8   5       71.92       78.07      5.64 o
  -1   8   5        5.27        2.38      1.91 o
   0   8   5      586.30      562.44     24.27 o
   1   8   5       95.49       95.96     13.25 o
   2   8   5      850.86      812.17     21.79 o
   3   8   5      179.53      152.44     12.47 o
   4   8   5      662.10      633.56     17.39 o
   5   8   5      664.59      654.85     19.77 o
   6   8   5      522.61      565.71     24.64 o
   7   8   5       31.02       52.10      5.39 o
   8   8   5        2.21       -1.11      3.47 o
  -3   9   5      299.33      285.71     11.93 o
  -2   9   5      506.91      535.05     17.75 o
  -1   9   5      142.52      182.62     12.91 o
   0   9   5       45.92       58.04      4.58 o
   1   9   5        4.74        3.99      2.10 o
   2   9   5        0.86        9.16      7.98 o
   3   9   5      436.44      417.51     13.39 o
   4   9   5      712.86      775.81     21.81 o
   5   9   5        5.22       16.63      3.68 o
   6   9   5       67.32       87.90     10.20 o
   7   9   5        2.04        6.95      2.93 o
  -2  10   5       47.45       64.03      9.79 o
  -1  10   5        0.20        6.11      4.65 o
   0  10   5      224.53      230.02     18.19 o
   1  10   5      311.42      318.41     28.88 o
   2  10   5       73.37       90.07      5.99 o
   3  10   5       14.77       30.25      4.51 o
   4  10   5       12.96       27.56     10.16 o
   5  10   5       80.49       66.53      5.53 o
   6  10   5      113.65      124.64     10.83 o
   0  11   5       35.72       25.01      4.03 o
   1  11   5       76.24       46.00      5.14 o
   2  11   5        5.50        3.99      2.80 o
   3  11   5      130.27      133.83      8.82 o
   4  11   5      105.24      146.05     16.94 o
   5  11   5        0.19        0.14      2.50 o
  -3 -10   6      140.42      157.72     27.49 o
  -2 -10   6        0.08        0.03      2.52 o
  -1 -10   6       95.30      100.35      9.91 o
   0 -10   6       18.67       42.38     11.18 o
   1 -10   6       82.03       81.33      9.10 o
  -5  -9   6      123.55      140.08     18.88 o
  -4  -9   6      133.78      130.92     17.63 o
  -3  -9   6       14.73       18.19      3.95 o
  -2  -9   6      175.13      178.52     24.99 o
  -1  -9   6      674.30      709.03     61.71 o
   0  -9   6      750.49      774.33     87.81 o
   1  -9   6       85.90       76.56     12.70 o
   2  -9   6        0.52       -1.39      3.61 o
   3  -9   6        0.75       12.49     13.40 o
  -5  -8   6       20.99       27.56      6.32 o
  -4  -8   6       58.02       67.19      7.60 o
  -3  -8   6      252.82      241.77     10.19 o
  -2  -8   6      352.27      348.44     13.84 o
  -1  -8   6      218.06      216.13     12.38 o
   0  -8   6       19.57       21.41      6.53 o
   1  -8   6       75.27       70.68      7.27 o
   2  -8   6      227.06      231.63     14.37 o
   3  -8   6      151.03      136.96      9.50 o
   4  -8   6       99.35      111.43      9.25 o
  -6  -7   6      186.57      219.06     18.14 o
  -5  -7   6      378.59      418.01     23.93 o
  -4  -7   6        4.79        0.16      2.43 o
  -3  -7   6       55.86       52.63      3.85 o
  -2  -7   6      303.45      302.97      9.58 o
  -1  -7   6      886.84      815.20     39.01 o
   0  -7   6      804.27      826.22     28.02 o
   1  -7   6     1248.43     1233.52     39.93 o
   2  -7   6        0.00       14.51     19.23 o
   3  -7   6       76.00       66.83      6.73 o
   4  -7   6       96.29       98.53      7.94 o
   5  -7   6      276.35      264.22     14.40 o
  -6  -6   6       33.20       27.19      6.87 o
  -5  -6   6       12.28       20.58      7.77 o
  -4  -6   6        7.52        8.08      3.91 o
  -3  -6   6      498.69      480.62     12.15 o
  -2  -6   6     1572.21     1518.09     31.22 o
  -1  -6   6      174.27      165.22      6.51 o
   0  -6   6       23.44       16.72      2.52 o
   1  -6   6      453.93      434.63     34.50 o
   2  -6   6      299.75      284.93     11.80 o
   3  -6   6     1034.69     1017.20     51.85 o
   4  -6   6      120.71      121.33      7.93 o
   5  -6   6      157.90      163.12      9.42 o
   6  -6   6      259.53      269.11     15.08 o
  -7  -5   6       48.43       56.52     10.09 o
  -6  -5   6      184.06      183.38     13.44 o
  -5  -5   6     1157.10     1191.54     46.31 o
  -4  -5   6      538.73      534.56     21.90 o
  -3  -5   6       57.60       56.26      4.93 o
  -2  -5   6      160.53      140.58      5.08 o
  -1  -5   6      187.63      162.78      5.95 o
   0  -5   6     1642.11     1638.84     58.59 o
   1  -5   6     1989.72     1994.81     78.51 o
   2  -5   6      751.42      687.83     29.21 o
   3  -5   6        0.81       11.78      8.05 o
   4  -5   6      718.15      714.72     22.83 o
   5  -5   6      622.01      610.45     21.75 o
   6  -5   6      522.90      535.43     21.13 o
  -7  -4   6      166.05      188.15     16.81 o
  -6  -4   6        8.51       21.07      9.09 o
  -5  -4   6       82.58       86.75      7.80 o
  -4  -4   6      561.60      564.42     21.80 o
  -3  -4   6      795.32      753.29     24.98 o
  -2  -4   6     3323.51     3184.80     66.24 o
  -1  -4   6     2620.08     2628.61     45.85 o
   0  -4   6      103.40      116.07      5.89 o
   1  -4   6      570.68      515.94     15.21 o
   2  -4   6      655.12      601.02     20.22 o
   3  -4   6      882.76      882.61     16.84 o
   4  -4   6     3708.48     3596.92     91.99 o
   5  -4   6      102.75       92.12      4.19 o
   6  -4   6      138.69      127.99      7.64 o
   7  -4   6       88.70      100.65     17.77 o
  -7  -3   6        1.45       -3.81      4.05 o
  -6  -3   6      197.42      195.48     12.81 o
  -5  -3   6     1247.99     1229.64     44.81 o
  -4  -3   6     2167.95     2248.61     68.48 o
  -3  -3   6      920.67      935.82     28.04 o
  -2  -3   6       34.30       46.16      3.06 o
  -1  -3   6      115.70       89.68      3.65 o
   0  -3   6      344.53      372.50      9.92 o
   1  -3   6     2046.18     1997.45     34.81 o
   2  -3   6      573.54      575.54     23.64 o
   3  -3   6      617.83      577.05     11.22 o
   4  -3   6     3267.46     3253.42     55.38 o
   5  -3   6      528.97      531.61     12.02 o
   6  -3   6      726.81      684.24     16.64 o
   7  -3   6      471.13      444.33     15.53 o
  -7  -2   6      206.18      196.54     16.25 o
  -6  -2   6      135.71      131.52     12.63 o
  -5  -2   6      173.15      208.76     13.64 o
  -4  -2   6     2169.20     2214.55     82.75 o
  -3  -2   6     1336.11     1295.13     35.00 o
  -2  -2   6     3474.98     3476.25     49.99 o
  -1  -2   6     6389.12     6246.94    107.22 o
   0  -2   6     1754.83     1777.88     37.38 o
   1  -2   6      135.37      143.07     11.47 o
   2  -2   6     1556.67     1459.64     29.20 o
   3  -2   6     1170.30     1156.18     19.10 o
   4  -2   6     2662.54     2663.65     42.90 o
   5  -2   6     1201.13     1169.26     22.07 o
   6  -2   6      404.03      377.93     10.19 o
   7  -2   6      281.02      263.82      9.74 o
   8  -2   6       55.26       55.27      5.63 o
  -7  -1   6       45.72       50.83      7.78 o
  -6  -1   6       17.49       25.92      5.49 o
  -5  -1   6       89.82      107.25     15.06 o
  -4  -1   6     1171.79     1154.31     34.27 o
  -3  -1   6     2624.92     2686.12     65.40 o
  -2  -1   6      237.76      215.06      8.61 o
  -1  -1   6      537.89      528.90      9.48 o
   0  -1   6       99.66       81.65      2.95 o
   1  -1   6     2731.29     2778.59     45.77 o
   2  -1   6     3254.75     3233.42    119.05 o
   3  -1   6      322.10      333.09      6.42 o
   4  -1   6     1007.34      970.93     15.87 o
   5  -1   6     1657.89     1629.08     31.71 o
   6  -1   6      847.77      849.03     17.84 o
   7  -1   6      451.61      396.10     29.02 o
   8  -1   6       26.64       31.98      8.05 o
  -7   0   6      226.77      248.69     24.43 o
  -6   0   6      903.02      966.51     38.96 o
  -5   0   6      753.58      779.17     27.97 o
  -4   0   6       16.84       24.81      3.93 o
  -3   0   6      132.84      156.67      8.07 o
  -2   0   6     3015.06     3067.08    130.43 o
  -1   0   6     3260.70     3247.42     47.57 o
   0   0   6     4353.49     4476.51     60.50 o
   1   0   6      571.47      557.42      8.71 o
   2   0   6     4008.69     4155.90    137.31 o
   3   0   6     1104.86     1080.12     14.24 o
   4   0   6     1406.15     1348.19     29.78 o
   5   0   6     1434.35     1294.22     47.77 o
   6   0   6      399.49      368.30     12.21 o
   7   0   6      207.51      223.10     10.26 o
   8   0   6      280.92      293.15     13.30 o
  -7   1   6       30.25       37.08      6.67 o
  -6   1   6       43.50       40.31      9.93 o
  -5   1   6      259.18      276.01     13.56 o
  -4   1   6      840.48      837.48     25.19 o
  -3   1   6     1487.20     1355.39     67.81 o
  -2   1   6     2349.89     2382.22     50.59 o
  -1   1   6      698.93      792.34     21.30 o
   0   1   6     2847.88     3091.01     54.61 o
   1   1   6     4973.90     5366.31     65.20 o
   2   1   6     3069.35     3056.38     55.03 o
   3   1   6     4951.47     4975.23    101.49 o
   4   1   6      843.42      841.90     19.46 o
   5   1   6      561.42      548.57     15.04 o
   6   1   6      557.44      540.17     17.43 o
   7   1   6      255.45      255.02     14.23 o
   8   1   6       48.33       54.20     15.83 o
  -7   2   6      338.68      343.02     20.92 o
  -6   2   6      381.61      393.62     20.45 o
  -5   2   6     2006.68     2036.09     60.98 o
  -4   2   6     1281.78     1289.11     36.12 o
  -3   2   6        9.45        6.61      2.44 o
  -2   2   6      165.31      170.38      3.93 o
  -1   2   6      400.69      420.58      7.11 o
   0   2   6      929.73      844.68     12.10 o
   1   2   6     2634.67     2774.18     32.66 o
   2   2   6     1654.47     1839.68     64.63 o
   3   2   6     1461.12     1448.67     29.21 o
   4   2   6     2005.26     2049.28     42.68 o
   5   2   6      643.26      605.78     16.63 o
   6   2   6      244.72      219.64     10.27 o
   7   2   6       35.98       32.71      3.77 o
   8   2   6      495.80      468.45     18.21 o
  -6   3   6       17.14       31.33      5.93 o
  -5   3   6      203.18      219.65     11.97 o
  -4   3   6      865.74      844.83     25.63 o
  -3   3   6     1970.64     1957.99     46.37 o
  -2   3   6     1497.22     1535.81     80.21 o
  -1   3   6       86.81       58.15      2.71 o
   0   3   6      722.74      729.63     20.11 o
   1   3   6     3182.90     3205.76     36.65 o
   2   3   6     8637.79     9232.37    160.86 o
   3   3   6     4568.82     4669.07    155.08 o
   4   3   6     1729.20     1699.09     69.76 o
   5   3   6      199.20      186.19      7.54 o
   6   3   6      137.58      128.19      7.25 o
   7   3   6      179.84      182.36      8.82 o
   8   3   6       86.79       82.90      6.46 o
  -6   4   6      239.02      235.08     14.66 o
  -5   4   6     1034.99     1004.16     35.09 o
  -4   4   6     1203.07     1173.23     23.91 o
  -3   4   6      595.22      514.84     42.86 o
  -2   4   6      168.17      180.09     16.04 o
  -1   4   6      143.74      135.15     11.63 o
   0   4   6      411.06      384.29      8.68 o
   1   4   6     1260.88     1261.65     16.88 o
   2   4   6       19.11       41.59      1.94 o
   3   4   6     1045.79     1147.62     24.52 o
   4   4   6     2106.61     2148.17    128.98 o
   5   4   6       63.85       58.66      4.55 o
   6   4   6      558.25      551.19     18.77 o
   7   4   6       51.82       61.23      5.69 o
   8   4   6      210.32      198.78     11.00 o
  -5   5   6       24.55       22.49      4.60 o
  -4   5   6      342.90      334.58     11.55 o
  -3   5   6      701.39      627.42     59.75 o
  -2   5   6     1314.20     1308.66     24.65 o
  -1   5   6     1006.68      996.53     22.24 o
   0   5   6        8.51       15.23      2.43 o
   1   5   6      898.81      952.97     17.18 o
   2   5   6     1145.30     1075.84     29.84 o
   3   5   6     1078.18     1063.02     23.46 o
   4   5   6     3242.19     3531.76    183.26 o
   5   5   6        2.44        3.37      1.72 o
   6   5   6       28.83       26.47      5.28 o
   7   5   6      245.50      236.05     11.71 o
   8   5   6      300.12      291.54     14.57 o
  -5   6   6       53.30       45.68      6.94 o
  -4   6   6      245.36      278.30      9.27 o
  -3   6   6      344.32      328.96      9.79 o
  -2   6   6       57.27       63.41      5.88 o
  -1   6   6      766.16      761.42     15.19 o
   0   6   6     1330.65     1305.09     27.25 o
   1   6   6     1176.55     1293.62     80.56 o
   2   6   6     1127.51     1073.01     19.94 o
   3   6   6        1.28       -0.04      1.71 o
   4   6   6      876.13      875.05     24.37 o
   5   6   6      787.03      774.52     62.34 o
   6   6   6       75.62       83.75      6.33 o
   7   6   6      104.63      133.52      8.66 o
   8   6   6        7.46       22.59      4.45 o
  -4   7   6       92.46      113.19     14.51 o
  -3   7   6        4.32       10.96      2.92 o
  -2   7   6      586.16      544.91     14.75 o
  -1   7   6      940.73     1001.05     64.61 o
   0   7   6        5.76       16.90      3.36 o
   1   7   6       22.17       17.95      4.33 o
   2   7   6       55.34       40.76      2.80 o
   3   7   6       49.07       47.49      3.06 o
   4   7   6       24.56       32.53      3.30 o
   5   7   6       15.65       27.36     10.97 o
   6   7   6       54.71       36.94      4.26 o
   7   7   6      580.08      574.23     20.91 o
   8   7   6      148.22      150.39     13.40 o
  -4   8   6       30.80       43.32      8.05 o
  -3   8   6        9.47       10.99      6.18 o
  -2   8   6       16.66       20.39      4.23 o
  -1   8   6      738.09      736.13     20.83 o
   0   8   6     1028.32     1008.66     23.50 o
   1   8   6      629.66      597.96     35.87 o
   2   8   6     2379.90     2534.32    135.91 o
   3   8   6      732.94      738.24     23.19 o
   4   8   6       53.13       59.10      4.80 o
   5   8   6      193.89      184.38      8.19 o
   6   8   6      166.97      172.42      9.61 o
   7   8   6      133.04      162.45     10.33 o
  -3   9   6        3.96        5.69      4.58 o
  -2   9   6       27.86       41.22      8.26 o
  -1   9   6       75.18       79.42      6.15 o
   0   9   6      442.60      434.42     44.70 o
   1   9   6       68.50       88.16     15.34 o
   2   9   6      315.40      285.33     14.27 o
   3   9   6       40.37       36.49      9.37 o
   4   9   6      108.65      104.21      6.07 o
   5   9   6       27.09       16.91      3.43 o
   6   9   6       31.57       29.53      4.00 o
   7   9   6      163.51      157.14     10.22 o
  -1  10   6      186.64      159.71      9.27 o
   0  10   6      296.05      249.48     20.83 o
   1  10   6      328.20      298.88     12.30 o
   2  10   6      181.40      156.71     42.34 o
   3  10   6      216.57      215.19     16.94 o
   4  10   6      266.39      287.80     15.83 o
   5  10   6       26.63       26.53      3.97 o
   6  10   6      138.89      132.73      8.87 o
   0  11   6       66.20       70.83     12.43 o
   1  11   6       93.84      103.93      7.66 o
   2  11   6        0.20        5.38      2.78 o
   3  11   6       36.73       31.79      9.16 o
   4  11   6      149.75       -2.92      2.92 o
  -1 -10   7      188.40      177.87     21.45 o
  -4  -9   7       76.79       68.58     14.16 o
  -3  -9   7      107.62       88.99     12.36 o
  -2  -9   7       10.51        6.40      3.94 o
  -1  -9   7      310.66      346.45     18.53 o
   0  -9   7       69.76       74.66      8.47 o
   1  -9   7        0.72        5.61      3.77 o
   2  -9   7        6.02        4.06      3.87 o
  -5  -8   7        4.20       16.26      5.65 o
  -4  -8   7      120.31      126.05     10.45 o
  -3  -8   7      341.83      331.18     16.09 o
  -2  -8   7      118.78      113.43      8.06 o
  -1  -8   7       12.60       19.70      8.89 o
   0  -8   7       29.33       34.16      5.69 o
   1  -8   7      251.85      251.89     14.43 o
   2  -8   7     1050.35     1060.90     40.56 o
   3  -8   7      289.00      287.98     15.70 o
  -5  -7   7      433.18      457.50     25.58 o
  -4  -7   7      367.94      368.10     20.46 o
  -3  -7   7      358.11      364.69     18.18 o
  -2  -7   7      186.96      191.08      7.99 o
  -1  -7   7      456.85      430.62     36.10 o
   0  -7   7      369.50      372.35     19.65 o
   1  -7   7       18.10       21.30      4.72 o
   2  -7   7       36.21       42.49      6.44 o
   3  -7   7        1.58       13.48      6.46 o
   4  -7   7      178.65      186.21     12.10 o
   5  -7   7      323.11      333.78     18.60 o
  -6  -6   7        5.90       10.43      5.89 o
  -5  -6   7       35.60       43.75      7.75 o
  -4  -6   7      254.71      260.09     16.27 o
  -3  -6   7      877.02      881.84     32.97 o
  -2  -6   7      448.67      440.51     12.44 o
  -1  -6   7      186.77      179.01      7.11 o
   0  -6   7        0.42        8.70      3.61 o
   1  -6   7       41.21       36.69      5.34 o
   2  -6   7      789.10      837.45     28.59 o
   3  -6   7     2254.36     2364.72     73.89 o
   4  -6   7      427.21      439.37     18.68 o
   5  -6   7       73.01       66.71      6.75 o
  -6  -5   7       82.42       85.58     10.47 o
  -5  -5   7      455.44      504.34     26.05 o
  -4  -5   7      401.07      406.11     20.12 o
  -3  -5   7      409.16      446.38     18.61 o
  -2  -5   7      690.25      659.45     15.71 o
  -1  -5   7      195.36      150.49      6.03 o
   0  -5   7     1457.21     1394.82     33.66 o
   1  -5   7     1126.51     1113.16     46.99 o
   2  -5   7      393.14      372.11     17.14 o
   3  -5   7       41.72       45.45      5.40 o
   4  -5   7       55.09       56.76     10.00 o
   5  -5   7      459.69      469.13     19.46 o
   6  -5   7      300.57      308.67     41.58 o
  -6  -4   7      790.42      821.59     40.49 o
  -5  -4   7       20.38       39.03      7.77 o
  -4  -4   7        5.85       11.42      8.82 o
  -3  -4   7      681.51      666.64     31.45 o
  -2  -4   7     2031.26     2021.02     38.10 o
  -1  -4   7     1513.05     1449.32     29.02 o
   0  -4   7       98.46      122.74      4.88 o
   1  -4   7       39.37       43.57      3.17 o
   2  -4   7      447.70      419.36     10.35 o
   3  -4   7     1853.86     1828.25     71.38 o
   4  -4   7      385.77      367.89     14.52 o
   5  -4   7      234.27      203.24      8.64 o
   6  -4   7        2.47        8.05      2.73 o
   7  -4   7       54.22       60.25     10.27 o
  -7  -3   7       79.58       81.35     13.40 o
  -6  -3   7        6.26        5.57      3.78 o
  -5  -3   7      692.64      741.58     30.20 o
  -4  -3   7      100.73      118.70     10.16 o
  -3  -3   7      220.18      238.76     12.21 o
  -2  -3   7       86.35       96.66      3.97 o
  -1  -3   7        0.44        7.21      2.03 o
   0  -3   7     2687.10     2665.59     47.06 o
   1  -3   7     6432.08     6190.60    110.78 o
   2  -3   7      947.33      932.02     20.85 o
   3  -3   7      647.88      644.93     14.00 o
   4  -3   7      414.03      389.71     10.80 o
   5  -3   7      380.41      374.15     10.07 o
   6  -3   7     1445.07     1370.19     30.71 o
   7  -3   7      234.82      263.51     19.99 o
  -7  -2   7      476.98      506.08     29.55 o
  -6  -2   7      448.26      486.02     27.29 o
  -5  -2   7      762.03      811.84     33.06 o
  -4  -2   7     1302.70     1352.05     44.43 o
  -3  -2   7       57.67       66.08     18.05 o
  -2  -2   7     1867.44     1787.41     41.21 o
  -1  -2   7     3127.78     3144.63     96.30 o
   0  -2   7     1592.74     1658.14     29.22 o
   1  -2   7      672.07      646.69     18.68 o
   2  -2   7       57.85       61.12      5.93 o
   3  -2   7      443.70      437.20      9.77 o
   4  -2   7     1660.20     1651.77     29.09 o
   5  -2   7      299.68      280.30      7.63 o
   6  -2   7      492.90      470.50     25.72 o
   7  -2   7       42.76       51.37      4.98 o
  -7  -1   7       55.55       63.60     10.02 o
  -6  -1   7      121.97      136.04     11.55 o
  -5  -1   7      179.99      178.17     11.75 o
  -4  -1   7     1367.19     1369.93     43.65 o
  -3  -1   7     1044.20     1081.45     41.23 o
  -2  -1   7      264.26      270.20     10.71 o
  -1  -1   7       16.27       31.85      3.13 o
   0  -1   7     1683.85     1789.81     29.66 o
   1  -1   7     6264.64     6159.35     92.67 o
   2  -1   7     7037.79     6789.78    161.37 o
   3  -1   7     1329.50     1296.01     28.92 o
   4  -1   7       83.30       77.28      4.99 o
   5  -1   7       38.72       23.87      2.19 o
   6  -1   7      580.08      513.49     23.38 o
   7  -1   7     1044.76     1034.05     31.93 o
   8  -1   7      517.65      491.51     19.86 o
  -7   0   7      324.08      323.43     21.35 o
  -6   0   7      531.38      568.00     26.11 o
  -5   0   7     1186.08     1257.65     44.43 o
  -4   0   7      679.54      680.91     24.15 o
  -3   0   7      231.12      238.17     11.24 o
  -2   0   7       87.78       85.26      7.84 o
  -1   0   7     3085.08     3144.53     61.73 o
   0   0   7     4131.66     4296.76     85.45 o
   1   0   7      125.35      129.40      3.90 o
   2   0   7      962.74     1003.14     48.42 o
   3   0   7      229.32      231.03     17.80 o
   4   0   7     2246.94     2288.32     50.04 o
   5   0   7      902.62      926.47     25.03 o
   6   0   7       69.39       69.89      6.32 o
   7   0   7      130.02      127.45      8.12 o
   8   0   7      248.79      224.41     12.36 o
  -6   1   7       96.61       96.33      9.11 o
  -5   1   7       12.72       10.99      4.23 o
  -4   1   7      819.98      840.24     28.16 o
  -3   1   7     3214.58     3282.26     94.48 o
  -2   1   7      690.85      664.12     12.84 o
  -1   1   7      445.34      428.62     10.41 o
   0   1   7       21.49       32.50      1.98 o
   1   1   7     2957.24     3153.88    130.43 o
   2   1   7     4609.70     4722.07     91.26 o
   3   1   7     3301.28     3236.35     66.05 o
   4   1   7       23.59       54.03     27.07 o
   5   1   7        2.00        6.06      2.33 o
   6   1   7      149.57      161.09     11.31 o
   7   1   7      721.18      705.20     23.51 o
   8   1   7      512.04      494.00     25.13 o
  -6   2   7      487.78      472.82     22.65 o
  -5   2   7      474.27      496.79     22.11 o
  -4   2   7       91.68      103.88      9.72 o
  -3   2   7      249.23      215.51      6.73 o
  -2   2   7      156.49      166.09      6.06 o
  -1   2   7     1608.75     1598.39     36.35 o
   0   2   7     4595.58     4861.07     67.67 o
   1   2   7     1647.20     1649.95     23.15 o
   2   2   7        3.51       29.29      5.28 o
   3   2   7      175.58      194.36      7.03 o
   4   2   7      308.30      289.73     10.26 o
   5   2   7     3359.34     3453.12    183.89 o
   6   2   7     1603.46     1618.24     42.22 o
   7   2   7       15.69       17.22      3.22 o
   8   2   7       18.77       23.58     10.07 o
  -6   3   7      154.21      149.18     10.83 o
  -5   3   7        1.69        1.48      4.51 o
  -4   3   7      112.01      107.22      6.52 o
  -3   3   7     2242.54     2038.99     81.27 o
  -2   3   7     3374.49     3158.14     75.97 o
  -1   3   7     1807.29     1750.51     31.89 o
   0   3   7      478.16      428.85     12.30 o
   1   3   7       97.12       79.57      2.40 o
   2   3   7      443.93      453.67     12.17 o
   3   3   7     2637.94     2771.83     59.53 o
   4   3   7       21.57       16.36      2.62 o
   5   3   7       11.08       16.46      2.69 o
   6   3   7      599.96      586.50     19.66 o
   7   3   7      285.10      286.36     12.94 o
   8   3   7      317.27      331.90     27.77 o
  -6   4   7       24.71       41.91      7.01 o
  -5   4   7      103.27       93.95      8.51 o
  -4   4   7      202.23      202.15     12.56 o
  -3   4   7        8.20        7.61      2.62 o
  -2   4   7      364.27      376.97     16.52 o
  -1   4   7      560.37      560.00     16.10 o
   0   4   7     3360.85     3396.59     49.44 o
   1   4   7     3156.24     3028.29     79.69 o
   2   4   7      572.60      578.36     21.80 o
   3   4   7       73.04       75.74      4.22 o
   4   4   7     1159.04     1227.17     40.33 o
   5   4   7     1022.08     1061.68     54.08 o
   6   4   7     2257.83     2245.94     60.08 o
   7   4   7      607.19      621.31     22.22 o
   8   4   7       84.44      109.80     13.68 o
  -5   5   7       66.96       66.57      6.60 o
  -4   5   7       55.91       45.61      5.57 o
  -3   5   7     1208.48     1136.09     32.95 o
  -2   5   7     1587.93     1554.95     38.13 o
  -1   5   7     1556.91     1561.91     35.88 o
   0   5   7      906.14      869.72     18.71 o
   1   5   7      454.12      438.58     13.55 o
   2   5   7       13.29       19.71      2.70 o
   3   5   7      928.33     1001.78     38.80 o
   4   5   7       19.51       16.57      3.28 o
   5   5   7        0.41        6.57      2.10 o
   6   5   7       96.60       83.84      6.78 o
   7   5   7       80.98       78.08      5.73 o
   8   5   7      268.93      256.27     14.73 o
  -5   6   7      159.27      152.30     14.86 o
  -4   6   7        1.74        3.63      3.68 o
  -3   6   7      330.47      292.63     11.91 o
  -2   6   7      218.44      200.56      8.95 o
  -1   6   7      125.62      142.18     12.21 o
   0   6   7      812.61      822.60     19.01 o
   1   6   7     1818.16     1853.65     35.29 o
   2   6   7     1074.73     1058.21     16.99 o
   3   6   7       59.59       62.52      4.30 o
   4   6   7      159.16      147.08      6.94 o
   5   6   7       65.14       65.57      5.22 o
   6   6   7     1387.76     1448.64     71.08 o
   7   6   7      433.39      456.75     19.65 o
   8   6   7      109.35      118.65      8.97 o
  -4   7   7       60.65       74.69      9.58 o
  -3   7   7       16.31       16.30      2.80 o
  -2   7   7      569.03      507.65     35.23 o
  -1   7   7      725.84      650.72     29.85 o
   0   7   7      287.74      367.18     50.78 o
   1   7   7        0.08        1.21      1.36 o
   2   7   7       31.57       26.50      6.58 o
   3   7   7      372.38      365.64     12.07 o
   4   7   7     1245.32     1237.84     32.43 o
   5   7   7      159.93      179.09      8.29 o
   6   7   7       48.41       36.55      4.56 o
   7   7   7        9.52        6.97      3.32 o
   8   7   7       19.73       13.89      5.35 o
  -3   8   7      613.94      665.25     22.58 o
  -2   8   7       45.18       45.43      6.46 o
  -1   8   7       93.94       89.82      9.39 o
   0   8   7      119.01       99.78      4.35 o
   1   8   7      254.65      302.29     28.48 o
   2   8   7      205.12      195.33      6.87 o
   3   8   7       72.97       80.90      5.39 o
   4   8   7        9.60       22.94      5.76 o
   5   8   7        0.68        2.01      2.06 o
   6   8   7       37.81       39.74      5.20 o
   7   8   7       19.40       24.91      4.29 o
  -2   9   7       13.48        8.71      2.86 o
  -1   9   7       58.62       53.48      5.02 o
   0   9   7      100.06      101.78     14.92 o
   1   9   7      166.83      176.49     29.85 o
   2   9   7        6.49        4.17      2.82 o
   3   9   7      375.34      364.16     16.80 o
   4   9   7     1033.00     1054.38     31.15 o
   5   9   7      839.07      844.66     44.08 o
   6   9   7      191.67      224.61     12.12 o
  -1  10   7      226.08      236.13     11.54 o
   0  10   7       36.45       41.40     16.52 o
   1  10   7        4.05       11.88      3.75 o
   2  10   7       86.99      133.28     15.41 o
   3  10   7      266.72       -3.47      3.47 o
   4  10   7      235.83      200.35     10.01 o
   5  10   7        0.02        7.13      2.78 o
   1  11   7        8.63       22.21      6.25 o
   2  11   7       82.94       11.80      7.08 o
   3  11   7       82.04       -0.97      2.78 o
   4  11   7       99.40       92.46      9.72 o
  -3  -9   8       28.49       37.76      9.02 o
  -2  -9   8      142.29      102.88     22.07 o
  -1  -9   8       21.08       35.40      8.75 o
   0  -9   8       23.91       23.37      6.66 o
   1  -9   8      427.67      428.92     24.25 o
  -4  -8   8       43.13       45.40     11.80 o
  -3  -8   8       16.99       11.38      5.83 o
  -2  -8   8      182.76      197.75     19.71 o
  -1  -8   8      594.38      551.98     59.98 o
   0  -8   8      136.83      129.64     10.95 o
   1  -8   8      280.56      305.35     16.66 o
   2  -8   8       22.18       25.11      6.10 o
   3  -8   8       78.35       78.20      9.51 o
  -5  -7   8       33.39       47.42      8.88 o
  -4  -7   8       39.10       54.03     10.83 o
  -3  -7   8      389.24      394.48     19.87 o
  -2  -7   8       67.52       46.50      5.60 o
  -1  -7   8      221.94      214.51     28.53 o
   0  -7   8      308.27      288.53     15.59 o
   1  -7   8      441.40      461.01     26.66 o
   2  -7   8      362.24      347.76     18.67 o
   3  -7   8      133.32      134.88     10.78 o
   4  -7   8      247.92      243.59     15.34 o
  -5  -6   8       66.67       78.67      9.66 o
  -4  -6   8        7.58        7.29      6.32 o
  -3  -6   8      152.98      151.97     14.79 o
  -2  -6   8     1125.77     1036.24     25.89 o
  -1  -6   8      622.33      647.88     18.00 o
   0  -6   8     1711.36     1709.39     40.86 o
   1  -6   8       15.67       25.56      4.32 o
   2  -6   8      168.08      163.18     16.52 o
   3  -6   8       63.60       75.41      7.33 o
   4  -6   8       96.39       97.03      8.95 o
   5  -6   8       91.85      102.05      8.97 o
  -6  -5   8        0.20        0.58      3.68 o
  -5  -5   8       21.38       24.86      5.94 o
  -4  -5   8       61.10       72.73      8.74 o
  -3  -5   8      514.34      517.22     26.17 o
  -2  -5   8       56.68       74.42      6.58 o
  -1  -5   8      638.96      592.87     15.45 o
   0  -5   8      536.28      525.14     14.05 o
   1  -5   8      435.85      398.49     20.51 o
   2  -5   8      872.56      814.15     19.93 o
   3  -5   8      649.00      644.65     23.17 o
   4  -5   8      100.17      108.70      8.50 o
   5  -5   8      612.29      587.22     22.55 o
   6  -5   8      360.19      363.05     24.71 o
  -6  -4   8      232.99      273.53     19.27 o
  -5  -4   8      565.66      586.15     28.56 o
  -4  -4   8      113.25      142.59     11.78 o
  -3  -4   8      157.15      134.80      9.21 o
  -2  -4   8      525.43      521.33     17.25 o
  -1  -4   8     1196.13     1162.33     25.10 o
   0  -4   8     3537.67     3504.84     67.34 o
   1  -4   8      176.40      202.75      7.75 o
   2  -4   8       54.69       58.32      5.54 o
   3  -4   8      912.89      869.43     20.17 o
   4  -4   8      733.08      680.00     37.11 o
   5  -4   8      144.78      147.52      8.81 o
   6  -4   8      110.21       87.88     12.63 o
  -6  -3   8       45.01       40.50      7.44 o
  -5  -3   8      233.70      238.39     15.34 o
  -4  -3   8      495.69      497.11     23.28 o
  -3  -3   8      907.30      854.45     35.89 o
  -2  -3   8     1283.72     1303.43     25.90 o
  -1  -3   8        9.95       20.90      2.30 o
   0  -3   8      874.06      841.49     18.95 o
   1  -3   8     2162.60     2120.20     67.99 o
   2  -3   8      141.25      147.61      6.18 o
   3  -3   8     2069.94     1987.86     39.02 o
   4  -3   8       19.12       18.59      2.19 o
   5  -3   8      284.55      264.63      8.12 o
   6  -3   8      318.00      307.22     18.95 o
   7  -3   8      341.83      321.12     24.43 o
  -6  -2   8      578.98      571.36     32.22 o
  -5  -2   8      666.65      662.33     29.60 o
  -4  -2   8       68.61       84.01      7.62 o
  -3  -2   8       15.44       22.19      4.55 o
  -2  -2   8      163.86      137.92      7.09 o
  -1  -2   8      798.16      780.03     21.91 o
   0  -2   8     1694.66     1749.07     32.89 o
   1  -2   8     1408.98     1465.85     27.70 o
   2  -2   8        5.22        9.93      4.34 o
   3  -2   8     1355.46     1335.77     25.64 o
   4  -2   8     1231.04     1200.58     23.16 o
   5  -2   8     1190.03     1056.42     66.00 o
   6  -2   8     1313.93     1274.74     36.61 o
   7  -2   8       15.56       17.00      3.67 o
  -6  -1   8      189.60      214.96     16.20 o
  -5  -1   8      558.76      543.29     26.34 o
  -4  -1   8      451.94      455.28     20.46 o
  -3  -1   8     1470.39     1415.52     42.99 o
  -2  -1   8     5431.47     5467.63     91.78 o
  -1  -1   8     2133.12     2141.45     67.20 o
   0  -1   8        0.02       16.61      6.50 o
   1  -1   8     2084.93     2190.15     38.08 o
   2  -1   8      755.24      745.72     34.02 o
   3  -1   8     1608.91     1553.56     27.65 o
   4  -1   8      731.22      688.37     24.93 o
   5  -1   8       50.47       38.16      3.56 o
   6  -1   8      799.16      751.40     40.47 o
   7  -1   8      189.44      181.50      9.07 o
  -6   0   8        9.85        6.25      4.96 o
  -5   0   8      498.13      498.46     23.74 o
  -4   0   8      854.43      829.10     30.71 o
  -3   0   8      108.10      102.46      9.93 o
  -2   0   8      920.67      881.51     29.82 o
  -1   0   8      676.01      691.84     19.51 o
   0   0   8      347.82      363.09     11.48 o
   1   0   8     1850.15     1822.20     64.76 o
   2   0   8       34.98       32.06      2.22 o
   3   0   8      716.27      704.73     19.83 o
   4   0   8     2808.27     2834.81     66.07 o
   5   0   8     1777.87     1747.30     56.78 o
   6   0   8     1060.54      991.04     39.08 o
   7   0   8      428.68      406.33     16.09 o
   8   0   8      143.97      156.84     10.20 o
  -6   1   8       87.80      104.01     10.30 o
  -5   1   8       15.37       19.44      7.50 o
  -4   1   8      401.59      419.55     18.01 o
  -3   1   8     2069.73     2021.01     54.26 o
  -2   1   8     2025.48     2026.80     35.91 o
  -1   1   8     3343.52     3333.69     63.25 o
   0   1   8     2830.30     2819.22     46.19 o
   1   1   8      447.95      491.93      9.42 o
   2   1   8     1590.10     1691.75     39.05 o
   3   1   8     1029.49     1027.05     35.26 o
   4   1   8     1320.84     1367.38     70.67 o
   5   1   8      525.23      487.25     36.51 o
   6   1   8      116.26      119.12      6.97 o
   7   1   8      422.50      425.10     25.48 o
   8   1   8       64.93       63.17      6.62 o
  -6   2   8        0.43       -0.57      3.05 o
  -5   2   8      187.45      179.78     13.81 o
  -4   2   8      536.75      484.58     19.21 o
  -3   2   8      713.48      681.09     26.24 o
  -2   2   8       56.29       57.20      2.63 o
  -1   2   8     1176.32     1182.99     21.24 o
   0   2   8     2213.71     2296.89     37.30 o
   1   2   8     1233.68     1173.33     19.26 o
   2   2   8      866.71      881.66     23.44 o
   3   2   8      125.53      120.32     10.90 o
   4   2   8     1960.15     2027.69    110.65 o
   5   2   8     1410.72     1404.99     70.87 o
   6   2   8      507.11      481.17     19.51 o
   7   2   8      341.71      320.57     13.68 o
   8   2   8       65.12       66.78      6.56 o
  -5   3   8      320.21      331.82     16.54 o
  -4   3   8       99.94      108.46      9.09 o
  -3   3   8      369.27      357.11     21.00 o
  -2   3   8      524.37      547.83     15.25 o
  -1   3   8     1097.32     1073.59     19.26 o
   0   3   8     2112.70     2123.65     33.99 o
   1   3   8      307.53      343.11      7.96 o
   2   3   8     1027.80     1058.48     25.98 o
   3   3   8     1233.43     1257.50     31.49 o
   4   3   8      985.68     1011.34     68.45 o
   5   3   8      467.75      466.32     15.71 o
   6   3   8      156.57      164.94     12.98 o
   7   3   8      377.21      379.02     16.44 o
   8   3   8      438.64      438.60     17.99 o
  -5   4   8      298.59      278.79     16.71 o
  -4   4   8      435.04      409.82     17.93 o
  -3   4   8      611.12      568.88     20.34 o
  -2   4   8      512.58      444.50     13.36 o
  -1   4   8      327.27      338.33      8.23 o
   0   4   8     1320.96     1288.05     27.63 o
   1   4   8     3161.38     3254.82     72.00 o
   2   4   8     1052.61     1008.64     26.55 o
   3   4   8     1095.88     1075.00     38.87 o
   4   4   8      255.80      248.59      9.82 o
   5   4   8      492.31      469.63     17.28 o
   6   4   8      436.15      429.94     17.01 o
   7   4   8       39.22       38.09      5.63 o
   8   4   8       17.40       19.10      4.17 o
  -5   5   8      351.53      321.07     16.08 o
  -4   5   8      287.82      276.13     17.98 o
  -3   5   8       11.98        4.88      3.82 o
  -2   5   8      125.39      129.88      7.20 o
  -1   5   8       64.06       54.57      5.69 o
   0   5   8       39.23       42.13      5.05 o
   1   5   8       39.48       34.51      3.00 o
   2   5   8      823.18      892.38     25.55 o
   3   5   8     2943.49     3092.79     74.69 o
   4   5   8      621.07      618.32     22.91 o
   5   5   8      645.39      670.81     33.88 o
   6   5   8       84.85       91.19      6.79 o
   7   5   8       62.93       58.64      5.29 o
   8   5   8      252.55      250.26     15.02 o
  -4   6   8      785.96      781.28     30.06 o
  -3   6   8      797.47      754.76     26.18 o
  -2   6   8      513.11      517.53     23.19 o
  -1   6   8       30.81       27.93      3.75 o
   0   6   8      220.07      227.49      7.84 o
   1   6   8     1223.11     1162.86     34.07 o
   2   6   8     1021.38     1059.20     28.28 o
   3   6   8     1552.03     1749.54     44.23 o
   4   6   8       60.75       61.69      5.47 o
   5   6   8       70.25       74.62      6.38 o
   6   6   8        6.12        2.85      5.28 o
   7   6   8       57.33       63.24      6.47 o
   8   6   8        1.13       -0.73      2.39 o
  -3   7   8        7.83        5.31      2.23 o
  -2   7   8       22.66       20.55      3.06 o
  -1   7   8       50.48       54.39     10.36 o
   0   7   8        1.71       -0.55      1.21 o
   1   7   8      109.66      113.08      5.39 o
   2   7   8      102.07       92.45      6.27 o
   3   7   8      745.22      743.74     21.84 o
   4   7   8     1003.00     1032.35     31.25 o
   5   7   8      177.84      187.59      9.42 o
   6   7   8      193.05      221.68     11.14 o
   7   7   8       57.47       71.27      6.60 o
  -3   8   8      264.98      245.18     17.91 o
  -2   8   8      469.18      672.26    132.59 o
  -1   8   8      161.75      185.55     13.07 o
   0   8   8        1.30        0.60      1.33 o
   1   8   8      202.35      190.23      7.44 o
   2   8   8      525.90      534.65     24.16 o
   3   8   8      190.80      188.80      9.03 o
   4   8   8      107.24      135.93      7.56 o
   5   8   8        7.35       16.94      4.23 o
   6   8   8      179.76      167.78     11.38 o
   7   8   8       63.45       64.81      6.24 o
  -2   9   8      113.38       80.55      5.87 o
  -1   9   8      570.92      596.70     54.28 o
   0   9   8       64.62       52.20     12.50 o
   1   9   8      222.93      254.20     26.05 o
   2   9   8       61.68       67.08     41.79 o
   3   9   8        1.38        1.01      1.63 o
   4   9   8       46.57       34.33      4.57 o
   5   9   8       68.71       70.19      6.18 o
   6   9   8       22.07       29.57      5.10 o
   0  10   8        2.05       17.63      6.94 o
   1  10   8       17.24       35.82      8.61 o
   2  10   8       94.25        0.69      2.64 o
   3  10   8        1.61        6.11      3.89 o
   4  10   8       67.74       89.96      6.38 o
   5  10   8        0.10        1.22      2.30 o
  -3  -8   9       52.90       64.28     13.33 o
  -2  -8   9      601.26      647.24     44.29 o
  -1  -8   9      280.17      247.93     30.40 o
   0  -8   9        0.78        0.91      2.64 o
   1  -8   9       46.09       56.21      8.17 o
   2  -8   9       22.39       25.32     11.11 o
  -4  -7   9      375.10      341.35     19.94 o
  -3  -7   9       97.26      103.10     10.30 o
  -2  -7   9        7.09       21.44      5.76 o
  -1  -7   9       66.50       63.14      6.92 o
   0  -7   9        9.43       11.44      4.20 o
   1  -7   9      863.71      860.05     95.93 o
   2  -7   9      461.39      473.44     45.26 o
   3  -7   9        0.51       -4.05      4.05 o
  -5  -6   9       46.81       51.67      9.57 o
  -4  -6   9       58.33       72.49      9.37 o
  -3  -6   9       72.31       73.27      7.89 o
  -2  -6   9      129.56      116.00      8.03 o
  -1  -6   9      819.59      833.20     23.16 o
   0  -6   9      236.00      238.82     12.93 o
   1  -6   9        0.65        2.64      4.44 o
   2  -6   9       30.89       32.65      8.68 o
   3  -6   9      141.69      145.89     10.42 o
   4  -6   9      722.87      715.40     53.52 o
  -5  -5   9       64.71       71.86      8.86 o
  -4  -5   9      512.35      538.67     26.80 o
  -3  -5   9      914.82      952.48     42.41 o
  -2  -5   9      416.09      404.41     15.45 o
  -1  -5   9       25.20       39.08      3.92 o
   0  -5   9       39.83       23.95      3.02 o
   1  -5   9      493.19      461.99     15.25 o
   2  -5   9     2109.99     1996.35     92.95 o
   3  -5   9      591.82      604.40     44.36 o
   4  -5   9       53.03       53.08      6.44 o
   5  -5   9        0.18        1.79      2.47 o
  -5  -4   9      263.07      267.91     18.01 o
  -4  -4   9      220.88      224.55     14.40 o
  -3  -4   9      250.19      268.64     25.27 o
  -2  -4   9       25.75       13.94      2.36 o
  -1  -4   9      591.80      574.87     15.73 o
   0  -4   9      562.66      619.22     16.47 o
   1  -4   9       54.95       47.92      4.35 o
   2  -4   9        6.07       10.10      2.49 o
   3  -4   9      172.87      171.12      7.05 o
   4  -4   9      575.11      545.70     15.92 o
   5  -4   9     1135.98     1035.23    100.45 o
   6  -4   9      163.06      165.35     18.19 o
  -6  -3   9       10.14        8.72      5.40 o
  -5  -3   9        2.56        2.76      7.15 o
  -4  -3   9      214.68      217.88     14.96 o
  -3  -3   9     1660.60     1614.60     98.78 o
  -2  -3   9     1942.11     1856.61     75.11 o
  -1  -3   9      189.45      210.64      7.64 o
   0  -3   9        5.90       14.01      2.39 o
   1  -3   9       56.71       47.80      3.59 o
   2  -3   9     3017.18     2979.61     62.80 o
   3  -3   9     2185.68     2128.55     71.19 o
   4  -3   9      649.72      584.73     15.12 o
   5  -3   9        2.41        8.22      2.75 o
   6  -3   9       34.52       38.25      4.65 o
  -6  -2   9      293.03      281.57     18.48 o
  -5  -2   9      269.62      288.22     18.82 o
  -4  -2   9      780.20      819.82     44.64 o
  -3  -2   9       40.92       53.84      6.28 o
  -2  -2   9        0.34        3.08      2.38 o
  -1  -2   9      577.18      527.04     15.21 o
   0  -2   9     3246.18     3333.30     63.66 o
   1  -2   9      426.10      446.42     11.60 o
   2  -2   9      148.92      161.93      6.92 o
   3  -2   9       61.71       70.10      5.80 o
   4  -2   9      231.08      215.42     12.94 o
   5  -2   9     1097.66     1074.66     55.05 o
   6  -2   9      267.04      247.57     24.57 o
   7  -2   9       92.86       88.44     10.34 o
  -6  -1   9      173.06      170.19     13.74 o
  -5  -1   9       27.41       36.11     10.27 o
  -4  -1   9       77.12       71.88      8.00 o
  -3  -1   9      812.94      774.17     27.62 o
  -2  -1   9      939.42      918.14     38.93 o
  -1  -1   9     1389.91     1380.81     35.33 o
   0  -1   9      368.42      376.94      9.51 o
   1  -1   9      284.42      284.82     10.60 o
   2  -1   9      295.42      301.26      9.18 o
   3  -1   9     2454.40     2406.64    105.94 o
   4  -1   9     1758.46     1675.89     84.83 o
   5  -1   9        0.34       -2.46      2.46 o
   6  -1   9       41.20       53.90      6.59 o
   7  -1   9      194.28      208.27     14.72 o
  -6   0   9       48.78       50.17      9.17 o
  -5   0   9      316.58      329.51     18.52 o
  -4   0   9      652.96      694.59     29.45 o
  -3   0   9       17.29       27.50      6.94 o
  -2   0   9      178.21      163.16     12.82 o
  -1   0   9      504.26      490.18     14.26 o
   0   0   9     4764.42     4984.43     87.80 o
   1   0   9     5293.33     5652.15     95.94 o
   2   0   9     1379.94     1289.82     89.29 o
   3   0   9        6.77        7.16      2.70 o
   4   0   9       17.17       12.77      2.77 o
   5   0   9      545.55      517.93     21.66 o
   6   0   9      694.17      683.25     24.30 o
   7   0   9      241.35      223.58     12.20 o
  -5   1   9      281.73      273.58     16.08 o
  -4   1   9      119.17      126.46      9.04 o
  -3   1   9       55.59       63.77      7.98 o
  -2   1   9      926.86      912.03     32.14 o
  -1   1   9     1935.96     1950.32     36.52 o
   0   1   9       44.21       45.56      4.23 o
   1   1   9        2.98       10.62      3.91 o
   2   1   9       25.49       32.60      6.32 o
   3   1   9     1658.90     1805.77     47.61 o
   4   1   9      898.01      939.03     28.08 o
   5   1   9      337.37      304.88     12.81 o
   6   1   9      175.07      178.02      8.76 o
   7   1   9      272.86      277.65     12.79 o
   8   1   9      311.24      318.06     16.20 o
  -5   2   9      251.72      239.57     15.10 o
  -4   2   9      895.53      906.64     34.72 o
  -3   2   9      356.28      356.76     15.77 o
  -2   2   9       16.11       16.48      2.02 o
  -1   2   9       64.88       84.80      3.88 o
   0   2   9     1314.72     1412.39     50.39 o
   1   2   9     3570.23     3619.98    112.67 o
   2   2   9     6550.44     6956.55    160.56 o
   3   2   9      680.51      675.92     20.87 o
   4   2   9        5.96        4.63      2.55 o
   5   2   9       30.49       47.07      4.86 o
   6   2   9      544.90      564.45     21.27 o
   7   2   9      393.94      374.71     15.12 o
   8   2   9       98.27      120.34      9.25 o
  -5   3   9      203.66      211.71     14.73 o
  -4   3   9      531.83      481.71     19.93 o
  -3   3   9        4.34        8.36      3.07 o
  -2   3   9      217.06      184.93      6.11 o
  -1   3   9     1243.66     1180.83     25.44 o
   0   3   9      900.05      903.86     28.78 o
   1   3   9       28.23       45.77      2.45 o
   2   3   9      326.44      342.85     12.57 o
   3   3   9      426.94      477.49     16.35 o
   4   3   9      933.91      968.85     57.20 o
   5   3   9     1020.86     1064.85     62.48 o
   6   3   9       38.80       40.89      4.46 o
   7   3   9      167.63      175.35     10.75 o
   8   3   9       41.37       35.76      5.55 o
  -5   4   9      110.45      109.46      9.58 o
  -4   4   9      533.78      518.66     22.73 o
  -3   4   9     1262.06     1249.89     39.66 o
  -2   4   9      158.34      165.21      5.85 o
  -1   4   9       58.77       48.95      3.16 o
   0   4   9       73.36       96.59      3.96 o
   1   4   9      684.53      716.36     21.45 o
   2   4   9     2539.83     2760.24    120.44 o
   3   4   9      546.69      502.16     26.38 o
   4   4   9      110.15      110.16      6.83 o
   5   4   9      129.93      146.67      9.36 o
   6   4   9      196.00      199.79     20.06 o
   7   4   9      372.39      407.29     27.98 o
   8   4   9      322.44      330.56     17.22 o
  -4   5   9        7.86        7.26      3.93 o
  -3   5   9       61.64       59.17      4.06 o
  -2   5   9       42.90       45.27      5.46 o
  -1   5   9      873.17      837.13     17.97 o
   0   5   9     2517.09     2390.05     43.48 o
   1   5   9      151.45      140.54     11.52 o
   2   5   9       21.84       22.28      4.51 o
   3   5   9      338.05      366.65     13.33 o
   4   5   9      208.94      213.63     10.11 o
   5   5   9     1534.80     1638.60     49.63 o
   6   5   9      363.20      392.68     21.31 o
   7   5   9        0.39        3.98      2.60 o
   8   5   9       75.95       71.11      8.20 o
  -4   6   9      118.20       93.64      8.89 o
  -3   6   9      453.41      436.26     18.99 o
  -2   6   9      580.23      611.58     20.51 o
  -1   6   9      311.24      323.10      9.99 o
   0   6   9       21.22       26.38      3.14 o
   1   6   9        5.29        4.37      2.36 o
   2   6   9      165.06      176.00      8.32 o
   3   6   9      149.68      146.41      8.02 o
   4   6   9       10.51       18.27     10.07 o
   5   6   9      216.56      218.79     11.64 o
   6   6   9      449.86      441.03     19.33 o
   7   6   9      255.22      268.56     13.61 o
  -3   7   9      141.36      115.09     11.25 o
  -2   7   9      337.97      348.87     16.66 o
  -1   7   9      591.58      536.26     25.61 o
   0   7   9     1046.41      974.95     21.65 o
   1   7   9     1021.74     1041.88     30.61 o
   2   7   9      372.33      381.13     14.82 o
   3   7   9      276.60      278.44     12.58 o
   4   7   9       14.39       20.57      8.19 o
   5   7   9      485.30      538.27     33.88 o
   6   7   9      307.11      364.29     33.46 o
   7   7   9      160.34      204.98     15.62 o
  -2   8   9       85.41       65.53      8.05 o
  -1   8   9       98.70      120.85      7.63 o
   0   8   9       39.42       54.51      4.56 o
   1   8   9       17.70       23.77      4.23 o
   2   8   9        3.37        6.93      2.80 o
   3   8   9      279.83      279.48     12.21 o
   4   8   9       13.81       10.40      3.40 o
   5   8   9       40.10       48.78      5.32 o
   6   8   9      113.72      103.25     11.73 o
  -1   9   9       80.53       38.14     26.10 o
   0   9   9      367.29        5.83      3.33 o
   1   9   9      526.87      487.59     26.38 o
   2   9   9      237.16      222.07     10.68 o
   3   9   9        6.05       12.40      3.60 o
   4   9   9       79.48       66.44      5.94 o
   5   9   9       61.39       73.64      9.79 o
   1  10   9       25.49        1.39      2.92 o
   2  10   9       29.36       22.21      5.55 o
   3  10   9       65.75       60.81      8.75 o
   4  10   9       62.27       78.92      6.38 o
  -1  -8  10        1.23        4.44      8.33 o
   0  -8  10      323.45      293.18     18.31 o
  -3  -7  10      137.70      137.20     12.03 o
  -2  -7  10      280.60      301.13     25.82 o
  -1  -7  10       54.63       44.69     10.20 o
   0  -7  10      381.42      380.31     21.24 o
   1  -7  10      183.02      168.86     15.41 o
   2  -7  10      180.83      180.72     14.97 o
  -4  -6  10      382.90      414.23     26.93 o
  -3  -6  10        2.26        9.92      6.04 o
  -2  -6  10      201.99      171.47     12.23 o
  -1  -6  10      142.60      140.94      7.32 o
   0  -6  10      290.22      294.12     11.72 o
   1  -6  10      282.72      310.46     35.96 o
   2  -6  10      547.06      567.26     27.70 o
   3  -6  10      310.35      314.45     23.05 o
   4  -6  10      336.98      389.01     32.21 o
  -4  -5  10      118.06      121.71     11.41 o
  -3  -5  10      426.11      407.15     22.37 o
  -2  -5  10      136.44      154.28     10.99 o
  -1  -5  10     1002.18      985.45     26.40 o
   0  -5  10       84.19       84.65      6.72 o
   1  -5  10      684.55      622.25     21.50 o
   2  -5  10      384.65      360.25     24.54 o
   3  -5  10      207.93      196.54     13.74 o
   4  -5  10       72.81       74.47      7.07 o
   5  -5  10       96.50      113.98     16.10 o
  -5  -4  10       45.46       70.55     14.86 o
  -4  -4  10      146.99      147.73     13.19 o
  -3  -4  10      294.94      320.87     17.11 o
  -2  -4  10      306.52      274.47     15.06 o
  -1  -4  10      689.28      607.47     22.53 o
   0  -4  10     1147.31     1106.30     28.55 o
   1  -4  10      735.73      745.12     22.06 o
   2  -4  10      674.13      679.88     23.00 o
   3  -4  10        4.95       11.09      2.71 o
   4  -4  10      513.52      459.80     30.07 o
   5  -4  10      374.69      399.98     26.79 o
  -5  -3  10       64.92       64.19     10.53 o
  -4  -3  10       45.45       51.95      7.50 o
  -3  -3  10      380.21      348.45     18.30 o
  -2  -3  10      658.19      659.43     39.91 o
  -1  -3  10     1172.72     1165.52     38.29 o
   0  -3  10      343.81      396.33     21.26 o
   1  -3  10       25.70       30.16      3.22 o
   2  -3  10      465.53      465.32     18.76 o
   3  -3  10      585.53      525.87     15.10 o
   4  -3  10       79.57       84.66      6.24 o
   5  -3  10       69.06       64.87      5.83 o
   6  -3  10       10.97       12.77      6.80 o
  -5  -2  10       82.17       92.80     19.37 o
  -4  -2  10       99.08      117.98     10.30 o
  -3  -2  10      566.94      556.82     36.17 o
  -2  -2  10        4.05        4.48      2.88 o
  -1  -2  10      751.91      688.52     27.18 o
   0  -2  10     2770.17     2722.50     86.20 o
   1  -2  10      560.70      607.18     15.25 o
   2  -2  10     2278.07     2228.77    136.47 o
   3  -2  10      436.38      407.80     22.01 o
   4  -2  10      364.31      361.22     23.60 o
   5  -2  10      873.01      894.52     32.14 o
   6  -2  10      698.89      672.60     24.15 o
  -5  -1  10      288.01      322.18     20.06 o
  -4  -1  10       61.40       59.41      9.58 o
  -3  -1  10      166.92      165.60     11.09 o
  -2  -1  10     1419.56     1437.86     47.05 o
  -1  -1  10      686.74      699.50     16.26 o
   0  -1  10      862.45      918.70     20.42 o
   1  -1  10       97.60      111.40      4.97 o
   2  -1  10      344.06      330.90     10.32 o
   3  -1  10     1194.32     1240.32     35.19 o
   4  -1  10      329.96      346.46     17.91 o
   5  -1  10      218.54      218.10     10.82 o
   6  -1  10       17.93       26.14      4.23 o
   7  -1  10       97.29      100.10     16.87 o
  -5   0  10      312.75      317.70     19.66 o
  -4   0  10      307.04      308.55     17.20 o
  -3   0  10      800.19      775.67     30.99 o
  -2   0  10      363.47      368.74     24.99 o
  -1   0  10        3.08       11.20      3.75 o
   0   0  10     1121.55     1164.19     24.54 o
   1   0  10     1167.96     1235.41     25.37 o
   2   0  10     1369.59     1321.97     36.69 o
   3   0  10      756.28      753.53     24.48 o
   4   0  10       86.27       67.30      6.13 o
   5   0  10      625.62      605.66     28.32 o
   6   0  10     1026.90     1061.76     36.11 o
   7   0  10      237.37      230.35     11.95 o
  -5   1  10      219.37      222.51     17.33 o
  -4   1  10      116.75      127.51     11.12 o
  -3   1  10       47.32       50.36      6.57 o
  -2   1  10      558.78      549.15     25.61 o
  -1   1  10      603.29      589.09     13.94 o
   0   1  10     2646.87     2694.27     52.52 o
   1   1  10       49.83       52.34     10.21 o
   2   1  10      316.55      352.81     17.01 o
   3   1  10     1728.02     1859.49    105.31 o
   4   1  10     1736.84     1867.84     53.25 o
   5   1  10      663.11      632.93     22.50 o
   6   1  10      211.88      210.62     16.31 o
   7   1  10       42.79       59.23      6.67 o
  -5   2  10      177.84      177.62     14.12 o
  -4   2  10      999.74      991.43     38.94 o
  -3   2  10      902.45      894.21     32.06 o
  -2   2  10     1308.14     1154.44     47.15 o
  -1   2  10      850.84      801.02     18.39 o
   0   2  10       96.86      117.13      4.95 o
   1   2  10     1163.92     1220.30     34.81 o
   2   2  10       67.37       70.51     10.20 o
   3   2  10      305.80      334.12     14.76 o
   4   2  10      467.67      456.54     17.41 o
   5   2  10       85.07      103.95      8.82 o
   6   2  10      621.14      645.15     40.96 o
   7   2  10      267.66      256.98     19.37 o
  -4   3  10       65.81       70.14      7.42 o
  -3   3  10       28.20       31.43      7.29 o
  -2   3  10      410.38      409.21     24.23 o
  -1   3  10     1166.67     1131.92     28.37 o
   0   3  10      618.51      580.55     13.63 o
   1   3  10      497.48      470.86     16.12 o
   2   3  10      331.76      318.52     15.34 o
   3   3  10     1159.54     1297.75     38.37 o
   4   3  10     2760.31     2984.32     87.74 o
   5   3  10     1180.66     1201.97     39.32 o
   6   3  10      534.42      558.91     22.70 o
   7   3  10      127.07      143.94     13.88 o
  -4   4  10      333.17      309.23     15.77 o
  -3   4  10      516.19      513.32     20.57 o
  -2   4  10     1019.67      911.03     36.98 o
  -1   4  10     1229.68     1171.49     28.08 o
   0   4  10       23.81       25.72      3.03 o
   1   4  10      156.24      154.51      8.81 o
   2   4  10      539.76      570.34     25.89 o
   3   4  10      361.05      388.80     14.79 o
   4   4  10        1.05       17.81     10.62 o
   5   4  10       16.51       33.03     16.24 o
   6   4  10      122.15      131.96      9.13 o
   7   4  10      377.98      375.31     17.62 o
  -3   5  10       22.50       32.25     10.00 o
  -2   5  10      203.36      174.40      6.87 o
  -1   5  10      602.49      610.31     15.67 o
   0   5  10     1043.37     1039.54     29.07 o
   1   5  10      377.67      365.51     17.77 o
   2   5  10      245.53      254.24     14.51 o
   3   5  10       40.31       48.14      5.04 o
   4   5  10      647.46      679.21     23.17 o
   5   5  10      805.19      840.84     46.51 o
   6   5  10      396.20      421.08     25.82 o
   7   5  10       25.51       29.05      5.49 o
  -3   6  10       65.60       74.70     10.27 o
  -2   6  10      145.40      141.04      6.17 o
  -1   6  10       72.33       59.39      3.95 o
   0   6  10      311.36      282.94     19.14 o
   1   6  10      145.66      145.40      8.17 o
   2   6  10     1398.54     1448.88     84.27 o
   3   6  10      211.10      224.35     11.12 o
   4   6  10      301.79      346.50     18.53 o
   5   6  10       75.89       99.75      7.93 o
   6   6  10        1.92        3.24      7.01 o
   7   6  10      228.76      233.35     13.94 o
  -2   7  10       73.27       80.27      5.04 o
  -1   7  10       41.75       36.98      3.59 o
   0   7  10      543.68      550.91     21.08 o
   1   7  10      390.05      411.64     16.88 o
   2   7  10      188.26      222.12     11.76 o
   3   7  10       33.83       54.01     10.00 o
   4   7  10       89.71       97.15      8.19 o
   5   7  10      148.25      131.86     10.14 o
   6   7  10      157.25      157.45     13.74 o
  -1   8  10        2.66        2.11      2.67 o
   0   8  10        0.18        2.50      2.65 o
   1   8  10      109.17      102.90      7.20 o
   2   8  10      420.05      404.12     16.76 o
   3   8  10      902.61      895.40     50.26 o
   4   8  10      421.28      468.56     31.17 o
   5   8  10      104.65      129.24      9.32 o
   6   8  10       65.31       96.61      8.44 o
   0   9  10        4.94       14.72      4.72 o
   1   9  10      107.86      106.71      7.35 o
   2   9  10      112.08      130.85      9.21 o
   3   9  10       39.27       67.62      6.22 o
   4   9  10       34.78       53.56      5.83 o
   5   9  10        5.15        7.58      3.72 o
  -1  -7  11       56.61       58.59     18.19 o
   0  -7  11       15.53       19.34     10.55 o
   1  -7  11       24.99       31.54     10.97 o
  -3  -6  11        6.63       10.15      5.05 o
  -2  -6  11        6.13        9.24      4.36 o
  -1  -6  11       31.02       28.87      4.20 o
   0  -6  11      447.88      406.38     22.05 o
   1  -6  11      601.85      626.10     29.85 o
   2  -6  11        1.34        3.35      3.83 o
   3  -6  11       25.11       24.71      7.22 o
  -3  -5  11      148.51      143.79     24.09 o
  -2  -5  11      847.26      838.49     34.54 o
  -1  -5  11      500.75      528.99     17.02 o
   0  -5  11        8.51       16.43      3.60 o
   1  -5  11        9.91       19.21      3.79 o
   2  -5  11       46.13       52.18      7.18 o
   3  -5  11      537.27      514.48     42.69 o
   4  -5  11      654.37      651.97     45.68 o
  -4  -4  11      648.99      650.88     35.28 o
  -3  -4  11      100.08      111.18     10.24 o
  -2  -4  11        1.81       12.99      4.15 o
  -1  -4  11        8.51        5.22      2.28 o
   0  -4  11      183.39      193.55      8.92 o
   1  -4  11     1364.27     1294.04     36.54 o
   2  -4  11      864.88      823.02     25.17 o
   3  -4  11        1.43        1.72      2.39 o
   4  -4  11      147.74      166.88     15.55 o
   5  -4  11       17.96       26.24      8.75 o
  -4  -3  11       25.70       38.57      6.57 o
  -3  -3  11       33.17       32.78      6.82 o
  -2  -3  11      201.92      199.28     12.64 o
  -1  -3  11     1098.41     1042.51     51.41 o
   0  -3  11      287.07      286.36      9.64 o
   1  -3  11       27.89       21.90      3.77 o
   2  -3  11      426.63      407.10     22.49 o
   3  -3  11      372.14      366.57     31.93 o
   4  -3  11     1136.36     1086.29     73.30 o
   5  -3  11      511.50      455.66     31.31 o
  -4  -2  11      650.19      621.73     34.99 o
  -3  -2  11     1200.44     1292.80     51.14 o
  -2  -2  11      221.74      226.05     13.86 o
  -1  -2  11        1.54        1.89      2.27 o
   0  -2  11       18.89       16.76      2.83 o
   1  -2  11     1006.34     1011.13     32.56 o
   2  -2  11     1616.11     1630.97     81.07 o
   3  -2  11      488.59      490.97     20.51 o
   4  -2  11        3.56       -1.87      2.45 o
   5  -2  11       76.07       73.29      7.30 o
   6  -2  11       72.26       77.12     19.09 o
  -4  -1  11       62.31       84.80     15.69 o
  -3  -1  11        6.98       16.77     12.56 o
  -2  -1  11       80.75       84.75      7.75 o
  -1  -1  11     1545.72     1484.23     33.36 o
   0  -1  11      305.74      287.77      9.48 o
   1  -1  11      171.65      180.98      7.50 o
   2  -1  11      351.00      363.33     16.38 o
   3  -1  11      582.64      626.09     23.37 o
   4  -1  11     1668.69     1697.92     51.34 o
   5  -1  11      973.37      971.17     61.50 o
   6  -1  11      182.77      168.96     23.95 o
  -4   0  11      657.32      633.63     31.49 o
  -3   0  11     1180.92     1131.83     44.41 o
  -2   0  11     1318.80     1355.92     46.95 o
  -1   0  11      232.24      237.50      8.46 o
   0   0  11      534.52      534.39     19.44 o
   1   0  11       12.44       20.24      8.82 o
   2   0  11     1550.45     1656.55     49.58 o
   3   0  11     1568.28     1571.28     55.95 o
   4   0  11       65.43       77.01     17.56 o
   5   0  11      107.73      110.18      7.90 o
   6   0  11       14.79       22.32      4.80 o
  -4   1  11       21.80       36.66      6.97 o
  -3   1  11        0.37        5.75      5.07 o
  -2   1  11       82.02       80.41      7.16 o
  -1   1  11      881.97      852.46     20.75 o
   0   1  11     1275.65     1268.39     28.45 o
   1   1  11      747.89      790.21     25.60 o
   2   1  11       22.54       29.72      4.42 o
   3   1  11      137.85      163.88     10.26 o
   4   1  11      741.64      729.99     38.39 o
   5   1  11      931.08      978.83     33.52 o
   6   1  11      589.35      558.91     29.78 o
   7   1  11        4.96        3.61      2.99 o
  -4   2  11       44.81       49.19      8.40 o
  -3   2  11      242.01      260.42     15.01 o
  -2   2  11     1229.04     1157.19     39.65 o
  -1   2  11      301.85      285.36      9.13 o
   0   2  11        3.60       12.84      2.24 o
   1   2  11      116.92      130.62      7.22 o
   2   2  11     1960.17     2177.16     66.15 o
   3   2  11      743.17      773.80     63.17 o
   4   2  11      474.37      454.31     41.58 o
   5   2  11       49.62       65.92      7.84 o
   6   2  11      212.70      229.85     16.38 o
   7   2  11      208.61      214.79     13.06 o
  -4   3  11      196.88      192.19     13.18 o
  -3   3  11        5.35        8.56      3.70 o
  -2   3  11       49.34       60.76      5.95 o
  -1   3  11      636.45      653.77     17.30 o
   0   3  11     1449.79     1403.55     35.39 o
   1   3  11     2175.06     2258.30     63.08 o
   2   3  11      276.86      283.38     21.94 o
   3   3  11        0.58        4.84      3.16 o
   4   3  11       39.37       42.40      5.25 o
   5   3  11      306.19      314.85     18.05 o
   6   3  11      308.95      333.94     26.52 o
   7   3  11      141.51      158.17     10.34 o
  -3   4  11        6.41        7.05      3.78 o
  -2   4  11      139.68      129.26      8.76 o
  -1   4  11      297.69      289.00     19.55 o
   0   4  11       12.48       29.50      7.43 o
   1   4  11      214.06      229.83     11.50 o
   2   4  11      441.81      459.13     19.03 o
   3   4  11      646.04      699.22     47.27 o
   4   4  11     1676.69     1815.30     57.26 o
   5   4  11       14.17       16.47      4.39 o
   6   4  11      461.67      513.76     25.13 o
   7   4  11      107.08      110.89     14.09 o
  -3   5  11      164.24      188.37     21.17 o
  -2   5  11       18.68       21.13      4.00 o
  -1   5  11      129.59      135.40      6.21 o
   0   5  11      594.11      572.68     22.21 o
   1   5  11     1262.47     1281.26     41.29 o
   2   5  11      984.71     1032.10     40.33 o
   3   5  11      137.56      152.24      9.44 o
   4   5  11       25.36       30.02      5.50 o
   5   5  11       47.74       54.40     11.66 o
   6   5  11        2.28        8.44      3.82 o
   7   5  11       73.99       74.91      9.09 o
  -2   6  11       10.84       18.32      4.31 o
  -1   6  11      458.46      436.56     18.03 o
   0   6  11        4.38        2.72      2.47 o
   1   6  11       59.02       72.80      6.93 o
   2   6  11      214.61      227.02     12.82 o
   3   6  11      235.83      252.67     18.19 o
   4   6  11      700.80      738.98     29.65 o
   5   6  11      248.29      262.40     17.84 o
   6   6  11        1.87       10.68      3.88 o
  -1   7  11       29.59       31.38      6.18 o
   0   7  11       83.87       86.13      6.43 o
   1   7  11      126.46      120.10      7.79 o
   2   7  11      425.81      483.13     20.95 o
   3   7  11       99.78      120.57      8.03 o
   4   7  11       26.48       28.11      5.68 o
   5   7  11      143.97      164.35     15.13 o
   6   7  11       70.74       74.59      8.95 o
   0   8  11      399.77      418.91     19.50 o
   1   8  11      136.54      140.08      9.70 o
   2   8  11      238.56      222.91     17.01 o
   3   8  11        2.61        6.16      3.20 o
   4   8  11       49.31       58.63      7.53 o
   5   8  11      231.17      256.73     19.99 o
   2   9  11      107.14      102.40     11.73 o
   3   9  11       25.37       28.53     10.69 o
   0  -6  12      477.85      394.23     23.39 o
   1  -6  12      256.13      278.01     27.14 o
  -2  -5  12      133.25      108.36      9.77 o
  -1  -5  12      177.07      167.25     12.07 o
   0  -5  12       24.72       24.59      4.17 o
   1  -5  12      254.67      253.81     17.99 o
   2  -5  12      144.59      141.33     16.38 o
   3  -5  12      582.71      627.67     42.62 o
  -3  -4  12      228.49      228.47     15.55 o
  -2  -4  12      384.41      380.03     19.30 o
  -1  -4  12       67.08       78.66      7.51 o
   0  -4  12      559.19      480.25     15.92 o
   1  -4  12      502.44      497.58     18.45 o
   2  -4  12      515.08      528.95     23.51 o
   3  -4  12      189.96      184.18     16.94 o
   4  -4  12      265.13      273.64     24.99 o
  -3  -3  12       52.96       33.57      6.86 o
  -2  -3  12      369.21      356.34     18.21 o
  -1  -3  12      452.21      438.27     19.33 o
   0  -3  12      274.32      267.03     10.75 o
   1  -3  12      364.73      369.22     14.28 o
   2  -3  12       65.25       58.40      6.60 o
   3  -3  12      607.44      588.04     44.84 o
   4  -3  12      487.46      446.40     26.03 o
   5  -3  12      276.81      298.22     24.71 o
  -3  -2  12      435.33      433.64     23.15 o
  -2  -2  12      230.71      211.55     14.34 o
  -1  -2  12      366.83      353.64     18.94 o
   0  -2  12        9.35       12.81      2.65 o
   1  -2  12      787.87      739.35     26.88 o
   2  -2  12     1105.57     1165.06     64.21 o
   3  -2  12      161.33      181.05     11.55 o
   4  -2  12       12.28       13.17      4.02 o
   5  -2  12       30.71       36.10      5.90 o
  -3  -1  12        1.59        2.45      3.60 o
  -2  -1  12      206.99      188.63     12.21 o
  -1  -1  12     1434.60     1342.71     51.07 o
   0  -1  12      775.16      765.92     25.67 o
   1  -1  12      892.48      941.30     32.04 o
   2  -1  12      372.05      407.13     25.48 o
   3  -1  12       24.81       29.46      6.59 o
   4  -1  12      463.29      506.37     20.98 o
   5  -1  12      635.36      614.12     27.84 o
   6  -1  12      139.07      120.15     10.04 o
  -3   0  12      501.71      483.82     25.10 o
  -2   0  12      326.44      334.24     17.91 o
  -1   0  12      371.61      347.28     11.47 o
   0   0  12      107.24      101.26      5.61 o
   1   0  12      116.16      135.95     12.15 o
   2   0  12     1095.60     1134.36     37.20 o
   3   0  12      563.30      568.95     23.70 o
   4   0  12       77.80       75.70      7.22 o
   5   0  12        2.52       11.52      5.83 o
   6   0  12      292.22      307.93     21.73 o
  -3   1  12      217.35      199.87     13.83 o
  -2   1  12       43.56       44.65      6.04 o
  -1   1  12     1213.30     1168.92     29.62 o
   0   1  12     1371.86     1428.91     51.99 o
   1   1  12      978.64     1041.96     39.64 o
   2   1  12      485.94      503.92     20.58 o
   3   1  12      190.83      182.83     14.09 o
   4   1  12      194.21      204.04     15.06 o
   5   1  12      707.22      751.23     31.06 o
   6   1  12      239.38      239.46     20.06 o
  -3   2  12      184.55      168.16     13.47 o
  -2   2  12      151.80      146.75     10.89 o
  -1   2  12      548.06      478.60     18.96 o
   0   2  12        5.75       12.11      3.62 o
   1   2  12        1.75        2.25      3.82 o
   2   2  12      281.29      308.74     14.17 o
   3   2  12     1376.29     1516.39    175.07 o
   4   2  12      502.36      499.23     42.76 o
   5   2  12       24.11       24.11      4.96 o
   6   2  12        0.38        4.15      3.75 o
  -3   3  12      363.30      305.90     19.23 o
  -2   3  12      179.67      175.71     13.54 o
  -1   3  12        0.29        3.77      3.18 o
   0   3  12     1211.58     1204.46     37.58 o
   1   3  12      592.71      600.99     21.92 o
   2   3  12      410.72      395.35     17.90 o
   3   3  12      224.34      208.82     15.13 o
   4   3  12      186.02      225.35     13.01 o
   5   3  12      382.74      453.49     36.65 o
   6   3  12      325.19      332.99     18.62 o
  -2   4  12      515.56      478.07     21.25 o
  -1   4  12      320.47      304.29     30.89 o
   0   4  12      159.23      165.25     13.74 o
   1   4  12       29.05       29.82      7.43 o
   2   4  12      319.35      369.10     17.78 o
   3   4  12      833.35      910.10     32.92 o
   4   4  12      431.19      450.23     42.27 o
   5   4  12      290.79      320.09     17.59 o
   6   4  12      204.41      249.95     15.41 o
  -2   5  12      498.44      495.22     33.60 o
  -1   5  12       64.57       54.05      5.80 o
   0   5  12        3.45       -0.39      2.08 o
   1   5  12      191.71      210.50     10.65 o
   2   5  12      202.85      211.06     13.27 o
   3   5  12        0.72        0.50      2.69 o
   4   5  12        3.42        1.13      2.98 o
   5   5  12      151.60      149.07     12.46 o
   6   5  12      853.06      922.84     85.80 o
  -1   6  12      720.46      693.12     27.63 o
   0   6  12      278.84      259.52     13.92 o
   1   6  12       83.39       81.85      8.09 o
   2   6  12        3.77        9.71      3.20 o
   3   6  12      311.01      327.32     22.28 o
   4   6  12      670.17      746.29     31.84 o
   5   6  12      329.30      352.75     19.73 o
   0   7  12        9.78       31.00      5.47 o
   1   7  12      167.44      178.53     11.44 o
   2   7  12        3.39       12.93      9.23 o
   3   7  12       49.49       57.62      7.50 o
   4   7  12        0.06        3.75      3.36 o
   5   7  12       23.87       17.65      5.00 o
   2   8  12        9.37       11.67      4.32 o
   3   8  12       28.83       30.06      5.32 o
  -1  -4  13       36.04       34.66      6.23 o
   0  -4  13        0.25       -0.24      2.27 o
   1  -4  13       57.49       48.89     14.02 o
   2  -4  13      134.20      112.13      9.86 o
  -2  -3  13       18.11       20.50      5.79 o
  -1  -3  13      361.94      350.85     18.48 o
   0  -3  13      619.90      575.20     23.11 o
   1  -3  13      917.33      934.63     33.98 o
   2  -3  13       12.64       15.34      4.56 o
   3  -3  13      130.92      126.57     10.31 o
  -2  -2  13      880.08      843.75     35.12 o
  -1  -2  13      288.13      300.96     27.35 o
   0  -2  13        4.99       13.80      3.76 o
   1  -2  13       86.25       80.54      7.54 o
   2  -2  13      162.66      168.94     10.37 o
   3  -2  13      612.86      595.77     26.67 o
   4  -2  13      522.42      511.54     23.55 o
  -2  -1  13       30.73       27.97      5.57 o
  -1  -1  13       79.40       76.39      9.93 o
   0  -1  13      283.00      246.84     24.71 o
   1  -1  13     1414.54     1400.16     47.22 o
   2  -1  13      460.57      474.72     20.24 o
   3  -1  13       20.81       37.62      6.14 o
   4  -1  13      261.98      260.86     14.29 o
   5  -1  13      144.72      163.94     10.96 o
  -2   0  13      405.89      379.86     20.07 o
  -1   0  13      231.39      257.54     24.43 o
   0   0  13      295.81      298.99     21.66 o
   1   0  13      176.11      193.03     11.01 o
   2   0  13      612.32      686.78     28.15 o
   3   0  13      621.06      651.29     27.83 o
   4   0  13      689.97      704.48     28.92 o
   5   0  13      372.64      343.22     20.02 o
  -2   1  13      390.06      376.85     41.72 o
  -1   1  13      192.85      190.62     21.80 o
   0   1  13        2.66       11.62      4.79 o
   1   1  13      789.51      808.80     30.08 o
   2   1  13      797.46      799.75     31.78 o
   3   1  13      117.66      121.00     10.43 o
   4   1  13      161.12      163.63     11.57 o
   5   1  13      180.63      198.26     12.57 o
  -2   2  13      407.29      417.89     31.65 o
  -1   2  13      735.62      675.57     45.12 o
   0   2  13      138.94      143.58      8.85 o
   1   2  13        1.78        4.73      3.36 o
   2   2  13      429.40      475.04     22.73 o
   3   2  13      577.53      631.45     28.50 o
   4   2  13      735.38      815.03     32.48 o
   5   2  13      607.22      652.60     47.41 o
  -2   3  13      359.62      333.48     27.21 o
  -1   3  13        4.68       11.38      7.64 o
   0   3  13        0.61        4.37      2.69 o
   1   3  13      256.32      275.22     18.19 o
   2   3  13      258.10      274.39     14.56 o
   3   3  13      512.57      486.76     22.43 o
   4   3  13        9.35        9.59      4.63 o
   5   3  13      250.69      287.85     18.81 o
  -1   4  13      600.26      580.05     43.73 o
   0   4  13      608.17      588.16     24.55 o
   1   4  13      360.48      367.31     19.99 o
   2   4  13       67.28       75.87      7.88 o
   3   4  13      128.64      148.92     10.86 o
   4   4  13      624.76      609.06     27.19 o
   5   4  13      201.65      207.42     19.71 o
  -1   5  13        7.90        7.08      6.66 o
   0   5  13      101.36       96.91      8.17 o
   1   5  13      261.99      271.04     19.92 o
   2   5  13      161.19      172.74     11.52 o
   3   5  13      424.59      430.27     21.59 o
   4   5  13       64.90       59.65      8.40 o
   5   5  13      105.07      118.45     10.86 o
   0   6  13      391.83      374.53     21.52 o
   1   6  13      527.86      521.34     23.45 o
   2   6  13       87.70       88.88      8.10 o
   3   6  13        0.14        4.64      4.10 o
   4   6  13       68.63       86.01     12.01 o
   0  -2  14      105.25      115.93     15.69 o
   1  -2  14        2.94        5.77      7.57 o
   2  -2  14      398.57      386.72     20.00 o
  -1  -1  14        2.84       13.61      7.64 o
   0  -1  14      495.09      480.78     36.10 o
   1  -1  14      646.95      618.18     40.40 o
   2  -1  14      262.64      278.36     15.37 o
   3  -1  14       30.67       24.30      5.26 o
  -1   0  14      402.67      394.43     29.16 o
   0   0  14      173.34      148.39     10.04 o
   1   0  14      107.08      107.59     10.13 o
   2   0  14        0.64        1.78      3.16 o
   3   0  14      613.73      671.24     29.02 o
   4   0  14      648.88      662.28     32.12 o
  -1   1  14       56.52       47.34     12.22 o
   0   1  14        6.26       17.98      7.15 o
   1   1  14      652.91      639.92     43.66 o
   2   1  14      758.59      747.41     32.38 o
   3   1  14       45.96       47.20      7.50 o
   4   1  14        0.84        2.06      3.14 o
  -1   2  14      500.79      508.69     37.07 o
   0   2  14      851.97      851.76     31.79 o
   1   2  14      294.16      277.61     16.09 o
   2   2  14       71.68       72.89      8.28 o
   3   2  14       85.50       91.71      8.50 o
   4   2  14      314.21      333.82     17.53 o
   0   3  14        9.80       16.90      4.60 o
   1   3  14      224.93      216.55     13.43 o
   2   3  14      654.32      687.01     29.87 o
   3   3  14      298.75      278.67     16.31 o
   4   3  14        0.41       -4.04      4.20 o
   0   4  14      349.74      332.97     19.92 o
   1   4  14      207.46      196.95     12.20 o
   2   4  14      338.14      352.00     20.08 o
   3   4  14        1.15        6.65     10.97 o
   4   4  14       69.85       70.18      9.53 o
   2   5  14      369.00      391.16     22.00 o
   3   5  14      586.15      582.67     29.27 o
 
#==============================================================================
