# Supplementary material for: Aniline–phenol recognition: from solution through supramolecular synthons to cocrystals
Source: IUCrJ. 2014 Jun 12;1(Pt 4):228–39. doi: 10.1107/S2052252514012081 (PMC4107923; doi:10.1107/S2052252514012081)
Supplement: Supplementary file 10 [file m-01-00228-18sup11.fcf]

data_18
#==============================================================================
_shelx_title ' datam in P-1'
_shelx_refln_list_code          3
_shelx_F_calc_maximum      120.40
_exptl_crystal_F_000       430.00
_reflns_d_resolution_high  0.7701
 
loop_
 _symmetry_equiv_pos_as_xyz
 'x, y, z'
 '-x, -y, -z'
 
_cell_length_a     7.1073
_cell_length_b     9.4981
_cell_length_c    11.8272
_cell_angle_alpha  85.425
_cell_angle_beta   81.804
_cell_angle_gamma  71.851
 
loop_
 _refln_index_h
 _refln_index_k
 _refln_index_l
 _refln_F_meas
 _refln_F_sigma
 _refln_A_calc
 _refln_B_calc
   1   0   0     39.0615      0.8665    -64.2079      0.0000
   2   0   0     39.2007      0.2385     40.6170      0.0000
   3   0   0      7.4616      0.2073      7.0899      0.0000
   4   0   0     13.2478      0.2695    -12.6756      0.0000
   5   0   0     20.2226      0.2937     19.9249      0.0000
   6   0   0      8.2043      0.4355     -7.0346      0.0000
   7   0   0      6.7826      0.4048     -6.1114      0.0000
   8   0   0      7.2353      0.3804      7.1158      0.0000
  -8   1   0     11.7880      0.5354    -12.3620      0.0000
  -7   1   0      7.5288      0.4930      6.1057      0.0000
  -6   1   0     25.1080      0.4571    -24.5417      0.0000
  -5   1   0     20.2280      0.3273     20.0279      0.0000
  -4   1   0      6.3988      0.2829      5.8523      0.0000
  -3   1   0     65.1644      0.5347    -65.8363      0.0000
  -2   1   0     56.0252      0.4471     55.7869      0.0000
  -1   1   0     18.9243      0.1480    -18.7571      0.0000
   1   1   0     44.1768      2.4247     63.0937      0.0000
   2   1   0      1.4317      1.4911     -0.7855      0.0000
   3   1   0     45.3566      0.3402     47.0834      0.0000
   4   1   0     23.0917      0.3810    -23.6302      0.0000
   5   1   0      6.7087      1.0531     -5.0237      0.0000
   6   1   0     24.5043      0.3560     24.1853      0.0000
   7   1   0     14.1150      0.3203    -13.3691      0.0000
   8   1   0      7.6895      0.3795      7.9872      0.0000
  -8   2   0      2.5098      1.0387      2.3696      0.0000
  -7   2   0      4.1012      0.6688     -3.5403      0.0000
  -6   2   0     12.5212      0.7256     13.2151      0.0000
  -5   2   0     29.2604      0.5126    -30.0971      0.0000
  -4   2   0     20.8313      0.2741     21.0558      0.0000
  -3   2   0      3.4540      0.5493     -3.1468      0.0000
  -2   2   0     10.5503      0.3080     -9.2722      0.0000
  -1   2   0     41.5774      1.2576     40.9171      0.0000
   0   2   0     96.4079      0.6844    -93.9593      0.0000
   1   2   0     84.9497      0.6713     82.9689      0.0000
   2   2   0     98.1337      0.8964    -99.6338      0.0000
   3   2   0     38.2082      0.4272    -37.4398      0.0000
   4   2   0      7.6361      0.2862     -6.2772      0.0000
   5   2   0      7.5299      0.2619      6.7311      0.0000
   6   2   0      4.9147      0.3759     -4.5499      0.0000
   7   2   0      3.7521      0.7149     -2.3700      0.0000
   8   2   0      3.4605      0.6249     -2.6979      0.0000
   9   2   0      0.0000      1.2298     -1.6332      0.0000
  -7   3   0      2.4355      0.9466     -2.0345      0.0000
  -6   3   0      5.5747      0.3809      5.5531      0.0000
  -5   3   0      3.9310      0.5096      3.2830      0.0000
  -4   3   0     29.8714      0.3594    -30.4227      0.0000
  -3   3   0     65.3875      0.8304     64.3318      0.0000
  -2   3   0    104.7216      0.9397   -100.2632      0.0000
  -1   3   0     47.0747      0.8791     45.7568      0.0000
   0   3   0     47.8305      0.3402     46.2615      0.0000
   1   3   0     56.1825      0.4545    -54.6757      0.0000
   2   3   0     38.7193      0.3952     38.5985      0.0000
   3   3   0     30.6478      0.3725    -30.6275      0.0000
   4   3   0     12.5938      0.4134    -10.8815      0.0000
   5   3   0      4.8435      0.6395      4.2191      0.0000
   6   3   0     11.9753      0.5524    -12.3775      0.0000
   7   3   0      2.0741      1.4410     -0.0683      0.0000
   8   3   0      4.9350      0.6426      4.7496      0.0000
   9   3   0      2.0276      1.3592     -2.2930      0.0000
  -7   4   0      5.3216      0.8753      3.7111      0.0000
  -6   4   0     12.3879      0.5077    -11.9627      0.0000
  -5   4   0     33.1672      0.8134     34.1874      0.0000
  -4   4   0     49.2783      0.7730    -50.0456      0.0000
  -3   4   0     23.9188      0.2864     24.0927      0.0000
  -2   4   0     16.6025      0.2199     15.4138      0.0000
  -1   4   0     21.7757      0.4494    -20.9578      0.0000
   0   4   0     14.2898      0.2210     14.7557      0.0000
   1   4   0     37.4743      0.2923    -37.7374      0.0000
   2   4   0      6.8794      0.2635     -6.2295      0.0000
   3   4   0     37.1121      0.5029     35.6149      0.0000
   4   4   0     34.0985      0.5076    -35.0265      0.0000
   5   4   0      8.1104      0.3633      8.0381      0.0000
   6   4   0      3.8169      0.5718     -3.0272      0.0000
   7   4   0      2.0312      1.5891     -2.6307      0.0000
   8   4   0      9.1661      0.6480     -9.9849      0.0000
   9   4   0      2.3483      1.1014      2.3402      0.0000
  -6   5   0      3.7262      0.6557     -3.6528      0.0000
  -5   5   0      7.6851      0.3026     -8.3854      0.0000
  -4   5   0     24.4608      0.4207     25.6092      0.0000
  -3   5   0     42.5588      0.6290    -43.8201      0.0000
  -2   5   0     73.9496      0.8827     73.7497      0.0000
  -1   5   0     39.4490      0.9233    -39.8152      0.0000
   0   5   0     47.5868      0.5109     46.8876      0.0000
   1   5   0     20.1276      0.2307     18.8085      0.0000
   2   5   0     11.8626      0.2076    -11.2210      0.0000
   3   5   0      3.9257      0.4944     -4.7303      0.0000
   4   5   0      3.9710      0.4871     -2.7665      0.0000
   5   5   0     13.8977      0.3897     13.2099      0.0000
   6   5   0     10.5617      0.4739    -10.3602      0.0000
   7   5   0      1.0303      1.2038     -1.0855      0.0000
   8   5   0      5.3136      1.0227     -5.7738      0.0000
   9   5   0      0.5598      1.5629      0.4598      0.0000
  -6   6   0      7.7896      0.8671      8.5297      0.0000
  -5   6   0     25.7987      0.7409    -26.6520      0.0000
  -4   6   0     15.8456      1.1959     16.4885      0.0000
  -3   6   0     10.0919      0.2866    -10.0172      0.0000
  -2   6   0      8.1218      0.3117     -7.2279      0.0000
  -1   6   0      7.3814      0.4525      6.9342      0.0000
   0   6   0      8.8268      0.3942      7.7984      0.0000
   1   6   0     11.3355      0.5920     -9.8473      0.0000
   2   6   0     31.9269      0.5482     30.6732      0.0000
   3   6   0     13.7694      0.5640    -13.0002      0.0000
   4   6   0     22.8391      0.7162     23.3484      0.0000
   5   6   0      2.0104      0.9510      1.5536      0.0000
   6   6   0      4.2024      0.6699      3.7543      0.0000
   7   6   0      1.1255      1.2088     -2.4579      0.0000
   8   6   0     13.6688      0.5846     14.2482      0.0000
  -5   7   0      0.0000      1.6232     -0.1360      0.0000
  -4   7   0     17.6012      0.4736    -17.4611      0.0000
  -3   7   0     17.9895      0.3620     17.7603      0.0000
  -2   7   0     31.4677      0.8139    -33.5223      0.0000
  -1   7   0     10.9644      0.3538     11.6580      0.0000
   0   7   0     13.6526      0.3743    -13.3805      0.0000
   1   7   0     28.4906      0.6909    -28.2159      0.0000
   2   7   0      3.2989      0.5711     -1.6062      0.0000
   3   7   0     17.7014      0.3985     18.7366      0.0000
   4   7   0     22.4388      0.6320    -22.9819      0.0000
   5   7   0      0.9723      1.1458      1.5909      0.0000
   6   7   0      6.5824      1.3387      7.4266      0.0000
   7   7   0      8.3924      0.6476     -8.6461      0.0000
   8   7   0     12.6812      0.8235     12.1588      0.0000
  -4   8   0     20.8215      0.8543    -22.5371      0.0000
  -3   8   0     13.8242      0.3680     14.3669      0.0000
  -2   8   0      9.3942      0.4039      9.8096      0.0000
  -1   8   0     25.0493      0.7150    -25.1708      0.0000
   0   8   0      6.2112      0.6780     -4.3423      0.0000
   1   8   0     11.0360      0.3380     10.9318      0.0000
   2   8   0      4.8043      0.6968     -4.3950      0.0000
   3   8   0      4.6265      0.5829      3.4643      0.0000
   4   8   0      3.1235      0.8078     -3.1900      0.0000
   5   8   0      4.5103      0.6225      3.8380      0.0000
   6   8   0      0.0000      1.4818      1.3327      0.0000
   7   8   0      7.7619      0.6104     -7.3270      0.0000
   8   8   0      7.1524      0.9389     -7.0416      0.0000
  -3   9   0      2.0172      2.2041     -0.3354      0.0000
  -2   9   0      8.5306      0.4420     -8.2340      0.0000
  -1   9   0     12.0878      0.5974     11.9487      0.0000
   0   9   0      5.9799      0.8594     -4.5058      0.0000
   1   9   0      2.3851      0.9762      1.0668      0.0000
   2   9   0      4.0180      0.6502     -1.9797      0.0000
   3   9   0      6.9388      0.4683      6.6175      0.0000
   4   9   0     10.3734      0.6250     10.0139      0.0000
   5   9   0      4.7624      1.2796      3.9479      0.0000
   6   9   0     14.6442      0.6867    -14.5883      0.0000
   7   9   0     13.9169      0.6193     13.7768      0.0000
  -2  10   0      1.3821      1.3069      0.2535      0.0000
  -1  10   0      6.3987      0.4986      5.0653      0.0000
   0  10   0      2.5823      1.7876      0.6898      0.0000
   1  10   0      8.6881      0.5627     -8.8326      0.0000
   2  10   0     15.4967      0.6852     16.3499      0.0000
   3  10   0     10.5259      0.5004     11.1667      0.0000
   4  10   0     19.3058      1.0098    -19.0021      0.0000
   5  10   0     12.7869      0.5701     11.8165      0.0000
   6  10   0     15.1368      1.1004    -14.4546      0.0000
   7  10   0      4.7932      0.7910      3.9809      0.0000
  -1  11   0     15.8820      0.8557    -17.1646      0.0000
   0  11   0     19.0352      0.6320     20.4811      0.0000
   1  11   0      5.9222      0.6320     -6.7051      0.0000
   2  11   0      5.9065      0.6178      5.9117      0.0000
   3  11   0      6.0264      0.6136      5.7799      0.0000
   4  11   0      1.9646      1.4328     -0.5943      0.0000
   5  11   0      6.5844      0.7192      6.8694      0.0000
   6  11   0      9.5033      0.6411      7.6113      0.0000
   1  12   0      1.6167      1.4228      1.6487      0.0000
   2  12   0      1.3439      1.3132     -1.7486      0.0000
   3  12   0      2.7656      0.9871     -2.2121      0.0000
   4  12   0     12.1369      1.8520     11.5029      0.0000
  -4 -12   1      4.6552      1.5342     -3.2746      0.0000
  -3 -12   1      0.8397      1.3064     -0.2748      0.0000
  -2 -12   1      1.9668      1.3716      1.1117      0.0000
  -6 -11   1      7.9364      0.6602      8.5262      0.0000
  -5 -11   1      1.4363      1.3434      2.5404      0.0000
  -4 -11   1      4.7814      0.7337      5.4680      0.0000
  -3 -11   1     15.6693      0.5576    -17.2759      0.0000
  -2 -11   1     17.5399      0.5866     18.6633      0.0000
  -1 -11   1      9.3275      0.4903    -10.2008      0.0000
   0 -11   1      1.7005      1.1894     -1.0765      0.0000
   1 -11   1      5.5765      0.8184     -5.8371      0.0000
  -7 -10   1      5.9947      0.7495      5.6617      0.0000
  -6 -10   1      5.5057      0.7416      4.9795      0.0000
  -5 -10   1     23.8243      0.6559    -24.0130      0.0000
  -4 -10   1     19.4062      0.5926     18.6806      0.0000
  -3 -10   1      5.7409      0.7100      5.9516      0.0000
  -2 -10   1      2.5222      0.7912     -3.3328      0.0000
  -1 -10   1      8.2456      0.6235      8.3375      0.0000
   0 -10   1      3.5861      0.6355      2.2542      0.0000
   1 -10   1      6.2758      0.5027     -5.4044      0.0000
  -7  -9   1     12.0539      0.6215    -11.9387      0.0000
  -6  -9   1      0.3892      1.2832     -0.1166      0.0000
  -5  -9   1      1.3669      1.2455      1.0947      0.0000
  -4  -9   1     17.0335      0.6771    -16.3015      0.0000
  -3  -9   1      9.7278      0.6146      9.0969      0.0000
  -2  -9   1     29.6239      1.2578    -31.5762      0.0000
  -1  -9   1     22.3608      0.7956     21.7109      0.0000
   0  -9   1      3.3209      0.9476     -2.0444      0.0000
   1  -9   1      4.7233      0.5100      4.6135      0.0000
   2  -9   1     11.8844      0.4002    -11.3802      0.0000
   3  -9   1     19.0476      0.8807     18.6370      0.0000
  -8  -8   1      0.4631      1.7920      0.2092      0.0000
  -7  -8   1      6.4675      0.7038     -7.3157      0.0000
  -6  -8   1      3.9284      0.7256      3.3700      0.0000
  -5  -8   1     10.4921      0.4762     10.7466      0.0000
  -4  -8   1     15.1638      0.7375    -15.2747      0.0000
  -3  -8   1      8.9588      0.4417      9.0668      0.0000
  -2  -8   1      1.0186      1.0785     -0.1958      0.0000
  -1  -8   1      2.0533      0.6615     -1.3887      0.0000
   0  -8   1     29.0677      0.5787    -29.6765      0.0000
   1  -8   1     11.4465      0.8032     11.0457      0.0000
   2  -8   1     15.3302      0.3714    -15.9327      0.0000
   3  -8   1      4.2733      0.4956      4.1836      0.0000
   4  -8   1      5.0952      0.9752     -5.7367      0.0000
  -8  -7   1      4.9951      0.7386     -3.4407      0.0000
  -7  -7   1     16.4266      0.9196     17.0488      0.0000
  -6  -7   1     10.4523      0.5140    -10.1270      0.0000
  -5  -7   1      3.5556      0.6901     -2.8823      0.0000
  -4  -7   1     22.1730      0.4834     22.2407      0.0000
  -3  -7   1     22.7709      0.8617     23.2266      0.0000
  -2  -7   1      0.2309      0.9706     -0.0104      0.0000
  -1  -7   1     10.2050      0.2859     10.6331      0.0000
   0  -7   1      5.8272      0.6570     -5.3344      0.0000
   1  -7   1      7.1612      0.3696      6.5911      0.0000
   2  -7   1     11.9192      0.4711     11.0778      0.0000
   3  -7   1     37.6375      0.5687    -39.2170      0.0000
   4  -7   1     18.7519      0.3907     20.0096      0.0000
   5  -7   1      6.4935      1.0880     -7.2411      0.0000
  -8  -6   1      1.3749      1.4443     -1.5478      0.0000
  -7  -6   1      9.5908      0.5056     -9.3334      0.0000
  -6  -6   1     14.2476      0.4937     13.8474      0.0000
  -5  -6   1     11.4557      0.4214    -11.9616      0.0000
  -4  -6   1     22.7980      0.4309     22.3313      0.0000
  -3  -6   1      4.1607      0.5550     -2.5573      0.0000
  -2  -6   1      4.2418      0.5399     -5.4577      0.0000
  -1  -6   1     11.2630      0.2565     11.2049      0.0000
   0  -6   1     16.8051      0.2656     16.5216      0.0000
   1  -6   1     45.5946      0.5665    -45.5591      0.0000
   2  -6   1     34.7674      0.4770     34.8510      0.0000
   3  -6   1      5.1425      0.3607      5.7378      0.0000
   4  -6   1     12.2706      0.2972    -13.5269      0.0000
   5  -6   1     11.0242      0.3944     11.4256      0.0000
   6  -6   1     10.7426      0.8167    -10.7164      0.0000
  -8  -5   1      8.7914      0.5602      8.0417      0.0000
  -7  -5   1     11.2775      0.4975    -10.9097      0.0000
  -6  -5   1     22.0306      0.5230     22.6554      0.0000
  -5  -5   1     10.4937      0.4000    -11.6004      0.0000
  -4  -5   1     15.6077      0.4753     16.0964      0.0000
  -3  -5   1      9.6835      0.6094    -10.0662      0.0000
  -2  -5   1     46.9747      0.7321     48.9639      0.0000
  -1  -5   1     64.3855      0.6318    -62.1740      0.0000
   0  -5   1     18.7892      0.5642     18.7908      0.0000
   1  -5   1     17.5317      0.3374    -16.7757      0.0000
   2  -5   1      1.4255      1.5453      0.3327      0.0000
   3  -5   1     13.9061      0.4551     13.3897      0.0000
   4  -5   1     11.2355      0.2701    -11.6698      0.0000
   5  -5   1      4.4122      0.4609      4.6692      0.0000
   6  -5   1     10.1874      0.8002      9.6880      0.0000
  -9  -4   1      2.5484      1.1424     -2.2838      0.0000
  -8  -4   1      6.9087      0.5531     -6.7116      0.0000
  -7  -4   1      3.3324      0.8853      3.1676      0.0000
  -6  -4   1      6.9411      0.4564     -7.2342      0.0000
  -5  -4   1      4.5073      0.4469     -3.9301      0.0000
  -4  -4   1      5.4824      0.8001      6.1233      0.0000
  -3  -4   1     20.9581      0.4728     20.3702      0.0000
  -2  -4   1     17.7308      0.3685    -16.8795      0.0000
  -1  -4   1     25.6439      0.4328     24.4325      0.0000
   0  -4   1     70.4821      0.7799    -66.8719      0.0000
   1  -4   1     63.1642      0.7082     61.5710      0.0000
   2  -4   1     23.9199      0.6847    -23.9028      0.0000
   3  -4   1     10.3630      0.2226    -10.0725      0.0000
   4  -4   1     36.5682      0.4510     36.2991      0.0000
   5  -4   1     33.9614      0.4757    -34.9747      0.0000
   6  -4   1     23.1143      0.8752     23.7783      0.0000
   7  -4   1      5.3561      0.9711     -5.6541      0.0000
  -9  -3   1      0.7679      1.5717      0.7279      0.0000
  -8  -3   1      3.5573      1.0475      2.4640      0.0000
  -7  -3   1      5.8525      1.4326     -4.7924      0.0000
  -6  -3   1      8.1782      0.2458     -8.0602      0.0000
  -5  -3   1      4.9965      0.4441     -5.6154      0.0000
  -4  -3   1      4.3564      0.8692     -1.7759      0.0000
  -3  -3   1     13.9573      0.5148     14.6717      0.0000
  -2  -3   1     95.1081      0.6285    -98.1115      0.0000
  -1  -3   1     95.3063      0.9117     92.6999      0.0000
   0  -3   1     78.7631      0.7277    -78.6873      0.0000
   1  -3   1      5.9410      0.2396     -5.3511      0.0000
   2  -3   1      1.3956      1.0237     -0.5578      0.0000
   3  -3   1     43.6107      0.5393    -42.7225      0.0000
   4  -3   1      9.9318      0.3362      9.9926      0.0000
   5  -3   1      1.5766      1.0587     -0.7144      0.0000
   6  -3   1     19.6546      0.8612    -19.5440      0.0000
   7  -3   1     24.8420      1.4046     25.1120      0.0000
  -8  -2   1      7.7348      0.4605     -8.4185      0.0000
  -7  -2   1      2.2352      0.5764      2.4764      0.0000
  -6  -2   1     13.0785      0.4779     13.3278      0.0000
  -5  -2   1     19.1600      0.2505     19.1523      0.0000
  -4  -2   1     18.6898      0.3243    -20.0010      0.0000
  -3  -2   1     49.6204      0.4761     50.1556      0.0000
  -2  -2   1     14.4392      0.2437    -14.0447      0.0000
  -1  -2   1     54.8441      0.6316    -55.3502      0.0000
   0  -2   1     35.0329      0.2594     35.9761      0.0000
   1  -2   1     89.2157      0.6664    -85.5808      0.0000
   2  -2   1     82.2815      1.0542     77.2185      0.0000
   3  -2   1     26.5980      0.3316    -27.3203      0.0000
   4  -2   1     64.6750      0.6995    -62.1433      0.0000
   5  -2   1     27.7599      0.4028     27.6559      0.0000
   6  -2   1     25.4004      0.4042    -25.2059      0.0000
   7  -2   1     14.5881      0.3586     15.8149      0.0000
   8  -2   1      5.4914      0.8765     -5.2099      0.0000
  -8  -1   1      5.5204      0.3735     -5.4193      0.0000
  -7  -1   1      6.0041      0.4744      5.0924      0.0000
  -6  -1   1     10.6764      0.2738    -11.7029      0.0000
  -5  -1   1      3.5090      0.3589      2.9622      0.0000
  -4  -1   1     16.4121      0.5303     15.5173      0.0000
  -3  -1   1      2.9000      0.4824      0.7393      0.0000
  -2  -1   1     62.0265      0.4504     62.2425      0.0000
  -1  -1   1     81.2068      0.5465    -80.7703      0.0000
   1  -1   1     48.8820      0.4453     48.6230      0.0000
   2  -1   1     56.7712      0.3881    -56.8295      0.0000
   3  -1   1     51.7373      0.4950     50.8183      0.0000
   4  -1   1      7.3274      0.3126     -6.5960      0.0000
   5  -1   1      8.4106      0.2664      7.2492      0.0000
   6  -1   1      7.1272      0.6264      7.4323      0.0000
   7  -1   1      1.4832      0.8510     -2.3020      0.0000
   8  -1   1      9.2202      0.7621     10.0374      0.0000
  -8   0   1     10.0880      0.4634      9.6915      0.0000
  -7   0   1     10.6656      0.3182    -11.1437      0.0000
  -6   0   1     22.3278      0.6551     22.5100      0.0000
  -5   0   1     42.8502      0.6144    -42.8283      0.0000
  -4   0   1     60.1256      1.1244     62.6720      0.0000
  -3   0   1     88.7951      1.4418    -88.8714      0.0000
  -2   0   1     12.6071      0.4651     10.7354      0.0000
  -1   0   1     27.9028      0.7810     28.5527      0.0000
   1   0   1     24.3474      1.4118     32.0976      0.0000
   2   0   1     47.4612      0.3108    -45.8237      0.0000
   3   0   1      7.6298      0.3765      3.9174      0.0000
   4   0   1     31.1276      0.3221     31.4400      0.0000
   5   0   1     40.0919      0.4418    -39.8280      0.0000
   6   0   1     28.0835      0.3846     27.7046      0.0000
   7   0   1      9.1486      0.4178      8.9915      0.0000
   8   0   1      5.3938      0.8492      4.9648      0.0000
  -8   1   1     12.0095      0.5276    -12.8249      0.0000
  -7   1   1      8.2395      0.3815     -8.5643      0.0000
  -6   1   1     26.0584      1.0088     26.9281      0.0000
  -5   1   1     14.1174      0.5006    -15.4366      0.0000
  -4   1   1      6.7048      0.2356     -4.6044      0.0000
  -3   1   1     33.8687      0.6012     33.1311      0.0000
  -2   1   1     37.6779      0.3822    -37.6263      0.0000
  -1   1   1    100.3934      0.8017     97.0708      0.0000
   1   1   1     34.8438      0.6016    -40.4477      0.0000
   3   1   1     99.1655      1.0098   -100.0001      0.0000
   4   1   1     47.4985      0.4307     46.7567      0.0000
   5   1   1     20.3309      0.2795    -19.3720      0.0000
   6   1   1      4.2681      0.3430      3.4627      0.0000
   7   1   1      3.0377      0.4585     -2.1088      0.0000
   8   1   1      3.2472      0.6122      1.8176      0.0000
  -8   2   1      4.7581      2.3903     -0.3417      0.0000
  -7   2   1      8.1517      0.5153     -8.1585      0.0000
  -6   2   1     22.0428      0.5141    -22.1151      0.0000
  -5   2   1     25.6423      0.4900     24.5875      0.0000
  -4   2   1     60.5641      1.0303    -60.7462      0.0000
  -3   2   1     60.2175      1.4191     60.8232      0.0000
  -2   2   1     50.8924      0.5570    -50.0104      0.0000
  -1   2   1     28.0745      0.4055     24.7037      0.0000
   0   2   1    103.6787      0.7922     99.7615      0.0000
   1   2   1      5.2161      0.3647     -4.8648      0.0000
   2   2   1     61.2786      0.5767    -59.0724      0.0000
   3   2   1      6.6409      0.1725      6.4418      0.0000
   4   2   1     18.1592      0.3078     15.3245      0.0000
   5   2   1     28.0079      0.3211     29.3750      0.0000
   6   2   1     15.0776      0.4096    -14.6358      0.0000
   7   2   1      9.5150      0.6208     10.2338      0.0000
   8   2   1      1.8896      1.0891     -2.2995      0.0000
   9   2   1      0.5978      1.2725      2.0328      0.0000
  -7   3   1     10.5852      0.5099     10.5357      0.0000
  -6   3   1     10.7685      0.4779    -10.3982      0.0000
  -5   3   1     14.8399      0.4179     15.6394      0.0000
  -4   3   1      8.4864      0.4419      8.4480      0.0000
  -3   3   1     54.3186      0.7226    -53.2336      0.0000
  -2   3   1     30.6889      0.8012     30.7028      0.0000
  -1   3   1     19.9519      0.4072    -21.1721      0.0000
   0   3   1     22.8839      0.3623     23.7779      0.0000
   1   3   1      4.0161      0.5896     -0.5395      0.0000
   2   3   1     66.1935      0.6732    -65.4914      0.0000
   3   3   1     31.5370      0.7072     30.9180      0.0000
   4   3   1     76.5654      1.4735    -71.2440      0.0000
   5   3   1      4.4294      0.2872      1.5985      0.0000
   6   3   1      8.3210      0.4134     -8.8309      0.0000
   7   3   1     19.3248      0.5092     19.4625      0.0000
   8   3   1     12.5265      0.8895    -12.3315      0.0000
   9   3   1      7.3255      0.5340      6.8823      0.0000
  -7   4   1      6.0731      0.6315      5.9861      0.0000
  -6   4   1      8.6081      0.7937      8.5046      0.0000
  -5   4   1      8.2596      0.4411     -8.4917      0.0000
  -4   4   1     42.0661      0.6817     41.0977      0.0000
  -3   4   1     15.6573      0.2186    -15.7264      0.0000
  -2   4   1     15.5713      0.5661     14.8960      0.0000
  -1   4   1     50.0064      1.0903     50.4750      0.0000
   0   4   1     82.4950      0.6951    -80.0799      0.0000
   1   4   1     60.6188      0.5580     61.5433      0.0000
   2   4   1      7.7149      0.6441     -6.4165      0.0000
   3   4   1     42.2849      0.7266    -40.9444      0.0000
   4   4   1     17.9859      0.4104     19.7591      0.0000
   5   4   1      6.4662      0.3571     -6.5216      0.0000
   6   4   1      9.9568      0.9124    -10.2421      0.0000
   7   4   1      3.2880      0.7090     -2.2389      0.0000
   8   4   1      6.3017      0.5501     -6.2598      0.0000
   9   4   1      2.8396      0.9750     -2.9547      0.0000
  -6   5   1     23.1896      0.6190     23.5052      0.0000
  -5   5   1     22.7750      0.7470    -22.8360      0.0000
  -4   5   1     11.4108      0.6669     12.0809      0.0000
  -3   5   1     28.6047      0.9989     29.4741      0.0000
  -2   5   1     39.7561      0.4339    -40.2879      0.0000
  -1   5   1     48.3311      0.8467     47.0684      0.0000
   0   5   1     20.7159      0.6751     18.3986      0.0000
   1   5   1      3.2090      0.6713      0.3868      0.0000
   2   5   1      5.6427      0.2752     -3.5108      0.0000
   3   5   1     20.7295      0.3495    -20.7483      0.0000
   4   5   1     18.1569      0.3757     18.4709      0.0000
   5   5   1      9.4441      0.4108      9.2070      0.0000
   6   5   1      5.9295      0.5518      5.6345      0.0000
   7   5   1      2.3607      0.9162     -1.1371      0.0000
   8   5   1      6.9555      0.5848      6.3869      0.0000
   9   5   1      4.1122      1.4159     -4.5023      0.0000
  -6   6   1      2.9600      1.5474      2.0514      0.0000
  -5   6   1      5.2234      0.5874      5.6015      0.0000
  -4   6   1     11.3293      0.5346    -11.5203      0.0000
  -3   6   1      1.4417      1.4818      0.5187      0.0000
  -2   6   1     21.6954      0.4253     21.7731      0.0000
  -1   6   1     18.0668      0.3207    -17.8981      0.0000
   0   6   1     53.3140      0.5920     52.3904      0.0000
   1   6   1     48.2171      0.4806    -49.4652      0.0000
   2   6   1     38.7359      0.9585     38.7758      0.0000
   3   6   1     16.6614      0.3786    -17.0052      0.0000
   4   6   1      9.9870      0.5404     10.8940      0.0000
   5   6   1     24.8374      0.5116    -25.7782      0.0000
   6   6   1     14.0359      0.6611     13.2230      0.0000
   7   6   1      1.9880      1.1161     -2.3094      0.0000
   8   6   1      3.3266      1.5752     -2.3621      0.0000
   9   6   1      3.8086      0.9171      4.0356      0.0000
  -5   7   1     10.1694      0.5392      9.7261      0.0000
  -4   7   1      4.8590      0.6098     -4.4217      0.0000
  -3   7   1     12.5425      0.5208    -13.3618      0.0000
  -2   7   1     15.9242      0.3269     15.5441      0.0000
  -1   7   1      4.4639      0.5751      3.1134      0.0000
   0   7   1      5.2470      0.6802     -5.2682      0.0000
   1   7   1     12.4086      0.3292     13.0646      0.0000
   2   7   1      3.8371      1.1229     -2.3875      0.0000
   3   7   1     21.5980      0.4278    -21.0283      0.0000
   4   7   1     23.3455      0.6225     24.0466      0.0000
   5   7   1      7.9545      0.5072     -7.5727      0.0000
   6   7   1      4.5124      0.6661      3.3782      0.0000
   7   7   1      1.1369      1.2624      0.7510      0.0000
   8   7   1     10.0673      0.6150     -9.6524      0.0000
  -4   8   1      9.7132      0.5128     10.1735      0.0000
  -3   8   1      3.2472      0.7689     -2.2772      0.0000
  -2   8   1     15.2072      0.3694    -15.2561      0.0000
  -1   8   1     15.0983      0.4520     14.7903      0.0000
   0   8   1     29.8801      0.6374    -29.4437      0.0000
   1   8   1     14.2289      0.5929     14.3841      0.0000
   2   8   1     24.6877      0.8593    -24.6371      0.0000
   3   8   1     10.2201      0.4542     -9.8921      0.0000
   4   8   1     12.0999      1.1712    -12.1313      0.0000
   5   8   1     20.7892      0.6109     20.9655      0.0000
   6   8   1     21.5304      0.5707    -21.8858      0.0000
   7   8   1     15.1760      0.5928     14.1809      0.0000
   8   8   1      4.9663      1.3600     -4.5604      0.0000
  -3   9   1     11.4585      0.5363     12.0233      0.0000
  -2   9   1     13.9018      0.5139    -14.6477      0.0000
  -1   9   1     15.0751      0.4087     15.2963      0.0000
   0   9   1      2.1540      0.9033      0.8006      0.0000
   1   9   1     13.8783      0.6448    -14.8747      0.0000
   2   9   1     11.0744      0.3898    -11.5009      0.0000
   3   9   1     10.4536      0.4390     10.0142      0.0000
   4   9   1     17.7378      0.4874    -17.9929      0.0000
   5   9   1      1.1050      1.2890     -1.7996      0.0000
   6   9   1      5.0897      0.6635     -5.2703      0.0000
   7   9   1      0.8219      1.3406      0.3949      0.0000
   8   9   1      0.4960      1.9320      0.7162      0.0000
  -2  10   1      3.9586      0.9413      3.8386      0.0000
  -1  10   1      0.0000      1.1578      0.0933      0.0000
   0  10   1     10.6568      0.4037    -10.0903      0.0000
   1  10   1     20.6813      0.8359     22.0694      0.0000
   2  10   1      1.2978      0.9810      2.1357      0.0000
   3  10   1      0.8848      1.1935     -0.9115      0.0000
   4  10   1      6.2853      0.5548      6.7551      0.0000
   5  10   1      4.9497      0.6783     -5.0592      0.0000
   6  10   1     12.4347      0.5530     12.7212      0.0000
   7  10   1      7.0622      0.6918     -6.9153      0.0000
  -1  11   1      6.5767      0.6352     -6.4236      0.0000
   0  11   1      3.2142      1.3213      2.4733      0.0000
   1  11   1      3.6049      0.7126     -3.2088      0.0000
   2  11   1      7.6489      0.6099      7.8765      0.0000
   3  11   1     12.1519      0.7124    -12.3188      0.0000
   4  11   1     26.0144      1.0707     26.1074      0.0000
   5  11   1      7.5302      0.6193     -7.6943      0.0000
   6  11   1      1.0524      1.3172     -1.3606      0.0000
   1  12   1     16.1596      0.9083    -17.2992      0.0000
   2  12   1     18.5476      1.1955     19.9561      0.0000
   3  12   1      9.7444      0.5623    -11.1951      0.0000
   4  12   1      1.9806      2.0759      2.4594      0.0000
  -3 -12   2     20.7360      0.9064    -20.0426      0.0000
  -2 -12   2     10.3203      0.8877      9.5729      0.0000
  -5 -11   2      3.7615      0.8431     -3.3281      0.0000
  -4 -11   2      1.9271      1.2949      0.9084      0.0000
  -3 -11   2      6.8666      0.5856      6.1172      0.0000
  -2 -11   2      0.6551      1.3320     -0.1512      0.0000
  -1 -11   2      2.9454      0.6996     -2.2445      0.0000
   0 -11   2      5.2153      0.7606      5.5249      0.0000
   1 -11   2      2.5971      1.5992     -1.2958      0.0000
  -6 -10   2     11.7916      0.6278    -12.4224      0.0000
  -5 -10   2      4.1812      0.7680     -3.3260      0.0000
  -4 -10   2      1.9199      1.3632     -0.6657      0.0000
  -3 -10   2      3.8271      0.6955      2.9012      0.0000
  -2 -10   2      2.8195      0.6675     -1.6571      0.0000
  -1 -10   2      8.8189      0.5799    -10.1209      0.0000
   0 -10   2     11.1346      0.4392     12.6534      0.0000
   1 -10   2      6.5006      0.7051     -6.4310      0.0000
   2 -10   2      5.9331      0.7241     -4.6628      0.0000
  -7  -9   2     14.9746      0.6421     14.8101      0.0000
  -6  -9   2     14.2340      0.5709    -14.4989      0.0000
  -5  -9   2     24.3597      0.7001     24.0672      0.0000
  -4  -9   2     17.6587      0.9237    -18.6956      0.0000
  -3  -9   2     24.4105      1.2605    -24.6602      0.0000
  -2  -9   2     12.3602      0.3670     12.8661      0.0000
  -1  -9   2      6.0145      0.7713      5.6907      0.0000
   0  -9   2     19.8470      0.5906    -19.7754      0.0000
   1  -9   2      8.5172      0.5578      8.3814      0.0000
   2  -9   2      5.5959      0.7402     -4.2230      0.0000
   3  -9   2      4.1362      2.2710      1.4243      0.0000
  -8  -8   2     13.5676      0.6866    -13.2356      0.0000
  -7  -8   2      9.0467      0.7724      8.2449      0.0000
  -6  -8   2      0.0000      1.1821      0.7151      0.0000
  -5  -8   2     14.4557      0.4979    -14.5712      0.0000
  -4  -8   2      2.3261      0.9740      0.9828      0.0000
  -3  -8   2      6.8245      0.5280      6.2149      0.0000
  -2  -8   2     12.2133      0.3004    -12.3688      0.0000
  -1  -8   2      4.7850      0.5026      4.1787      0.0000
   0  -8   2     17.4817      0.3738    -17.4102      0.0000
   1  -8   2     13.5077      0.5250     12.3048      0.0000
   2  -8   2      4.5495      2.5681     -1.2844      0.0000
   3  -8   2     10.2679      0.6730     11.0117      0.0000
   4  -8   2      4.1648      1.3421     -3.5745      0.0000
  -8  -7   2      7.8579      0.6570      7.2151      0.0000
  -7  -7   2      2.6508      1.4350     -2.4220      0.0000
  -6  -7   2      2.8676      0.9610     -1.7702      0.0000
  -5  -7   2     17.0993      0.9470    -17.1603      0.0000
  -4  -7   2      7.2481      0.4803      7.5700      0.0000
  -3  -7   2     19.4045      0.9368    -19.1596      0.0000
  -2  -7   2      2.1901      0.5031     -1.9268      0.0000
  -1  -7   2      8.8198      0.7758     -7.8372      0.0000
   0  -7   2     24.7942      0.5126     22.9281      0.0000
   1  -7   2     18.3092      1.0393    -17.4608      0.0000
   2  -7   2     20.8820      0.3821    -21.6695      0.0000
   3  -7   2     22.3665      0.7009     23.8856      0.0000
   4  -7   2      9.8138      0.7911     -9.3543      0.0000
  -8  -6   2      6.6212      0.7739      6.4205      0.0000
  -7  -6   2      4.2917      0.6693     -4.0353      0.0000
  -6  -6   2      7.1742      0.5382      7.1350      0.0000
  -5  -6   2     25.5454      0.6282     25.8870      0.0000
  -4  -6   2      4.5682      0.6118     -4.4230      0.0000
  -3  -6   2     12.6967      0.5666    -13.4151      0.0000
  -2  -6   2     42.3768      0.8971     41.0150      0.0000
  -1  -6   2      6.4520      0.3649      5.6135      0.0000
   0  -6   2      3.5482      0.5279     -3.5304      0.0000
   1  -6   2     22.4678      0.3501     22.5772      0.0000
   2  -6   2     16.3705      0.3302    -16.1689      0.0000
   3  -6   2     11.3607      0.3031     11.4915      0.0000
   4  -6   2      8.1247      0.3847      8.7100      0.0000
   5  -6   2     26.3998      1.2878    -28.1777      0.0000
  -8  -5   2      0.7585      1.7376     -0.0381      0.0000
  -7  -5   2      5.0401      0.6285      4.6636      0.0000
  -6  -5   2      6.0062      0.5946     -6.8403      0.0000
  -5  -5   2     14.3157      0.4155    -14.0554      0.0000
  -4  -5   2     25.4899      0.4671     24.6409      0.0000
  -3  -5   2      5.9716      0.4122      6.8471      0.0000
  -2  -5   2     16.6859      0.5449     17.2948      0.0000
  -1  -5   2      9.3387      0.3909      9.5580      0.0000
   0  -5   2      6.5129      0.3433     -5.9119      0.0000
   1  -5   2     37.8683      0.5956     36.7871      0.0000
   2  -5   2     24.7211      0.4624     24.5206      0.0000
   3  -5   2     34.6283      0.4303    -34.8092      0.0000
   4  -5   2     45.8867      0.7632     48.2613      0.0000
   5  -5   2      7.6671      0.3099     -8.3199      0.0000
   6  -5   2      1.8202      1.1515      2.2241      0.0000
  -8  -4   2     10.4951      0.4975    -10.9964      0.0000
  -7  -4   2      9.4778      0.4682      8.9312      0.0000
  -6  -4   2     13.2110      0.4249    -13.1036      0.0000
  -5  -4   2      3.2728      0.5693      2.3058      0.0000
  -4  -4   2      4.6249      0.2435     -4.0403      0.0000
  -3  -4   2      5.5956      0.2999     -4.9589      0.0000
  -2  -4   2     26.0929      0.4439    -25.7408      0.0000
  -1  -4   2     22.5581      0.2753    -22.2146      0.0000
   0  -4   2     31.6889      1.5322     32.9247      0.0000
   1  -4   2     79.6817      0.7625    -81.8396      0.0000
   2  -4   2     44.8019      0.7827     44.9960      0.0000
   3  -4   2      7.9214      0.2989     -7.5778      0.0000
   4  -4   2      6.6959      0.3975      6.4133      0.0000
   5  -4   2     11.3299      0.3843     11.6240      0.0000
   6  -4   2     10.1461      0.4449    -10.9947      0.0000
   7  -4   2      9.1439      0.8067     11.8759      0.0000
  -8  -3   2      1.9002      1.0503      1.8326      0.0000
  -7  -3   2      8.0395      0.5035      7.6074      0.0000
  -6  -3   2     16.6621      0.3450    -17.7003      0.0000
  -5  -3   2     29.0072      0.6793     29.9413      0.0000
  -4  -3   2     23.5399      0.3982    -23.9267      0.0000
  -3  -3   2      6.6920      0.3611      6.3385      0.0000
  -2  -3   2     14.4010      0.2120     15.0822      0.0000
  -1  -3   2     39.6882      0.8272    -39.3835      0.0000
   0  -3   2     26.3219      1.4293    -25.3836      0.0000
   1  -3   2      9.4193      0.3957      9.1156      0.0000
   2  -3   2     63.4190      0.7987    -60.7494      0.0000
   3  -3   2     72.5120      0.7638     70.3880      0.0000
   4  -3   2     56.3783      0.6311    -56.1053      0.0000
   5  -3   2     23.6302      0.4505     23.1814      0.0000
   6  -3   2      3.7363      0.4588     -3.2884      0.0000
   7  -3   2     13.5249      0.5569    -15.1976      0.0000
  -8  -2   2      2.2035      0.9319      1.3564      0.0000
  -7  -2   2      2.5360      0.5136      1.6546      0.0000
  -6  -2   2      8.8924      0.2621      8.3952      0.0000
  -5  -2   2     13.9977      0.2295    -14.3874      0.0000
  -4  -2   2     25.4295      0.3124     25.1279      0.0000
  -3  -2   2     35.0490      0.2821    -34.8552      0.0000
  -2  -2   2     39.4325      0.3790     38.3109      0.0000
  -1  -2   2     42.5257      0.8770    -39.8669      0.0000
   0  -2   2     81.1200      0.8146    -83.3702      0.0000
   1  -2   2    122.3926      1.4275    119.0755      0.0000
   2  -2   2     94.2399      0.7832    -91.3010      0.0000
   3  -2   2     41.2988      0.3914     41.8626      0.0000
   4  -2   2     11.7096      0.3879    -10.4553      0.0000
   5  -2   2     12.2999      0.3621    -12.7057      0.0000
   6  -2   2      7.9519      0.5419      8.3831      0.0000
   7  -2   2      9.0084      0.4100     -9.5631      0.0000
   8  -2   2      2.5872      1.6204     -5.2957      0.0000
  -8  -1   2      0.9401      1.2617      0.3548      0.0000
  -7  -1   2      4.1860      0.4303      3.6532      0.0000
  -6  -1   2      0.3759      0.9458      0.0528      0.0000
  -5  -1   2      0.8280      0.9491     -0.3145      0.0000
  -4  -1   2     51.1206      0.4829     50.6729      0.0000
  -3  -1   2     14.6138      0.2058     13.6330      0.0000
  -2  -1   2     44.0430      0.3086    -45.2432      0.0000
  -1  -1   2     61.3832      0.4580     60.0384      0.0000
   0  -1   2     40.2576      0.5460    -41.3121      0.0000
   1  -1   2     21.8887      0.3041    -23.9510      0.0000
   2  -1   2     22.4397      0.1983     22.6882      0.0000
   3  -1   2     73.7007      0.6390    -71.7474      0.0000
   4  -1   2     67.2684      0.6748     64.8212      0.0000
   5  -1   2     39.1915      0.4722    -38.7369      0.0000
   6  -1   2      1.6347      0.8856     -0.3970      0.0000
   7  -1   2      1.9614      0.7425     -0.5858      0.0000
   8  -1   2      6.2402      0.4319     -6.0435      0.0000
  -8   0   2     12.7175      0.5323     12.2994      0.0000
  -7   0   2      7.5669      0.6413     -8.2869      0.0000
  -6   0   2      3.7546      0.3424      3.4527      0.0000
  -5   0   2     24.4205      0.3188     24.4054      0.0000
  -4   0   2     23.2061      0.3435    -23.8606      0.0000
  -3   0   2     53.1346      0.5760     53.4061      0.0000
  -2   0   2      1.7758      1.6148     -0.5286      0.0000
  -1   0   2     20.7328      0.1397    -19.5828      0.0000
   0   0   2     78.0945      0.5323     76.9345      0.0000
   1   0   2     49.1058      0.3875    -50.5286      0.0000
   2   0   2     87.3746      0.6880     86.4888      0.0000
   3   0   2     13.8081      0.2299    -12.4165      0.0000
   4   0   2     25.0384      0.2689    -24.7282      0.0000
   5   0   2     16.2789      1.1165     16.0272      0.0000
   6   0   2     11.1698      0.3523     10.9530      0.0000
   7   0   2      3.2224      1.5900      2.9595      0.0000
   8   0   2      1.1230      0.9924      0.2271      0.0000
  -8   1   2      9.3318      0.5377     -9.4646      0.0000
  -7   1   2      7.7052      0.5300      7.6088      0.0000
  -6   1   2     10.4027      0.4945    -10.4538      0.0000
  -5   1   2      5.9302      0.5395      4.7233      0.0000
  -4   1   2      4.4079      0.3031      4.4200      0.0000
  -3   1   2     43.2909      0.5170    -44.2589      0.0000
  -2   1   2     54.9674      0.5612     56.9738      0.0000
   0   1   2     30.7628      0.1469     32.1266      0.0000
   1   1   2     10.1732      0.0972    -10.0566      0.0000
   2   1   2     23.9408      0.5184     23.9090      0.0000
   3   1   2     43.0027      0.4316     44.6870      0.0000
   4   1   2     25.4425      0.2830    -25.1994      0.0000
   5   1   2     24.8906      0.4219     24.3650      0.0000
   6   1   2     10.3855      0.3059     10.1076      0.0000
   7   1   2      3.3866      0.6315     -2.8570      0.0000
   8   1   2     14.1816      0.4659     14.3747      0.0000
  -7   2   2     16.5666      0.5508     15.8836      0.0000
  -6   2   2     27.6762      0.7483    -27.1975      0.0000
  -5   2   2      2.1826      0.7760      0.7108      0.0000
  -4   2   2     30.5316      0.4817     31.3065      0.0000
  -3   2   2     43.1691      0.6076    -44.6256      0.0000
  -2   2   2      3.5754      0.1358     -3.0751      0.0000
  -1   2   2     26.8798      0.2590    -28.7647      0.0000
   0   2   2    118.2244      1.5667   -109.8478      0.0000
   1   2   2     53.2129      0.4400     52.2617      0.0000
   2   2   2    123.0735      1.1766   -120.3655      0.0000
   3   2   2     22.9946      0.3351     24.1332      0.0000
   4   2   2     32.2786      0.4171     30.6511      0.0000
   5   2   2     38.4314      0.9541    -39.1482      0.0000
   6   2   2     20.4938      0.3411     20.0243      0.0000
   7   2   2      3.6433      0.6395     -1.8597      0.0000
   8   2   2      5.1235      0.7879      3.8995      0.0000
   9   2   2      6.9209      0.8189     -6.1247      0.0000
  -7   3   2      4.7948      0.6458     -5.2443      0.0000
  -6   3   2     25.6303      0.6288     25.1419      0.0000
  -5   3   2     18.6895      0.4503    -18.3802      0.0000
  -4   3   2      9.8392      0.4719    -10.3163      0.0000
  -3   3   2     24.7653      0.5462     24.9916      0.0000
  -2   3   2     53.0645      0.3951    -54.5148      0.0000
  -1   3   2     93.8674      0.7244     94.6760      0.0000
   0   3   2    104.0212      1.5913   -100.8901      0.0000
   1   3   2     61.9870      0.4209     60.7536      0.0000
   2   3   2     31.6805      0.7375     30.3085      0.0000
   3   3   2     19.8677      0.4502     18.4302      0.0000
   4   3   2     52.0362      0.7538    -52.4581      0.0000
   5   3   2      5.7147      0.2725      5.8921      0.0000
   6   3   2      7.1083      0.2965      7.2968      0.0000
   7   3   2      5.0533      0.5791      2.7953      0.0000
   8   3   2      2.1969      0.9995     -2.0847      0.0000
   9   3   2      0.5027      1.2211      0.3506      0.0000
  -7   4   2      6.0030      0.9182     -5.3249      0.0000
  -6   4   2      2.6732      0.8766     -1.2210      0.0000
  -5   4   2     15.8310      0.4630     15.9638      0.0000
  -4   4   2     20.1562      0.4599    -20.8113      0.0000
  -3   4   2     27.6293      0.4324     29.2353      0.0000
  -2   4   2      8.1274      0.3222     -8.8402      0.0000
  -1   4   2     37.5448      0.3455    -38.0050      0.0000
   0   4   2     50.6370      0.4099     49.0422      0.0000
   1   4   2     28.6583      0.3879    -29.1080      0.0000
   2   4   2     25.2153      0.3245     25.4487      0.0000
   3   4   2      5.8120      0.1901     -7.3180      0.0000
   4   4   2     19.1245      0.6174     17.8503      0.0000
   5   4   2     14.8488      0.3923     14.4781      0.0000
   6   4   2     18.7924      0.4837    -17.1239      0.0000
   7   4   2      1.4152      1.1821     -1.3343      0.0000
   8   4   2      3.5670      0.9903      1.8634      0.0000
   9   4   2      6.2743      0.6387      7.4088      0.0000
  -6   5   2     16.0938      0.5372    -16.0751      0.0000
  -5   5   2     25.8008      0.6055     25.5812      0.0000
  -4   5   2      7.0973      0.6345     -7.1066      0.0000
  -3   5   2     11.7614      0.4357    -11.8138      0.0000
  -2   5   2     43.8103      0.4433     43.4836      0.0000
  -1   5   2     34.6795      0.4777    -34.5367      0.0000
   0   5   2     53.6837      0.5367     52.1039      0.0000
   1   5   2     10.2207      0.3157     -8.7395      0.0000
   2   5   2     34.1803      0.5341    -34.5954      0.0000
   3   5   2     23.2803      0.4474     23.6238      0.0000
   4   5   2      3.0248      0.7058      1.7671      0.0000
   5   5   2     21.6614      0.7461    -22.4348      0.0000
   6   5   2     26.2365      0.8739     26.8538      0.0000
   7   5   2      1.6112      1.3459      0.9265      0.0000
   8   5   2      6.4666      0.5673     -6.8004      0.0000
   9   5   2      0.0000      1.3523     -0.5796      0.0000
  -6   6   2      8.0753      0.5564      9.1957      0.0000
  -5   6   2     13.7672      0.7445    -14.7641      0.0000
  -4   6   2     32.0455      0.6389     32.9386      0.0000
  -3   6   2     45.6574      0.7983    -45.8964      0.0000
  -2   6   2     31.3836      0.5550     31.7907      0.0000
  -1   6   2      5.4760      1.0449     -4.1737      0.0000
   0   6   2     17.4147      0.3697    -16.1305      0.0000
   1   6   2     23.8629      0.5977     23.3446      0.0000
   2   6   2     18.8970      0.5756     18.8501      0.0000
   3   6   2      4.7068      0.7752      3.1779      0.0000
   4   6   2      5.6771      0.7795     -5.8496      0.0000
   5   6   2      8.2504      1.1528      8.6877      0.0000
   6   6   2      4.3829      0.6176      5.4373      0.0000
   7   6   2      4.2998      0.6677      4.7625      0.0000
   8   6   2      6.8028      0.6716      7.2603      0.0000
   9   6   2      1.8179      1.3632     -2.8025      0.0000
  -5   7   2      7.4627      0.5774     -7.3627      0.0000
  -4   7   2      5.2446      0.6123      5.1789      0.0000
  -3   7   2      6.0004      0.5009      5.1794      0.0000
  -2   7   2     14.7619      0.4294    -15.1201      0.0000
  -1   7   2      5.0135      0.7742     -2.8711      0.0000
   0   7   2      3.5384      0.4075      1.8925      0.0000
   1   7   2     13.7537      0.3800    -13.2138      0.0000
   2   7   2      4.2944      0.2962     -2.7231      0.0000
   3   7   2     16.0301      1.0877    -16.0946      0.0000
   4   7   2     14.5263      0.7404     14.0052      0.0000
   5   7   2      2.7859      1.1704      2.1137      0.0000
   6   7   2      5.3025      0.6188      5.8807      0.0000
   7   7   2     13.9847      0.5364    -14.0047      0.0000
   8   7   2     13.1850      0.6304     12.2442      0.0000
  -4   8   2     21.9306      0.6029    -23.0175      0.0000
  -3   8   2     23.7397      0.5934     24.4451      0.0000
  -2   8   2     11.6808      0.4653    -11.1011      0.0000
  -1   8   2     14.2306      0.6385     14.2123      0.0000
   0   8   2      4.9298      0.6685     -3.3244      0.0000
   1   8   2      7.8004      0.3212      7.5478      0.0000
   2   8   2     30.7487      1.6526    -31.1121      0.0000
   3   8   2     23.8487      0.8260     24.2483      0.0000
   4   8   2     18.0257      0.4730    -18.6941      0.0000
   5   8   2     11.8301      0.5125    -12.0731      0.0000
   6   8   2     12.8436      0.7618     13.0971      0.0000
   7   8   2     11.4197      0.6022    -10.9272      0.0000
   8   8   2      3.0438      1.7471      1.9078      0.0000
  -3   9   2      7.6278      0.8143     -7.4652      0.0000
  -2   9   2     13.4194      0.5613     13.8278      0.0000
  -1   9   2      6.0919      0.7041      4.7834      0.0000
   0   9   2      5.9350      0.8175     -4.9555      0.0000
   1   9   2     10.0418      0.4910      9.7839      0.0000
   2   9   2     16.7269      0.6229    -16.7703      0.0000
   3   9   2      7.9258      0.9355      8.2086      0.0000
   4   9   2      5.0456      0.5796     -3.7495      0.0000
   5   9   2      1.5642      1.4155      0.5224      0.0000
   6   9   2      1.6537      1.2962     -3.3783      0.0000
   7   9   2      6.6687      0.8033      7.3004      0.0000
   8   9   2     12.3386      0.6378    -11.2012      0.0000
  -2  10   2      5.3968      1.3306      4.5926      0.0000
  -1  10   2      1.6347      1.2993     -0.1863      0.0000
   0  10   2      2.7069      0.6905      1.0767      0.0000
   1  10   2      4.2107      0.5365     -3.8343      0.0000
   2  10   2      4.9217      0.8745      3.8305      0.0000
   3  10   2     19.0111      0.6762    -19.4790      0.0000
   4  10   2      1.8787      1.1416      1.9474      0.0000
   5  10   2      9.8011      1.1645      9.0251      0.0000
   6  10   2      7.5581      0.6318     -7.4494      0.0000
   7  10   2      2.3484      1.2934      1.7866      0.0000
  -1  11   2      5.9404      0.6593     -5.1909      0.0000
   0  11   2     12.7704      0.8512     13.4014      0.0000
   1  11   2     11.8875      0.8677    -12.8072      0.0000
   2  11   2      8.1726      0.5551     -8.4646      0.0000
   3  11   2     15.0025      0.5569     14.8425      0.0000
   4  11   2      4.7287      0.7179     -4.3668      0.0000
   5  11   2      0.4733      1.5274      1.6492      0.0000
   6  11   2      3.7294      1.9776      3.3051      0.0000
   1  12   2      2.4612      1.8448     -2.7548      0.0000
   2  12   2      1.9398      1.4522     -2.1727      0.0000
   3  12   2      0.0000      1.3174     -0.6176      0.0000
   4  12   2      0.0000      1.2890     -1.0791      0.0000
  -5 -11   3     10.9208      0.6316     10.2304      0.0000
  -4 -11   3      3.1877      0.9901     -3.6486      0.0000
  -3 -11   3      3.1513      0.9114     -2.9398      0.0000
  -2 -11   3      7.1713      0.6334      7.1389      0.0000
  -1 -11   3     18.2022      1.3014    -18.7806      0.0000
   0 -11   3     19.9812      0.7930     20.3034      0.0000
  -6 -10   3      3.7653      0.8362     -3.7796      0.0000
  -5 -10   3      3.9650      0.7953     -4.9948      0.0000
  -4 -10   3     14.6144      0.6350     15.7963      0.0000
  -3 -10   3      7.8060      0.5066     -7.9758      0.0000
  -2 -10   3      4.3528      0.6293      4.3644      0.0000
  -1 -10   3     10.5751      0.3879     11.1958      0.0000
   0 -10   3      1.4194      1.7843      0.2980      0.0000
   1 -10   3      6.1003      0.7043     -4.8502      0.0000
   2 -10   3      6.0926      0.7464      6.6527      0.0000
  -7  -9   3      7.9025      1.1544     -6.9448      0.0000
  -6  -9   3     13.1496      0.8916     12.0021      0.0000
  -5  -9   3      7.4198      0.6644     -6.1801      0.0000
  -4  -9   3     16.2344      0.5333    -16.9448      0.0000
  -3  -9   3      0.0000      1.1005      0.8358      0.0000
  -2  -9   3      3.4857      0.5412     -3.6665      0.0000
  -1  -9   3      5.9593      0.4346      6.1898      0.0000
   0  -9   3      3.8430      1.0269      0.4996      0.0000
   1  -9   3      2.1848      1.3902      0.9580      0.0000
   2  -9   3      3.2423      1.1065      3.5520      0.0000
   3  -9   3      2.8396      1.1508     -3.4395      0.0000
  -7  -8   3      4.3795      0.7617     -3.9408      0.0000
  -6  -8   3      1.9305      1.1902     -1.6472      0.0000
  -5  -8   3      8.0707      0.5392      7.7944      0.0000
  -4  -8   3     17.6155      1.0031    -17.8668      0.0000
  -3  -8   3     31.1101      0.5992     32.7784      0.0000
  -2  -8   3     36.0693      1.3100    -36.8302      0.0000
  -1  -8   3     16.7244      0.4995    -16.7713      0.0000
   0  -8   3      3.4684      0.5464      1.2945      0.0000
   1  -8   3      8.5217      0.3844      7.4907      0.0000
   2  -8   3     30.0419      0.7989    -30.5517      0.0000
   3  -8   3     12.9865      0.6181     13.7360      0.0000
   4  -8   3     15.1485      0.6264    -16.8551      0.0000
  -8  -7   3      8.3237      0.6365      9.1831      0.0000
  -7  -7   3      2.8406      0.8924      2.7204      0.0000
  -6  -7   3      7.8294      0.5454     -6.8243      0.0000
  -5  -7   3     15.0895      0.6999     13.8423      0.0000
  -4  -7   3      2.3302      1.0161     -0.5090      0.0000
  -3  -7   3     11.2300      0.4376    -10.9872      0.0000
  -2  -7   3     17.1575      0.4054     16.7477      0.0000
  -1  -7   3     29.2351      0.4129     30.1132      0.0000
   0  -7   3     18.5198      1.1136    -18.7498      0.0000
   1  -7   3      3.6948      0.5566      1.2367      0.0000
   2  -7   3      0.0000      1.2214     -1.3442      0.0000
   3  -7   3      3.0211      0.9219     -2.8285      0.0000
   4  -7   3      6.4059      0.5960      5.0128      0.0000
   5  -7   3      9.8639      0.5922     -9.9078      0.0000
  -8  -6   3      5.6404      0.6877     -6.4538      0.0000
  -7  -6   3      2.7239      0.8952      2.7483      0.0000
  -6  -6   3      6.1826      0.5550      6.3157      0.0000
  -5  -6   3     12.3437      0.4153    -12.4607      0.0000
  -4  -6   3     16.4280      0.3970    -16.1897      0.0000
  -3  -6   3      6.0561      0.5984     -6.3994      0.0000
  -2  -6   3     12.7893      0.2611     12.6391      0.0000
  -1  -6   3     15.2618      1.0101    -14.8719      0.0000
   0  -6   3     28.2158      0.5402     27.7549      0.0000
   1  -6   3     21.0975      0.3451    -19.9324      0.0000
   2  -6   3     61.4730      1.2767     60.5327      0.0000
   3  -6   3     28.4648      0.9721    -27.7071      0.0000
   4  -6   3     13.5993      0.5361     14.2135      0.0000
   5  -6   3      8.7878      0.5539      8.9381      0.0000
   6  -6   3      8.0492      1.0996     -8.8788      0.0000
  -8  -5   3      5.0073      0.9690      4.6361      0.0000
  -7  -5   3      4.2159      0.6361     -3.8089      0.0000
  -6  -5   3      2.5763      0.9793      2.0774      0.0000
  -5  -5   3     16.0546      0.3940    -15.4441      0.0000
  -4  -5   3      4.1477      0.5531     -4.0646      0.0000
  -3  -5   3     16.7467      0.2477     17.0105      0.0000
  -2  -5   3     15.2464      0.4267    -15.0475      0.0000
  -1  -5   3     23.0511      0.6374    -24.2046      0.0000
   0  -5   3     56.5584      0.7016     55.8960      0.0000
   1  -5   3     44.8561      0.7659    -44.2958      0.0000
   2  -5   3      7.7923      0.4433      1.3119      0.0000
   3  -5   3     23.4959      1.1548     24.0764      0.0000
   4  -5   3     12.2392      0.6471    -12.1281      0.0000
   5  -5   3     19.8423      0.5199     20.5379      0.0000
   6  -5   3      7.6059      0.6227     -7.4951      0.0000
  -8  -4   3      6.9628      0.7805      5.5774      0.0000
  -7  -4   3     15.0770      0.4692    -15.0197      0.0000
  -6  -4   3      4.8549      0.5056      5.6025      0.0000
  -5  -4   3      4.0378      0.6056      3.5656      0.0000
  -4  -4   3      6.5716      0.5355     -5.8829      0.0000
  -3  -4   3     33.5788      0.4593    -34.0167      0.0000
  -2  -4   3     54.7272      0.6556     53.3419      0.0000
  -1  -4   3     23.7690      0.4234     21.3278      0.0000
   0  -4   3      6.7989      0.2676      6.1851      0.0000
   1  -4   3     19.0561      0.2284     19.2180      0.0000
   2  -4   3     39.4181      0.7242    -39.0235      0.0000
   4  -4   3     11.4185      0.5090    -11.8559      0.0000
   5  -4   3     14.8872      0.4530    -14.1671      0.0000
   6  -4   3     18.9080      0.5204     19.3868      0.0000
   7  -4   3     10.2135      0.5256    -11.2166      0.0000
  -8  -3   3      0.0000      1.1640     -0.7375      0.0000
  -7  -3   3      3.5799      0.6819      3.9968      0.0000
  -6  -3   3     11.8742      0.2513    -12.1265      0.0000
  -5  -3   3      5.4085      0.2561     -5.3296      0.0000
  -4  -3   3     23.0873      0.3709    -23.0185      0.0000
  -3  -3   3     19.6810      0.2891     18.7845      0.0000
  -2  -3   3     42.4270      0.4681    -40.5046      0.0000
  -1  -3   3     37.9696      0.3851     37.5709      0.0000
   0  -3   3     68.4321      0.7347    -67.7835      0.0000
   1  -3   3     45.3692      1.1359     44.7366      0.0000
   2  -3   3      8.5368      0.1521      9.5160      0.0000
   3  -3   3     43.8082      0.7646    -44.1061      0.0000
   4  -3   3     36.7581      0.4248     38.0172      0.0000
   5  -3   3     13.2970      0.2818    -13.3599      0.0000
   6  -3   3      3.7657      0.6445      1.2894      0.0000
   7  -3   3      1.9997      1.0771     -1.6492      0.0000
  -8  -2   3      4.4700      1.1289      4.3677      0.0000
  -7  -2   3      1.6084      1.4348      0.5824      0.0000
  -6  -2   3      7.4697      0.3556      7.7281      0.0000
  -5  -2   3      7.6222      0.4715      7.3909      0.0000
  -4  -2   3     28.5333      0.2951    -29.9552      0.0000
  -3  -2   3     63.5705      0.9139     65.5472      0.0000
  -2  -2   3     80.0895      0.8271    -80.3607      0.0000
  -1  -2   3     48.8372      0.3783     48.4121      0.0000
   0  -2   3      3.1924      0.1806     -3.3903      0.0000
   1  -2   3     59.2663      0.7036    -59.0767      0.0000
   2  -2   3     34.3098      0.8295     32.4767      0.0000
   3  -2   3      7.5832      0.4978     -7.5405      0.0000
   4  -2   3     13.6548      1.9137    -12.6539      0.0000
   5  -2   3     25.5370      0.6832     24.5347      0.0000
   6  -2   3     43.8937      0.6561    -43.3680      0.0000
   7  -2   3     20.3596      0.5280     20.3375      0.0000
   8  -2   3     11.8307      0.5340    -11.9010      0.0000
  -7  -1   3      6.0739      1.1503     -5.3766      0.0000
  -6  -1   3      6.1425      0.3218     -4.8710      0.0000
  -5  -1   3     11.5658      0.4259     11.5097      0.0000
  -4  -1   3      3.2753      0.4681      1.0402      0.0000
  -3  -1   3      9.8724      0.2849     -9.2720      0.0000
  -2  -1   3     65.2010      0.5233     65.0183      0.0000
  -1  -1   3     64.2108      0.4596    -62.4637      0.0000
   0  -1   3    122.7052      1.3153    118.6935      0.0000
   1  -1   3     84.5897      0.9079    -82.4505      0.0000
   2  -1   3     42.8893      0.7228     42.2473      0.0000
   3  -1   3     74.7538      0.6605     71.8996      0.0000
   4  -1   3     38.8190      0.4142    -39.6832      0.0000
   5  -1   3     34.2802      0.6018     33.7434      0.0000
   6  -1   3     21.9690      0.4814    -22.3991      0.0000
   7  -1   3      3.6982      0.5235     -2.7697      0.0000
   8  -1   3      0.7986      1.5629      0.0898      0.0000
  -8   0   3      1.9743      1.1523      2.9208      0.0000
  -7   0   3      4.1209      0.5847      4.3526      0.0000
  -6   0   3      4.5452      0.8711     -4.3270      0.0000
  -5   0   3      4.9716      0.2874     -4.6336      0.0000
  -4   0   3      1.7970      0.5521     -0.5207      0.0000
  -3   0   3     34.9424      0.3188    -36.1603      0.0000
  -2   0   3     84.3089      0.8574     85.7647      0.0000
  -1   0   3     37.8832      0.3565    -39.1236      0.0000
   0   0   3      8.9442      0.1638     -8.6159      0.0000
   1   0   3     57.5885      0.5274     57.2958      0.0000
   2   0   3     24.0939      0.2147    -24.1196      0.0000
   3   0   3     17.8685      0.1949     16.5037      0.0000
   4   0   3     14.9393      0.2243     15.1793      0.0000
   5   0   3     21.5484      0.3318    -21.5648      0.0000
   6   0   3     26.9764      0.5777     27.1858      0.0000
   7   0   3     25.0512      0.6726    -24.8247      0.0000
   8   0   3     11.7588      0.4070     11.1985      0.0000
  -8   1   3      0.0534      1.5717     -0.0075      0.0000
  -7   1   3     12.2265      1.0701    -12.0572      0.0000
  -6   1   3     27.7767      0.5818     27.5765      0.0000
  -5   1   3     27.1797      1.1353    -27.0881      0.0000
  -4   1   3     41.1868      0.9569     41.0697      0.0000
  -3   1   3      8.5092      0.5795      7.7505      0.0000
  -2   1   3     61.2825      0.6925    -59.4584      0.0000
  -1   1   3     91.1588      0.8906     89.4984      0.0000
   0   1   3     30.9919      0.4625    -32.0512      0.0000
   1   1   3     29.0606      0.2043     29.2133      0.0000
   2   1   3      8.6621      0.1991      6.7497      0.0000
   3   1   3     29.4969      0.3169    -30.9129      0.0000
   4   1   3     43.7170      0.5641     43.8967      0.0000
   5   1   3     26.2271      0.3559    -25.5151      0.0000
   6   1   3     16.0665      0.3068    -16.2058      0.0000
   7   1   3      8.3345      0.3667     -7.8329      0.0000
   8   1   3      7.9883      0.3837      8.8612      0.0000
  -7   2   3     12.1511      0.5515    -12.2688      0.0000
  -6   2   3      7.9635      0.4896     -7.5039      0.0000
  -5   2   3     13.1231      0.6746     12.7251      0.0000
  -4   2   3     24.2253      0.8814    -25.4640      0.0000
  -3   2   3     38.8099      0.5413     38.5856      0.0000
  -2   2   3     57.0298      0.6625    -56.1792      0.0000
  -1   2   3      4.1585      0.2467      5.1930      0.0000
   0   2   3     29.1763      0.2790     29.8491      0.0000
   1   2   3    109.9640      0.7822   -107.0889      0.0000
   2   2   3     79.9223      0.6192     81.4596      0.0000
   3   2   3     31.3794      0.5095    -31.0911      0.0000
   4   2   3     13.0583      0.2681     12.0065      0.0000
   5   2   3     12.8900      0.3200     13.4551      0.0000
   6   2   3      8.3434      0.4493     -8.4283      0.0000
   7   2   3      7.9590      0.3327      8.3151      0.0000
   8   2   3      8.6053      0.6045     -8.3036      0.0000
   9   2   3      2.2647      1.3369      0.4627      0.0000
  -7   3   3      9.9095      0.5817     10.8028      0.0000
  -6   3   3     12.4863      0.5268    -12.3822      0.0000
  -5   3   3     37.0300      0.7069     37.1759      0.0000
  -4   3   3     59.7292      0.9835    -57.8734      0.0000
  -3   3   3     28.2488      0.5932     28.6151      0.0000
  -2   3   3     25.3307      0.3552    -24.0668      0.0000
  -1   3   3     81.7966      0.5237    -82.1260      0.0000
   0   3   3      2.0861      0.4335      1.8371      0.0000
   1   3   3      5.9631      0.4105     -5.4031      0.0000
   2   3   3     24.5708      0.5042    -23.1648      0.0000
   3   3   3     15.6754      0.3395     15.6383      0.0000
   4   3   3     74.7258      1.4633    -72.3317      0.0000
   5   3   3     27.7877      1.1056     28.1176      0.0000
   6   3   3      4.2612      0.5153     -4.8716      0.0000
   7   3   3      0.5605      1.3150      0.4035      0.0000
   8   3   3      0.0000      1.3861      0.1619      0.0000
   9   3   3      6.4503      0.6112      6.6574      0.0000
  -6   4   3      4.3626      0.6605     -4.2521      0.0000
  -5   4   3      5.0996      0.5429     -5.7693      0.0000
  -4   4   3     51.5271      0.8891     51.6408      0.0000
  -3   4   3     36.5149      0.5884    -35.9031      0.0000
  -2   4   3     11.7104      0.3031     11.9600      0.0000
  -1   4   3     23.2966      0.3707    -24.2223      0.0000
   0   4   3     21.5938      0.1944    -20.9385      0.0000
   1   4   3     61.9458      0.6672     61.2330      0.0000
   2   4   3     43.7622      0.9704    -45.4119      0.0000
   3   4   3     40.3024      0.9327     39.3265      0.0000
   4   4   3      5.3334      0.4037     -2.5413      0.0000
   5   4   3     11.0530      0.6604     10.6207      0.0000
   6   4   3     44.9174      0.8116    -44.4115      0.0000
   7   4   3     14.9451      0.4682     14.4646      0.0000
   8   4   3      5.8568      1.0074     -4.8297      0.0000
   9   4   3      2.1927      1.1591     -2.3507      0.0000
  -6   5   3     11.1791      0.5347     11.5365      0.0000
  -5   5   3     25.6199      0.6073    -25.2169      0.0000
  -4   5   3     12.4592      0.4516     11.0511      0.0000
  -3   5   3      4.1160      1.5278     -2.1620      0.0000
  -2   5   3      3.8009      1.0825     -2.0597      0.0000
  -1   5   3     23.4336      0.4069     25.2164      0.0000
   0   5   3      7.5724      0.8219     -7.5809      0.0000
   1   5   3     10.0627      0.5980     -9.4864      0.0000
   2   5   3     65.7294      0.8593     65.0660      0.0000
   3   5   3     10.1981      0.3274    -10.0324      0.0000
   4   5   3     12.8313      0.4025     13.6202      0.0000
   5   5   3      5.1789      1.1992     -3.5148      0.0000
   6   5   3     26.0928      0.8667     25.7679      0.0000
   7   5   3      2.0252      1.6814      1.1537      0.0000
   8   5   3      1.9188      1.3762     -1.6762      0.0000
   9   5   3      9.3405      1.1970     -9.3311      0.0000
  -5   6   3      1.3990      1.2502     -1.7398      0.0000
  -4   6   3     23.9217      0.5517    -23.7717      0.0000
  -3   6   3     25.7931      0.5287     26.1738      0.0000
  -2   6   3     37.5382      0.6265    -38.0084      0.0000
  -1   6   3      3.1778      0.4308     -1.2062      0.0000
   0   6   3     20.2005      0.3485     18.5882      0.0000
   1   6   3     14.0281      0.3712    -14.7362      0.0000
   2   6   3     40.2817      0.8953     40.0534      0.0000
   3   6   3     19.3180      0.3923    -19.3639      0.0000
   4   6   3      3.3834      0.6334     -2.5227      0.0000
   5   6   3      4.7996      0.6063      4.6035      0.0000
   6   6   3      4.8553      0.8235      5.2895      0.0000
   7   6   3     15.4801      0.9858    -16.3718      0.0000
   8   6   3     25.0475      0.6950     24.8752      0.0000
   9   6   3      3.0929      1.0017     -3.5683      0.0000
  -5   7   3      9.8324      0.5570      9.3971      0.0000
  -4   7   3      5.8572      0.5680     -5.0911      0.0000
  -3   7   3      9.4006      0.4524     -9.9484      0.0000
  -2   7   3     11.2107      0.4177     11.3628      0.0000
  -1   7   3     36.8164      0.6415    -38.0898      0.0000
   0   7   3     23.8939      0.5662     24.7569      0.0000
   1   7   3     10.7004      0.5873    -10.8756      0.0000
   2   7   3      3.9029      0.5900     -2.7083      0.0000
   3   7   3      3.8593      0.5310      2.3173      0.0000
   4   7   3     18.3493      0.4515     18.8273      0.0000
   5   7   3      9.5939      0.4686     -9.0955      0.0000
   6   7   3      3.7865      0.7099     -2.6475      0.0000
   7   7   3      6.8620      0.5906      8.3767      0.0000
   8   7   3     11.0012      0.9634    -10.2487      0.0000
  -4   8   3      4.1958      0.7558     -2.3773      0.0000
  -3   8   3      7.5720      0.5359     -6.9947      0.0000
  -2   8   3      5.7832      0.5709     -6.4210      0.0000
  -1   8   3      5.3157      0.4079      5.0993      0.0000
   0   8   3     16.8159      0.3607    -16.5778      0.0000
   1   8   3      3.0150      1.0380     -1.4125      0.0000
   2   8   3     10.6902      0.2641      9.9854      0.0000
   3   8   3      8.1474      0.8481     -7.5719      0.0000
   4   8   3      9.7648      0.9701    -10.2017      0.0000
   5   8   3      6.3152      0.6025      7.1413      0.0000
   6   8   3      0.0731      1.4538     -0.0680      0.0000
   7   8   3     13.9924      0.5841     14.0692      0.0000
   8   8   3      7.3667      0.6569     -6.7098      0.0000
  -3   9   3     11.2122      0.5705     11.6288      0.0000
  -2   9   3     19.8356      0.6125    -20.1796      0.0000
  -1   9   3     18.6238      0.5401     18.2802      0.0000
   0   9   3     11.6304      0.3730    -11.6636      0.0000
   1   9   3     14.9779      0.4640     14.9665      0.0000
   2   9   3      5.0417      0.3847     -5.4782      0.0000
   3   9   3     10.2382      0.8494     10.2867      0.0000
   4   9   3     25.7303      0.8743    -25.8017      0.0000
   5   9   3     28.1489      0.6999     27.5777      0.0000
   6   9   3     26.4573      0.9926    -25.7784      0.0000
   7   9   3      3.0856      1.4215      3.1964      0.0000
   8   9   3      4.5027      0.9338      3.0656      0.0000
  -2  10   3      6.8292      1.1595      6.1390      0.0000
  -1  10   3      6.1586      1.0022     -5.4705      0.0000
   0  10   3     14.9743      0.6068     15.5422      0.0000
   1  10   3      2.4745      0.6489      0.9597      0.0000
   2  10   3      3.2615      0.8254      3.1955      0.0000
   3  10   3     13.0480      0.5271     12.7659      0.0000
   4  10   3      2.4862      1.0050     -2.0913      0.0000
   5  10   3      3.9032      1.1635      2.3853      0.0000
   6  10   3      2.5585      1.2289      3.6378      0.0000
   7  10   3      4.5731      1.4854     -2.9628      0.0000
  -1  11   3      1.2629      1.6148      0.1780      0.0000
   0  11   3      2.4914      1.0316      1.4345      0.0000
   1  11   3      6.4822      0.7700     -6.1237      0.0000
   2  11   3      6.6979      0.8925      7.0280      0.0000
   3  11   3      8.1864      0.8109     -7.7069      0.0000
   4  11   3     16.7831      0.8769     17.0147      0.0000
   5  11   3     15.3076      0.5881    -15.2630      0.0000
   6  11   3     11.8708      0.6349     11.7089      0.0000
   2  12   3     12.1818      1.1027     11.9542      0.0000
   3  12   3     20.6141      1.1680    -19.5656      0.0000
   4  12   3      2.1292      1.2643      2.1664      0.0000
  -4 -11   4     20.6125      1.0909     20.9775      0.0000
  -3 -11   4      6.4514      0.7280     -5.4602      0.0000
  -2 -11   4      0.0000      1.6895     -3.6367      0.0000
  -1 -11   4      9.3346      1.0646      9.0608      0.0000
   0 -11   4      5.6764      0.9026      3.4579      0.0000
  -6 -10   4      5.7989      0.7477      4.1365      0.0000
  -5 -10   4      5.0515      0.7009     -3.9667      0.0000
  -4 -10   4      8.0803      0.5442     -8.7029      0.0000
  -3 -10   4     12.8063      0.4978     13.1675      0.0000
  -2 -10   4      4.7447      0.8263     -4.5062      0.0000
  -1 -10   4      4.9709      0.6169      4.7728      0.0000
   0 -10   4      0.0000      1.3787     -1.8888      0.0000
   1 -10   4      7.2399      0.7882     -6.7451      0.0000
   2 -10   4      9.9754      0.7139      9.9361      0.0000
  -7  -9   4      6.6018      0.6731      6.5724      0.0000
  -6  -9   4      5.3778      0.6409     -5.4607      0.0000
  -5  -9   4      6.6127      1.5086      6.2685      0.0000
  -4  -9   4     10.4944      0.4866    -10.3373      0.0000
  -3  -9   4      2.8616      0.8496     -2.8893      0.0000
  -2  -9   4      0.0000      1.1354      1.0203      0.0000
  -1  -9   4      4.5352      0.4993     -5.0666      0.0000
   0  -9   4      5.9830      0.8045     -4.4132      0.0000
   1  -9   4     18.4043      0.6861     16.9447      0.0000
   2  -9   4     17.4378      1.0087    -16.6989      0.0000
   3  -9   4      5.5123      0.8237     -4.1741      0.0000
  -7  -8   4      9.6879      0.5739      8.1997      0.0000
  -6  -8   4      9.0247      0.6366     -8.4071      0.0000
  -5  -8   4      4.4520      0.6853      5.4494      0.0000
  -4  -8   4     20.8767      0.5392     21.0292      0.0000
  -3  -8   4      4.9765      1.0140     -3.8875      0.0000
  -2  -8   4     12.6126      0.3366    -13.1729      0.0000
  -1  -8   4     13.9341      0.3561     14.9418      0.0000
   0  -8   4      4.7625      0.4201     -3.6553      0.0000
   1  -8   4      2.6539      1.5211      1.9691      0.0000
   2  -8   4      3.2014      1.4307     -0.9350      0.0000
   3  -8   4      9.4164      0.7595     -8.4247      0.0000
   4  -8   4      4.3059      0.8431      3.3920      0.0000
  -7  -7   4      3.5839      1.9820     -3.7983      0.0000
  -6  -7   4     10.9254      0.5190     11.3070      0.0000
  -5  -7   4      9.8359      0.4844    -10.1946      0.0000
  -4  -7   4      2.7656      1.1509      2.6740      0.0000
  -3  -7   4      3.2917      0.9577     -2.5068      0.0000
  -2  -7   4      1.1211      1.1715     -0.3869      0.0000
  -1  -7   4     24.0888      0.3964     24.2888      0.0000
   0  -7   4     18.0089      0.3385    -18.0413      0.0000
   1  -7   4     16.1699      0.6435    -14.5061      0.0000
   2  -7   4      4.6366      1.1888      2.7926      0.0000
   3  -7   4      8.5695      0.6628     -7.5558      0.0000
   4  -7   4     23.1909      0.9766    -24.6511      0.0000
   5  -7   4     18.9217      0.7491     20.7442      0.0000
  -8  -6   4      9.3219      0.5722      9.9928      0.0000
  -7  -6   4      3.1145      0.7830     -2.7747      0.0000
  -6  -6   4     21.8353      0.5375     21.1945      0.0000
  -5  -6   4      4.8275      0.5486     -5.1083      0.0000
  -4  -6   4     16.7324      0.4134     17.5382      0.0000
  -3  -6   4      5.1666      0.3091      4.4942      0.0000
  -2  -6   4     12.7294      0.2807     13.3668      0.0000
  -1  -6   4     36.5955      0.4694    -36.6955      0.0000
   0  -6   4     32.8805      1.5944     32.1497      0.0000
   1  -6   4     26.4676      0.3689     26.8160      0.0000
   2  -6   4     36.1192      1.1976    -36.1126      0.0000
   3  -6   4      4.8653      0.6898     -2.9222      0.0000
   4  -6   4     10.3118      0.5421    -10.9128      0.0000
   5  -6   4      7.2129      0.5754     -7.0223      0.0000
   6  -6   4     12.2957      0.7010     13.1629      0.0000
  -8  -5   4      2.6955      0.8842     -1.8872      0.0000
  -7  -5   4      1.9835      1.0782     -0.2642      0.0000
  -6  -5   4      9.1664      0.4480    -10.1076      0.0000
  -5  -5   4      2.7018      0.6832      2.2758      0.0000
  -4  -5   4     19.5231      0.6171     20.5603      0.0000
  -3  -5   4     12.4640      0.3856    -12.6832      0.0000
  -2  -5   4      2.7051      1.0188     -1.5530      0.0000
  -1  -5   4     27.4027      0.4496     28.6285      0.0000
   0  -5   4     14.2562      0.2517    -13.2545      0.0000
   1  -5   4     11.1220      0.2592     10.6377      0.0000
   2  -5   4     15.5198      0.7706     15.3065      0.0000
   3  -5   4     13.3370      0.5327    -12.5803      0.0000
   4  -5   4     43.5335      0.8831     44.0565      0.0000
   5  -5   4     35.2438      1.3020    -36.8131      0.0000
   6  -5   4     25.6486      0.6975     27.4363      0.0000
  -8  -4   4      5.8213      1.2803     -6.3807      0.0000
  -7  -4   4      1.4364      1.2026      1.8092      0.0000
  -6  -4   4      2.9061      0.6755     -3.3929      0.0000
  -5  -4   4     14.1563      0.7073    -15.1356      0.0000
  -4  -4   4     24.1195      0.6614    -24.8783      0.0000
  -3  -4   4     10.8404      0.2926    -10.3529      0.0000
  -2  -4   4     24.6679      0.7805    -26.8373      0.0000
  -1  -4   4     31.6533      0.6627     32.4137      0.0000
   0  -4   4     59.5615      0.8887    -56.0071      0.0000
   1  -4   4      9.9726      0.1628    -10.3673      0.0000
   2  -4   4     42.6221      1.9244     43.4885      0.0000
   3  -4   4     54.1092      1.9037    -53.7544      0.0000
   4  -4   4     17.0566      0.7218     18.0316      0.0000
   5  -4   4      8.7825      0.5111      8.5163      0.0000
   6  -4   4      2.9296      2.2227     -2.8065      0.0000
   7  -4   4     18.1730      0.6066     19.2763      0.0000
  -8  -3   4      4.1924      1.1110     -3.2626      0.0000
  -7  -3   4      8.3782      0.5097      8.2500      0.0000
  -6  -3   4      0.9711      1.2937     -0.0447      0.0000
  -5  -3   4      9.7033      0.2387     -9.6629      0.0000
  -4  -3   4      5.1248      0.2822     -4.9164      0.0000
  -3  -3   4     21.1246      0.4883     20.4469      0.0000
  -2  -3   4     11.7456      0.2245    -10.3585      0.0000
  -1  -3   4     48.9047      0.8790    -49.0952      0.0000
   0  -3   4     60.0351      1.4650     58.7453      0.0000
   1  -3   4     38.9740      0.6469    -38.9177      0.0000
   2  -3   4     15.9665      0.3570    -15.0656      0.0000
   3  -3   4      4.3968      1.1477      3.1209      0.0000
   4  -3   4     40.5373      0.7179    -40.1691      0.0000
   5  -3   4     30.7399      0.6283     30.4236      0.0000
   6  -3   4     27.6778      0.6442    -28.3685      0.0000
   7  -3   4      5.5736      0.6055      5.7625      0.0000
  -8  -2   4      5.8620      1.0065     -5.2768      0.0000
  -7  -2   4      4.9559      0.4438      4.0538      0.0000
  -6  -2   4      9.2364      0.2678     -8.9248      0.0000
  -5  -2   4     11.1902      0.2566     11.1455      0.0000
  -4  -2   4      4.1340      0.2550     -1.5573      0.0000
  -3  -2   4     20.4643      0.2198    -21.4433      0.0000
  -2  -2   4     43.8385      0.3912     42.5419      0.0000
  -1  -2   4     38.3580      0.4420     37.1201      0.0000
   0  -2   4     19.3400      0.3154    -17.2062      0.0000
   1  -2   4     31.7763      0.4368     33.4417      0.0000
   2  -2   4     79.8958      1.1110    -78.2847      0.0000
   3  -2   4     64.3124      0.7340     66.3393      0.0000
   4  -2   4     24.8549      0.3046    -24.7446      0.0000
   5  -2   4     10.3162      0.5229    -10.4895      0.0000
   6  -2   4     13.5156      0.6004     13.7285      0.0000
   7  -2   4      6.2895      0.7962     -7.0853      0.0000
   8  -2   4      1.6174      1.2839     -0.8201      0.0000
  -8  -1   4      2.6071      1.6675      2.7991      0.0000
  -7  -1   4      5.4291      0.5259     -4.7844      0.0000
  -6  -1   4     11.4741      0.3835     12.5398      0.0000
  -5  -1   4     28.1822      1.2483    -29.7581      0.0000
  -4  -1   4     37.3780      1.0736     36.9542      0.0000
  -3  -1   4     22.3448      0.5496    -21.9404      0.0000
  -2  -1   4     14.5756      0.3848     11.9740      0.0000
  -1  -1   4     69.6750      0.7131     70.3733      0.0000
   0  -1   4     98.8468      0.8123    -99.9476      0.0000
   1  -1   4     96.4871      1.1645     95.6178      0.0000
   2  -1   4     24.4973      0.1829    -25.6603      0.0000
   3  -1   4     30.1125      0.2586    -29.6673      0.0000
   4  -1   4     31.0494      0.3407     30.8504      0.0000
   5  -1   4     19.3200      0.3157    -18.8822      0.0000
   6  -1   4     16.2633      0.4688     15.6959      0.0000
   7  -1   4      0.0865      1.4818     -0.0033      0.0000
   8  -1   4      8.5308      0.6371     -8.6525      0.0000
  -8   0   4      2.6160      1.0590      1.6670      0.0000
  -7   0   4      3.5859      0.6521     -3.2998      0.0000
  -6   0   4      9.2821      0.8657      8.8859      0.0000
  -5   0   4     21.2033      1.1561    -22.1301      0.0000
  -4   0   4      5.8835      0.3363     -2.8328      0.0000
  -3   0   4     32.2572      0.4266     31.8658      0.0000
  -2   0   4      9.2874      0.6772     -8.2427      0.0000
  -1   0   4     29.9508      0.2463     29.3208      0.0000
   0   0   4     44.1546      0.3326     43.1522      0.0000
   1   0   4     50.2280      0.4446    -51.0283      0.0000
   2   0   4    116.4997      0.9113    114.5967      0.0000
   3   0   4     73.5024      0.6498    -74.1967      0.0000
   4   0   4     62.9339      0.9043     62.6982      0.0000
   5   0   4     12.2464      0.3694    -12.1524      0.0000
   6   0   4      3.2204      0.4443     -2.9787      0.0000
   7   0   4      9.6079      0.3491      9.7158      0.0000
   8   0   4      4.6223      0.6465     -4.3005      0.0000
  -7   1   4      0.1888      1.2398     -0.6384      0.0000
  -6   1   4     16.9281      0.5390    -16.1909      0.0000
  -5   1   4     12.3887      0.4826     13.0469      0.0000
  -4   1   4     37.9025      0.6014    -38.8360      0.0000
  -3   1   4     16.4339      0.3095     16.5145      0.0000
  -2   1   4     13.0675      0.7220    -10.8983      0.0000
  -1   1   4     22.0430      0.1554    -23.0582      0.0000
   0   1   4     70.5690      0.6908     72.7579      0.0000
   1   1   4     73.1217      0.6814    -73.6903      0.0000
   2   1   4     39.2124      0.5678     39.4484      0.0000
   3   1   4     42.0341      0.7691     41.7798      0.0000
   4   1   4      6.1184      0.2564     -5.0781      0.0000
   5   1   4      3.5657      0.3870      1.6425      0.0000
   6   1   4      0.7893      0.9295      0.1474      0.0000
   7   1   4      2.6643      0.6336     -1.0486      0.0000
   8   1   4      8.5261      1.0348      8.6309      0.0000
  -7   2   4      7.0055      0.5591      7.3381      0.0000
  -6   2   4     13.8737      0.4783    -13.4386      0.0000
  -5   2   4      9.5111      1.0326     -9.1396      0.0000
  -4   2   4     21.5105      0.4296     20.9596      0.0000
  -3   2   4     47.2599      0.6772    -46.7145      0.0000
  -2   2   4     99.7057      1.3134     95.7744      0.0000
  -1   2   4     23.5321      0.8576    -24.4160      0.0000
   0   2   4     64.9305      0.5287    -64.0089      0.0000
   1   2   4     42.6756      0.4319     41.1118      0.0000
   2   2   4     69.0877      0.6922    -69.8486      0.0000
   3   2   4     33.8098      0.3199     34.4372      0.0000
   4   2   4     33.0758      0.7035    -33.4922      0.0000
   5   2   4      6.8830      0.3613     -5.9619      0.0000
   6   2   4      4.3303      0.6710     -4.6600      0.0000
   7   2   4      5.9046      0.9582     -5.1452      0.0000
   8   2   4      9.5668      0.4689    -10.4756      0.0000
   9   2   4      4.3195      1.2581      3.0975      0.0000
  -7   3   4      7.7033      0.6109      6.8885      0.0000
  -6   3   4     12.6450      0.7123     12.1978      0.0000
  -5   3   4     17.4702      0.4772    -17.1222      0.0000
  -4   3   4     17.7855      0.4228     17.9502      0.0000
  -3   3   4      3.4118      0.5193      1.9874      0.0000
  -2   3   4      3.6126      0.4336      3.5937      0.0000
  -1   3   4     83.0243      1.0315     79.3612      0.0000
   0   3   4     38.9082      0.5981    -41.0769      0.0000
   1   3   4     56.5723      0.5262     56.4650      0.0000
   2   3   4     37.5490      0.3242    -37.5211      0.0000
   3   3   4     24.5340      0.3050    -24.5371      0.0000
   4   3   4     25.1471      0.4016     25.8334      0.0000
   5   3   4     28.0807      0.4309    -28.3285      0.0000
   6   3   4     11.9237      0.2935    -11.7046      0.0000
   7   3   4      4.4809      0.5810     -3.7826      0.0000
   8   3   4      0.0000      1.2211     -0.2167      0.0000
   9   3   4      2.9971      0.9431      2.6969      0.0000
  -6   4   4      8.5331      0.5523      9.4319      0.0000
  -5   4   4      2.4590      0.8541      2.9504      0.0000
  -4   4   4      1.2037      1.1214     -1.0853      0.0000
  -3   4   4     36.8814      0.7670     37.6596      0.0000
  -2   4   4     70.9149      1.0257    -70.1654      0.0000
  -1   4   4     73.1274      1.3751     73.0663      0.0000
   0   4   4     30.0308      0.5894    -30.5047      0.0000
   1   4   4     16.6717      0.2959    -15.4164      0.0000
   2   4   4     15.4919      0.1942     14.9410      0.0000
   3   4   4      8.0323      0.5510      9.2105      0.0000
   4   4   4      7.7561      0.4470      6.3841      0.0000
   5   4   4      3.8846      0.4264     -2.6547      0.0000
   6   4   4     17.2757      0.4807    -16.8439      0.0000
   7   4   4      6.4720      0.5482      5.3428      0.0000
   8   4   4      0.2134      1.2050      0.0762      0.0000
   9   4   4      4.5013      1.3797      3.4498      0.0000
  -6   5   4      3.9936      2.2549     -2.4032      0.0000
  -5   5   4     11.1089      0.8807     10.9154      0.0000
  -4   5   4     12.5747      0.4463    -12.6726      0.0000
  -3   5   4      4.7290      0.5220     -4.1567      0.0000
  -2   5   4     44.6255      0.6901     45.4005      0.0000
  -1   5   4     52.7595      0.7509    -52.5334      0.0000
   0   5   4     32.9672      0.3143     32.2888      0.0000
   1   5   4     28.2392      0.2880    -28.7549      0.0000
   2   5   4     11.0725      0.2720     11.7317      0.0000
   3   5   4      9.7354      0.1973     -8.8769      0.0000
   4   5   4      7.0212      0.2879     -7.3021      0.0000
   5   5   4      2.9693      0.7974     -1.5932      0.0000
   6   5   4     14.4332      0.5111     14.7957      0.0000
   7   5   4      1.4636      1.2063     -0.6078      0.0000
   8   5   4     16.9672      0.5754    -17.6634      0.0000
   9   5   4     12.8848      0.5815     13.5065      0.0000
  -5   6   4      2.3964      1.0529      0.7351      0.0000
  -4   6   4     14.9498      0.5221     14.9569      0.0000
  -3   6   4     28.0632      0.5625    -28.6620      0.0000
  -2   6   4     12.2798      0.3977     12.7832      0.0000
  -1   6   4     22.6228      0.4432    -23.3047      0.0000
   0   6   4     24.6615      0.3134     24.4851      0.0000
   1   6   4     14.9650      0.3788     15.5259      0.0000
   2   6   4      5.2255      0.2594      4.7531      0.0000
   3   6   4     18.4000      0.6010    -18.7194      0.0000
   4   6   4     35.2167      1.2396     36.0434      0.0000
   5   6   4     20.6240      0.8890    -20.9260      0.0000
   6   6   4      0.0000      1.1386     -1.6124      0.0000
   7   6   4      2.3972      0.9719     -0.7000      0.0000
   8   6   4     11.8459      1.0717     13.0246      0.0000
  -5   7   4     16.7544      0.6192    -17.2087      0.0000
  -4   7   4     17.5358      0.5699     17.4271      0.0000
  -3   7   4     11.5587      0.4584    -11.8931      0.0000
  -2   7   4     12.2839      0.4472    -11.8316      0.0000
  -1   7   4     19.2912      0.4827     19.1641      0.0000
   0   7   4     43.0065      0.5479    -42.0649      0.0000
   1   7   4     13.7944      0.3560     13.9580      0.0000
   2   7   4      2.3940      0.4416     -0.1371      0.0000
   3   7   4      5.8939      0.2682      5.9542      0.0000
   4   7   4      0.8152      1.1310      0.5532      0.0000
   5   7   4      4.8294      0.5973     -5.8566      0.0000
   6   7   4      3.9949      0.6864     -3.7919      0.0000
   7   7   4      6.7732      0.5953      5.8005      0.0000
   8   7   4      3.4255      0.9366     -3.4682      0.0000
  -4   8   4      8.9543      0.5792     -9.8383      0.0000
  -3   8   4      9.5694      0.5450      9.6065      0.0000
  -2   8   4      9.3119      0.4997     -9.3496      0.0000
  -1   8   4      5.0644      1.5176      2.9610      0.0000
   0   8   4      3.4820      0.4860      3.1428      0.0000
   1   8   4      3.5969      0.4462     -3.9325      0.0000
   2   8   4      5.8409      0.3250     -3.5657      0.0000
   3   8   4      3.0943      0.5987     -2.0930      0.0000
   4   8   4     18.6764      0.4999    -18.0686      0.0000
   5   8   4      0.0000      1.4632      0.7500      0.0000
   6   8   4      7.2882      0.5899      7.5715      0.0000
   7   8   4     11.1968      1.4320    -11.6064      0.0000
   8   8   4      3.4416      1.0236      2.6717      0.0000
  -3   9   4      5.9628      0.7068      6.1263      0.0000
  -2   9   4     12.6443      0.6055    -12.4767      0.0000
  -1   9   4      4.5419      0.6688      4.2009      0.0000
   0   9   4      6.3867      0.8084     -5.9569      0.0000
   1   9   4     24.8628      0.8534     25.3627      0.0000
   2   9   4     13.7376      0.5820    -14.3872      0.0000
   3   9   4      4.2202      0.5707      4.0453      0.0000
   4   9   4     10.7494      0.7801     10.9991      0.0000
   5   9   4     11.8024      0.5987    -10.9714      0.0000
   6   9   4      1.1511      1.3523     -0.6375      0.0000
   7   9   4      0.0000      1.4910      2.2306      0.0000
   8   9   4      2.7695      1.1782     -1.4647      0.0000
  -2  10   4      5.2672      0.7110      4.0049      0.0000
  -1  10   4      1.2502      1.3762      2.4275      0.0000
   0  10   4      8.5623      1.0156     -8.4587      0.0000
   1  10   4     10.3429      0.4075     11.0190      0.0000
   2  10   4      2.6205      0.6145      2.1995      0.0000
   3  10   4      0.9928      1.3762      0.8243      0.0000
   4  10   4      4.7763      0.6545      4.2047      0.0000
   5  10   4      0.9217      1.2504     -0.5749      0.0000
   6  10   4      2.9836      1.0559     -2.6576      0.0000
   7  10   4     16.7884      0.6662     15.4219      0.0000
   0  11   4     14.7414      0.9219     15.4490      0.0000
   1  11   4      9.4889      0.5289     -8.1301      0.0000
   2  11   4     19.0481      2.1611     19.8401      0.0000
   3  11   4      8.9254      0.6785     -9.7357      0.0000
   4  11   4      3.8086      0.7787      3.3965      0.0000
   5  11   4      3.6098      0.8233      3.6451      0.0000
   6  11   4      1.0279      1.3811     -0.4222      0.0000
   2  12   4      1.2388      1.8597     -1.2556      0.0000
   3  12   4      3.6438      0.8547      2.5670      0.0000
   4  12   4      0.3921      1.7057      0.4176      0.0000
  -4 -11   5      9.6993      0.6384     -9.9106      0.0000
  -3 -11   5      2.8691      1.8129     -4.9863      0.0000
  -2 -11   5      9.9012      1.1135     10.6303      0.0000
  -1 -11   5     12.9548      1.0789    -13.8405      0.0000
  -5 -10   5      2.9663      0.9465      2.2188      0.0000
  -4 -10   5      4.3460      0.9199      3.7444      0.0000
  -3 -10   5      6.2591      0.8062     -4.7803      0.0000
  -2 -10   5     16.3642      0.5310     16.5615      0.0000
  -1 -10   5     18.0579      0.6782    -17.9196      0.0000
   0 -10   5      4.8568      1.3187     -3.4187      0.0000
   1 -10   5      2.1392      2.1916      2.4058      0.0000
  -6  -9   5      4.7088      0.7386     -3.7152      0.0000
  -5  -9   5      7.0699      0.5862     -6.3314      0.0000
  -4  -9   5     10.7808      0.5052     10.0156      0.0000
  -3  -9   5      7.3365      1.4074     -6.8772      0.0000
  -2  -9   5     11.2181      0.5045    -12.2845      0.0000
  -1  -9   5     10.0520      0.5632     10.4567      0.0000
   0  -9   5      2.5693      1.1031     -2.6062      0.0000
   1  -9   5      4.3900      0.9638      2.5131      0.0000
   2  -9   5      4.6406      0.8930     -3.0728      0.0000
   3  -9   5      0.0000      1.4444      2.4795      0.0000
  -7  -8   5     10.2764      1.0351     -9.6051      0.0000
  -6  -8   5      7.0729      0.5737      6.4001      0.0000
  -5  -8   5      5.6948      0.6024      5.4481      0.0000
  -4  -8   5      9.3144      0.6085     -9.8629      0.0000
  -3  -8   5      0.6894      1.7611      2.4903      0.0000
  -2  -8   5     10.3503      0.3447    -10.5338      0.0000
  -1  -8   5     11.7534      0.4376    -12.2278      0.0000
   0  -8   5      8.2914      0.6064     -7.4286      0.0000
   1  -8   5      2.3895      1.3087     -2.5832      0.0000
   2  -8   5      6.6372      0.7808     -5.7402      0.0000
   3  -8   5     29.1782      0.8550     28.4923      0.0000
   4  -8   5     23.0649      1.0475    -23.7898      0.0000
  -7  -7   5      3.6925      0.7875      3.7046      0.0000
  -6  -7   5      4.3914      0.6753     -4.5997      0.0000
  -5  -7   5     16.4835      0.7350     15.6504      0.0000
  -4  -7   5      9.7855      0.4346     -9.6338      0.0000
  -3  -7   5     14.1486      0.9852     14.6483      0.0000
  -2  -7   5     21.3809      0.3844     22.1222      0.0000
  -1  -7   5      5.7062      0.3990     -3.5611      0.0000
   0  -7   5     10.7575      0.5802    -10.8699      0.0000
   1  -7   5     20.1557      0.5875     20.9550      0.0000
   2  -7   5     13.8073      0.6470    -13.7562      0.0000
   3  -7   5      6.0822      0.8185      6.2889      0.0000
   4  -7   5      7.8296      0.6714      7.4407      0.0000
   5  -7   5      9.4787      0.6531     -9.7567      0.0000
  -7  -6   5      9.9109      0.5696      7.9545      0.0000
  -6  -6   5     11.6897      0.5081    -10.7395      0.0000
  -5  -6   5      6.0394      1.1955      4.8053      0.0000
  -4  -6   5     11.4613      0.4308     12.2042      0.0000
  -3  -6   5     10.4817      0.4449    -10.9011      0.0000
  -2  -6   5      5.2630      0.4033     -3.6960      0.0000
  -1  -6   5     11.5225      0.3775     10.2351      0.0000
   0  -6   5     19.6294      0.5313     19.7637      0.0000
   1  -6   5     20.4067      6.3037     13.7562      0.0000
   2  -6   5      6.5316      1.1233      6.2817      0.0000
   3  -6   5     16.0132      1.1906    -15.3682      0.0000
   4  -6   5     27.0595      0.7265     27.4887      0.0000
   5  -6   5     10.8465      0.5810    -11.0435      0.0000
  -8  -5   5      6.2668      0.7929     -8.3794      0.0000
  -7  -5   5      4.0591      0.7159     -3.5134      0.0000
  -6  -5   5      9.6305      0.4568      9.9180      0.0000
  -5  -5   5      5.8767      0.4927      5.9910      0.0000
  -4  -5   5      8.7431      0.3626      8.0545      0.0000
  -3  -5   5     14.6066      0.6593    -14.5776      0.0000
  -2  -5   5     10.0473      0.4706      9.5740      0.0000
  -1  -5   5     20.3598      0.6148    -20.3262      0.0000
   0  -5   5     23.8916      0.3150     23.7523      0.0000
   1  -5   5     74.5102      1.6690    -73.3253      0.0000
   2  -5   5     40.6781      1.1579     40.8345      0.0000
   3  -5   5      2.6278      0.9758     -3.3271      0.0000
   4  -5   5     19.0727      0.7351    -19.4475      0.0000
   5  -5   5     15.1075      0.5494     15.4729      0.0000
   6  -5   5      6.0548      0.6517     -6.5934      0.0000
  -7  -4   5      2.5155      0.9044      3.3978      0.0000
  -6  -4   5      1.1225      1.3762     -0.2397      0.0000
  -5  -4   5     13.4325      0.2786     14.1040      0.0000
  -4  -4   5      7.7333      0.3344     -7.7461      0.0000
  -3  -4   5      8.9650      0.8617      9.0826      0.0000
  -2  -4   5     27.0944      0.4333     27.5286      0.0000
  -1  -4   5     40.4367      0.6239    -40.9793      0.0000
   0  -4   5     25.9687      0.4652     25.5724      0.0000
   1  -4   5     25.0968      0.8549     24.8532      0.0000
   2  -4   5     55.2394      1.9886    -54.4929      0.0000
   3  -4   5      9.3682      0.7874      9.4221      0.0000
   4  -4   5     21.6578      0.5614    -22.3423      0.0000
   5  -4   5     13.3826      0.5123     13.8069      0.0000
   6  -4   5     13.5240      0.5518     14.5592      0.0000
   7  -4   5     18.9070      0.8503    -19.3577      0.0000
  -8  -3   5      4.4652      1.1823      5.8827      0.0000
  -7  -3   5      1.5905      1.1706     -1.3565      0.0000
  -6  -3   5      4.1242      0.5416     -3.9540      0.0000
  -5  -3   5      3.1712      0.4145      1.2192      0.0000
  -4  -3   5      9.9789      0.2542     10.1082      0.0000
  -3  -3   5     29.4590      0.4311    -29.2532      0.0000
  -2  -3   5     30.1329      0.4204    -28.9380      0.0000
  -1  -3   5      2.8045      0.4876      1.1934      0.0000
   0  -3   5     32.0923      0.3865    -33.3067      0.0000
   1  -3   5     66.1078      1.0367     65.2302      0.0000
   2  -3   5     74.2570      3.2511    -72.3258      0.0000
   3  -3   5     32.8378      0.9499     32.5584      0.0000
   4  -3   5      6.9086      0.6462      7.1712      0.0000
   5  -3   5     25.8560      0.5845    -26.5433      0.0000
   6  -3   5     18.3466      0.5703     19.5424      0.0000
   7  -3   5      0.5666      1.3388     -0.1095      0.0000
  -8  -2   5      2.2217      1.6567     -1.6860      0.0000
  -7  -2   5      4.8821      0.8507      4.4417      0.0000
  -6  -2   5      1.5935      0.6601      2.0995      0.0000
  -5  -2   5     10.5450      0.4751      9.5773      0.0000
  -4  -2   5      7.7726      0.2363     -6.9681      0.0000
  -3  -2   5      3.8446      0.3016      2.6664      0.0000
  -2  -2   5     31.2565      0.4122    -31.7061      0.0000
  -1  -2   5     36.5744      0.4225     38.0231      0.0000
   0  -2   5     59.1633      0.8461    -59.3781      0.0000
   1  -2   5     41.1250      0.6083    -40.9829      0.0000
   2  -2   5     45.1029      0.6697     44.0558      0.0000
   3  -2   5     52.8561      0.8268    -52.7916      0.0000
   4  -2   5     10.6862      0.3980     10.1535      0.0000
   5  -2   5      1.9740      1.2585      1.1426      0.0000
   6  -2   5      7.5830      0.5239     -7.4788      0.0000
   7  -2   5     12.3914      0.5796     12.8185      0.0000
  -8  -1   5      3.0546      1.6266      2.2791      0.0000
  -7  -1   5      5.4945      0.8478      4.7244      0.0000
  -6  -1   5      4.5214      0.4940     -5.2314      0.0000
  -5  -1   5     18.8174      0.6893     17.8347      0.0000
  -4  -1   5     26.1816      0.4582    -26.0047      0.0000
  -3  -1   5     55.4704      1.5128     54.9769      0.0000
  -2  -1   5      6.1364      0.2054     -4.1182      0.0000
  -1  -1   5     24.5026      0.2526    -23.6451      0.0000
   0  -1   5     84.9917      1.0550     83.6276      0.0000
   1  -1   5     26.9717      0.3869    -26.7611      0.0000
   2  -1   5      7.6869      0.3202      8.0617      0.0000
   3  -1   5     12.5057      0.3600    -11.7492      0.0000
   4  -1   5     25.6479      0.4747    -26.1114      0.0000
   5  -1   5     44.1329      0.5415     43.8343      0.0000
   6  -1   5     18.3909      0.5100    -18.2514      0.0000
   7  -1   5      4.7449      0.6444      3.1207      0.0000
   8  -1   5      2.9790      0.9424      2.4231      0.0000
  -7   0   5      2.5421      0.9925     -0.4444      0.0000
  -6   0   5      5.6618      0.4651     -4.6443      0.0000
  -5   0   5      4.0412      0.5322      1.9192      0.0000
  -4   0   5      9.6195      0.4197     10.1762      0.0000
  -3   0   5     51.6399      0.7052    -52.5000      0.0000
  -2   0   5     78.3179      0.7151     78.3248      0.0000
  -1   0   5     69.6597      0.8182    -68.6870      0.0000
   0   0   5     71.4331      0.8968     72.6544      0.0000
   1   0   5     22.3108      0.8484    -20.3278      0.0000
   2   0   5     63.4084      2.0711    -63.9369      0.0000
   3   0   5     70.0243      0.6233     72.6185      0.0000
   4   0   5     24.6096      0.2885    -24.5579      0.0000
   5   0   5      9.3996      0.2838      8.6844      0.0000
   6   0   5     17.7924      0.3359     18.3197      0.0000
   7   0   5      5.9282      0.4034     -5.2288      0.0000
   8   0   5     12.3177      0.9172     11.7437      0.0000
  -7   1   5      3.4549      0.9662      2.9481      0.0000
  -6   1   5      2.9194      1.6620     -1.2695      0.0000
  -5   1   5      8.3721      0.4305     -8.0705      0.0000
  -4   1   5     25.4581      0.5017     24.9923      0.0000
  -3   1   5     40.7400      0.6114    -41.3016      0.0000
  -2   1   5     16.0873      0.4684     17.2335      0.0000
  -1   1   5      7.0931      0.3820      6.5445      0.0000
   0   1   5     42.0740      0.5389    -41.2131      0.0000
   1   1   5     30.8690      0.4193     29.2313      0.0000
   2   1   5     27.0724      0.6985    -26.3743      0.0000
   3   1   5     28.8301      0.2937    -28.9817      0.0000
   4   1   5     32.8516      0.3701     32.4935      0.0000
   5   1   5     27.3384      0.6398    -27.8750      0.0000
   6   1   5     41.0264      0.5690     40.6690      0.0000
   7   1   5     20.5644      0.5373    -19.9666      0.0000
   8   1   5      9.5555      0.7069      9.3230      0.0000
  -7   2   5      8.3848      0.5672     -7.7452      0.0000
  -6   2   5      4.0522      1.3315      2.0045      0.0000
  -5   2   5     14.8093      0.4361    -14.0111      0.0000
  -4   2   5     13.8964      0.4185    -14.6141      0.0000
  -3   2   5     39.6703      0.6103     40.5226      0.0000
  -2   2   5     60.5007      0.8092    -61.1915      0.0000
  -1   2   5     49.9174      0.6043     51.0499      0.0000
   0   2   5     59.9944      0.4548    -59.2201      0.0000
   1   2   5     18.9244      0.2302     18.5994      0.0000
   2   2   5     21.1502      0.2309     22.6491      0.0000
   3   2   5     34.8812      0.3527    -35.4918      0.0000
   4   2   5     18.1757      0.2977     18.4896      0.0000
   5   2   5     16.3810      0.2945     15.9564      0.0000
   6   2   5      4.9990      0.4114      3.3623      0.0000
   7   2   5      3.8245      0.5897     -1.7302      0.0000
   8   2   5      1.4565      1.1831      1.4832      0.0000
  -6   3   5      5.9669      0.6382     -6.4484      0.0000
  -5   3   5     14.0915      0.5049     13.8687      0.0000
  -4   3   5     33.8662      0.6366    -33.9065      0.0000
  -3   3   5     25.8127      0.4704     24.8204      0.0000
  -2   3   5      4.0387      0.4387     -1.6045      0.0000
  -1   3   5     42.3678      0.6236    -41.4390      0.0000
   0   3   5     70.3807      0.5672     69.6527      0.0000
   1   3   5     65.9369      0.5685    -65.4959      0.0000
   2   3   5     15.2012      0.5130    -14.2904      0.0000
   3   3   5     25.9321      0.2980     26.1218      0.0000
   4   3   5     32.5371      0.3944    -32.8622      0.0000
   5   3   5     17.9662      0.2865     18.2561      0.0000
   6   3   5     14.4035      0.4297    -14.4445      0.0000
   7   3   5     11.8804      0.6968     11.6174      0.0000
   8   3   5      4.3750      0.8251     -4.7351      0.0000
   9   3   5      5.3649      1.0998      5.5584      0.0000
  -6   4   5     21.0728      0.8330    -19.2837      0.0000
  -5   4   5     23.0144      0.5942     21.7671      0.0000
  -4   4   5      4.3038      0.5672      3.9590      0.0000
  -3   4   5      4.1157      0.6131      4.1429      0.0000
  -2   4   5     56.3917      0.8703     54.6784      0.0000
  -1   4   5     17.0804      0.3567    -17.5334      0.0000
   0   4   5      6.1811      0.2132      6.3059      0.0000
   1   4   5     13.0399      0.3281     11.3887      0.0000
   2   4   5      8.9346      0.2056    -10.1402      0.0000
   3   4   5     37.0176      0.7162     35.9930      0.0000
   4   4   5     35.3750      0.4750    -35.4154      0.0000
   5   4   5      2.9335      0.9262     -1.5395      0.0000
   6   4   5      3.2269      0.7058     -2.3122      0.0000
   7   4   5      6.1037      0.5346     -5.9476      0.0000
   8   4   5      7.9081      0.6136     -7.8367      0.0000
   9   4   5      1.9098      1.9811      1.6911      0.0000
  -6   5   5      6.2906      1.0182      5.1771      0.0000
  -5   5   5     19.8030      0.5879    -20.2295      0.0000
  -4   5   5     22.0114      0.5842     21.9486      0.0000
  -3   5   5     10.2265      0.4162     -9.5610      0.0000
  -2   5   5     43.7530      0.7247     43.3131      0.0000
  -1   5   5     25.7011      0.4488     25.6085      0.0000
   0   5   5     33.7456      0.7609    -35.4883      0.0000
   1   5   5     44.7904      0.4463     45.5327      0.0000
   2   5   5     25.8841      0.8163    -25.8992      0.0000
   3   5   5     14.5488      0.4502     14.2669      0.0000
   4   5   5     11.5837      0.4237     11.1887      0.0000
   5   5   5     14.5275      0.4275     14.8835      0.0000
   6   5   5      3.9864      1.3437     -2.4962      0.0000
   7   5   5      1.3457      1.5804     -0.8056      0.0000
   8   5   5      1.7441      1.5891      2.3998      0.0000
   9   5   5      1.8084      1.7057     -4.1506      0.0000
  -5   6   5     13.8925      0.5729    -12.4743      0.0000
  -4   6   5      4.4863      0.6648      3.6619      0.0000
  -3   6   5      3.8114      0.6751      3.1896      0.0000
  -2   6   5     17.3202      0.4439    -17.5434      0.0000
  -1   6   5      2.3771      0.8945      1.4738      0.0000
   0   6   5     30.7364      0.3586     30.3178      0.0000
   1   6   5     52.4323      1.2980    -52.7477      0.0000
   2   6   5     18.3203      0.3655     18.5099      0.0000
   3   6   5     12.0885      0.5735    -12.1146      0.0000
   4   6   5      7.7034      0.5090      7.7485      0.0000
   5   6   5     12.8539      0.5226    -13.5435      0.0000
   6   6   5      8.4662      0.5552      8.6160      0.0000
   7   6   5      8.7667      0.5849     -9.4672      0.0000
   8   6   5     24.4039      1.1986     24.5791      0.0000
  -4   7   5     20.3945      0.6113    -20.0564      0.0000
  -3   7   5     17.8838      1.1356     18.2755      0.0000
  -2   7   5      3.3202      1.9406      1.1238      0.0000
  -1   7   5     13.2505      0.6417    -13.2224      0.0000
   0   7   5      9.3871      0.5343     -8.8420      0.0000
   1   7   5     18.6261      0.6278    -19.4000      0.0000
   2   7   5      9.4305      0.6298      9.4902      0.0000
   3   7   5      2.3126      0.5519     -0.3050      0.0000
   4   7   5      5.3401      1.0249     -3.5493      0.0000
   5   7   5     16.8602      0.4917    -17.0173      0.0000
   6   7   5     17.8886      0.7598     18.6291      0.0000
   7   7   5     19.2789      1.0152    -18.7837      0.0000
   8   7   5      0.0000      1.4632      0.1705      0.0000
  -4   8   5      2.2235      1.3518      0.7489      0.0000
  -3   8   5      4.7356      0.7471     -5.2309      0.0000
  -2   8   5     14.2394      0.5179     15.0625      0.0000
  -1   8   5      9.4428      0.5315     -9.7123      0.0000
   0   8   5      1.6392      1.1673      1.1744      0.0000
   1   8   5     11.2318      1.0508     11.3278      0.0000
   2   8   5     31.4137      1.0552    -31.4271      0.0000
   3   8   5      7.6416      0.2650      7.7451      0.0000
   4   8   5      4.3318      0.8692     -4.7500      0.0000
   5   8   5      8.2027      1.3014      8.0953      0.0000
   6   8   5     10.0985      0.7535    -10.4749      0.0000
   7   8   5      5.1583      0.7334      6.2554      0.0000
   8   8   5      3.4640      0.9632     -3.8797      0.0000
  -3   9   5      0.0015      1.5453      0.0002      0.0000
  -2   9   5      0.9040      1.5977     -1.8221      0.0000
  -1   9   5      7.6027      0.9905      7.2943      0.0000
   0   9   5      3.1512      0.7448     -2.0488      0.0000
   1   9   5      5.0772      0.3691     -3.9191      0.0000
   2   9   5      8.0718      0.5396      7.9946      0.0000
   3   9   5      2.9607      1.6781      1.9442      0.0000
   4   9   5     14.9440      0.5167    -15.7281      0.0000
   5   9   5      6.5336      0.9209      5.7047      0.0000
   6   9   5     20.5102      0.6542    -20.0941      0.0000
   7   9   5     11.9811      0.8230     10.4519      0.0000
  -1  10   5      6.9583      1.2273      5.6314      0.0000
   0  10   5      4.9112      0.8457     -3.9850      0.0000
   1  10   5      3.2763      0.8413      2.7551      0.0000
   2  10   5      6.4243      0.4595     -7.1778      0.0000
   3  10   5     19.9811      0.9427     20.7917      0.0000
   4  10   5     15.9498      1.6968    -15.6522      0.0000
   5  10   5      9.7518      0.5889      9.1573      0.0000
   6  10   5      4.2343      1.0267      3.4346      0.0000
   7  10   5      9.1418      0.7223     -8.3210      0.0000
   0  11   5     10.3700      0.9546     10.2126      0.0000
   1  11   5      3.7065      0.7487     -1.8716      0.0000
   3  11   5      0.0000      1.2792      0.8080      0.0000
   4  11   5      3.4967      2.1868      4.0192      0.0000
   5  11   5      4.8913      1.2300     -3.6904      0.0000
   6  11   5     11.4568      0.6870     10.2810      0.0000
  -5 -10   6     14.0506      0.6134    -13.5497      0.0000
  -4 -10   6      2.3335      1.1508      0.6034      0.0000
  -3 -10   6      8.8816      0.6331     10.0487      0.0000
  -2 -10   6     14.4896      1.0772    -15.0431      0.0000
  -1 -10   6      4.9304      0.8050      3.9541      0.0000
   0 -10   6     10.0711      0.7656     10.4449      0.0000
   1 -10   6      7.9351      0.8648     -8.9412      0.0000
  -6  -9   6      5.8867      0.7018     -5.6081      0.0000
  -5  -9   6      6.5190      0.6915      7.7304      0.0000
  -4  -9   6     16.7622      0.6996    -17.8224      0.0000
  -3  -9   6      0.0000      1.1919      2.1674      0.0000
  -2  -9   6     10.1948      0.4612    -11.2456      0.0000
  -1  -9   6      1.7086      1.3924      0.3778      0.0000
   0  -9   6      1.8117      1.4297     -0.9267      0.0000
   1  -9   6     10.4479      0.7424     -8.2903      0.0000
   2  -9   6      6.5243      0.8749     -4.8952      0.0000
  -6  -8   6      2.0864      1.3548     -1.2787      0.0000
  -5  -8   6     12.7234      1.0801     10.4544      0.0000
  -4  -8   6      7.6359      0.7574     -5.6595      0.0000
  -3  -8   6      6.7486      0.5298      5.4722      0.0000
  -2  -8   6      3.8080      1.3252      5.0055      0.0000
  -1  -8   6      4.7135      1.0157     -4.2373      0.0000
   0  -8   6     20.5441      1.1210    -19.1306      0.0000
   1  -8   6     16.3714      0.6557     16.1349      0.0000
   2  -8   6      2.9440      1.6613      0.4233      0.0000
   3  -8   6      6.7928      0.9715     -5.8047      0.0000
   4  -8   6      3.1223      1.2390      1.6272      0.0000
  -7  -7   6      0.0000      1.7376      0.2518      0.0000
  -6  -7   6      1.2579      1.2186     -0.3284      0.0000
  -5  -7   6     15.7914      0.5951    -16.3288      0.0000
  -4  -7   6     12.2590      0.4719     12.8635      0.0000
  -3  -7   6      3.4528      0.4918      3.6137      0.0000
  -2  -7   6     14.6800      0.3662    -15.0505      0.0000
  -1  -7   6      4.6039      0.5814      3.0583      0.0000
   0  -7   6      7.9134      0.5892      7.2326      0.0000
   1  -7   6     14.8967      0.5952    -14.2476      0.0000
   2  -7   6     17.6066      0.6598     16.8272      0.0000
   3  -7   6      8.5739      0.9870     -8.1952      0.0000
   4  -7   6      0.0000      1.7376      1.5642      0.0000
  -7  -6   6      2.8055      0.9810     -4.1979      0.0000
  -6  -6   6      6.6736      0.6980      8.0461      0.0000
  -5  -6   6      6.7320      2.8887     -1.0123      0.0000
  -4  -6   6      2.9743      0.5024     -2.5283      0.0000
  -3  -6   6      2.5345      0.7727      2.4184      0.0000
  -2  -6   6      7.1851      0.3289     -7.4060      0.0000
  -1  -6   6      4.8064      0.3678     -4.0434      0.0000
   0  -6   6     23.7844      1.4553     21.8953      0.0000
   1  -6   6     12.8360      3.4357     -8.6991      0.0000
   2  -6   6     12.9766      0.7749     11.9796      0.0000
   3  -6   6     22.3226      0.6813     21.8983      0.0000
   4  -6   6     21.4396      0.8043    -21.3308      0.0000
   5  -6   6      3.6198      0.9218      4.5075      0.0000
  -7  -5   6     16.8737      0.6926    -16.0971      0.0000
  -6  -5   6      9.7437      1.0956      9.2936      0.0000
  -5  -5   6      2.3788      0.5473     -2.2918      0.0000
  -4  -5   6      4.0197      0.3769     -3.8970      0.0000
  -3  -5   6      3.7776      0.4171      3.0320      0.0000
  -2  -5   6     23.3874      0.6480     24.1091      0.0000
  -1  -5   6     11.8109      0.3511    -11.0463      0.0000
   0  -5   6     11.6044      0.7191    -11.5446      0.0000
   1  -5   6     35.8747      0.7726     34.5219      0.0000
   2  -5   6     15.7203      0.7979     15.6099      0.0000
   3  -5   6     24.4850      0.6417     24.1776      0.0000
   4  -5   6      8.1776      0.6219      8.1699      0.0000
   5  -5   6     16.4543      0.6073    -17.3814      0.0000
   6  -5   6     18.6972      0.6954     19.3738      0.0000
  -7  -4   6      3.4750      1.0723      4.1095      0.0000
  -6  -4   6     10.7113      0.4126    -12.9877      0.0000
  -5  -4   6     15.7128      0.5005    -14.7033      0.0000
  -4  -4   6      0.4444      1.0380      0.0276      0.0000
  -3  -4   6      3.5167      0.3719     -0.6432      0.0000
  -2  -4   6     26.5030      0.4663    -29.1505      0.0000
  -1  -4   6     16.0841      0.9851     15.1221      0.0000
   0  -4   6     16.6269      0.7362    -17.3871      0.0000
   1  -4   6      2.5822      1.3529     -0.3224      0.0000
   2  -4   6     19.6951      1.9561     17.1488      0.0000
   3  -4   6     52.3682      1.0642    -51.4251      0.0000
   4  -4   6     54.1046      1.6400     54.0271      0.0000
   5  -4   6     16.6032      0.5641    -17.2101      0.0000
   6  -4   6      4.4652      1.0606     -4.4562      0.0000
  -7  -3   6      4.3550      1.0517      3.3907      0.0000
  -6  -3   6      9.5641      0.3245     10.7766      0.0000
  -5  -3   6     19.5166      0.5592     19.8632      0.0000
  -4  -3   6     15.4457      0.4010    -16.5821      0.0000
  -3  -3   6     23.0216      0.3652     24.4779      0.0000
  -2  -3   6     40.3404      0.8165    -41.7835      0.0000
  -1  -3   6     29.8094      1.3773     29.0490      0.0000
   0  -3   6      6.4513      0.6499      6.2793      0.0000
   1  -3   6     64.1231      1.4136    -63.9553      0.0000
   2  -3   6     34.8515      0.9155     34.8896      0.0000
   3  -3   6      5.9934      0.5829     -5.9337      0.0000
   4  -3   6     37.2203      2.1990    -36.8336      0.0000
   5  -3   6      7.3415      0.8566      6.4352      0.0000
   6  -3   6     27.6751      0.7303    -27.9287      0.0000
   7  -3   6     16.8465      0.6335     17.1512      0.0000
  -7  -2   6      4.8096      0.9846     -3.2552      0.0000
  -6  -2   6     10.2919      0.7507     11.2695      0.0000
  -5  -2   6     10.6587      0.3758      8.6381      0.0000
  -4  -2   6      2.9820      0.6535      1.9511      0.0000
  -3  -2   6      6.3744      0.4811      5.5347      0.0000
  -2  -2   6     34.0732      1.0577     34.7714      0.0000
  -1  -2   6     38.0702      0.6431    -39.1140      0.0000
   0  -2   6     31.6768      0.3340     32.5251      0.0000
   1  -2   6      4.9751      0.4299      4.7479      0.0000
   2  -2   6     13.0599      0.5114    -12.7005      0.0000
   3  -2   6     42.1881      0.7391     42.3158      0.0000
   4  -2   6     51.4487      2.6600    -51.1938      0.0000
   5  -2   6     47.4795      0.9451     47.7770      0.0000
   6  -2   6     20.0518      0.5893    -19.8668      0.0000
   7  -2   6      8.0622      0.5781     -8.7865      0.0000
  -7  -1   6      6.0455      0.7191      4.9786      0.0000
  -6  -1   6      1.5727      1.0042     -0.4173      0.0000
  -5  -1   6      5.1379      0.5029     -3.9208      0.0000
  -4  -1   6     13.7673      0.4100     15.8711      0.0000
  -3  -1   6     27.1969      0.7752    -29.0599      0.0000
  -2  -1   6      3.2067      0.4108     -1.5019      0.0000
  -1  -1   6      6.2311      0.2947     -6.6964      0.0000
   0  -1   6      8.1186      0.8703     -8.2159      0.0000
   1  -1   6     66.0910      1.2129     65.2824      0.0000
   2  -1   6     56.9594      0.8263    -57.0027      0.0000
   3  -1   6      8.4570      0.5371      8.1044      0.0000
   4  -1   6     31.0456      0.7265     31.7133      0.0000
   5  -1   6     26.1622      0.8659    -25.3233      0.0000
   6  -1   6     20.0203      0.5518     18.9873      0.0000
   7  -1   6      1.1974      1.5717      0.2497      0.0000
   8  -1   6      3.7940      0.8358      2.4536      0.0000
  -7   0   6      7.7675      0.5431     -8.1224      0.0000
  -6   0   6     18.5274      0.5282     19.2547      0.0000
  -5   0   6     10.4143      0.7306    -10.0727      0.0000
  -4   0   6      8.7045      1.0034      7.5580      0.0000
  -3   0   6      3.1669      0.7844      0.9038      0.0000
  -2   0   6     51.6643      0.5191    -52.0962      0.0000
  -1   0   6     78.5023      1.0146     79.1641      0.0000
   0   0   6     54.0589      0.8636    -54.3808      0.0000
   1   0   6      5.5004      0.1969     -4.5020      0.0000
   2   0   6     57.6241      1.1018     57.3236      0.0000
   3   0   6     33.9179      0.5222    -35.5146      0.0000
   4   0   6     28.6470      0.3275     29.2397      0.0000
   5   0   6     25.9953      0.3559    -26.1607      0.0000
   6   0   6      7.9423      1.2561      7.0891      0.0000
   7   0   6      6.6795      0.5863      6.3579      0.0000
   8   0   6      5.1658      0.6975     -3.7080      0.0000
  -7   1   6      8.1046      0.5788     -6.8105      0.0000
  -6   1   6      8.4182      0.5254      7.3849      0.0000
  -5   1   6      3.6786      0.6866     -1.0874      0.0000
  -4   1   6     21.4482      0.6393    -21.2321      0.0000
  -3   1   6     21.5549      0.4171     22.2071      0.0000
  -2   1   6     23.0641      0.3523    -23.2307      0.0000
  -1   1   6     34.7664      0.4560    -33.6499      0.0000
   0   1   6     61.8879      0.5584     61.4673      0.0000
   1   1   6     81.2124      0.7460    -81.3892      0.0000
   2   1   6     67.9925      0.6660     71.2519      0.0000
   3   1   6     55.9631      0.5609    -56.2418      0.0000
   4   1   6     12.0110      0.2353     10.7268      0.0000
   5   1   6     32.6298      0.4366     33.6429      0.0000
   6   1   6     14.0633      0.3342    -14.3402      0.0000
   7   1   6      4.5839      0.4483      3.1665      0.0000
   8   1   6      1.3089      1.2872      1.4361      0.0000
  -7   2   6     10.6909      0.7989     11.1457      0.0000
  -6   2   6     11.3358      0.5299    -11.5602      0.0000
  -5   2   6     22.3976      0.5483     23.6335      0.0000
  -4   2   6     22.7090      0.8775    -21.7937      0.0000
  -3   2   6      6.2537      0.4768     -4.9082      0.0000
  -2   2   6     11.9381      0.3298     11.6471      0.0000
  -1   2   6     43.4204      0.9798    -45.3602      0.0000
   0   2   6     27.2285      0.3855     29.2821      0.0000
   1   2   6     40.7794      0.5805    -40.6724      0.0000
   2   2   6     50.4579      0.5396    -49.3602      0.0000
   3   2   6     19.0321      0.3243     18.2427      0.0000
   4   2   6     18.1948      0.2818    -17.2350      0.0000
   5   2   6      4.6181      0.3533      3.2046      0.0000
   6   2   6      4.2566      0.4392     -2.7009      0.0000
   7   2   6      3.7765      0.8531      1.7873      0.0000
   8   2   6      5.8090      0.8419      3.7237      0.0000
  -6   3   6      5.7344      0.6371      6.8118      0.0000
  -5   3   6      6.7646      0.5400     -5.8697      0.0000
  -4   3   6     23.6909      0.5366     22.1210      0.0000
  -3   3   6     37.9730      0.7797    -37.2501      0.0000
  -2   3   6      4.6421      0.4850      3.9675      0.0000
  -1   3   6     34.2081      0.5076     34.1309      0.0000
   0   3   6     41.5787      1.0791    -44.1997      0.0000
   1   3   6     59.3856      0.7544     59.0379      0.0000
   2   3   6     68.1689      0.8841    -67.8857      0.0000
   3   3   6     29.4209      0.4745     29.8818      0.0000
   4   3   6      9.9103      0.2983     -9.8731      0.0000
   5   3   6     10.1432      0.3903     10.3894      0.0000
   6   3   6      6.8892      0.3619     -5.3336      0.0000
   7   3   6      7.6737      0.3942      7.4720      0.0000
   8   3   6     10.8422      0.6373     -9.5682      0.0000
  -6   4   6     15.5496      0.5794     15.4231      0.0000
  -5   4   6     17.4968      0.5560    -17.4598      0.0000
  -4   4   6      9.5638      0.6819      9.8310      0.0000
  -3   4   6      4.2818      0.5525      3.8336      0.0000
  -2   4   6     44.4399      0.8002    -44.0721      0.0000
  -1   4   6     29.2844      0.7236     29.7604      0.0000
   0   4   6     21.2300      0.5254    -22.1200      0.0000
   1   4   6      6.6066      0.6064      4.9911      0.0000
   2   4   6     48.5794      0.6588     47.1849      0.0000
   3   4   6     33.9380      0.3972    -33.4347      0.0000
   4   4   6     19.9492      0.3047     19.3796      0.0000
   5   4   6     24.5743      0.6483     25.4081      0.0000
   6   4   6      2.5807      0.5396     -1.3951      0.0000
   7   4   6      3.6441      0.7428      4.0741      0.0000
   8   4   6      5.4712      1.1210     -3.9247      0.0000
  -5   5   6      9.5013      0.5757     10.2464      0.0000
  -4   5   6     25.9610      0.6358    -24.8176      0.0000
  -3   5   6     34.8594      0.6821     33.6282      0.0000
  -2   5   6     26.7080      0.7668    -26.1185      0.0000
  -1   5   6      9.2245      3.2907      4.1086      0.0000
   0   5   6     23.1050      0.4479     22.2787      0.0000
   1   5   6     26.2018      0.5567    -26.7110      0.0000
   2   5   6     10.7505      0.2870     10.1829      0.0000
   3   5   6     12.6570      0.4123    -11.4759      0.0000
   4   5   6     23.1841      0.3850     22.8211      0.0000
   5   5   6      3.8698      0.5953      3.7521      0.0000
   6   5   6      2.7069      0.7805      0.8908      0.0000
   7   5   6      3.0595      2.3429     -0.4855      0.0000
   8   5   6      2.5956      1.0641      0.5927      0.0000
  -5   6   6      0.5149      1.8744     -0.3269      0.0000
  -4   6   6      3.6255      1.0921      3.4893      0.0000
  -3   6   6     12.1848      0.4935    -12.1290      0.0000
  -2   6   6     25.7980      0.5627     25.3950      0.0000
  -1   6   6     25.7634      0.7526    -26.2189      0.0000
   0   6   6     34.3322      0.6153     34.7019      0.0000
   1   6   6      8.2176      0.5582     -8.3642      0.0000
   2   6   6      7.8350      0.2887      7.0512      0.0000
   3   6   6      9.5809      0.3652      9.6060      0.0000
   4   6   6      6.6871      0.7372     -5.7146      0.0000
   5   6   6      3.7423      0.6663     -2.8789      0.0000
   6   6   6      7.3040      0.5485      7.4480      0.0000
   7   6   6      5.7941      0.6234      6.8954      0.0000
   8   6   6      8.0536      0.6369     -7.9750      0.0000
  -4   7   6     14.6073      0.7309     14.9087      0.0000
  -3   7   6     12.5728      0.5346    -11.8584      0.0000
  -2   7   6     15.1977      0.5129     15.2706      0.0000
  -1   7   6      5.5083      0.5652     -5.7568      0.0000
   0   7   6     24.2181      0.9016    -24.0018      0.0000
   1   7   6      5.2606      1.0773     -4.4262      0.0000
   2   7   6     25.2243      0.6642     25.5728      0.0000
   3   7   6     27.9505      0.7694    -27.9278      0.0000
   4   7   6     18.4194      0.5596     18.8833      0.0000
   5   7   6      4.2858      0.9600      3.8939      0.0000
   6   7   6      6.3465      0.5555     -7.0391      0.0000
   7   7   6      1.2375      1.2657      0.4195      0.0000
   8   7   6      0.0000      1.6232     -1.3845      0.0000
  -3   8   6     18.4628      0.6119     18.7901      0.0000
  -2   8   6     21.7571      0.6138    -21.6366      0.0000
  -1   8   6     24.8136      0.6033     24.5697      0.0000
   0   8   6     13.5571      0.5035    -13.6199      0.0000
   1   8   6      2.8274      0.5064     -1.0755      0.0000
   2   8   6     25.8186      2.0421    -25.3525      0.0000
   3   8   6      7.7245      1.0453      6.8418      0.0000
   4   8   6      5.8319      0.7455     -4.9304      0.0000
   5   8   6      9.3348      0.5389      8.1037      0.0000
   6   8   6     11.0584      0.5785     -9.3530      0.0000
   7   8   6      2.5468      2.0425     -0.7480      0.0000
   8   8   6      4.1892      1.0067      5.3110      0.0000
  -2   9   6      3.6035      0.8525     -1.9044      0.0000
  -1   9   6      1.5865      1.3861      0.6528      0.0000
   0   9   6      1.5350      1.7996     -0.2668      0.0000
   1   9   6      0.6924      1.1725     -0.0352      0.0000
   2   9   6      5.8495      0.3289      6.0761      0.0000
   3   9   6     12.8449      0.7791     13.2675      0.0000
   4   9   6     19.0537      1.7772    -18.2538      0.0000
   5   9   6      4.9182      0.9787      4.0023      0.0000
   6   9   6      0.9897      1.4725      0.2695      0.0000
   7   9   6      2.9660      1.1381      2.5776      0.0000
  -1  10   6      3.8272      1.6329     -1.4632      0.0000
   0  10   6      6.7883      1.1094     -6.7924      0.0000
   1  10   6      3.0754      1.4263      2.9783      0.0000
   2  10   6      3.9542      0.6548      3.2320      0.0000
   3  10   6      9.6576      0.7718    -10.0587      0.0000
   4  10   6     22.6553      1.1298     22.0877      0.0000
   5  10   6      5.7505      0.8775     -5.7405      0.0000
   6  10   6      1.5705      1.4632     -2.8176      0.0000
   1  11   6      6.1655      1.3851     -6.1834      0.0000
   2  11   6      7.5225      1.2488      6.3161      0.0000
   3  11   6      7.0920      1.2261     -7.2339      0.0000
   4  11   6      0.0000      1.3045     -0.4713      0.0000
   5  11   6      4.7557      0.7917      4.6123      0.0000
  -4 -10   7      1.2392      1.7376      3.0209      0.0000
  -3 -10   7     11.9827      1.0627    -12.3675      0.0000
  -2 -10   7      4.9603      1.3460      4.9544      0.0000
  -1 -10   7      1.6174      1.6976     -1.7988      0.0000
   0 -10   7      3.9244      2.6805      3.5162      0.0000
  -5  -9   7      6.9375      0.6511     -6.2587      0.0000
  -4  -9   7      8.7868      0.5828      7.9427      0.0000
  -3  -9   7     11.7518      0.5211    -11.2620      0.0000
  -2  -9   7     14.1639      0.8717     13.9920      0.0000
  -1  -9   7      7.0056      0.6867      7.4953      0.0000
   0  -9   7     13.8042      0.9422    -14.8730      0.0000
   1  -9   7      8.4616      1.0460      7.2628      0.0000
   2  -9   7      6.8431      0.8671      6.4415      0.0000
  -6  -8   7      4.2339      1.0176      4.9247      0.0000
  -5  -8   7     11.7794      0.6921    -11.7033      0.0000
  -4  -8   7      0.5728      1.1871     -0.8588      0.0000
  -3  -8   7      6.6469      0.4173      6.8472      0.0000
  -2  -8   7     13.1347      0.4133    -13.7852      0.0000
  -1  -8   7      1.7029      1.3466      1.9197      0.0000
   0  -8   7      4.4473      1.8067     -3.7172      0.0000
   1  -8   7      2.3627      1.8449      3.7810      0.0000
   2  -8   7      8.4566      0.7286     -8.1683      0.0000
   3  -8   7      7.1428      0.8378      6.3421      0.0000
  -6  -7   7      0.0000      1.2502      1.0545      0.0000
  -5  -7   7      3.5623      0.8059      3.5449      0.0000
  -4  -7   7      5.2353      0.5636      5.9738      0.0000
  -3  -7   7      7.1179      0.5906      5.4019      0.0000
  -2  -7   7      3.0014      0.5931      2.9158      0.0000
  -1  -7   7      8.6795      0.5524      7.9873      0.0000
   0  -7   7      2.3834      1.2781      1.0245      0.0000
   1  -7   7      3.8418      2.7172     -0.9999      0.0000
   2  -7   7     29.0781      1.4832    -27.5474      0.0000
   3  -7   7     21.3285      0.7928     20.7828      0.0000
   4  -7   7      5.8532      0.9792     -5.8213      0.0000
  -7  -6   7      5.5595      0.6308      7.4808      0.0000
  -6  -6   7      8.2803      0.5352     -8.8104      0.0000
  -5  -6   7      4.8845      0.9536      4.6018      0.0000
  -4  -6   7      0.0000      0.9694     -0.9189      0.0000
  -3  -6   7     13.5545      0.3684    -13.8498      0.0000
  -2  -6   7     23.2330      0.4932     22.8832      0.0000
  -1  -6   7      9.0846      0.3042      9.9500      0.0000
   0  -6   7     16.6853      0.5607    -16.1299      0.0000
   1  -6   7     21.9439      0.6600     21.2387      0.0000
   2  -6   7      8.4750      0.6858      8.2622      0.0000
   3  -6   7     21.9849      0.7279    -20.8063      0.0000
   4  -6   7     25.2636      0.8026     24.2078      0.0000
   5  -6   7     17.9650      0.7367    -18.0309      0.0000
  -7  -5   7      1.7337      1.3762      0.7417      0.0000
  -6  -5   7      2.2810      0.9306     -1.9500      0.0000
  -5  -5   7      7.0053      0.3841     -7.5698      0.0000
  -4  -5   7      4.0521      0.4348      4.0018      0.0000
  -3  -5   7      1.3874      1.0244      0.0676      0.0000
  -2  -5   7     20.4294      0.5852    -21.1045      0.0000
  -1  -5   7      9.9043      0.7032     -9.2730      0.0000
   0  -5   7      5.6955      2.0923     -2.1434      0.0000
   1  -5   7     14.1028      0.7351    -13.5531      0.0000
   2  -5   7     26.6432      0.9596     25.3828      0.0000
   3  -5   7     28.0608      0.7669    -27.2511      0.0000
   4  -5   7     19.0922      0.6880     18.7139      0.0000
   5  -5   7      6.6020      1.3406      6.2721      0.0000
   6  -5   7     10.4028      1.1158    -10.4705      0.0000
  -7  -4   7      0.0000      1.6232     -1.1808      0.0000
  -6  -4   7      4.4948      0.5959     -6.0814      0.0000
  -5  -4   7     14.2461      0.4076    -12.6966      0.0000
  -4  -4   7     15.1708      0.3162     13.6408      0.0000
  -3  -4   7      6.1790      0.3637     -4.8826      0.0000
  -2  -4   7      7.3899      0.3109      7.3548      0.0000
  -1  -4   7     16.2017      0.2974    -16.7038      0.0000
   0  -4   7     38.7796      0.7468     37.9436      0.0000
   1  -4   7     22.3159      0.5448    -22.4937      0.0000
   2  -4   7      4.9357      0.6360     -3.0949      0.0000
   3  -4   7     21.9896      1.0704     20.7603      0.0000
   4  -4   7     23.9837      1.3152    -23.1293      0.0000
   5  -4   7     15.9479      0.5917     16.1864      0.0000
   6  -4   7      4.8714      0.8268     -4.5853      0.0000
  -7  -3   7      2.6483      1.5829     -2.5610      0.0000
  -6  -3   7      6.2009      0.5008     -6.8731      0.0000
  -5  -3   7      4.9567      0.4101      3.7229      0.0000
  -4  -3   7     11.8269      0.3141    -11.9292      0.0000
  -3  -3   7     23.1898      0.3549    -22.1576      0.0000
  -2  -3   7     27.9707      0.5215     27.5655      0.0000
  -1  -3   7     15.3259      0.8856    -13.4298      0.0000
   0  -3   7     25.2102      0.3165    -25.5353      0.0000
   1  -3   7     65.2517      1.3682     63.8088      0.0000
   2  -3   7     21.1446      0.5068    -20.8169      0.0000
   3  -3   7     40.0792      0.8068     39.7448      0.0000
   4  -3   7     20.4017      0.8681    -19.3187      0.0000
   5  -3   7     24.9193      1.9769    -25.2394      0.0000
   6  -3   7     27.6032      0.7636     27.9131      0.0000
   7  -3   7     13.1668      1.1499    -12.3494      0.0000
  -7  -2   7      0.0000      1.5891      0.6584      0.0000
  -6  -2   7      2.5630      0.7611     -1.9274      0.0000
  -5  -2   7     10.7496      0.4071    -12.0724      0.0000
  -4  -2   7     18.9041      0.4091     20.3965      0.0000
  -3  -2   7     14.7333      0.6487     13.5486      0.0000
  -2  -2   7     25.7925      0.4352    -26.1859      0.0000
  -1  -2   7     34.0018      0.9058     32.5482      0.0000
   0  -2   7     72.7496      1.7662    -71.9247      0.0000
   1  -2   7     59.6113      0.9692     59.4683      0.0000
   2  -2   7     19.0656      0.4639    -19.9644      0.0000
   3  -2   7     27.4226      0.8504    -26.9654      0.0000
   4  -2   7     33.8854      0.9605     32.6359      0.0000
   5  -2   7     17.0756      0.5478    -17.7880      0.0000
   6  -2   7     10.4754      0.5800    -10.2726      0.0000
   7  -2   7      2.9353      1.1334     -0.8010      0.0000
  -7  -1   7      4.6694      1.9535      2.5122      0.0000
  -6  -1   7      3.3665      0.7019      3.5359      0.0000
  -5  -1   7      4.7835      1.0306      1.6202      0.0000
  -4  -1   7      6.4637      0.2854      6.2598      0.0000
  -3  -1   7     21.6061      0.5764     20.3647      0.0000
  -2  -1   7      1.7440      0.6348     -1.2725      0.0000
  -1  -1   7     35.8072      0.7771     35.2132      0.0000
   0  -1   7     35.2353      1.0125     36.5475      0.0000
   1  -1   7     42.3112      2.5586    -45.8352      0.0000
   2  -1   7     55.8057      0.8805     54.9210      0.0000
   3  -1   7     25.0608      0.5319    -24.5891      0.0000
   4  -1   7      5.8307      0.5053      5.3836      0.0000
   5  -1   7      6.4906      0.5330     -5.9431      0.0000
   6  -1   7     16.5094      0.6022    -17.7188      0.0000
   7  -1   7     25.5151      0.7192     25.4502      0.0000
  -7   0   7      2.2908      1.4572      2.4564      0.0000
  -6   0   7      8.4784      0.5265     -7.0318      0.0000
  -5   0   7     18.2847      0.5168     17.4478      0.0000
  -4   0   7     21.9299      0.4671    -21.6344      0.0000
  -3   0   7      3.7109      0.5224     -1.6051      0.0000
  -2   0   7     24.6692      0.3212     25.0060      0.0000
  -1   0   7     46.8405      0.4941    -48.0558      0.0000
   0   0   7     51.2273      0.6609     52.5414      0.0000
   1   0   7     11.2683      0.9372    -11.5020      0.0000
   2   0   7     32.1650      0.3363     32.8141      0.0000
   3   0   7     32.1315      0.5373     32.6179      0.0000
   4   0   7     33.9801      0.6041    -34.3339      0.0000
   5   0   7     15.6886      0.4594     15.0191      0.0000
   6   0   7     10.5504      0.5061     10.4696      0.0000
   7   0   7     13.8007      0.5608    -13.3851      0.0000
   8   0   7      9.2213      0.6197      8.9993      0.0000
  -7   1   7      0.7821      1.6567      2.2730      0.0000
  -6   1   7      4.2542      0.6817     -3.9367      0.0000
  -5   1   7     13.4207      0.4824    -12.8933      0.0000
  -4   1   7     25.0172      0.6756     25.4494      0.0000
  -3   1   7     46.9681      0.7716    -45.7654      0.0000
  -2   1   7     30.0546      0.5035     29.0443      0.0000
  -1   1   7     37.5496      0.3684    -38.0088      0.0000
   0   1   7     19.3728      0.3565    -20.1659      0.0000
   1   1   7     74.0658      0.7515     73.5580      0.0000
   2   1   7     66.5072      0.8902    -69.0662      0.0000
   3   1   7     18.4569      0.3688     18.2617      0.0000
   4   1   7      9.6259      0.3212      8.3400      0.0000
   5   1   7     14.8152      0.2991    -15.8072      0.0000
   6   1   7     10.4917      0.8474     10.1855      0.0000
   7   1   7     13.3986      0.5595    -13.2272      0.0000
   8   1   7      7.6920      0.6127      8.0205      0.0000
  -6   2   7      9.1885      0.9844      8.8519      0.0000
  -5   2   7     17.2363      1.0340    -15.4093      0.0000
  -4   2   7     20.0993      0.5101     17.8861      0.0000
  -3   2   7     18.0461      0.4535    -18.1119      0.0000
  -2   2   7     17.0934      0.3964    -16.5744      0.0000
  -1   2   7     42.7926      1.1718     44.4338      0.0000
   0   2   7     41.6849      0.4013    -41.7791      0.0000
   1   2   7     17.6846      0.2910     17.8190      0.0000
   2   2   7     17.7966      0.2512     16.9941      0.0000
   3   2   7     25.7917      0.3797    -26.0505      0.0000
   4   2   7     21.5206      0.3198     22.6889      0.0000
   5   2   7     47.6978      0.7085    -48.0117      0.0000
   6   2   7     15.4263      0.3456     15.2473      0.0000
   7   2   7      3.8994      0.5774      3.5217      0.0000
   8   2   7      4.4451      0.9606     -4.5310      0.0000
  -6   3   7      1.2453      1.4443      1.9078      0.0000
  -5   3   7     11.3568      0.5230     11.6558      0.0000
  -4   3   7     25.4953      0.6008    -25.5104      0.0000
  -3   3   7     38.7771      0.7158     40.4283      0.0000
  -2   3   7     42.6698      0.6922    -42.6127      0.0000
  -1   3   7     28.2288      0.6500     28.2573      0.0000
   0   3   7     10.9776      0.3343    -10.9782      0.0000
   1   3   7     11.4831      0.2405    -11.4361      0.0000
   2   3   7     20.5258      0.2813     21.4437      0.0000
   3   3   7     22.3792      0.3156    -22.3806      0.0000
   4   3   7     14.5378      0.3127    -14.5315      0.0000
   5   3   7      8.2060      0.3107      6.8322      0.0000
   6   3   7      8.2035      0.3433     -7.0776      0.0000
   7   3   7      3.6340      0.7904     -3.8512      0.0000
   8   3   7      2.4301      1.3737     -1.9873      0.0000
  -5   4   7     13.6229      0.5450     12.7183      0.0000
  -4   4   7      8.7604      0.8331     -7.0843      0.0000
  -3   4   7      5.3052      2.5462     -3.5831      0.0000
  -2   4   7     30.7801      0.5657     30.3581      0.0000
  -1   4   7     34.6566      0.5936    -34.3883      0.0000
   0   4   7     34.3188      0.7822     34.1696      0.0000
   1   4   7      5.2039      0.7793     -2.5492      0.0000
   2   4   7     23.0605      0.4002    -24.4067      0.0000
   3   4   7     29.4018      0.4007     29.5477      0.0000
   4   4   7     25.3279      0.3714    -26.0395      0.0000
   5   4   7     10.6337      0.5684     10.1241      0.0000
   6   4   7     14.0738      0.5164    -14.7159      0.0000
   7   4   7      9.1757      0.4819      9.4618      0.0000
   8   4   7      9.4950      0.5088    -10.3899      0.0000
  -5   5   7      2.9485      1.1190     -0.8548      0.0000
  -4   5   7     11.3860      0.5446     10.8811      0.0000
  -3   5   7     40.7250      0.8192    -41.1370      0.0000
  -2   5   7     27.8859      0.5860     28.4303      0.0000
  -1   5   7      5.5241      1.0751     -4.6411      0.0000
   0   5   7      4.1558      2.0455      0.7627      0.0000
   1   5   7     15.8056      0.4036     15.7764      0.0000
   2   5   7     15.9065      0.2835    -15.6977      0.0000
   3   5   7     12.8110      0.2876     12.4083      0.0000
   4   5   7     30.2175      0.6188     29.3693      0.0000
   5   5   7     11.8747      0.2928    -11.2484      0.0000
   6   5   7      9.9975      0.7145      9.4641      0.0000
   7   5   7      4.4385      0.6275      6.0079      0.0000
   8   5   7      4.0967      1.1939     -2.8991      0.0000
  -4   6   7      2.7325      1.0192     -2.2244      0.0000
  -3   6   7     14.9588      0.8124    -14.7557      0.0000
  -2   6   7     27.8775      0.6235    -28.1943      0.0000
  -1   6   7     21.7253      0.5275     21.5594      0.0000
   0   6   7     23.9731      0.5023    -23.6958      0.0000
   1   6   7     16.2900      0.6696     16.1917      0.0000
   2   6   7      5.1655      2.6526     -1.6748      0.0000
   3   6   7      8.9205      0.3045     -8.8874      0.0000
   4   6   7      2.1190      0.5195      2.0329      0.0000
   5   6   7      0.0000      1.1527      2.3096      0.0000
   6   6   7     18.2317      0.5578     18.7540      0.0000
   7   6   7      9.7160      0.5718    -10.1379      0.0000
   8   6   7      7.9466      0.7010      8.9378      0.0000
  -4   7   7      2.4939      1.1479     -2.5256      0.0000
  -3   7   7      4.2053      0.8015     -2.1544      0.0000
  -2   7   7      9.3861      0.9595     -8.7065      0.0000
  -1   7   7     10.1075      0.5002     -9.6634      0.0000
   0   7   7     13.1245      0.4999     12.9127      0.0000
   1   7   7     13.0228      0.5573    -14.4425      0.0000
   2   7   7      8.5784      0.3909      8.3118      0.0000
   3   7   7      8.1087      0.3046     -7.7302      0.0000
   4   7   7      8.8295      0.6595      8.9973      0.0000
   5   7   7      4.7384      0.6031     -5.4539      0.0000
   6   7   7      0.5275      1.2525      0.2427      0.0000
   7   7   7     14.8518      0.7581    -14.5628      0.0000
   8   7   7      7.3369      1.0476      6.9296      0.0000
  -3   8   7      3.6080      1.5922      3.3227      0.0000
  -2   8   7      6.3707      0.7019      6.8171      0.0000
  -1   8   7      4.0912      0.7227     -3.7166      0.0000
   0   8   7     11.7954      0.4858     11.9170      0.0000
   1   8   7      5.2398      0.7630      4.9855      0.0000
   2   8   7     16.1115      1.0846    -16.3303      0.0000
   3   8   7      4.9960      0.4020      3.7840      0.0000
   4   8   7     16.7271      0.5304     16.1132      0.0000
   5   8   7     17.7051      0.5812    -17.6859      0.0000
   6   8   7     15.6143      0.5868     15.2232      0.0000
   7   8   7      1.8087      1.7376     -0.9522      0.0000
  -2   9   7      1.5252      1.3733      0.3309      0.0000
  -1   9   7     11.7614      0.5789     11.4872      0.0000
   0   9   7     15.0371      0.5465    -15.4155      0.0000
   1   9   7     20.7337      0.7661     21.1022      0.0000
   2   9   7      2.7397      0.5527     -1.6985      0.0000
   3   9   7      6.6692      0.4737      6.8312      0.0000
   4   9   7     15.4136      0.7230    -16.1507      0.0000
   5   9   7     13.8649      0.6609     13.8429      0.0000
   6   9   7      8.8266      0.8092     -9.3191      0.0000
   7   9   7      9.4807      0.8271      8.1288      0.0000
  -1  10   7      2.2846      1.1932     -1.9470      0.0000
   0  10   7      4.7795      0.8771      4.7208      0.0000
   1  10   7      4.2013      0.7867     -2.8343      0.0000
   2  10   7      2.4282      2.6969     -0.2228      0.0000
   3  10   7      5.1921      1.5775      6.2205      0.0000
   4  10   7      8.5668      1.0966      8.3729      0.0000
   5  10   7     10.3246      0.5853     10.6026      0.0000
   6  10   7     13.8978      0.6672    -12.5398      0.0000
   1  11   7      1.0703      1.9178      0.3340      0.0000
   2  11   7      4.6586      1.4665     -5.2376      0.0000
   3  11   7      5.9213      1.5078      7.4247      0.0000
   4  11   7      1.9319      1.2055     -1.3388      0.0000
   5  11   7      7.9700      1.1592     -7.1700      0.0000
  -4  -9   8     12.9686      0.9939    -14.3301      0.0000
  -3  -9   8     12.0222      0.9494     12.5731      0.0000
  -2  -9   8      6.2709      1.0276     -5.7793      0.0000
  -1  -9   8     15.4057      0.8468    -15.1836      0.0000
   0  -9   8      0.0000      1.4808     -0.0421      0.0000
   1  -9   8      0.0000      1.6814     -1.2272      0.0000
  -5  -8   8     16.9088      0.5996     18.0747      0.0000
  -4  -8   8      1.9543      1.2839     -2.7880      0.0000
  -3  -8   8      4.0311      0.5180      3.8277      0.0000
  -2  -8   8      3.9419      1.3195      2.5822      0.0000
  -1  -8   8      2.4529      1.1710     -2.2021      0.0000
   0  -8   8      8.6895      0.6691      7.5582      0.0000
   1  -8   8      4.8186      0.8942     -1.8627      0.0000
   2  -8   8     21.0450      0.8139    -21.0917      0.0000
   3  -8   8      5.9037      0.9415      5.4597      0.0000
  -6  -7   8      9.3853      0.8520     -6.4131      0.0000
  -5  -7   8      5.3132      0.8182      2.9871      0.0000
  -4  -7   8      2.0521      1.0812      2.4347      0.0000
  -3  -7   8      0.9123      1.5002     -2.3199      0.0000
  -2  -7   8      7.9471      0.3571      9.0737      0.0000
  -1  -7   8     15.7332      1.0636     14.6222      0.0000
   0  -7   8      9.7484      0.6481     -8.7663      0.0000
   1  -7   8      0.0000      1.6401     -1.5660      0.0000
   2  -7   8     14.4065      0.6879     13.9064      0.0000
   3  -7   8      7.7352      0.7556     -6.5799      0.0000
   4  -7   8      1.4342      1.5536     -1.1267      0.0000
  -6  -6   8      7.4874      0.5973      7.3766      0.0000
  -5  -6   8      9.2810      0.5216     -9.4913      0.0000
  -4  -6   8      1.3953      1.0825     -1.0636      0.0000
  -3  -6   8      5.5357      0.4197      4.5518      0.0000
  -2  -6   8      8.3860      0.3857      9.2663      0.0000
  -1  -6   8     11.9157      0.5575    -12.2586      0.0000
   0  -6   8     15.3610      0.5908     15.3344      0.0000
   1  -6   8     17.1526      0.7040    -15.7193      0.0000
   2  -6   8     10.8556      0.9155      9.6944      0.0000
   3  -6   8      2.6797      2.3016     -2.2998      0.0000
   4  -6   8     16.5538      1.2666    -16.0290      0.0000
   5  -6   8     18.7747      1.0859     18.7687      0.0000
  -6  -5   8      2.3623      1.2159      1.9596      0.0000
  -5  -5   8      7.6747      0.7099      9.0572      0.0000
  -4  -5   8      3.5439      1.2267     -1.6136      0.0000
  -3  -5   8      6.4611      0.3975      7.8523      0.0000
  -2  -5   8     10.6194      0.6338      9.5749      0.0000
  -1  -5   8     16.7916      1.3251    -16.2903      0.0000
   0  -5   8     26.2756      0.6643     24.3256      0.0000
   1  -5   8     11.4754      0.5669     -9.9617      0.0000
   2  -5   8     27.9032      0.7548    -27.5874      0.0000
   3  -5   8     32.4195      0.9820     31.8465      0.0000
   4  -5   8      4.9985      0.8545     -3.8382      0.0000
   5  -5   8     10.1015      0.7200     -9.9344      0.0000
  -7  -4   8      2.0929      1.6732     -0.8692      0.0000
  -6  -4   8      7.8376      0.5403     -8.3024      0.0000
  -5  -4   8      2.7464      0.8461     -2.6180      0.0000
  -4  -4   8      4.1692      0.4728     -4.8066      0.0000
  -3  -4   8     11.1717      0.4552    -11.1906      0.0000
  -2  -4   8      4.7062      0.6420      3.2482      0.0000
  -1  -4   8     13.1192      0.3055     13.7033      0.0000
   0  -4   8     45.2719      1.0264    -44.8384      0.0000
   1  -4   8      2.3130      1.2419      1.6045      0.0000
   2  -4   8     20.0260      0.8689    -19.7084      0.0000
   3  -4   8      8.6373      1.0337     -7.8666      0.0000
   4  -4   8     19.9431      1.4547     19.5766      0.0000
   5  -4   8     17.4137      1.0815    -17.2106      0.0000
   6  -4   8     17.9430      0.7186     18.6422      0.0000
  -6  -3   8      6.1051      1.1190      5.3464      0.0000
  -5  -3   8      7.4206      0.3430      7.1916      0.0000
  -4  -3   8      8.9004      0.4036     -8.9629      0.0000
  -3  -3   8      4.7508      0.3795      6.1295      0.0000
  -2  -3   8     14.6082      0.2989    -15.5832      0.0000
  -1  -3   8      3.9599      0.9214      2.6731      0.0000
   0  -3   8      7.0938      0.8756     -7.3346      0.0000
   1  -3   8     26.1466      0.5713    -25.6801      0.0000
   2  -3   8     21.0281      0.7242     21.1962      0.0000
   3  -3   8     48.2191      1.6828    -47.6172      0.0000
   4  -3   8      7.7003      0.5763      7.4864      0.0000
   5  -3   8      6.2405      0.6901      5.9727      0.0000
   6  -3   8     19.4815      0.9827    -18.6932      0.0000
  -7  -2   8      0.0000      1.7217     -1.8790      0.0000
  -6  -2   8      9.4971      0.5187     -9.3008      0.0000
  -5  -2   8     11.0292      0.4435     11.2234      0.0000
  -4  -2   8      7.5852      0.8546     -5.8745      0.0000
  -3  -2   8     34.5188      0.5875     33.9015      0.0000
  -2  -2   8     15.7628      0.7820    -13.8529      0.0000
  -1  -2   8     16.0203      0.3023    -15.9265      0.0000
   0  -2   8     60.9398      1.5140     62.1704      0.0000
   1  -2   8     33.6310      0.6300    -32.5539      0.0000
   2  -2   8      7.6968      0.5112      7.1159      0.0000
   3  -2   8     35.6617      0.7485     35.3460      0.0000
   4  -2   8     27.1318      1.6126    -26.0537      0.0000
   5  -2   8     37.2450      1.7085     37.9094      0.0000
   6  -2   8     26.4728      0.7525    -26.2323      0.0000
   7  -2   8      0.7952      1.3589     -0.4894      0.0000
  -7  -1   8      5.1758      1.2300     -6.1543      0.0000
  -6  -1   8     10.4818      0.5796     -8.0325      0.0000
  -5  -1   8      2.5043      0.9105     -2.1502      0.0000
  -4  -1   8      2.1810      0.9107     -0.8521      0.0000
  -3  -1   8     27.2721      0.3976    -28.3685      0.0000
  -2  -1   8     42.3531      0.6233     44.2696      0.0000
  -1  -1   8     22.4260      1.2657    -22.8255      0.0000
   0  -1   8      2.8694      0.6789     -0.1649      0.0000
   1  -1   8     30.9089      1.0618     30.4226      0.0000
   2  -1   8     37.3923      0.6503    -37.4949      0.0000
   3  -1   8     57.6426      1.1442     58.6488      0.0000
   4  -1   8     34.7475      0.7105    -35.7401      0.0000
   5  -1   8      8.1853      0.5537      7.9541      0.0000
   6  -1   8     21.1989      0.6450     20.9458      0.0000
   7  -1   8      1.2052      1.3733     -0.8384      0.0000
  -6   0   8      2.9280      1.0181      2.2094      0.0000
  -5   0   8      8.3328      0.5031     -8.8271      0.0000
  -4   0   8     18.8673      0.4874     19.9732      0.0000
  -3   0   8      5.8788      1.2678     -5.3122      0.0000
  -2   0   8      4.4245      0.4234      2.8611      0.0000
  -1   0   8      0.1380      1.0483     -0.0360      0.0000
   0   0   8     28.2433      0.4570    -28.3408      0.0000
   1   0   8     38.1545      0.7165     40.3148      0.0000
   2   0   8      3.0841      0.4656      0.5347      0.0000
   3   0   8     33.4219      0.6007    -34.3788      0.0000
   4   0   8     29.7217      0.5946     29.1348      0.0000
   5   0   8     26.6154      0.6135    -26.6821      0.0000
   6   0   8     13.7531      1.1348     12.4118      0.0000
   7   0   8     15.0709      0.5845    -14.6191      0.0000
  -6   1   8      1.3470      1.7997     -2.2758      0.0000
  -5   1   8      3.0855      0.7919     -1.2228      0.0000
  -4   1   8      6.3858      0.5110     -7.2726      0.0000
  -3   1   8     40.7402      0.7437     40.4777      0.0000
  -2   1   8     42.2025      0.6926    -42.7913      0.0000
  -1   1   8     33.8072      0.5509     35.6308      0.0000
   0   1   8      4.6238      0.7639      0.8903      0.0000
   1   1   8     39.3710      0.9070    -39.6233      0.0000
   2   1   8     43.5312      0.6203     45.3070      0.0000
   3   1   8     29.5182      0.3648    -30.1555      0.0000
   4   1   8     26.3948      0.7568     26.7322      0.0000
   5   1   8      5.9253      0.5322     -4.9190      0.0000
   6   1   8      9.9291      0.5223     -9.4317      0.0000
   7   1   8      6.5429      0.6170      5.7862      0.0000
   8   1   8      3.7029      0.9102      4.5680      0.0000
  -6   2   8      3.8632      0.8255     -1.7903      0.0000
  -5   2   8     12.5412      0.6687     12.9037      0.0000
  -4   2   8     19.3524      0.8349    -20.2619      0.0000
  -3   2   8      4.8360      0.5284      5.4139      0.0000
  -2   2   8     15.0836      0.5509     14.7247      0.0000
  -1   2   8     41.8566      0.6617    -41.7931      0.0000
   0   2   8     50.8041      0.7602     50.3074      0.0000
   1   2   8     45.6912      0.5107    -46.4559      0.0000
   2   2   8     15.3554      0.2794     15.3047      0.0000
   3   2   8     16.5697      0.3597     17.0729      0.0000
   4   2   8     48.9756      0.6079    -50.7037      0.0000
   5   2   8     19.3874      0.4660     19.2366      0.0000
   6   2   8      3.7841      0.4554     -1.9610      0.0000
   7   2   8      4.9099      1.0436      3.5068      0.0000
   8   2   8      2.5007      1.7385     -2.5750      0.0000
  -5   3   8     12.6382      0.5509     11.2360      0.0000
  -4   3   8      7.5687      0.7283      8.4978      0.0000
  -3   3   8     11.5479      1.1867    -10.7633      0.0000
  -2   3   8     31.3478      0.9077     29.5488      0.0000
  -1   3   8     31.5602      0.5500    -32.0197      0.0000
   0   3   8     18.5132      0.2380     18.9876      0.0000
   1   3   8     41.6616      0.4724     41.3101      0.0000
   2   3   8     29.2203      0.3713    -29.9715      0.0000
   3   3   8     13.3540      0.2846     13.3922      0.0000
   4   3   8     19.1094      0.4430    -19.0482      0.0000
   5   3   8      6.0351      0.4240      5.8455      0.0000
   6   3   8      8.4447      0.3540     -8.9129      0.0000
   7   3   8     11.6728      0.8980    -11.1179      0.0000
   8   3   8      4.0169      1.0823      4.1436      0.0000
  -5   4   8      9.3759      0.5789     -8.9275      0.0000
  -4   4   8     15.5112      0.5416     15.1709      0.0000
  -3   4   8      2.9243      0.8496      2.7025      0.0000
  -2   4   8     14.4113      0.4628    -13.1934      0.0000
  -1   4   8     40.3919      0.6900     40.9481      0.0000
   0   4   8     35.2834      0.6064    -35.1558      0.0000
   1   4   8     45.5235      0.7347     46.2918      0.0000
   2   4   8     13.1653      0.2892    -13.0621      0.0000
   3   4   8     14.0439      0.3046     14.1438      0.0000
   4   4   8      7.6904      0.3004     -7.5263      0.0000
   5   4   8      5.0014      0.3695     -4.0778      0.0000
   6   4   8      4.5671      0.4619     -3.9760      0.0000
   7   4   8     11.6001      0.4942     11.1792      0.0000
   8   4   8      1.8973      1.4443     -0.5628      0.0000
  -5   5   8      6.5120      0.7016     -5.5671      0.0000
  -4   5   8      4.6964      0.7687      4.1678      0.0000
  -3   5   8     18.0423      0.5975     17.9379      0.0000
  -2   5   8     12.0234      1.0268    -10.5954      0.0000
  -1   5   8      5.4175      0.5607      4.2119      0.0000
   0   5   8     13.2319      0.4446     12.8678      0.0000
   1   5   8     27.9060      0.4203    -27.5611      0.0000
   2   5   8     30.7353      0.4344     30.5165      0.0000
   3   5   8     21.7827      0.5396    -20.4313      0.0000
   4   5   8     13.4162      0.4189    -13.9548      0.0000
   5   5   8      3.9412      0.8963      3.4809      0.0000
   6   5   8      1.7060      1.6567      0.2001      0.0000
   7   5   8      2.3865      0.9587     -2.0322      0.0000
   8   5   8      5.8719      0.6611      4.8311      0.0000
  -4   6   8     23.9710      0.6948    -22.6769      0.0000
  -3   6   8     15.4158      0.5587     15.4552      0.0000
  -2   6   8      9.4424      0.5452      8.5464      0.0000
  -1   6   8     24.3190      0.5893    -24.2811      0.0000
   0   6   8     28.4003      0.6109     28.3236      0.0000
   1   6   8     18.1886      0.6492    -19.2328      0.0000
   2   6   8     11.5066      0.3406     11.4457      0.0000
   3   6   8     12.1358      0.3528    -11.4350      0.0000
   4   6   8      4.5816      0.4562     -4.3227      0.0000
   5   6   8     10.1337      0.3748    -10.7712      0.0000
   6   6   8     12.9063      0.5318     12.8101      0.0000
   7   6   8     10.5042      0.5499     -8.7806      0.0000
   8   6   8      8.0621      0.8667      6.5086      0.0000
  -3   7   8     17.2649      0.6141    -17.7630      0.0000
  -2   7   8      7.8770      0.5810      7.3218      0.0000
  -1   7   8      8.8112      0.5609     -7.9315      0.0000
   0   7   8      6.6634      0.7806     -7.4817      0.0000
   1   7   8      4.1589      1.0640      2.1948      0.0000
   2   7   8     12.6492      0.2981    -12.2779      0.0000
   3   7   8      9.3504      0.4664      8.8029      0.0000
   4   7   8      0.0000      1.7843     -1.6972      0.0000
   5   7   8      0.8530      1.2153     -0.2186      0.0000
   6   7   8      9.8057      0.5703     -9.8148      0.0000
   7   7   8      9.0907      0.8925      8.4388      0.0000
  -2   8   8      3.1679      0.9828      2.8407      0.0000
  -1   8   8      5.0335      0.6840      3.1667      0.0000
   0   8   8      1.2111      1.2498     -0.5104      0.0000
   1   8   8      8.9133      0.5075     -8.6831      0.0000
   2   8   8      1.8792      0.6318      0.8402      0.0000
   3   8   8      7.6923      0.3667     -7.5480      0.0000
   4   8   8      8.8597      0.5231     -8.4131      0.0000
   5   8   8      7.3600      0.6698      8.4224      0.0000
   6   8   8      3.9726      1.0650     -3.5464      0.0000
   7   8   8      1.8109      1.6650      2.2253      0.0000
  -1   9   8     13.7779      0.5807     14.1543      0.0000
   0   9   8      4.2443      0.7503      4.6980      0.0000
   1   9   8      4.9869      0.6700      5.8707      0.0000
   2   9   8      1.8399      1.1202     -0.5853      0.0000
   3   9   8      9.5121      0.4440     10.2966      0.0000
   4   9   8     18.3021      0.8317    -17.9008      0.0000
   5   9   8      9.8818      1.3121      9.1587      0.0000
   6   9   8      1.1056      1.6650      0.4614      0.0000
   0  10   8      4.1603      1.5861      2.6918      0.0000
   1  10   8      7.4794      0.5874      6.9100      0.0000
   2  10   8      9.1237      0.9488     -9.6762      0.0000
   3  10   8     11.7264      1.2249     10.9809      0.0000
   4  10   8      6.9672      2.1562      6.4023      0.0000
   6  10   8      4.3713      1.1011     -4.8170      0.0000
   3  11   8     13.5079      1.2761    -12.3155      0.0000
  -3  -9   9      0.7450      1.9462     -0.1112      0.0000
  -2  -9   9      0.0000      1.7376      0.8468      0.0000
  -1  -9   9      3.8745      0.9409     -4.0712      0.0000
   0  -9   9      3.9725      1.0295      1.1415      0.0000
  -4  -8   9      7.4595      0.9471      7.0784      0.0000
  -2  -8   9      9.0266      0.7182    -10.0456      0.0000
  -1  -8   9     17.2973      0.6634     17.7363      0.0000
   0  -8   9      3.8302      1.0128     -4.7286      0.0000
   1  -8   9     13.2856      0.7416    -12.5966      0.0000
   2  -8   9     10.4387      0.8703      9.5736      0.0000
  -5  -7   9      0.0000      1.4910     -1.9679      0.0000
  -4  -7   9      5.4894      0.9829     -5.1696      0.0000
  -3  -7   9     12.5156      0.5016     13.6949      0.0000
  -2  -7   9      4.7789      1.1371     -3.8298      0.0000
  -1  -7   9      6.1915      0.6627     -4.4815      0.0000
   0  -7   9      5.3859      0.8277     -3.8103      0.0000
   1  -7   9      2.8094      1.1508      2.4021      0.0000
   2  -7   9      1.0830      1.5002     -1.3991      0.0000
   3  -7   9      5.2428      0.9350      2.4893      0.0000
  -6  -6   9      0.8878      1.2962      0.8773      0.0000
  -5  -6   9      2.5767      0.9464      2.6104      0.0000
  -4  -6   9      1.1694      1.0607     -0.1488      0.0000
  -3  -6   9      5.3052      0.4390      2.0799      0.0000
  -2  -6   9      1.8993      1.1636      1.5183      0.0000
  -1  -6   9      8.9309      0.5639      5.9908      0.0000
   0  -6   9      4.6158      0.7637      5.5015      0.0000
   1  -6   9     22.2387      0.7064     20.8070      0.0000
   2  -6   9     17.2318      0.9780    -16.2848      0.0000
   3  -6   9      5.4875      0.8549      3.6869      0.0000
   4  -6   9     19.5826      0.7780     19.3136      0.0000
  -6  -5   9      3.2458      1.2676     -2.9881      0.0000
  -5  -5   9      3.1248      0.8343     -1.9441      0.0000
  -4  -5   9      5.4231      0.4605      4.0895      0.0000
  -3  -5   9     13.0922      0.8506    -12.2652      0.0000
  -2  -5   9      9.3944      0.4048    -10.6050      0.0000
  -1  -5   9     12.0025      0.8507     11.8591      0.0000
   0  -5   9      9.8496      0.5784     -9.0189      0.0000
   1  -5   9     11.3459      0.9444    -10.5491      0.0000
   2  -5   9     30.4653      1.7271     28.6567      0.0000
   3  -5   9     25.8966      1.3141    -24.3352      0.0000
   4  -5   9     23.1929      1.3498     22.6574      0.0000
   5  -5   9      9.7091      0.7376    -10.0815      0.0000
  -6  -4   9      5.1086      1.1093      3.1779      0.0000
  -5  -4   9      7.0600      0.3866     -7.0346      0.0000
  -4  -4   9      2.7041      0.7326     -2.4891      0.0000
  -3  -4   9     17.0207      0.5385     18.0891      0.0000
  -2  -4   9      4.8257      0.6223     -3.3558      0.0000
  -1  -4   9      3.3931      0.4300      0.8005      0.0000
   0  -4   9      4.3593      0.7174      2.2108      0.0000
   1  -4   9     31.5084      0.9388    -30.0405      0.0000
   2  -4   9     31.7928      2.2019     30.6064      0.0000
   3  -4   9     21.5381      0.7039    -20.6554      0.0000
   4  -4   9     16.2381      1.8675    -15.6667      0.0000
   5  -4   9     21.9934      1.6511     21.5951      0.0000
   6  -4   9     14.2655      0.7486    -13.8361      0.0000
  -6  -3   9      7.3827      0.5388      7.3773      0.0000
  -5  -3   9      3.5367      1.5146     -0.5736      0.0000
  -4  -3   9      1.5919      0.8879     -1.3403      0.0000
  -3  -3   9      4.9782      0.8733     -4.4226      0.0000
  -2  -3   9     12.6531      0.6843     13.2577      0.0000
  -1  -3   9     18.1739      1.0102    -19.0273      0.0000
   0  -3   9     12.2698      0.3429     13.9381      0.0000
   1  -3   9      8.0232      0.5391      6.8760      0.0000
   2  -3   9     39.9435      1.0189    -38.6497      0.0000
   3  -3   9     36.1538      1.0562     34.4711      0.0000
   4  -3   9     20.2688      1.3490    -19.9690      0.0000
   5  -3   9      5.7679      0.8042      4.6958      0.0000
   6  -3   9      3.4689      1.1552     -2.1247      0.0000
  -6  -2   9      3.9559      0.7144      3.9552      0.0000
  -5  -2   9      3.7024      1.1742     -1.3859      0.0000
  -4  -2   9     14.4080      0.3535     14.3230      0.0000
  -3  -2   9      8.1396      0.4378     -8.2228      0.0000
  -2  -2   9      1.5036      1.3466     -0.1378      0.0000
  -1  -2   9     10.4928      0.4101     10.5154      0.0000
   0  -2   9     49.9683      0.7946    -51.8140      0.0000
   1  -2   9      9.4688      0.4471      9.8626      0.0000
   2  -2   9     28.3218      0.6354    -28.7831      0.0000
   3  -2   9      8.7638      0.5120      9.7537      0.0000
   4  -2   9     18.1414      0.6871     17.8226      0.0000
   5  -2   9     26.4866      1.1075    -25.9268      0.0000
   6  -2   9     13.0924      0.9371     12.7297      0.0000
  -6  -1   9      7.1890      0.6912      7.4403      0.0000
  -5  -1   9      3.4451      0.8041     -3.0825      0.0000
  -4  -1   9      5.5069      0.6081     -3.6519      0.0000
  -3  -1   9     16.9642      0.3438     16.7859      0.0000
  -2  -1   9     18.2032      0.3232    -17.2792      0.0000
  -1  -1   9     59.3402      1.0815     58.1495      0.0000
   0  -1   9     41.7059      0.9006    -42.7909      0.0000
   1  -1   9      5.9567      0.6191     -5.4139      0.0000
   2  -1   9     33.8657      0.6670     34.3080      0.0000
   3  -1   9     46.5046      0.8708    -46.6414      0.0000
   4  -1   9     30.7943      0.7073     31.2919      0.0000
   5  -1   9      4.6487      0.7414      3.2619      0.0000
   6  -1   9      7.3261      0.6415     -7.2608      0.0000
   7  -1   9     14.7165      1.3982     14.2809      0.0000
  -6   0   9      4.2291      1.5053      2.3641      0.0000
  -5   0   9      3.8361      0.8072     -2.4717      0.0000
  -4   0   9     13.5921      0.4786    -11.7755      0.0000
  -3   0   9      9.5448      0.4358      8.3659      0.0000
  -2   0   9     17.9860      0.3014    -17.4596      0.0000
  -1   0   9     26.8092      0.3721    -27.1493      0.0000
   0   0   9     58.7949      0.9125     59.1695      0.0000
   1   0   9     39.0808      0.5407    -40.7965      0.0000
   2   0   9     29.5746      0.3815     31.3455      0.0000
   3   0   9      4.3826      0.5396      2.3582      0.0000
   4   0   9      4.5977      0.5938      5.1923      0.0000
   5   0   9     25.8748      0.6214     26.6596      0.0000
   6   0   9     20.3596      0.6116    -20.0725      0.0000
   7   0   9     10.3037      0.7837      9.8624      0.0000
  -6   1   9     11.9813      0.6934    -12.1047      0.0000
  -5   1   9      2.8361      0.9164      3.8014      0.0000
  -4   1   9      2.5094      1.0296     -0.9832      0.0000
  -3   1   9     20.9391      0.5302    -19.8833      0.0000
  -2   1   9     22.9765      0.5800     23.7490      0.0000
  -1   1   9     37.0997      0.5800    -37.7458      0.0000
   0   1   9      3.2130      0.7296      1.3448      0.0000
   1   1   9     25.2414      0.4052    -25.7613      0.0000
   2   1   9     17.5263      1.7616    -16.8555      0.0000
   3   1   9     29.6095      0.6801     30.2671      0.0000
   4   1   9     12.4728      0.4918    -11.2514      0.0000
   5   1   9      6.6702      0.5379     -6.1076      0.0000
   6   1   9     13.7556      0.5208     13.2559      0.0000
   7   1   9      5.8790      0.6559     -5.3894      0.0000
  -5   2   9      9.8159      0.5563     -9.2821      0.0000
  -4   2   9     19.6709      0.5626     18.1056      0.0000
  -3   2   9     15.4726      0.4750    -13.0211      0.0000
  -2   2   9      6.5936      0.4666      4.5406      0.0000
  -1   2   9     22.9526      0.4690     23.8504      0.0000
   0   2   9     58.0789      0.6552    -59.0663      0.0000
   1   2   9     49.8990      0.5964     51.9934      0.0000
   2   2   9     33.1837      0.5128    -33.6020      0.0000
   3   2   9     12.6398      0.5713    -12.4339      0.0000
   4   2   9     11.6464      0.4239     11.9988      0.0000
   5   2   9     13.7838      0.3817    -13.5056      0.0000
   6   2   9      9.6264      0.6856      9.4515      0.0000
   7   2   9      6.0004      0.6410     -5.3796      0.0000
   8   2   9      0.0000      1.5364      0.6577      0.0000
  -5   3   9     11.6620      0.8921    -10.1131      0.0000
  -4   3   9     12.2317      0.5160     12.4233      0.0000
  -3   3   9     18.5715      0.5273     18.1391      0.0000
  -2   3   9     29.4715      0.6199    -29.9693      0.0000
  -1   3   9     25.8391      0.5212     26.4591      0.0000
   0   3   9     13.4543      0.4704    -13.3809      0.0000
   1   3   9     14.3926      0.2732    -13.7828      0.0000
   2   3   9     27.5957      0.3992     27.6824      0.0000
   3   3   9     21.5946      0.3571    -22.1377      0.0000
   4   3   9     24.8217      0.4714     25.4549      0.0000
   5   3   9      4.0282      0.4243     -1.1351      0.0000
   6   3   9     16.1716      0.4446    -16.9429      0.0000
   8   3   9      0.0000      1.4443      1.1202      0.0000
  -5   4   9     17.2316      0.9825     16.7721      0.0000
  -4   4   9     21.5143      0.6295    -20.7978      0.0000
  -3   4   9     25.9015      0.6347     24.3135      0.0000
  -2   4   9      9.8652      0.7240     -8.1625      0.0000
  -1   4   9      4.9959      0.9401      4.2493      0.0000
   0   4   9     19.4994      0.4600     19.1720      0.0000
   1   4   9     29.3705      0.5661    -29.8814      0.0000
   2   4   9     21.7361      0.3579     22.0861      0.0000
   3   4   9      8.5952      0.3468      7.1611      0.0000
   4   4   9      4.2193      0.5428     -3.9683      0.0000
   5   4   9      5.6734      0.5494      4.8273      0.0000
   6   4   9      2.8849      1.2917     -0.4109      0.0000
   7   4   9      8.1920      0.5025      8.4631      0.0000
   8   4   9     10.1666      0.7866    -11.0074      0.0000
  -4   5   9      7.4754      1.6046      8.3900      0.0000
  -3   5   9     13.8797      0.5740    -14.1184      0.0000
  -2   5   9     17.6141      0.5269     17.2111      0.0000
  -1   5   9     15.8664      0.8468    -16.0910      0.0000
   0   5   9      9.5306      0.5051     10.2188      0.0000
   1   5   9     26.0763      0.6926     26.4891      0.0000
   2   5   9     16.1950      0.3148    -15.9686      0.0000
   3   5   9     12.6635      0.3275     12.9786      0.0000
   4   5   9      5.1439      1.1653     -3.3784      0.0000
   5   5   9     13.3857      0.4253     14.1495      0.0000
   6   5   9      4.6436      0.6265     -4.7817      0.0000
   7   5   9      5.1124      0.9339      4.4653      0.0000
   8   5   9      6.0174      1.2127     -5.2929      0.0000
  -3   6   9     17.7561      0.6134    -17.0096      0.0000
  -2   6   9      7.6514      0.5701      6.5538      0.0000
  -1   6   9      3.6440      0.7979     -1.8887      0.0000
   0   6   9      8.6326      0.5271     -7.9083      0.0000
   1   6   9      5.6575      0.7479      4.5071      0.0000
   2   6   9      5.1456      0.5609      4.7061      0.0000
   3   6   9     21.3150      0.5278    -20.3149      0.0000
   4   6   9     14.6584      0.3854     14.0652      0.0000
   5   6   9     11.2431      0.3727    -10.9312      0.0000
   6   6   9      0.0000      1.3064     -0.3265      0.0000
   7   6   9      6.8711      0.6342      6.5924      0.0000
  -3   7   9     17.9523      0.6613     19.2054      0.0000
  -2   7   9     25.4329      0.7130    -24.7116      0.0000
  -1   7   9     17.9823      0.5798     17.4347      0.0000
   0   7   9     11.1013      0.5214    -10.9380      0.0000
   1   7   9      6.3614      0.8299     -5.3444      0.0000
   2   7   9      5.3976      1.1938      6.5289      0.0000
   3   7   9     14.9617      0.5077    -15.3233      0.0000
   4   7   9      4.1522      0.4914     -3.8746      0.0000
   5   7   9      9.7838      0.6063    -10.3947      0.0000
   6   7   9      4.0594      1.4343      4.1850      0.0000
   7   7   9      7.8730      0.6766     -8.9417      0.0000
  -2   8   9      7.6999      0.8066      6.3702      0.0000
  -1   8   9      7.3382      0.8464     -7.3906      0.0000
   0   8   9      2.0573      1.2855      0.5227      0.0000
   1   8   9      0.7519      1.1851      3.0932      0.0000
   2   8   9      4.8689      0.5888     -5.1909      0.0000
   3   8   9      2.3692      0.7247     -2.2098      0.0000
   4   8   9      5.8600      1.4242     -5.4687      0.0000
   5   8   9      0.0000      1.6148     -0.5634      0.0000
   6   8   9      5.0399      0.6665      5.0166      0.0000
   7   8   9      0.8914      1.8889      0.4085      0.0000
  -1   9   9      2.4380      2.4179     -3.7546      0.0000
   0   9   9      1.8808      2.2227      2.3202      0.0000
   1   9   9      1.5493      1.9742      0.7386      0.0000
   2   9   9      4.0454      0.7242      2.3488      0.0000
   3   9   9      8.0817      0.4889     -8.1161      0.0000
   4   9   9      6.3384      0.6218      6.1407      0.0000
   5   9   9      7.0033      0.7427     -6.1055      0.0000
   6   9   9      1.8834      1.4603     -2.8568      0.0000
   1  10   9      5.9856      0.8106      6.0207      0.0000
   2  10   9      0.0000      1.2275      0.6210      0.0000
   3  10   9      1.0591      2.0290     -0.0573      0.0000
   4  10   9      0.0000      2.0425     -1.5016      0.0000
   5  10   9      8.4554      0.8264      8.6721      0.0000
  -3  -8  10      3.8784      1.5213      1.8170      0.0000
  -2  -8  10      6.4469      1.1922      6.6005      0.0000
  -1  -8  10      0.8505      1.3864     -1.3442      0.0000
   0  -8  10      4.0002      1.0158     -3.2640      0.0000
   1  -8  10      4.8631      0.9256      3.8059      0.0000
  -4  -7  10     19.0010      0.9356      2.2269      0.0000
  -3  -7  10      1.6690      1.2778     -1.2976      0.0000
  -2  -7  10      9.7273      0.6040      9.8858      0.0000
  -1  -7  10      2.7591      1.0614     -3.7742      0.0000
   0  -7  10      3.7746      0.9631      3.2302      0.0000
   1  -7  10     28.4269      0.8700     26.6889      0.0000
   2  -7  10      1.0915      1.5177      0.1089      0.0000
  -5  -6  10      2.6051      1.0024     -3.1056      0.0000
  -4  -6  10      4.0403      0.5268      4.4213      0.0000
  -3  -6  10     11.5572      0.4524    -12.8381      0.0000
  -2  -6  10     11.2567      0.8760     -9.6009      0.0000
  -1  -6  10      9.0843      0.6480      9.1569      0.0000
   0  -6  10      5.6715      0.7250      5.0656      0.0000
   1  -6  10     16.0019      0.6891    -14.9953      0.0000
   2  -6  10     11.3684      0.7384     10.9504      0.0000
   3  -6  10      3.0381      1.4309      3.4173      0.0000
  -5  -5  10      0.0000      1.2298     -1.1584      0.0000
  -4  -5  10      1.3658      1.0457     -1.4418      0.0000
  -3  -5  10      5.1305      0.4480     -4.2216      0.0000
  -2  -5  10      8.2576      0.3512      8.7249      0.0000
  -1  -5  10     13.1535      1.0892    -14.6692      0.0000
   0  -5  10      9.6802      0.5955     10.6936      0.0000
   1  -5  10      3.2789      1.8231     -2.7524      0.0000
   2  -5  10      0.2497      1.3112     -0.3255      0.0000
   3  -5  10     15.6142      0.7410     14.9769      0.0000
   4  -5  10     22.5445      1.6194    -21.7238      0.0000
  -5  -4  10      5.6848      0.8876     -1.7865      0.0000
  -4  -4  10      4.1986      0.5879     -4.1675      0.0000
  -3  -4  10     11.9643      0.6230    -10.8563      0.0000
  -2  -4  10     10.0263      0.3773      8.5423      0.0000
  -1  -4  10     12.6347      0.7384    -11.0913      0.0000
   0  -4  10      2.2183      1.0880     -1.0559      0.0000
   1  -4  10     30.1611      0.7680     29.4163      0.0000
   2  -4  10     30.5865      0.8368    -30.0587      0.0000
   3  -4  10      8.1123      0.6754      7.5303      0.0000
   4  -4  10     16.4532      0.7357     15.5018      0.0000
   5  -4  10     15.2806      0.8639    -14.5282      0.0000
  -6  -3  10      2.8461      1.6093     -3.1554      0.0000
  -5  -3  10      3.8805      0.7398      3.8216      0.0000
  -4  -3  10      3.3705      0.5964      2.2896      0.0000
  -3  -3  10      8.7661      0.5469     -8.5937      0.0000
  -2  -3  10     15.8723      0.4311    -15.7596      0.0000
  -1  -3  10     28.8046      1.0301     29.9931      0.0000
   0  -3  10     15.8971      0.8476    -16.0339      0.0000
   1  -3  10     17.0534      0.5454     18.0719      0.0000
   2  -3  10      3.6124      1.2680     -3.4378      0.0000
   3  -3  10     24.7571      1.0434    -22.9358      0.0000
   4  -3  10     21.8427      1.4652     21.3334      0.0000
   5  -3  10     22.1836      1.0260    -21.8934      0.0000
   6  -3  10      1.0288      1.4772      1.7664      0.0000
  -6  -2  10      1.9864      1.3700      2.1767      0.0000
  -5  -2  10      4.6240      0.9486      2.2407      0.0000
  -4  -2  10      2.2881      0.9608      2.1588      0.0000
  -3  -2  10     18.1124      0.4922     18.1891      0.0000
  -2  -2  10      1.7282      1.4632      0.2745      0.0000
  -1  -2  10      4.3787      1.0171      2.2409      0.0000
   0  -2  10     21.7145      0.6470     23.3171      0.0000
   1  -2  10     14.8773      0.4855    -16.3688      0.0000
   2  -2  10     40.8104      1.0062     42.0289      0.0000
   3  -2  10      7.5456      0.5633     -7.0164      0.0000
   4  -2  10     21.0428      0.9118    -20.3726      0.0000
   5  -2  10     23.8028      0.9971     23.0304      0.0000
   6  -2  10     17.5192      0.7315    -16.5425      0.0000
  -6  -1  10      7.8073      1.1535     -7.4718      0.0000
  -5  -1  10      4.0105      0.7715      4.3634      0.0000
  -4  -1  10     10.2859      0.5111     -8.9082      0.0000
  -3  -1  10      3.7475      1.0772     -2.8058      0.0000
  -2  -1  10     24.3665      0.4069     25.1774      0.0000
  -1  -1  10     31.3170      0.4525    -32.1525      0.0000
   0  -1  10     26.0859      0.8372     26.5041      0.0000
   1  -1  10      2.7702      0.4602     -2.3809      0.0000
   2  -1  10     23.3318      0.7992    -22.7298      0.0000
   3  -1  10     29.8604      0.9683     28.5977      0.0000
   4  -1  10     19.8343      0.5731    -20.5839      0.0000
   5  -1  10     21.1578      0.6870     20.5916      0.0000
   6  -1  10      3.5526      1.9011      1.1143      0.0000
  -5   0  10      3.0423      0.9072     -2.6143      0.0000
  -4   0  10     11.8616      0.6677     11.9660      0.0000
  -3   0  10     21.2215      0.5655    -22.3805      0.0000
  -2   0  10     11.7008      0.3023     13.1323      0.0000
  -1   0  10      8.3923      0.3019     -9.0917      0.0000
   0   0  10     29.3431      0.5016    -29.1707      0.0000
   1   0  10     38.3423      0.4927     38.3313      0.0000
   2   0  10     51.2685      0.8861    -52.4390      0.0000
   3   0  10     24.8650      0.5508     25.2582      0.0000
   4   0  10      5.3528      1.4068      3.0758      0.0000
   5   0  10     30.6713      0.7377    -30.8989      0.0000
   6   0  10     20.8069      0.6527     19.5792      0.0000
   7   0  10      9.3068      1.1262     -9.2157      0.0000
  -5   1  10     13.1916      0.7122    -12.6835      0.0000
  -4   1  10      8.7032      0.5307      7.3922      0.0000
  -3   1  10      5.6501      0.5693     -3.4185      0.0000
  -2   1  10      5.8705      0.5133     -5.5572      0.0000
  -1   1  10     25.3588      1.5478     26.8162      0.0000
   0   1  10     35.3050      0.4559    -37.4843      0.0000
   1   1  10     10.8888      0.2996     -9.6975      0.0000
   2   1  10     33.5119      0.4897     34.0586      0.0000
   3   1  10     25.7240      1.0634    -25.9768      0.0000
   4   1  10     27.1795      0.6277     27.9271      0.0000
   5   1  10     14.5647      0.7411    -13.8578      0.0000
   6   1  10      8.8557      0.5536      9.5463      0.0000
   7   1  10      6.9401      0.6504     -7.0686      0.0000
  -5   2  10      5.3597      0.6995      6.1889      0.0000
  -4   2  10     26.8893      0.6930    -26.6460      0.0000
  -3   2  10     17.5387      0.5150     17.8487      0.0000
  -2   2  10     19.1549      0.5076    -20.7743      0.0000
  -1   2  10      6.8683      0.4595     -5.3876      0.0000
   0   2  10     22.6884      0.3244     22.9344      0.0000
   1   2  10     28.5714      0.4096    -28.8971      0.0000
   2   2  10     14.5888      0.3414     13.5221      0.0000
   3   2  10     19.6292      0.7479    -19.3027      0.0000
   4   2  10      9.0712      0.3307      8.4484      0.0000
   5   2  10     11.6907      0.4483     11.7367      0.0000
   6   2  10      7.2701      0.6567     -6.7214      0.0000
   7   2  10      2.6872      1.0507     -1.5478      0.0000
  -5   3  10      8.3476      0.6447      8.1154      0.0000
  -4   3  10      2.2090      1.1483     -2.5318      0.0000
  -3   3  10      7.1738      0.5715     -7.7972      0.0000
  -2   3  10     20.3133      0.5442     19.7423      0.0000
  -1   3  10     32.2603      0.6561    -32.0319      0.0000
   0   3  10     17.4956      0.4639     16.6104      0.0000
   1   3  10      4.4772      0.5604     -2.7213      0.0000
   2   3  10     24.2421      0.5324    -24.9516      0.0000
   3   3  10     47.9715      0.6842     48.5330      0.0000
   4   3  10     31.7240      1.0637    -31.5060      0.0000
   5   3  10      2.8369      0.6134      1.2408      0.0000
   6   3  10      5.0902      0.5871     -4.7412      0.0000
   7   3  10      2.2240      1.1907      1.6429      0.0000
  -4   4  10     15.2455      0.6261     15.0665      0.0000
  -3   4  10     21.0374      0.5903    -20.5833      0.0000
  -2   4  10     25.7474      0.6176     26.2632      0.0000
  -1   4  10      3.2991      0.7466     -3.9939      0.0000
   0   4  10     25.0579      0.5522    -24.3910      0.0000
   1   4  10     22.0732      1.2144     23.4597      0.0000
   2   4  10     11.7730      0.2974    -11.7151      0.0000
   3   4  10     13.8604      0.4945     13.0229      0.0000
   4   4  10      8.0378      0.3922      7.4838      0.0000
   5   4  10      2.1030      1.5453      1.7389      0.0000
   6   4  10      7.8953      0.4634      6.9696      0.0000
   7   4  10      1.6219      1.5364     -1.7896      0.0000
  -3   5  10     11.3756      0.5956     10.2752      0.0000
  -2   5  10     23.9441      0.9150    -23.7059      0.0000
  -1   5  10     20.8112      0.5840     19.7938      0.0000
   0   5  10     25.8260      0.8875    -23.5701      0.0000
   1   5  10     11.0538      0.6076      9.5782      0.0000
   2   5  10      1.6720      1.1376      1.3502      0.0000
   3   5  10      2.4735      0.9155     -2.4939      0.0000
   4   5  10     14.6906      0.3799     14.4098      0.0000
   5   5  10      2.6362      1.1338     -1.3364      0.0000
   6   5  10      2.8007      0.9256      2.6776      0.0000
  -3   6  10      2.2294      1.3216      1.1301      0.0000
  -2   6  10      2.0175      2.6662      0.1898      0.0000
  -1   6  10      9.9489      0.5680     -9.3646      0.0000
   0   6  10     12.1683      0.5838     10.7540      0.0000
   1   6  10     22.4374      0.6210    -22.1191      0.0000
   2   6  10     12.6271      0.5534     12.3396      0.0000
   3   6  10     14.5792      0.3872     14.7502      0.0000
   4   6  10      1.4153      1.0202     -0.2636      0.0000
   5   6  10      5.8577      0.4532     -5.5281      0.0000
   6   6  10      4.9666      0.6621      5.2190      0.0000
   7   6  10      4.0964      0.8100     -4.2724      0.0000
  -2   7  10     10.1587      1.0623      9.9092      0.0000
  -1   7  10     20.2159      0.6298    -18.9152      0.0000
   0   7  10     14.8653      0.5599     14.4043      0.0000
   1   7  10      6.8720      0.8586     -5.4545      0.0000
   2   7  10      4.1523      0.7526      1.0976      0.0000
   3   7  10      0.7887      1.1445     -0.5659      0.0000
   4   7  10     10.9657      0.3751     11.4450      0.0000
   5   7  10      8.2206      0.6321     -7.7027      0.0000
   6   7  10      8.6662      0.6157      8.1989      0.0000
   7   7  10      9.6416      0.8133     -8.0843      0.0000
  -1   8  10      8.3847      0.6577      8.8784      0.0000
   0   8  10     14.9953      0.6255    -14.3612      0.0000
   1   8  10     15.1748      0.6704     15.6394      0.0000
   2   8  10     11.2470      0.5471    -11.1844      0.0000
   3   8  10      4.4268      2.0869      3.8731      0.0000
   4   8  10      4.6971      1.5536     -2.8840      0.0000
   5   8  10      2.7586      0.9807      2.5365      0.0000
   6   8  10      7.1101      0.7753     -7.3160      0.0000
   0   9  10      8.3578      1.0172      8.5683      0.0000
   1   9  10      1.1055      1.4526      0.0863      0.0000
   2   9  10      2.1790      1.2498     -1.6087      0.0000
   3   9  10      9.4891      0.8714      9.6054      0.0000
   4   9  10     10.4931      1.3763    -11.2061      0.0000
   5   9  10      6.8059      0.6543      6.4391      0.0000
  -3  -7  11      5.6123      0.7188      5.0746      0.0000
  -2  -7  11     12.5879      1.3354    -11.6468      0.0000
  -1  -7  11      0.0000      1.2988     -0.0910      0.0000
   0  -7  11      8.7890      1.5415      9.9281      0.0000
   1  -7  11     10.7176      0.7340    -11.0886      0.0000
  -4  -6  11      2.4265      1.7217     -4.8210      0.0000
  -3  -6  11      3.9184      0.8420      3.8374      0.0000
  -2  -6  11      7.0870      0.6445      6.6911      0.0000
  -1  -6  11      1.9792      1.3626      2.4690      0.0000
   0  -6  11      8.3906      0.8143      7.8739      0.0000
   1  -6  11      1.9623      1.5002      0.6175      0.0000
   2  -6  11      3.1204      1.2043     -2.4572      0.0000
   3  -6  11     18.3395      0.8125     17.0306      0.0000
  -4  -5  11      7.6798      0.5389     -5.9881      0.0000
  -3  -5  11      1.1756      1.0644      0.6632      0.0000
  -2  -5  11      0.0000      1.2468     -0.9282      0.0000
  -1  -5  11      4.7470      0.7114     -4.2906      0.0000
   0  -5  11     12.0800      0.5703    -11.5631      0.0000
   1  -5  11     19.4694      0.6652     19.5059      0.0000
   2  -5  11      4.2297      1.2481      3.5395      0.0000
   3  -5  11     20.7190      1.1715    -20.0873      0.0000
   4  -5  11     16.7734      1.6227     15.4305      0.0000
  -5  -4  11      2.7835      1.1475     -2.0414      0.0000
  -4  -4  11      3.0455      1.4460      1.4001      0.0000
  -3  -4  11      0.9986      1.0878      1.2214      0.0000
  -2  -4  11     13.2478      0.6298    -14.0258      0.0000
  -1  -4  11      4.4754      0.9974      4.4176      0.0000
   0  -4  11      8.3943      0.7630      6.8771      0.0000
   1  -4  11     31.9420      0.7869    -30.8592      0.0000
   2  -4  11     17.0980      0.6422     17.0123      0.0000
   3  -4  11     17.4485      0.7283    -17.2241      0.0000
   4  -4  11      4.9364      0.8977      5.0604      0.0000
  -5  -3  11      4.4255      1.4999      3.7225      0.0000
  -4  -3  11      8.0174      0.6149     -9.5149      0.0000
  -3  -3  11      3.3023      0.6774      3.4986      0.0000
  -2  -3  11      3.8577      0.5561      2.6282      0.0000
  -1  -3  11      9.0137      0.3516     -8.0682      0.0000
   0  -3  11     25.9518      0.6273     24.4650      0.0000
   1  -3  11     22.7904      0.6121    -21.5880      0.0000
   2  -3  11      9.8288      1.0585      8.3750      0.0000
   3  -3  11     18.5851      0.7334     18.0079      0.0000
   4  -3  11     31.2920      1.4506    -31.2834      0.0000
   5  -3  11     20.0718      1.1608     19.2726      0.0000
  -5  -2  11      3.7031      1.5094      1.7024      0.0000
  -4  -2  11      4.8666      0.6723     -2.5533      0.0000
  -3  -2  11      7.0031      0.5034     -6.7878      0.0000
  -2  -2  11     10.9326      0.3559     11.3138      0.0000
  -1  -2  11      8.6919      0.3456     -9.7300      0.0000
   0  -2  11      4.4438      0.4014     -2.4350      0.0000
   1  -2  11     32.9406      0.9547     31.8142      0.0000
   2  -2  11     34.3156      0.7701    -33.3695      0.0000
   3  -2  11     24.2641      0.6748     24.9476      0.0000
   4  -2  11      8.0309      0.7492     -8.7185      0.0000
   5  -2  11      2.8087      1.2681      1.6921      0.0000
   6  -2  11      7.2973      0.7797      6.7796      0.0000
  -5  -1  11      6.8310      0.6244     -5.2169      0.0000
  -4  -1  11     10.0768      0.5787      9.1368      0.0000
  -3  -1  11      4.5786      1.3988     -3.5400      0.0000
  -2  -1  11      4.8040      0.4763     -3.8154      0.0000
  -1  -1  11     38.2075      0.5540     38.3768      0.0000
   0  -1  11      5.6451      0.5267     -4.1334      0.0000
   1  -1  11     18.1504      0.4629     17.4174      0.0000
   2  -1  11      2.6214      0.8538     -0.8818      0.0000
   3  -1  11     21.4899      0.5815    -21.9884      0.0000
   4  -1  11     29.7285      0.7352     30.7939      0.0000
   5  -1  11     14.7793      0.9405    -14.4704      0.0000
   6  -1  11      0.0000      1.9532     -0.7472      0.0000
  -5   0  11      4.0706      0.8897      2.6501      0.0000
  -4   0  11     13.8217      0.5919    -14.3750      0.0000
  -3   0  11     17.9213      0.5470     17.5752      0.0000
  -2   0  11     26.4900      0.8683    -25.7438      0.0000
  -1   0  11     18.2537      0.3966     17.7420      0.0000
   0   0  11     24.4267      0.3763     24.8363      0.0000
   1   0  11     19.7469      0.3397    -20.0246      0.0000
   2   0  11     45.2739      0.8543     45.9428      0.0000
   3   0  11     25.2880      0.5810    -26.1720      0.0000
   4   0  11      3.6127      1.1067     -1.3266      0.0000
   5   0  11     10.6812      0.5805      9.6856      0.0000
   6   0  11      6.2853      0.7422     -5.7192      0.0000
  -5   1  11      5.2964      0.7289      5.2216      0.0000
  -4   1  11      9.9041      1.0504     -7.1175      0.0000
  -3   1  11      4.9475      0.6742      3.9915      0.0000
  -2   1  11      8.7015      0.4983      8.3488      0.0000
  -1   1  11     35.0628      0.6843    -35.5646      0.0000
   0   1  11     25.9878      0.5525     26.9176      0.0000
   1   1  11     28.8858      0.4180    -30.2074      0.0000
   2   1  11      4.6582      0.6328     -3.5097      0.0000
   3   1  11     11.4939      0.4332     10.6022      0.0000
   4   1  11     29.7036      0.6831    -31.1954      0.0000
   5   1  11     25.0675      0.6484     24.0399      0.0000
   6   1  11     10.3429      0.5653    -10.3425      0.0000
   7   1  11      7.2759      0.6770     -7.7472      0.0000
  -4   2  11     11.0069      0.6135     10.5222      0.0000
  -3   2  11     15.4606      0.5698    -14.8362      0.0000
  -2   2  11     26.5292      0.6225     25.0186      0.0000
  -1   2  11     12.9133      0.5592    -11.2096      0.0000
   0   2  11      5.0755      0.3290      3.7712      0.0000
   1   2  11     17.2175      0.3251     18.3233      0.0000
   2   2  11     36.4390      0.5432    -37.4654      0.0000
   3   2  11      3.0314      0.5732      2.7373      0.0000
   4   2  11      5.0396      0.6371      0.3061      0.0000
   5   2  11     11.8623      0.5142    -11.9368      0.0000
   6   2  11      3.1653      0.8552      2.7980      0.0000
   7   2  11      5.3396      0.6783     -4.7419      0.0000
  -4   3  11      5.4700      1.0431      2.5522      0.0000
  -3   3  11      6.7474      1.0931      6.7733      0.0000
  -2   3  11     17.7378      0.5306    -17.3554      0.0000
  -1   3  11     38.0154      0.8130     37.2154      0.0000
   0   3  11     27.4415      0.6029    -29.0877      0.0000
   1   3  11     17.1004      0.4165     18.6637      0.0000
   2   3  11     12.3191      0.3414     11.8999      0.0000
   3   3  11      3.9176      0.5212     -2.4811      0.0000
   4   3  11      4.6655      0.4790      2.8891      0.0000
   5   3  11      9.7320      0.8776     -9.2775      0.0000
   6   3  11      4.3915      0.7690      3.5062      0.0000
   7   3  11      1.2831      1.5002     -1.2213      0.0000
  -3   4  11     15.7892      0.5679     14.6715      0.0000
  -2   4  11     12.9683      0.5097    -12.0098      0.0000
  -1   4  11     10.3403      0.4977      8.5902      0.0000
   0   4  11     12.0811      1.1633     12.4513      0.0000
   1   4  11     20.3216      0.5576    -20.4581      0.0000
   2   4  11     18.9498      0.4553     19.2014      0.0000
   3   4  11     14.6529      0.4737    -14.3286      0.0000
   4   4  11      3.9317      0.5092      1.2251      0.0000
   5   4  11     22.7243      0.8447     23.3731      0.0000
   6   4  11     15.2923      0.7617    -15.9237      0.0000
   7   4  11      0.0000      1.4252     -0.6846      0.0000
  -3   5  11      5.0326      0.7662      2.9955      0.0000
  -2   5  11      6.0124      0.6619      6.7297      0.0000
  -1   5  11     21.8132      0.5902    -21.5801      0.0000
   0   5  11     28.2719      0.6694     28.9107      0.0000
   1   5  11     13.9866      0.5255    -14.4524      0.0000
   2   5  11      0.0000      1.2504      0.7990      0.0000
   3   5  11      4.1467      0.5031      4.5277      0.0000
   4   5  11      5.7509      0.7705     -5.0831      0.0000
   5   5  11      3.3189      0.5866     -2.2610      0.0000
   6   5  11      1.0172      1.4818      1.0930      0.0000
   7   5  11      5.2795      0.9411      6.4122      0.0000
  -2   6  11      6.1798      0.8103      4.4001      0.0000
  -1   6  11      4.4103      0.7988     -3.8981      0.0000
   0   6  11     17.9858      0.5945    -18.8192      0.0000
   1   6  11      9.1423      0.5670      8.6353      0.0000
   2   6  11      6.9429      0.6302     -6.3774      0.0000
   3   6  11      8.1109      0.4636      7.0915      0.0000
   4   6  11      6.5060      0.4209     -6.5338      0.0000
   5   6  11      1.7348      1.1226      1.5992      0.0000
   6   6  11      2.2456      1.1072     -1.8582      0.0000
  -1   7  11      1.0895      1.3581     -0.8532      0.0000
   0   7  11      5.8542      1.0012     -5.3972      0.0000
   1   7  11      5.3434      0.6951     -5.2097      0.0000
   2   7  11      8.2993      0.7291      7.6278      0.0000
   3   7  11     10.4939      0.8955    -10.4747      0.0000
   4   7  11      4.4066      0.7434      2.9313      0.0000
   5   7  11      6.2861      0.6598      5.3997      0.0000
   6   7  11      7.6302      0.9361     -7.1588      0.0000
   0   8  11      1.3970      1.3963      1.1322      0.0000
   1   8  11      8.2408      0.6566     -7.5805      0.0000
   2   8  11     13.1813      0.6273     12.6826      0.0000
   3   8  11      5.8615      0.7020      6.1000      0.0000
   4   8  11      2.5448      1.6473      0.7831      0.0000
   5   8  11      5.3151      1.1028     -5.3299      0.0000
   2   9  11      4.8845      1.0013     -4.0774      0.0000
   3   9  11     11.5065      1.2011     11.3613      0.0000
   4   9  11      0.0000      2.0155     -0.4014      0.0000
  -3  -6  12      7.2932      1.0805     -7.4762      0.0000
  -2  -6  12      2.1502      1.2285     -0.7157      0.0000
  -1  -6  12      0.0000      1.9672     -1.3629      0.0000
   0  -6  12     18.8169      0.6989    -17.1182      0.0000
   1  -6  12      3.1522      2.3075      0.1592      0.0000
   2  -6  12     15.7043      0.7684     15.4821      0.0000
  -3  -5  12      6.8669      0.6275      6.9624      0.0000
  -2  -5  12      6.0754      0.6865     -6.6909      0.0000
  -1  -5  12      7.0692      0.6368     -5.7497      0.0000
   0  -5  12      7.3681      0.6408      6.9462      0.0000
   1  -5  12     16.5256      0.6806    -14.5223      0.0000
   2  -5  12      0.8972      1.4861      0.4167      0.0000
   3  -5  12      6.6007      0.8222     -5.8999      0.0000
  -4  -4  12      3.6298      0.7761      1.8030      0.0000
  -3  -4  12      4.9074      0.7365     -4.5597      0.0000
  -2  -4  12      4.4760      0.8152      5.1470      0.0000
  -1  -4  12      1.7470      1.2691     -1.6380      0.0000
   0  -4  12      0.6986      1.2063      2.2476      0.0000
   1  -4  12      4.4425      1.3630      2.4551      0.0000
   2  -4  12     17.0561      0.6524    -16.9343      0.0000
   3  -4  12     21.3575      0.7690     21.8721      0.0000
   4  -4  12     13.6115      1.5345    -13.1322      0.0000
  -4  -3  12      7.6224      0.6235      6.9446      0.0000
  -3  -3  12      6.2489      0.4855     -4.1292      0.0000
  -2  -3  12      4.3630      0.5076      2.0563      0.0000
  -1  -3  12      0.7250      1.2063      1.1329      0.0000
   0  -3  12     29.0134      0.6873    -28.8646      0.0000
   1  -3  12     24.0493      0.6633     25.7528      0.0000
   2  -3  12      6.0631      0.7683     -6.4175      0.0000
   3  -3  12     21.0776      1.5459    -20.4912      0.0000
   4  -3  12     12.9473      0.6745     12.1688      0.0000
  -4  -2  12      4.1639      0.7792      3.4809      0.0000
  -3  -2  12     12.8174      0.6452     12.2551      0.0000
  -2  -2  12     15.9008      0.3957    -17.2522      0.0000
  -1  -2  12     15.0481      0.4442     16.1626      0.0000
   0  -2  12      9.7149      0.5088    -10.2111      0.0000
   1  -2  12      8.8783      0.7345     -6.8864      0.0000
   2  -2  12     22.1679      0.6296     21.5558      0.0000
   3  -2  12     24.5618      0.6935    -23.2900      0.0000
   4  -2  12     17.0004      0.6400     17.5674      0.0000
   5  -2  12      3.7358      1.0880     -3.1841      0.0000
  -4  -1  12      4.9889      0.7207     -4.6579      0.0000
  -3  -1  12      7.1933      0.6006      2.5991      0.0000
  -2  -1  12      4.3610      0.6838     -0.6381      0.0000
  -1  -1  12      8.5020      0.3561    -10.7801      0.0000
   0  -1  12     15.6451      0.6704     17.0213      0.0000
   1  -1  12     26.0738      0.7645    -27.9387      0.0000
   2  -1  12     11.6605      0.4960     13.1684      0.0000
   3  -1  12     18.6769      0.5837     17.1077      0.0000
   4  -1  12     20.2819      0.6225    -18.8516      0.0000
   5  -1  12     21.2604      0.7398     20.4825      0.0000
  -4   0  12      2.3425      1.2067     -1.3053      0.0000
  -3   0  12     20.0840      0.6320    -18.2522      0.0000
  -2   0  12     22.2981      0.5795     21.6612      0.0000
  -1   0  12     18.5534      0.5652    -20.2509      0.0000
   0   0  12      0.4502      1.0478     -0.0204      0.0000
   1   0  12     16.9621      0.5341     17.3436      0.0000
   2   0  12     23.9069      0.5708    -23.8412      0.0000
   3   0  12     15.8075      0.5008     15.6178      0.0000
   4   0  12     11.1865      1.1834    -10.1838      0.0000
   5   0  12      6.4321      0.7031     -5.2025      0.0000
   6   0  12     13.2173      0.6604     13.4333      0.0000
  -4   1  12      9.7778      0.6026      9.7744      0.0000
  -3   1  12      6.5666      0.8867     -7.1245      0.0000
  -2   1  12      4.7179      0.7072     -4.9102      0.0000
  -1   1  12     28.0693      0.6309     29.6651      0.0000
   0   1  12     25.3840      0.4074    -26.8354      0.0000
   1   1  12     27.1067      0.4331     28.1805      0.0000
   2   1  12     13.3928      0.4296    -13.5117      0.0000
   3   1  12      9.4606      0.4802     -8.4706      0.0000
   4   1  12     28.3442      0.6954     29.0292      0.0000
   5   1  12     21.7989      0.6563    -21.3952      0.0000
   6   1  12      6.3422      0.6745      5.9224      0.0000
  -4   2  12      1.7451      1.3991      0.5392      0.0000
  -3   2  12      6.3604      0.6198      5.8781      0.0000
  -2   2  12     16.9536      0.5506    -15.7010      0.0000
  -1   2  12     23.1431      0.7922     23.5793      0.0000
   0   2  12      3.8567      0.6181      2.3860      0.0000
   1   2  12     15.3914      0.3392    -15.2290      0.0000
   2   2  12     19.3574      0.5995     19.2471      0.0000
   3   2  12     29.5307      0.6195    -30.4595      0.0000
   4   2  12     12.8980      0.5779     12.0610      0.0000
   5   2  12      1.0090      1.1947     -0.6043      0.0000
   6   2  12      1.6406      1.2962     -1.1903      0.0000
  -3   3  12      9.1731      0.6404      9.7523      0.0000
  -2   3  12      4.5746      0.7013      2.7820      0.0000
  -1   3  12     14.2904      0.5168    -13.7261      0.0000
   0   3  12     25.0540      0.6043     25.0676      0.0000
   1   3  12     18.2459      0.7397    -18.0082      0.0000
   2   3  12      8.1307      0.4010      7.8901      0.0000
   3   3  12      1.5495      1.2332     -0.1847      0.0000
   4   3  12     16.8090      0.4950    -17.7430      0.0000
   5   3  12      4.2577      0.8114      3.7087      0.0000
   6   3  12      2.7873      0.9032     -1.4600      0.0000
  -3   4  12      7.3256      1.0651     -6.4710      0.0000
  -2   4  12     16.8747      0.6294     17.1013      0.0000
  -1   4  12      2.9580      0.9602     -1.1814      0.0000
   0   4  12      4.9011      0.6517     -3.6113      0.0000
   1   4  12     23.5585      0.6711     22.7097      0.0000
   2   4  12     28.2415      0.9942    -29.1703      0.0000
   3   4  12     15.8024      0.6686     15.6088      0.0000
   4   4  12      3.6449      0.5841      2.3529      0.0000
   5   4  12      6.6807      1.0226      7.1464      0.0000
   6   4  12      5.3651      0.6648     -6.0588      0.0000
  -2   5  12      5.7908      0.7578      5.7041      0.0000
  -1   5  12     15.8735      0.8243     14.5657      0.0000
   0   5  12     12.0520      0.5966    -11.0311      0.0000
   1   5  12     11.7358      0.5373     10.5387      0.0000
   2   5  12      6.4044      0.6054     -3.8344      0.0000
   3   5  12      6.7621      0.9838     -7.4651      0.0000
   4   5  12      6.5695      0.4407      6.8076      0.0000
   5   5  12      9.4002      0.4152     -9.1239      0.0000
   6   5  12      7.4824      0.7678      6.7212      0.0000
  -1   6  12     14.6484      0.6565     13.4416      0.0000
   0   6  12      2.6319      1.0631     -1.6461      0.0000
   1   6  12     10.6382      0.5705    -10.5319      0.0000
   2   6  12      8.9547      0.5698      9.2401      0.0000
   3   6  12     15.2293      0.7607    -15.2799      0.0000
   4   6  12      4.5632      1.3790      4.8654      0.0000
   5   6  12      3.7903      0.6230     -3.3635      0.0000
   6   6  12      2.5740      1.4778      1.8983      0.0000
   0   7  12      7.4909      0.6997      6.7910      0.0000
   1   7  12      3.4991      0.9304     -3.0705      0.0000
   2   7  12     12.9117      0.6705    -13.5898      0.0000
   3   7  12      5.1146      0.7153     -2.9991      0.0000
   4   7  12      2.6333      0.8066      1.8239      0.0000
   5   7  12      3.1009      1.4020     -2.9178      0.0000
   1   8  12      2.4233      1.3328     -1.3726      0.0000
   2   8  12      0.0000      1.6732     -0.7471      0.0000
   3   8  12      7.2224      0.6216     -6.7985      0.0000
   4   8  12      3.2367      2.1347      1.6361      0.0000
  -2  -5  13      3.7629      1.0419      3.5936      0.0000
  -1  -5  13      5.6577      1.0703     -5.1346      0.0000
   0  -5  13      2.2977      1.2780     -2.0292      0.0000
   1  -5  13      6.2978      0.8792      5.8720      0.0000
  -3  -4  13      5.7090      0.8431     -5.3982      0.0000
  -2  -4  13      4.8950      0.6501     -4.4381      0.0000
  -1  -4  13      4.3875      0.7856      4.0336      0.0000
   0  -4  13     17.0121      0.5933    -17.7250      0.0000
   1  -4  13      6.3867      0.7220     -4.6807      0.0000
   2  -4  13     12.6190      0.6596     11.7550      0.0000
   3  -4  13     18.9253      1.4177    -16.5608      0.0000
  -3  -3  13      9.6587      0.5107      9.8479      0.0000
  -2  -3  13      1.9853      1.1353     -0.6282      0.0000
  -1  -3  13      8.0232      0.5300     -8.1657      0.0000
   0  -3  13     15.0445      0.5556     15.6072      0.0000
   1  -3  13     11.7617      0.9275    -12.5701      0.0000
   2  -3  13     10.0488      0.6106     10.5350      0.0000
   3  -3  13      2.8619      1.1531     -2.7951      0.0000
   4  -3  13      9.1918      0.9460     -8.2959      0.0000
  -3  -2  13      4.3222      0.6645     -3.9376      0.0000
  -2  -2  13     11.0905      0.4884     11.3319      0.0000
  -1  -2  13     14.6029      0.8721    -14.1108      0.0000
   0  -2  13     18.5638      0.5793     17.7219      0.0000
   1  -2  13      3.5874      0.8126     -1.6055      0.0000
   2  -2  13     19.9409      0.6103    -19.8773      0.0000
   3  -2  13     32.2077      0.8376     32.8876      0.0000
   4  -2  13     17.5641      0.6738    -16.5707      0.0000
  -3  -1  13      3.9046      0.7873     -4.5234      0.0000
  -2  -1  13      3.7266      1.0833      3.9186      0.0000
  -1  -1  13      3.3322      0.6080      1.0091      0.0000
   0  -1  13     22.6019      0.5965    -22.5659      0.0000
   1  -1  13     29.5217      0.6765     30.0767      0.0000
   2  -1  13     17.9976      0.5551    -17.7955      0.0000
   3  -1  13      2.5030      1.0639      1.5417      0.0000
   4  -1  13      2.7563      1.0945      2.6318      0.0000
   5  -1  13     10.6660      0.6851     -9.9860      0.0000
  -3   0  13      1.5272      1.2919      1.0007      0.0000
  -2   0  13     16.2627      0.5382    -16.6192      0.0000
  -1   0  13      6.4427      0.7170      3.9394      0.0000
   0   0  13     13.5287      0.3542    -12.4306      0.0000
   1   0  13      1.9242      1.6650     -0.1677      0.0000
   2   0  13     18.8377      0.5671     19.2732      0.0000
   3   0  13     22.9732      0.6184    -23.9750      0.0000
   4   0  13     15.8788      0.6040     17.1744      0.0000
   5   0  13      2.4920      1.1889     -2.6852      0.0000
  -3   1  13     10.4696      0.6030      9.4926      0.0000
  -2   1  13     13.5446      0.5473    -13.2542      0.0000
  -1   1  13     24.8612      0.6077    -23.3161      0.0000
   0   1  13     16.0846      0.5215     14.9681      0.0000
   1   1  13     34.6922      0.5770    -35.5127      0.0000
   2   1  13     17.0638      0.5985     17.2777      0.0000
   3   1  13      4.9128      0.6141      4.0270      0.0000
   4   1  13     11.2307      0.5571    -11.8874      0.0000
   5   1  13      8.6581      0.5833      8.1734      0.0000
  -3   2  13      5.9262      0.7833     -5.8598      0.0000
  -2   2  13     20.3437      0.6114     20.0694      0.0000
  -1   2  13     18.7083      0.5592    -19.2232      0.0000
   0   2  13      5.7764      0.6115      4.8156      0.0000
   1   2  13      6.4713      0.8755      7.8546      0.0000
   2   2  13     17.7634      0.3894    -18.8904      0.0000
   3   2  13     20.5234      0.5430     22.2335      0.0000
   4   2  13     21.9419      0.6014    -21.8701      0.0000
   5   2  13      5.5438      0.6618      5.9934      0.0000
  -2   3  13     12.0189      0.5842      9.9634      0.0000
  -1   3  13      5.5472      0.8817      4.8058      0.0000
   0   3  13      9.1531      0.7634     -8.5321      0.0000
   1   3  13     25.7858      0.6304     25.7273      0.0000
   2   3  13      7.8074      0.4170     -8.3892      0.0000
   3   3  13      7.6045      1.0720      8.0247      0.0000
   4   3  13      8.2304      0.4819      8.1525      0.0000
   5   3  13      8.4324      0.5189     -8.5538      0.0000
  -2   4  13     20.5414      1.0019    -18.6496      0.0000
  -1   4  13     16.9712      0.6144     17.2756      0.0000
   0   4  13      7.8942      0.7868     -8.3866      0.0000
   1   4  13      4.9473      0.6701     -5.3922      0.0000
   2   4  13     10.1666      0.5524     10.9773      0.0000
   3   4  13      7.7557      0.5159     -8.0761      0.0000
   4   4  13     10.1237      0.6826      9.9845      0.0000
   5   4  13      3.1894      0.9736      3.4435      0.0000
  -1   5  13      5.4351      0.7644     -7.3843      0.0000
   0   5  13     12.3324      0.6191     13.1741      0.0000
   1   5  13     10.9876      0.5868    -11.1331      0.0000
   2   5  13      2.4452      1.8073      1.8474      0.0000
   3   5  13      5.3380      0.8398      4.3943      0.0000
   4   5  13     14.0828      1.7617    -13.8360      0.0000
   5   5  13      6.4231      0.8461      6.2540      0.0000
   0   6  13     10.9496      0.6252     10.4977      0.0000
   1   6  13      2.5917      1.1284     -2.2690      0.0000
   2   6  13      4.5474      0.7921     -3.9573      0.0000
   3   6  13      5.0580      0.7399      4.4924      0.0000
   4   6  13      1.4481      1.3295      0.1655      0.0000
   5   6  13      4.6796      1.0783     -0.5188      0.0000
   1   7  13      5.2366      0.7703      5.5993      0.0000
   2   7  13      7.7873      0.7173     -7.3088      0.0000
   3   7  13      0.1563      1.3492     -0.0708      0.0000
   4   7  13      0.0000      1.4095      1.6881      0.0000
   0  -4  14     15.6159      0.8503     14.2582      0.0000
  -1  -3  14      4.6323      0.6824     -3.7208      0.0000
   0  -3  14      6.6736      1.2273     -5.6304      0.0000
   1  -3  14     14.5728      0.9058     14.2722      0.0000
   2  -3  14     15.6799      0.6695    -16.1688      0.0000
  -2  -2  14      2.8991      1.5263     -3.1990      0.0000
  -1  -2  14     19.0924      0.8909     19.0840      0.0000
   0  -2  14     14.0349      0.6999    -14.7352      0.0000
   1  -2  14      1.1605      1.2890      0.3252      0.0000
   2  -2  14     14.6158      0.5949     14.6740      0.0000
   3  -2  14     11.6742      0.6326    -11.6481      0.0000
  -2  -1  14      6.6786      0.5856     -7.7707      0.0000
  -1  -1  14      4.5280      0.9773      4.0454      0.0000
   0  -1  14     11.8751      0.5012     12.5712      0.0000
   1  -1  14     16.5036      1.3457    -15.8283      0.0000
   2  -1  14     26.8838      0.7016     26.7574      0.0000
   3  -1  14     12.0812      0.5661    -12.2101      0.0000
   4  -1  14      0.3993      1.6895      0.0727      0.0000
  -2   0  14      5.8784      1.2877      7.3971      0.0000
  -1   0  14      9.9316      0.5049    -10.9701      0.0000
   0   0  14     16.8051      0.8503     17.7811      0.0000
   1   0  14      8.5372      0.5138    -10.4893      0.0000
   2   0  14     13.6457      0.5355    -12.9918      0.0000
   3   0  14     20.8671      0.6409     20.6924      0.0000
   4   0  14     15.2152      0.6180    -15.1632      0.0000
  -2   1  14      7.3909      0.5907      6.4976      0.0000
  -1   1  14      4.1478      0.7131     -3.3904      0.0000
   0   1  14      8.9709      0.4777     -9.1075      0.0000
   1   1  14     15.7934      0.4700     16.6876      0.0000
   2   1  14     15.4274      0.5004    -15.1301      0.0000
   3   1  14      4.0967      0.7103      3.3330      0.0000
   4   1  14      2.6675      0.9941      1.5761      0.0000
  -2   2  14     17.9629      0.6309    -19.1578      0.0000
  -1   2  14     15.4493      0.5410     15.5983      0.0000
   0   2  14     19.0907      0.5618    -19.9505      0.0000
   1   2  14      2.9594      0.8898      4.4742      0.0000
   2   2  14     12.6824      0.7714     11.8212      0.0000
   3   2  14     23.9617      0.6176    -24.3514      0.0000
   4   2  14     16.2532      0.5701     15.8130      0.0000
  -1   3  14      5.6503      0.7076     -4.7692      0.0000
   0   3  14     11.2029      0.5584     11.6774      0.0000
   1   3  14     14.5863      0.5738    -14.8028      0.0000
   2   3  14     16.1059      0.7522     16.2621      0.0000
   3   3  14      5.7777      0.5482     -4.2171      0.0000
   4   3  14      5.7401      0.6023     -5.5471      0.0000
   0   4  14     14.0121      0.6241     13.2382      0.0000
   1   4  14      5.0489      1.0763     -2.9569      0.0000
   2   4  14      4.8449      0.9053      5.3335      0.0000
   3   4  14     12.0002      0.7506     12.5189      0.0000
   4   4  14      7.9769      0.5583     -7.2736      0.0000
   1   5  14     18.1808      0.6498     17.5651      0.0000
   2   5  14      7.6447      0.6145     -7.9009      0.0000
   3   5  14      2.5928      1.1726      1.4328      0.0000
   4   5  14      0.0000      1.5541      2.9698      0.0000
   0  -1  15      3.0426      1.3778     -2.5315      0.0000
   1  -1  15     19.0863      0.5974     18.5250      0.0000
   2  -1  15     20.0834      0.6435    -20.4873      0.0000
   0   0  15     19.2437      0.8960    -20.6886      0.0000
   1   0  15      9.5585      0.9341     10.1515      0.0000
   2   0  15      2.1971      1.0912      1.8554      0.0000
   0   1  15      2.6339      1.5032      0.6144      0.0000
   1   1  15     12.5721      0.8400    -12.7800      0.0000
   2   1  15     16.9616      0.5764     17.9205      0.0000
   3   1  15     13.2661      0.6029    -14.6814      0.0000
   0   2  15     18.8265      0.9199     17.7350      0.0000
   1   2  15     13.4096      0.7991    -13.4862      0.0000
   2   2  15      4.4542      1.0283     -3.8581      0.0000
   3   2  15      8.6603      0.5229     10.0874      0.0000
   1   3  15     17.8579      1.0046     18.2478      0.0000
   2   3  15     18.3959      0.8655    -19.1345      0.0000
 
#==============================================================================
