# Supplementary material for: Aniline–phenol recognition: from solution through supramolecular synthons to cocrystals
Source: IUCrJ. 2014 Jun 12;1(Pt 4):228–39. doi: 10.1107/S2052252514012081 (PMC4107923; doi:10.1107/S2052252514012081)
Supplement: Supplementary file 11 [file m-01-00228-19sup12.fcf]

data_19
#==============================================================================
_shelx_title ' datam in P2(1)/n            New: P21/c'
_shelx_refln_list_code          4
_shelx_F_calc_maximum      141.81
_exptl_crystal_F_000       656.00
_reflns_d_resolution_high  0.7675
 
loop_
 _symmetry_equiv_pos_as_xyz
 'x, y, z'
 '-x, y+1/2, -z+1/2'
 '-x, -y, -z'
 'x, -y-1/2, z-1/2'
 
_cell_length_a     7.8510
_cell_length_b    11.8650
_cell_length_c    14.8910
_cell_angle_alpha  90.000
_cell_angle_beta  106.790
_cell_angle_gamma  90.000
 
_shelx_F_squared_multiplier     1.000
 
loop_
 _refln_index_h
 _refln_index_k
 _refln_index_l
 _refln_F_squared_calc
 _refln_F_squared_meas
 _refln_F_squared_sigma
 _refln_observed_status
   1   0   0     1453.78       80.95      2.96 o
   2   0   0     1547.50     1460.72    249.24 o
   3   0   0      430.56      349.43     54.28 o
   4   0   0      130.83      115.88     14.50 o
   5   0   0      713.52      706.31    109.64 o
   6   0   0      394.03      334.66     44.61 o
   7   0   0     1991.71     1978.23    250.87 o
   8   0   0      404.02      355.33     36.34 o
   9   0   0       53.25       49.70      7.63 o
   1   1   0     1129.21      621.03     46.31 o
   2   1   0      584.26      498.80     39.00 o
   3   1   0      970.75      889.41     86.67 o
   4   1   0     1333.58     1213.85    121.03 o
   5   1   0      205.92      184.07     18.18 o
   6   1   0      118.91      129.97      9.85 o
   7   1   0       28.71       26.83      2.89 o
   8   1   0        2.74        1.60      1.03 o
   9   1   0      252.46      268.14     24.56 o
   1   2   0     1760.87     1834.91    100.26 o
   3   2   0      525.45      454.00     31.34 o
   4   2   0      200.53      153.39     14.55 o
   5   2   0      215.55      200.93     20.32 o
   6   2   0       56.57       49.51      4.53 o
   7   2   0      147.63      149.59     13.53 o
   8   2   0        0.46        1.73      2.15 o
   9   2   0     1059.97     1048.85    117.15 o
   1   3   0     1393.79     1382.74    135.57 o
   2   3   0       95.28      127.66      9.05 o
   3   3   0      169.93      189.19     13.07 o
   4   3   0       60.72       45.23      4.14 o
   5   3   0      654.81      689.17     53.24 o
   6   3   0        5.19        6.11      1.10 o
   7   3   0        8.99        9.95      1.99 o
   8   3   0      249.98      200.10     33.93 o
   9   3   0       10.99        9.33      1.98 o
   0   4   0     3607.87     3480.19    422.78 o
   1   4   0     9936.16     8178.17    942.30 o
   2   4   0     1181.03     1063.53    133.41 o
   3   4   0      301.40      303.43     27.14 o
   4   4   0     1265.70     1244.47    135.96 o
   5   4   0       42.07       31.01      5.84 o
   6   4   0        4.33        5.17      1.56 o
   7   4   0      311.09      294.27     36.03 o
   8   4   0      141.48      129.69     20.58 o
   9   4   0        0.17        1.11      1.47 o
   1   5   0     6693.14     6218.90    637.54 o
   2   5   0       10.51       12.20      1.47 o
   3   5   0        7.81        4.63      1.28 o
   4   5   0     1570.70     1375.36    171.48 o
   5   5   0      113.07      116.23     14.46 o
   6   5   0      365.00      320.62     49.95 o
   7   5   0       62.44       60.88      8.47 o
   8   5   0        0.29        3.25      1.50 o
   9   5   0       23.48       24.29      4.10 o
   0   6   0     4821.50     4488.13    585.00 o
   1   6   0     1042.73     1027.46    104.33 o
   2   6   0       14.52       14.33      1.71 o
   3   6   0     2710.89     2695.42    348.23 o
   4   6   0       27.73       22.57      4.02 o
   5   6   0      152.54      171.01     21.56 o
   6   6   0       10.69        9.47      1.98 o
   7   6   0       10.04        7.29      2.08 o
   8   6   0        0.70        4.47      2.12 o
   9   6   0       84.96       64.47      8.92 o
   1   7   0       47.68       55.43      3.84 o
   2   7   0     4754.75     4787.83    470.93 o
   3   7   0     3039.51     3001.98    425.55 o
   4   7   0        0.02        1.59      1.29 o
   5   7   0     1238.84     1248.99    176.61 o
   6   7   0       37.45       35.60      6.44 o
   7   7   0       37.72       36.79      6.82 o
   8   7   0        0.49        4.24      2.23 o
   0   8   0       34.59       50.80      9.04 o
   1   8   0      485.62      535.81     41.30 o
   2   8   0      763.47      754.78     60.46 o
   3   8   0      311.63      269.78     32.34 o
   4   8   0      386.80      364.09     49.19 o
   5   8   0        7.03        7.51      2.37 o
   6   8   0       56.12       58.54      8.46 o
   7   8   0       59.65       60.28     11.31 o
   8   8   0       38.69       33.23      5.66 o
   1   9   0       11.29       11.43      1.33 o
   2   9   0      559.58      617.20     48.54 o
   3   9   0      199.09      194.97     25.24 o
   4   9   0      646.70      665.00     98.64 o
   5   9   0      704.96      801.72    107.30 o
   6   9   0       48.41       46.47      7.39 o
   7   9   0      477.86      455.60     62.87 o
   0  10   0      397.75      381.52     75.03 o
   1  10   0      435.41      454.25     36.68 o
   2  10   0       47.75       39.18      8.47 o
   3  10   0      638.46      575.34     72.66 o
   4  10   0      147.43      150.27     17.88 o
   5  10   0       39.75       35.95      5.08 o
   6  10   0        0.11        3.66      1.63 o
   7  10   0        4.01        5.71      1.98 o
   1  11   0      880.25      726.16     84.13 o
   2  11   0      188.32      166.35     21.72 o
   3  11   0      317.70      274.07     35.25 o
   4  11   0      433.90      427.14     58.68 o
   5  11   0      360.69      419.89     49.78 o
   6  11   0       14.98       14.31      2.58 o
   0  12   0      765.72      658.84    133.43 o
   1  12   0      229.44      230.51     29.82 o
   2  12   0       68.47       67.72     10.53 o
   3  12   0      137.24      128.92     19.60 o
   4  12   0      207.24      198.50     19.78 o
   5  12   0      138.21      131.07     16.11 o
   6  12   0       79.49       64.22      9.67 o
   1  13   0        8.44        9.11      1.63 o
   2  13   0       43.21       33.65      5.52 o
   3  13   0      371.00      403.41     51.73 o
   4  13   0      192.35      219.09     30.44 o
   5  13   0      102.85       86.00     15.13 o
   0  14   0      158.10      120.40     28.57 o
   1  14   0       90.92       68.16     10.49 o
   2  14   0      131.09       94.79     19.11 o
   3  14   0       25.20       20.16      3.45 o
   4  14   0      108.85      110.63     14.23 o
   1  15   0       29.33       25.13      3.98 o
   2  15   0      609.60      649.37    103.69 o
  -9   1   1       75.70       57.99      8.00 o
  -8   1   1       29.16       28.48      4.01 o
  -7   1   1        4.91        5.91      1.21 o
  -6   1   1       78.55       93.57      9.31 o
  -5   1   1     1767.15     1498.11    159.83 o
  -4   1   1      838.63      861.07     78.42 o
  -3   1   1     1017.05      930.21     94.49 o
  -2   1   1    20110.13    16158.40    291.42 o
  -1   1   1       64.80       40.53      4.17 o
   0   1   1      166.24       -0.20      0.43 o
   1   1   1      727.15      653.38     43.00 o
   2   1   1     1623.49     1658.72    124.49 o
   3   1   1      734.45      675.10     54.01 o
   4   1   1      154.39      138.81     13.26 o
   5   1   1     3245.24     3069.63    237.13 o
   6   1   1     1103.06     1067.63     79.61 o
   7   1   1      795.42      756.50     52.83 o
   8   1   1      230.48      217.61     14.97 o
   9   1   1      106.08      126.63     22.86 o
  -9   2   1       37.79       33.95      4.78 o
  -8   2   1      400.73      394.79     33.27 o
  -7   2   1      766.05      790.86     56.48 o
  -6   2   1      189.29      180.07     16.46 o
  -5   2   1       29.01       31.13      3.07 o
  -4   2   1       33.60       25.32      2.63 o
  -3   2   1     2760.57     2795.41    212.72 o
  -2   2   1     7259.31     6536.69    504.97 o
  -1   2   1      956.72      897.41     73.70 o
   0   2   1     6437.79     4606.83    619.87 o
   1   2   1     2681.42     2288.85    232.81 o
   2   2   1      140.65      127.95      8.07 o
   3   2   1      948.56      854.91     60.42 o
   4   2   1      152.24      144.38     12.38 o
   5   2   1      273.02      242.44     17.35 o
   6   2   1     1003.28      948.40     56.02 o
   7   2   1      223.07      202.61     17.71 o
   8   2   1       65.24       60.14      8.98 o
   9   2   1      201.46      158.44     24.57 o
  -9   3   1       41.01       29.91      4.85 o
  -8   3   1      288.68      294.11     27.85 o
  -7   3   1       44.63       44.80      6.79 o
  -6   3   1      163.37      184.25     17.13 o
  -5   3   1       67.48       68.60      8.04 o
  -4   3   1     8453.64     8711.02    642.49 o
  -3   3   1     6514.00     6410.17    397.15 o
  -2   3   1     4487.53     4670.23    322.46 o
  -1   3   1       83.96       85.56      9.27 o
   0   3   1       39.34       38.29      4.94 o
   1   3   1     7345.67     5825.37    719.23 o
   2   3   1      740.88      708.19     80.86 o
   3   3   1     2903.09     2768.41    245.06 o
   4   3   1     1503.39     1494.92    108.23 o
   5   3   1      133.56      150.97     11.38 o
   6   3   1      192.33      195.66     12.41 o
   7   3   1      563.57      552.47     67.43 o
   8   3   1       44.47       45.92      7.66 o
   9   3   1      202.25      209.53     23.60 o
  -9   4   1       74.42       65.54      8.13 o
  -8   4   1        5.56        8.07      3.88 o
  -7   4   1      116.06      113.49     17.28 o
  -6   4   1     1268.65     1178.04    128.48 o
  -5   4   1     1137.52     1168.57    108.41 o
  -4   4   1     1470.41     1560.01    125.16 o
  -3   4   1      183.22      194.89     15.91 o
  -2   4   1      203.71      210.45     21.80 o
  -1   4   1     7680.52     6232.73    700.36 o
   0   4   1     2987.90     2827.15    264.99 o
   1   4   1     4140.32     3794.47    407.39 o
   2   4   1     2231.09     2132.43    248.11 o
   3   4   1       97.94       81.51      7.55 o
   4   4   1     1223.33     1207.40    115.88 o
   5   4   1        1.83        1.95      0.73 o
   6   4   1       43.47       40.64      5.77 o
   7   4   1      981.18      986.36    119.98 o
   8   4   1        2.67        3.03      1.42 o
   9   4   1       12.19        9.33      2.56 o
  -9   5   1       63.65       54.45      9.02 o
  -8   5   1        9.93       10.79      1.96 o
  -7   5   1      787.57      790.29    103.56 o
  -6   5   1     1230.00     1171.57    143.86 o
  -5   5   1     1109.78     1141.52    116.48 o
  -4   5   1      925.48     1001.54    107.03 o
  -3   5   1      187.92      235.70     19.25 o
  -2   5   1      223.32      176.13     22.44 o
  -1   5   1      331.05      249.76     22.32 o
   0   5   1      528.05      503.70     46.75 o
   1   5   1      422.82      443.76     45.79 o
   2   5   1       58.92       55.52      5.51 o
   3   5   1     3572.11     3525.13    407.59 o
   4   5   1       22.47       24.04      4.18 o
   5   5   1      571.03      571.16     77.62 o
   6   5   1     1746.99     1753.67    230.05 o
   7   5   1      252.67      287.88     34.39 o
   8   5   1      233.88      234.26     32.70 o
   9   5   1       17.33       10.84      2.18 o
  -9   6   1      249.00      224.77     29.31 o
  -8   6   1      212.93      219.29     26.07 o
  -7   6   1      223.66      245.52     29.61 o
  -6   6   1     2133.33     2061.74    307.20 o
  -5   6   1        0.03        1.86      1.45 o
  -4   6   1      178.70      186.68     22.27 o
  -3   6   1     1243.63     1295.96    140.33 o
  -2   6   1      961.16      764.54     92.52 o
  -1   6   1        8.87       12.40      1.56 o
   0   6   1       57.42       57.29      4.18 o
   1   6   1      724.84      735.11     69.56 o
   2   6   1      756.46      757.45     90.67 o
   3   6   1      945.23      817.81    114.12 o
   4   6   1     3077.36     2891.81    466.61 o
   5   6   1     3769.49     3531.41    524.68 o
   6   6   1        6.16        4.98      1.71 o
   7   6   1       28.92       28.83      3.66 o
   8   6   1       20.29       22.11      3.48 o
  -8   7   1        4.98        5.79      2.22 o
  -7   7   1      218.76      253.95     32.75 o
  -6   7   1      579.76      578.05     81.68 o
  -5   7   1     2680.30     2658.75    360.89 o
  -4   7   1     1114.03     1132.72    115.42 o
  -3   7   1      552.32      536.55     50.52 o
  -2   7   1      593.19      528.63     66.26 o
  -1   7   1       53.07       39.89      3.81 o
   0   7   1     2523.20     2595.17    242.45 o
   1   7   1      927.12     1002.89    120.88 o
   2   7   1      599.29      602.62     69.57 o
   3   7   1       29.42       37.50      6.54 o
   4   7   1       56.21       53.04     12.13 o
   5   7   1       14.12       12.23      2.38 o
   6   7   1        6.80        3.48      1.93 o
   7   7   1        9.40        5.57      2.09 o
   8   7   1      593.90      594.39     82.41 o
  -8   8   1      184.90      156.00     22.82 o
  -7   8   1      346.85      429.51     58.13 o
  -6   8   1      172.67      156.70     19.89 o
  -5   8   1     1489.92     1542.86    257.80 o
  -4   8   1     4610.92     5135.55    607.26 o
  -3   8   1      306.88      305.31     35.89 o
  -2   8   1      605.09      562.77     71.58 o
  -1   8   1      156.93      175.03     18.50 o
   0   8   1       49.19       57.60      7.23 o
   1   8   1       96.44      105.63     10.38 o
   2   8   1     4129.29     3705.53    438.30 o
   3   8   1     4556.23     4002.07    504.65 o
   4   8   1        4.58        5.25      2.37 o
   5   8   1      205.81      201.99     26.12 o
   6   8   1      372.26      372.85     44.35 o
   7   8   1        4.87        7.58      2.73 o
   8   8   1        5.43        4.20      2.54 o
  -8   9   1       42.17       31.91      5.99 o
  -7   9   1      334.08      387.64     53.57 o
  -6   9   1      145.84      144.36     21.46 o
  -5   9   1      308.31      377.00     53.57 o
  -4   9   1        5.51        4.95      1.23 o
  -3   9   1      523.41      539.06     58.98 o
  -2   9   1        0.24        3.12      1.40 o
  -1   9   1        2.21        2.87      0.83 o
   0   9   1      822.93      815.49     83.02 o
   1   9   1      234.23      221.84     18.85 o
   2   9   1     2577.33     2629.53    268.75 o
   3   9   1       70.84       77.01      9.68 o
   4   9   1       12.57       15.11      2.56 o
   5   9   1        4.67        5.26      2.79 o
   6   9   1      396.97      491.42     72.17 o
   7   9   1      172.00      171.17     23.43 o
  -7  10   1      616.24      577.92     84.55 o
  -6  10   1      742.41      776.34     99.09 o
  -5  10   1      213.41      203.85     32.84 o
  -4  10   1       34.57       36.03      5.92 o
  -3  10   1       87.97      108.21     10.23 o
  -2  10   1      445.09      398.63     47.38 o
  -1  10   1      261.10      246.59     25.66 o
   0  10   1      288.65      276.51     34.39 o
   1  10   1     2457.97     2368.33    259.70 o
   2  10   1        0.58        1.18      1.16 o
   3  10   1      395.60      381.96     52.97 o
   4  10   1     1636.41     1558.87    257.92 o
   5  10   1      494.45      564.60     59.87 o
   6  10   1       69.57       55.72      9.49 o
   7  10   1       65.44       50.26      6.45 o
  -7  11   1        0.80        4.32      2.46 o
  -6  11   1       77.41       77.26     11.63 o
  -5  11   1        0.99        0.71      2.17 o
  -4  11   1       55.34       41.49      8.81 o
  -3  11   1       68.60       70.75      7.54 o
  -2  11   1       15.17       15.73      2.20 o
  -1  11   1       29.66       31.49      3.73 o
   0  11   1      372.56      373.45     41.75 o
   1  11   1        0.28        1.55      1.18 o
   2  11   1       10.13       10.61      2.55 o
   3  11   1        1.02        0.38      1.75 o
   4  11   1       84.30       87.28     14.61 o
   5  11   1       30.81       32.31      4.85 o
   6  11   1       51.13       44.68      9.36 o
  -6  12   1      481.22      531.61     73.45 o
  -5  12   1      334.99      369.51     49.71 o
  -4  12   1        8.55        9.14      2.60 o
  -3  12   1      161.25      156.44     19.89 o
  -2  12   1       36.42       42.02      5.80 o
  -1  12   1        5.30        3.85      0.93 o
   0  12   1       31.43       29.10      3.71 o
   1  12   1        1.99        2.79      0.92 o
   2  12   1      318.69      314.05     36.49 o
   3  12   1      825.87      826.57    125.87 o
   4  12   1      762.41      867.30     85.96 o
   5  12   1      462.55      482.38     59.64 o
  -5  13   1       11.80       13.39      3.02 o
  -4  13   1       10.25       10.28      2.13 o
  -3  13   1      216.41      280.90     34.33 o
  -2  13   1       29.66       23.60      3.47 o
  -1  13   1        1.72        2.48      1.17 o
   0  13   1      335.22      280.09     35.88 o
   1  13   1        0.34        3.05      1.49 o
   2  13   1       44.12       35.23      7.82 o
   3  13   1       74.37       67.42      8.96 o
   4  13   1      119.84      125.37     17.32 o
   5  13   1       30.31       27.01      4.72 o
  -4  14   1      575.67      602.67     86.35 o
  -3  14   1      100.91       80.70     14.03 o
  -2  14   1      585.75      622.00     92.54 o
  -1  14   1       38.34       30.89      5.10 o
   0  14   1        0.59        2.09      1.51 o
   1  14   1        3.21        1.70      2.07 o
   2  14   1      798.01      904.82    134.23 o
   3  14   1      194.15      196.71     28.73 o
  -2  15   1      268.83      341.99     44.92 o
  -1  15   1       87.08       72.71     10.97 o
   0  15   1      227.51      267.22     33.30 o
   1  15   1       64.18       53.60      9.90 o
   2  15   1      344.83      400.58     56.31 o
 -10   0   2       20.03       23.40      7.93 o
  -9   0   2      200.72      202.34     14.78 o
  -8   0   2       84.56       64.83     10.83 o
  -7   0   2      826.04      681.17    117.46 o
  -6   0   2       23.06       25.32      6.37 o
  -5   0   2      823.48      809.54     49.80 o
  -4   0   2     6678.44     6775.81    346.42 o
  -3   0   2      260.49      234.78      5.49 o
  -2   0   2    13066.97    11731.51    367.22 o
   0   0   2     1059.14      132.03      8.68 o
   1   0   2        0.84       10.19      2.10 o
   2   0   2      484.19      496.67     50.80 o
   3   0   2     1577.22     1491.26    162.33 o
   4   0   2       62.07       66.66     12.87 o
   5   0   2       66.41       59.49      7.88 o
   6   0   2     1030.08      983.22    100.38 o
   7   0   2      247.20      247.99     23.61 o
   8   0   2     1093.53     1052.95     99.72 o
   9   0   2      482.66      517.30     44.55 o
 -10   1   2      110.71      119.65     35.35 o
  -9   1   2      523.28      455.25     39.14 o
  -8   1   2        1.90        2.82      1.01 o
  -7   1   2      106.38      104.31     14.18 o
  -6   1   2      102.55      120.01     12.70 o
  -5   1   2     1271.97     1200.53    111.25 o
  -4   1   2     3101.59     3427.52     82.33 o
  -3   1   2     1193.99     1264.12     27.24 o
  -1   1   2        5.60        8.78      0.83 o
   1   1   2      364.47      313.53     26.61 o
   2   1   2     3712.54     3428.34    225.20 o
   3   1   2      158.29      174.69     10.98 o
   4   1   2     1725.68     1578.69    107.30 o
   5   1   2      578.36      591.11     33.91 o
   6   1   2       39.43       45.01      4.86 o
   7   1   2        3.88        4.90      1.23 o
   8   1   2      378.77      329.50     35.73 o
   9   1   2        8.56        8.51      4.15 o
  -9   2   2        0.71        2.68      1.76 o
  -8   2   2        2.37        2.97      1.39 o
  -7   2   2      197.82      195.34     12.67 o
  -6   2   2      456.90      387.36     55.03 o
  -5   2   2       35.03       35.52      3.78 o
  -4   2   2      919.87      800.14     71.67 o
  -3   2   2      700.46      769.45     18.65 o
  -2   2   2    18798.60    15899.08    936.60 o
  -1   2   2     3084.05     3011.33    161.72 o
   0   2   2     2582.25     2481.04    194.03 o
   1   2   2      337.83      356.85     39.99 o
   2   2   2     3587.77     3063.73    342.28 o
   3   2   2     1022.54     1013.68     69.67 o
   4   2   2      431.59      385.88     23.70 o
   5   2   2      301.20      328.01     24.12 o
   6   2   2     1519.62     1494.71     85.40 o
   7   2   2      842.90      818.92     55.94 o
   8   2   2      144.08      131.95     19.62 o
   9   2   2       24.53       21.31      6.23 o
  -9   3   2        0.56        2.74      1.97 o
  -8   3   2       19.09       16.16      3.82 o
  -7   3   2       13.98       14.20      2.04 o
  -6   3   2        7.57        7.18      1.60 o
  -5   3   2        0.92        5.18      2.06 o
  -4   3   2     6303.06     6542.24    467.88 o
  -3   3   2      493.51      569.91     33.85 o
  -2   3   2        0.61        3.48      1.01 o
  -1   3   2      179.24      173.56     12.57 o
   0   3   2     3341.67     2964.93    276.70 o
   1   3   2     3507.61     3231.37    327.04 o
   2   3   2      135.63      122.75     11.45 o
   3   3   2      537.04      512.77     40.66 o
   4   3   2       49.22       62.53      5.24 o
   5   3   2      394.85      377.59     26.80 o
   6   3   2      253.05      237.55     23.46 o
   7   3   2     1251.32     1175.52    147.04 o
   8   3   2       81.96       77.14     10.68 o
   9   3   2      101.93      107.37     15.92 o
  -9   4   2      281.16      284.71     28.51 o
  -8   4   2      109.44      100.06     12.49 o
  -7   4   2        0.00        2.04      1.37 o
  -6   4   2      229.41      231.59     20.03 o
  -5   4   2       95.77      115.45      6.19 o
  -4   4   2     5529.28     5840.46    406.05 o
  -3   4   2     5806.50     6251.80    441.55 o
  -2   4   2       16.07       42.82      4.15 o
  -1   4   2      466.42      492.18     44.92 o
   0   4   2     1632.80     1479.78    137.12 o
   1   4   2      301.98      317.96     32.01 o
   2   4   2     1115.57     1027.06    123.04 o
   3   4   2     1625.24     1764.26    194.67 o
   4   4   2      373.39      363.03     33.11 o
   5   4   2        0.88        2.52      4.12 o
   6   4   2       18.07       21.21      4.23 o
   7   4   2      196.57      187.57     29.98 o
   8   4   2      283.05      278.26     36.24 o
   9   4   2       91.06       83.71     13.40 o
  -9   5   2       11.81       10.47      1.82 o
  -8   5   2      591.35      552.45     91.02 o
  -7   5   2      115.55      103.58     14.18 o
  -6   5   2        0.16        3.92      1.52 o
  -5   5   2      100.67      110.84      9.88 o
  -4   5   2       35.44       31.99      3.31 o
  -3   5   2        0.19        2.07      1.42 o
  -2   5   2      897.88      896.76     76.48 o
  -1   5   2     4913.08     4424.42    430.28 o
   0   5   2     4405.33     4001.03    399.43 o
   1   5   2        2.27        3.54      0.89 o
   2   5   2     4554.23     4144.37    491.22 o
   3   5   2      208.26      208.87     22.62 o
   4   5   2      658.14      627.01     60.54 o
   5   5   2     1640.16     1561.61    200.41 o
   6   5   2       89.06       84.25     11.30 o
   7   5   2      162.69      151.92     22.25 o
   8   5   2       24.36       21.24      3.76 o
  -9   6   2       42.35       36.14      4.87 o
  -8   6   2       15.97       16.22      2.89 o
  -7   6   2     1129.09     1088.17    160.80 o
  -6   6   2       76.52       80.00      9.72 o
  -5   6   2     1792.25     1887.55    200.34 o
  -4   6   2      136.48      123.24     11.72 o
  -3   6   2      212.38      235.29     19.89 o
  -2   6   2     2423.09     2149.15    215.15 o
  -1   6   2     1810.11     1814.90    187.22 o
   0   6   2     2843.09     2671.50    290.21 o
   1   6   2       13.42       15.94      2.06 o
   2   6   2      135.95      142.78     16.08 o
   3   6   2      270.66      282.97     35.30 o
   4   6   2       80.60       63.53     12.39 o
   5   6   2      270.56      246.89     41.90 o
   6   6   2       98.15       95.97     12.47 o
   7   6   2        5.62        4.77      1.94 o
   8   6   2      417.44      443.15     57.28 o
  -8   7   2       86.53       59.06     13.67 o
  -7   7   2        1.91        1.71      1.66 o
  -6   7   2      264.16      260.86     29.45 o
  -5   7   2       89.81      105.20     15.74 o
  -4   7   2      873.75      899.89     92.00 o
  -3   7   2      923.80      916.55     84.47 o
  -2   7   2     2023.03     1756.28    193.18 o
  -1   7   2      298.42      256.36     24.37 o
   0   7   2     5067.68     4537.65    518.90 o
   1   7   2     1727.99     1738.37    174.34 o
   2   7   2      704.38      712.84     82.74 o
   3   7   2      917.93      833.30    141.40 o
   4   7   2      202.06      200.31     26.20 o
   5   7   2      114.87      128.92     20.68 o
   6   7   2       16.08       10.06      2.89 o
   7   7   2      205.45      187.79     28.92 o
   8   7   2      130.96      123.84     16.36 o
  -8   8   2        2.37        1.20      2.23 o
  -7   8   2      603.89      668.55     94.63 o
  -6   8   2       16.39       15.06      2.33 o
  -5   8   2      124.37      134.21     16.75 o
  -4   8   2       14.61       22.36      2.52 o
  -3   8   2      184.13      195.75     21.20 o
  -2   8   2       49.58       42.85      4.06 o
  -1   8   2      763.72      774.74     82.37 o
   0   8   2      411.14      388.03     39.46 o
   1   8   2      630.05      596.77     65.72 o
   2   8   2      792.67      775.81     89.05 o
   3   8   2     1423.29     1340.28    209.46 o
   4   8   2        0.06        0.26      1.90 o
   5   8   2       56.17       57.02      9.46 o
   6   8   2      237.24      222.58     33.16 o
   7   8   2      141.16      143.23     18.50 o
   8   8   2        0.22       -1.97      3.15 o
  -8   9   2       71.14       62.08      9.80 o
  -7   9   2      314.35      345.92     53.93 o
  -6   9   2        2.09        3.40      1.99 o
  -5   9   2        0.46        1.96      1.21 o
  -4   9   2      252.47      229.87     27.84 o
  -3   9   2      117.50      134.88     14.44 o
  -2   9   2      282.51      301.95     29.56 o
  -1   9   2      816.99      747.09     83.19 o
   0   9   2     4081.84     3691.61    414.64 o
   1   9   2     5189.69     4609.60    544.34 o
   2   9   2      577.29      530.66     57.75 o
   3   9   2      250.21      265.47     35.75 o
   4   9   2      178.56      211.35     26.02 o
   5   9   2      123.76      113.41     16.23 o
   6   9   2        0.81        5.61      1.43 o
   7   9   2      375.85      414.95     52.75 o
  -7  10   2        2.76        8.06      3.28 o
  -6  10   2      122.05      108.01     12.86 o
  -5  10   2       39.54       33.58      5.22 o
  -4  10   2      117.02      131.28     11.67 o
  -3  10   2      621.97      623.60     61.86 o
  -2  10   2      100.83       93.81     10.88 o
  -1  10   2       48.29       43.06      5.09 o
   0  10   2       35.97       43.32      5.89 o
   1  10   2     1145.41     1109.52    118.61 o
   2  10   2        1.34        2.31      1.16 o
   3  10   2      657.75      707.29    105.28 o
   4  10   2        0.98        1.76      2.22 o
   5  10   2      423.11      477.47     63.95 o
   6  10   2       54.66       51.72      9.38 o
   7  10   2       47.36       35.28      5.51 o
  -7  11   2        1.85        4.52      2.30 o
  -6  11   2      686.86      656.27    100.98 o
  -5  11   2        0.08        5.05      1.46 o
  -4  11   2      139.40      158.95     15.23 o
  -3  11   2        3.83        8.74      2.17 o
  -2  11   2     2862.85     3003.06    264.22 o
  -1  11   2     3959.43     4187.63    613.48 o
   0  11   2      325.67      315.15     35.99 o
   1  11   2      116.17      132.68     11.68 o
   2  11   2     1276.98     1257.35    192.63 o
   3  11   2      220.51      266.26     39.34 o
   4  11   2        9.28        9.38      1.76 o
   5  11   2       99.01       91.96     12.92 o
   6  11   2      145.90      132.83     21.01 o
  -6  12   2        9.20        9.15      2.01 o
  -5  12   2      197.93      216.77     27.94 o
  -4  12   2      342.47      455.42     28.60 o
  -3  12   2      220.45      245.81     19.11 o
  -2  12   2       49.07       47.04      5.38 o
  -1  12   2        4.77        6.80      1.92 o
   0  12   2       42.86       35.23      4.50 o
   1  12   2       13.86        9.95      1.47 o
   2  12   2       10.73        9.66      2.20 o
   3  12   2      781.78      771.74    108.97 o
   4  12   2       10.81       11.42      2.50 o
   5  12   2      114.13      100.97     15.21 o
  -5  13   2       16.96       13.71      3.57 o
  -4  13   2        0.66        2.62      1.75 o
  -3  13   2      370.56      396.81     36.73 o
  -2  13   2       53.70       53.38      5.67 o
  -1  13   2        2.95        0.86      1.23 o
   0  13   2     2138.53     2116.85    216.55 o
   1  13   2     1004.27     1059.24    163.04 o
   2  13   2      484.82      530.49     68.15 o
   3  13   2       54.99       49.86      7.21 o
   4  13   2       14.27        9.93      2.60 o
  -4  14   2       14.24       15.31      3.13 o
  -3  14   2        6.08        3.38      2.12 o
  -2  14   2      240.13      286.06     43.50 o
  -1  14   2      186.64      226.66     29.09 o
   0  14   2      272.21      277.48     32.81 o
   1  14   2        5.06        3.78      2.16 o
   2  14   2      215.39      218.90     32.43 o
   3  14   2        2.44        1.47      1.48 o
  -2  15   2      236.46      221.32     34.55 o
  -1  15   2      282.54      278.86     43.53 o
   0  15   2      411.05      425.22     48.40 o
   1  15   2      231.43      237.13     43.06 o
 -10   1   3      138.90      120.82     20.41 o
  -9   1   3      136.49      104.09     13.89 o
  -8   1   3      234.15      228.09     21.85 o
  -7   1   3      607.17      500.40     63.71 o
  -6   1   3     2043.30     1971.65    226.80 o
  -5   1   3        3.78       15.15      1.80 o
  -4   1   3     7464.16     8142.44    109.39 o
  -3   1   3     1825.99     2030.79     30.89 o
  -2   1   3      187.71      196.98      4.66 o
  -1   1   3      276.64      324.23     13.02 o
   0   1   3     1131.26     1256.17     67.81 o
   1   1   3      206.02      174.56     14.46 o
   2   1   3     5015.97     4710.97    318.91 o
   3   1   3     8374.68     7822.29    451.95 o
   4   1   3     2009.38     1944.23    100.90 o
   5   1   3     1989.84     2027.49    108.42 o
   6   1   3      163.51      157.14     10.28 o
   7   1   3      508.22      519.95     38.69 o
   8   1   3       63.37       59.27      8.40 o
   9   1   3      181.92      178.95     32.00 o
 -10   2   3       74.26       65.24      9.67 o
  -9   2   3      116.70      100.29      9.96 o
  -8   2   3      146.54      140.96     13.59 o
  -7   2   3        3.35        6.35      2.34 o
  -6   2   3     1274.82     1190.37    108.41 o
  -5   2   3      396.40      475.55     10.56 o
  -4   2   3     4453.15     4954.31     93.58 o
  -3   2   3      325.72      345.51      7.90 o
  -2   2   3      859.57     1039.27     42.52 o
  -1   2   3     4127.58     4198.59    212.79 o
   0   2   3     4788.84     4093.32    287.24 o
   1   2   3     3463.91     3076.95    300.89 o
   2   2   3       57.69       60.13      3.37 o
   3   2   3      452.91      500.66     31.27 o
   4   2   3      139.80      162.18     10.72 o
   5   2   3      428.27      388.41     19.16 o
   6   2   3      227.88      220.97     14.91 o
   7   2   3      299.12      277.26     18.67 o
   8   2   3        1.05        3.29      1.53 o
   9   2   3       87.21       71.47     13.09 o
  -9   3   3      295.78      341.03     44.86 o
  -8   3   3     1104.42     1114.04    112.63 o
  -7   3   3      572.42      535.37     51.45 o
  -6   3   3     2093.20     2393.05     70.95 o
  -5   3   3     4173.29     4767.65    124.61 o
  -4   3   3      569.84      622.17     25.35 o
  -3   3   3     4619.71     5027.82    223.78 o
  -2   3   3     5646.26     5441.74    319.95 o
  -1   3   3      186.38      185.31     11.24 o
   0   3   3        1.65        1.03      0.75 o
   1   3   3     6029.34     5447.30    458.66 o
   2   3   3     1249.29     1309.15    178.11 o
   3   3   3      940.55      997.44     93.75 o
   4   3   3     2750.37     2806.13    251.92 o
   5   3   3     3788.96     3716.76    271.48 o
   6   3   3      139.62      147.56      8.86 o
   7   3   3      144.85      134.44     16.16 o
   8   3   3      176.18      199.00     22.37 o
   9   3   3      141.39      123.82     20.84 o
  -9   4   3      151.64      119.87     20.81 o
  -8   4   3     1435.15     1303.02    143.59 o
  -7   4   3        0.30        0.59      1.75 o
  -6   4   3     2961.55     3207.08    238.82 o
  -5   4   3      310.26      308.22     24.07 o
  -4   4   3     1657.82     1806.48    133.67 o
  -3   4   3     2416.80     2771.42    202.97 o
  -2   4   3      713.29      749.91     43.64 o
  -1   4   3     4492.35     4220.48    302.57 o
   0   4   3      166.24      160.79     15.96 o
   1   4   3     2519.47     2641.18    261.59 o
   2   4   3      134.05      194.44     24.72 o
   3   4   3      720.95      779.49     86.32 o
   4   4   3      205.95      225.86     15.79 o
   5   4   3      139.90      154.12     11.62 o
   6   4   3      134.51      120.52     20.36 o
   7   4   3      938.48      936.23    107.93 o
   8   4   3      376.46      350.65     43.42 o
  -9   5   3        2.91        3.20      1.84 o
  -8   5   3      563.86      487.30     66.48 o
  -7   5   3      821.95      888.45     90.63 o
  -6   5   3       57.96       61.99      6.62 o
  -5   5   3     1028.55     1062.13     73.82 o
  -4   5   3      404.77      365.98     30.06 o
  -3   5   3      814.17      879.31     64.88 o
  -2   5   3      756.61      871.14     61.09 o
  -1   5   3     3327.73     3181.11    275.10 o
   0   5   3      882.23      912.45     84.89 o
   1   5   3     1032.39     1102.85    116.14 o
   2   5   3     1586.21     1595.37    190.34 o
   3   5   3     6803.90     5572.20    823.33 o
   4   5   3      547.71      581.96     60.56 o
   5   5   3       17.64       14.38      2.74 o
   6   5   3      868.17      873.57    114.14 o
   7   5   3       37.61       33.20      5.09 o
   8   5   3        5.13        4.74      1.72 o
  -9   6   3      126.62       88.47     15.61 o
  -8   6   3      195.25      190.69     28.79 o
  -7   6   3       45.77       39.84      6.55 o
  -6   6   3     2409.51     2534.78    252.28 o
  -5   6   3       87.58       97.50     10.89 o
  -4   6   3        6.84        8.11      1.37 o
  -3   6   3     1218.69     1196.94    102.36 o
  -2   6   3     1803.91     1803.31    142.58 o
  -1   6   3      245.71      310.04     26.26 o
   0   6   3      104.94       89.65      6.67 o
   1   6   3     5353.82     5094.84    531.77 o
   2   6   3     1466.39     1481.06    184.07 o
   3   6   3        5.24        6.56      3.28 o
   4   6   3     2641.85     2527.21    406.86 o
   5   6   3      159.50      153.60     19.79 o
   6   6   3      116.60      109.36     14.41 o
   7   6   3       36.34       36.47      5.14 o
   8   6   3       20.64       20.21      3.46 o
  -9   7   3       95.29       59.92     11.33 o
  -8   7   3       27.59       23.35      4.82 o
  -7   7   3      943.78     1057.82     93.75 o
  -6   7   3      489.04      485.70     46.01 o
  -5   7   3      122.29      117.50     12.09 o
  -4   7   3        1.62        3.88      1.38 o
  -3   7   3       37.28       41.21      5.20 o
  -2   7   3      642.46      642.13     56.81 o
  -1   7   3     1112.36     1116.99    113.68 o
   0   7   3      815.46      691.79     69.05 o
   1   7   3      115.41      140.46     14.98 o
   2   7   3       47.22       57.74      7.63 o
   3   7   3       10.06       10.13      1.97 o
   4   7   3      815.25      768.17    132.71 o
   5   7   3      338.11      364.09     57.03 o
   6   7   3      320.75      352.88     42.12 o
   7   7   3      318.23      330.81     36.04 o
   8   7   3        0.13        2.83      1.84 o
  -8   8   3      468.95      499.16     66.29 o
  -7   8   3      212.53      207.04     29.24 o
  -6   8   3        0.54        1.94      1.92 o
  -5   8   3      559.26      556.31     56.29 o
  -4   8   3      686.91      765.36     66.75 o
  -3   8   3      100.07      118.20     11.02 o
  -2   8   3       96.36       95.99      8.25 o
  -1   8   3        7.74        4.89      0.79 o
   0   8   3       94.15       82.71      9.59 o
   1   8   3      364.44      290.61     33.15 o
   2   8   3      456.23      422.93     46.38 o
   3   8   3      964.58      935.23    141.33 o
   4   8   3      145.52      149.38     23.13 o
   5   8   3       79.91       87.51      9.42 o
   6   8   3     1068.17     1100.82    154.37 o
   7   8   3       50.29       52.06      8.43 o
  -8   9   3        0.27        1.95      1.96 o
  -7   9   3      132.14      132.28     19.31 o
  -6   9   3       31.46       35.32      5.12 o
  -5   9   3      274.76      292.60     28.26 o
  -4   9   3        5.82        5.82      1.39 o
  -3   9   3      157.95      163.53     12.18 o
  -2   9   3      212.29      166.52     19.28 o
  -1   9   3       19.59       18.97      2.18 o
   0   9   3     1235.58     1241.84    132.93 o
   1   9   3       38.32       34.90      4.95 o
   2   9   3      997.20     1007.50    114.81 o
   3   9   3       21.13       17.05      3.15 o
   4   9   3      229.96      276.80     42.15 o
   5   9   3      118.82       97.95     16.05 o
   6   9   3       72.31       66.57      9.74 o
   7   9   3       13.85        8.50      3.00 o
  -7  10   3       20.24       15.61      2.80 o
  -6  10   3      103.83      126.56     12.05 o
  -5  10   3       16.10       16.26      2.47 o
  -4  10   3      216.65      213.69     21.33 o
  -3  10   3      858.56      910.77     79.48 o
  -2  10   3      426.93      429.14     43.99 o
  -1  10   3      353.45      347.26     37.10 o
   0  10   3      529.82      550.54     55.02 o
   1  10   3     1343.38     1292.46    129.74 o
   2  10   3      316.64      350.02     27.72 o
   3  10   3        1.58        1.45      2.08 o
   4  10   3      507.88      571.77     74.58 o
   5  10   3      143.22      148.76     20.51 o
   6  10   3      170.71      177.75     27.67 o
  -7  11   3       17.42       12.19      3.36 o
  -6  11   3       81.03       84.00     12.84 o
  -5  11   3       21.54       28.66      4.32 o
  -4  11   3       40.82       35.98      5.07 o
  -3  11   3        0.05       -0.42      1.83 o
  -2  11   3       92.92       92.85     10.66 o
  -1  11   3     1437.98     1389.36    139.48 o
   0  11   3        2.40        2.72      1.09 o
   1  11   3       36.00       32.73      4.10 o
   2  11   3       66.89       60.33     10.05 o
   3  11   3       20.23       20.24      3.41 o
   4  11   3        1.30        2.82      1.66 o
   5  11   3        1.46        3.28      2.21 o
   6  11   3        2.64        2.69      2.58 o
  -6  12   3       98.56       74.75     16.59 o
  -5  12   3      251.40      288.98     21.08 o
  -4  12   3      248.32      260.53     24.32 o
  -3  12   3       75.73       77.85      9.67 o
  -2  12   3        0.04        1.15      1.82 o
  -1  12   3      440.66      458.23     49.99 o
   0  12   3        1.52        2.66      0.99 o
   1  12   3       37.54       32.07      3.42 o
   2  12   3      455.42      481.88     56.62 o
   3  12   3       28.77       25.17      3.38 o
   4  12   3       38.09       37.43      7.32 o
   5  12   3       70.32       67.83      6.84 o
  -5  13   3      208.34      175.80     32.37 o
  -4  13   3      475.50      616.24     56.28 o
  -3  13   3      253.71      270.18     24.00 o
  -2  13   3      329.85      347.36     31.87 o
  -1  13   3      261.41      286.42     22.19 o
   0  13   3       22.47       24.08      3.59 o
   1  13   3      399.21      359.87     57.82 o
   2  13   3      499.46      535.89     74.56 o
   3  13   3        0.82        2.11      2.01 o
   4  13   3       97.53       97.53     15.46 o
  -4  14   3      179.52      228.31     49.50 o
  -3  14   3        2.56        5.95      2.38 o
  -2  14   3        0.82        1.22      1.83 o
  -1  14   3       25.63       28.74      3.91 o
   0  14   3      133.54       98.32     14.50 o
   1  14   3      230.73      243.48     35.42 o
   2  14   3       26.35       22.30      3.80 o
   3  14   3        5.11        5.57      2.14 o
  -2  15   3      108.38       93.50     17.33 o
  -1  15   3       21.74       21.20      3.91 o
   0  15   3      556.19      615.82     72.28 o
   1  15   3       13.38        7.78      2.73 o
 -10   0   4        2.40        3.09      3.45 o
  -9   0   4       52.67       55.12     13.52 o
  -8   0   4       17.45       11.07      2.99 o
  -7   0   4     1623.15     1869.57    123.04 o
  -6   0   4       68.04       68.23     10.63 o
  -5   0   4     1577.86     1718.52     40.93 o
  -4   0   4        4.98       19.08      5.50 o
  -3   0   4     1712.31     1827.55     44.78 o
  -2   0   4     3920.99     4170.16    111.18 o
  -1   0   4        6.29       12.88      2.84 o
   0   0   4     1041.68     1025.62    108.27 o
   1   0   4     4525.66     4007.62    571.41 o
   2   0   4     6659.94     5943.07    639.63 o
   3   0   4      402.32      403.26     29.95 o
   4   0   4       90.42       97.83      7.51 o
   5   0   4      167.11      152.41     16.96 o
   6   0   4      971.36      967.22     77.46 o
   7   0   4      141.41      137.96     16.12 o
   8   0   4      689.91      701.11     65.54 o
 -10   1   4       31.74       33.76      4.94 o
  -9   1   4      155.03      138.27     14.29 o
  -8   1   4        7.03       11.93      1.86 o
  -7   1   4       48.82       57.56      5.31 o
  -6   1   4      363.86      429.77     11.55 o
  -5   1   4     1058.09     1141.55     13.67 o
  -4   1   4        1.44        6.58      1.33 o
  -3   1   4     1171.60     1237.10     19.25 o
  -2   1   4       42.99       42.29      1.80 o
  -1   1   4      903.79     1010.82     36.77 o
   0   1   4     2912.44     2800.08    192.95 o
   1   1   4       10.97       12.65      1.44 o
   2   1   4     1892.63     1828.30    172.46 o
   3   1   4      415.56      405.20     23.65 o
   4   1   4     5747.19     5527.71    311.57 o
   5   1   4      476.81      492.98     24.15 o
   6   1   4      492.23      483.22     23.33 o
   7   1   4       30.59       27.70      4.00 o
   8   1   4      269.74      276.04     21.87 o
 -10   2   4        0.02        2.29      2.66 o
  -9   2   4       17.08       11.39      2.16 o
  -8   2   4        0.03        1.92      1.27 o
  -7   2   4      379.17      419.57     12.76 o
  -6   2   4        5.11       15.54      2.22 o
  -5   2   4      687.46      775.37     12.56 o
  -4   2   4      571.56      615.76     12.13 o
  -3   2   4        9.30        9.52      1.32 o
  -2   2   4     1274.11     1364.14     47.20 o
  -1   2   4     9151.53     8099.74    376.39 o
   0   2   4    17427.50    13359.74    958.31 o
   1   2   4     1769.55     1603.23    151.61 o
   2   2   4      560.58      606.42     47.43 o
   3   2   4      423.17      475.13     32.11 o
   4   2   4      282.91      318.08     18.29 o
   5   2   4      135.15      135.07     12.87 o
   6   2   4      339.41      343.03     19.74 o
   7   2   4        8.04        8.01      1.68 o
   8   2   4       27.45       20.52      3.48 o
 -10   3   4       72.86       64.49     11.40 o
  -9   3   4        3.60        4.49      1.68 o
  -8   3   4       56.86       47.36      6.34 o
  -7   3   4      289.88      300.82      9.84 o
  -6   3   4      140.57      162.82     11.06 o
  -5   3   4       32.79       49.66      4.58 o
  -4   3   4     4793.36     5495.84    221.18 o
  -3   3   4     3149.50     3455.96    151.09 o
  -2   3   4     2281.63     2396.80    122.77 o
  -1   3   4      443.04      458.20     21.56 o
   0   3   4       79.00       80.21      5.92 o
   1   3   4     2242.81     2271.29    204.23 o
   2   3   4        8.72       14.60      2.01 o
   3   3   4     1600.73     1731.65    146.66 o
   4   3   4       69.05       63.21      5.54 o
   5   3   4      511.95      490.77     32.16 o
   6   3   4      149.01      151.91     13.71 o
   7   3   4       16.72       21.12      2.93 o
   8   3   4       33.41       30.78      5.74 o
  -9   4   4      206.45      166.38     21.69 o
  -8   4   4       58.28       65.90     10.90 o
  -7   4   4       92.77       87.61      7.37 o
  -6   4   4     1726.26     1830.66     99.89 o
  -5   4   4      612.54      684.30     44.79 o
  -4   4   4      542.23      607.15     38.54 o
  -3   4   4      333.99      348.84     21.27 o
  -2   4   4     1912.56     2153.90    118.56 o
  -1   4   4     2022.38     2074.68    131.89 o
   0   4   4     5430.75     4719.81    395.58 o
   1   4   4      207.99      171.28     12.81 o
   2   4   4      419.34      425.40     44.18 o
   3   4   4     1430.92     1341.56    132.77 o
   4   4   4       47.06       58.07      7.47 o
   5   4   4     1599.80     1710.95    149.42 o
   6   4   4        6.97        8.97      1.54 o
   7   4   4        6.36        5.04      2.48 o
   8   4   4       28.48       24.89      4.62 o
  -9   5   4       47.43       41.66      6.44 o
  -8   5   4       25.19       25.64      5.78 o
  -7   5   4       13.50       10.87      1.61 o
  -6   5   4     2286.50     2521.12    154.63 o
  -5   5   4        3.83        3.76      0.87 o
  -4   5   4      138.54      148.40      8.01 o
  -3   5   4     1272.69     1176.39     65.60 o
  -2   5   4     2739.23     2914.78    180.34 o
  -1   5   4       75.93       85.11      4.68 o
   0   5   4      282.40      251.26     22.28 o
   1   5   4     4847.95     4980.48    477.69 o
   2   5   4     1428.54     1425.98    161.85 o
   3   5   4        3.87        4.34      1.10 o
   4   5   4      529.09      552.73     57.90 o
   5   5   4       16.97       16.97      2.57 o
   6   5   4       65.16       58.35      8.26 o
   7   5   4      946.52      924.01    104.98 o
   8   5   4        0.27        3.42      2.52 o
  -9   6   4       57.65       47.90      6.84 o
  -8   6   4        2.33        2.32      1.85 o
  -7   6   4      238.87      204.93     31.60 o
  -6   6   4       44.05       41.28      5.06 o
  -5   6   4      142.79      129.04     12.99 o
  -4   6   4      161.10      162.81     12.77 o
  -3   6   4        0.95        2.62      0.86 o
  -2   6   4     2907.86     2832.40    204.46 o
  -1   6   4       64.41       80.57      6.61 o
   0   6   4      153.40      163.60     14.59 o
   1   6   4     2419.76     2286.25    225.90 o
   2   6   4      841.73      800.65     96.40 o
   3   6   4      899.17      974.33    107.17 o
   4   6   4      152.81      172.56     20.32 o
   5   6   4       34.45       39.34      5.33 o
   6   6   4      439.52      366.92     55.28 o
   7   6   4        1.07       -0.01      2.79 o
   8   6   4      140.85      124.06     19.77 o
  -9   7   4       57.15       36.01      6.58 o
  -8   7   4      435.17      474.07     60.03 o
  -7   7   4       34.69       38.66      6.44 o
  -6   7   4        4.86        6.45      1.70 o
  -5   7   4     1040.75     1107.43     89.12 o
  -4   7   4     1840.35     2002.27    155.33 o
  -3   7   4       80.53       87.34      9.14 o
  -2   7   4      849.71      814.63     59.57 o
  -1   7   4     3414.58     3264.87    295.11 o
   0   7   4      227.14      263.24     21.50 o
   1   7   4      265.13      231.95     22.07 o
   2   7   4        0.11        1.10      1.58 o
   3   7   4      115.05      135.77     13.99 o
   4   7   4      258.97      243.36     46.29 o
   5   7   4      305.99      300.96     37.93 o
   6   7   4      651.80      641.67     71.36 o
   7   7   4      148.66      153.74     22.53 o
  -8   8   4        9.76        6.02      1.91 o
  -7   8   4      106.76       91.75      7.39 o
  -6   8   4      190.97      173.04     15.98 o
  -5   8   4      228.51      230.84     23.56 o
  -4   8   4       17.56       18.58      3.64 o
  -3   8   4       54.21       43.76      5.99 o
  -2   8   4       48.25       38.19      3.21 o
  -1   8   4     1372.51     1292.01    119.83 o
   0   8   4      668.27      640.68     57.09 o
   1   8   4      354.83      348.31     36.65 o
   2   8   4       20.13       23.44      3.32 o
   3   8   4        0.37        1.29      1.62 o
   4   8   4      386.52      402.70     49.83 o
   5   8   4      294.60      345.08     47.38 o
   6   8   4       12.27       14.77      2.31 o
   7   8   4        0.36        0.61      2.06 o
  -8   9   4       10.23       11.30      3.02 o
  -7   9   4       19.42       20.81      3.48 o
  -6   9   4       13.02       11.57      1.82 o
  -5   9   4       40.34       46.11      6.02 o
  -4   9   4     1216.58     1269.53    120.15 o
  -3   9   4     2680.58     2838.12    243.86 o
  -2   9   4     3288.06     3064.75    266.38 o
  -1   9   4     1855.27     1715.54    182.13 o
   0   9   4       12.66       13.99      2.55 o
   1   9   4      319.06      330.54     29.05 o
   2   9   4        3.37        3.69      1.10 o
   3   9   4        3.09        3.74      3.19 o
   4   9   4        2.64        4.39      2.79 o
   5   9   4     1086.69     1067.56    161.94 o
   6   9   4      161.31      174.11     22.74 o
   7   9   4       63.32       64.26      9.79 o
  -7  10   4        0.66        2.36      3.21 o
  -6  10   4        5.88        6.01      1.95 o
  -5  10   4       98.93       91.67     10.14 o
  -4  10   4      873.24      857.32     84.98 o
  -3  10   4      102.31      124.19     11.30 o
  -2  10   4      511.59      518.26     47.98 o
  -1  10   4      398.45      410.40     44.74 o
   0  10   4      241.91      219.41     23.04 o
   1  10   4      220.63      213.80     20.09 o
   2  10   4       87.31       84.72      8.96 o
   3  10   4     1083.36     1087.15    160.07 o
   4  10   4      223.23      282.33     34.51 o
   5  10   4      696.16      630.76    104.61 o
   6  10   4      140.32      148.65     19.85 o
  -7  11   4       62.91       56.86     11.72 o
  -6  11   4      820.08     1025.24    110.45 o
  -5  11   4      434.93      471.23     41.46 o
  -4  11   4      434.82      439.54     42.27 o
  -3  11   4     1296.25     1483.26    133.06 o
  -2  11   4      638.42      684.86     64.20 o
  -1  11   4        0.02        1.23      1.02 o
   0  11   4     1809.14     1727.83    171.94 o
   1  11   4      219.40      210.89     19.83 o
   2  11   4      121.34      119.74     16.79 o
   3  11   4       26.10       29.00      4.19 o
   4  11   4        4.96        7.51      2.30 o
   5  11   4       16.80        8.81      2.82 o
  -6  12   4        0.70       -0.21      3.59 o
  -5  12   4       56.59       53.61      7.65 o
  -4  12   4      565.74      565.79     52.18 o
  -3  12   4      473.45      511.63     42.48 o
  -2  12   4      747.55      797.39     73.11 o
  -1  12   4      285.81      334.76     31.18 o
   0  12   4      476.17      446.16     46.16 o
   1  12   4      185.01      165.28     16.57 o
   2  12   4       64.72       61.22      8.96 o
   3  12   4      581.09      655.05     84.00 o
   4  12   4       59.86       71.12     10.32 o
   5  12   4      118.07      100.43     14.44 o
  -5  13   4       57.06       45.66      8.82 o
  -4  13   4     1203.99     1367.43    130.29 o
  -3  13   4      328.47      326.47     38.74 o
  -2  13   4     1173.72     1252.06    134.28 o
  -1  13   4      163.78      179.84     15.61 o
   0  13   4       26.87       26.14      3.33 o
   1  13   4      119.72      119.10     13.44 o
   2  13   4      118.13      101.16     15.14 o
   3  13   4        0.07        1.87      2.44 o
   4  13   4       98.88       83.58     14.04 o
  -4  14   4       88.25       81.30      9.95 o
  -3  14   4      360.69      338.99     55.68 o
  -2  14   4      377.46      368.85     40.24 o
  -1  14   4       86.20       86.59      9.86 o
   0  14   4      158.35      159.92     20.45 o
   1  14   4      175.86      172.16     21.02 o
   2  14   4       41.68       33.32      5.31 o
  -1  15   4      230.83      195.86     59.29 o
   0  15   4       58.40       47.32     13.35 o
 -10   1   5       23.67       24.65      4.82 o
  -9   1   5      195.97      170.02     24.45 o
  -8   1   5      647.37      697.61     21.35 o
  -7   1   5       97.04      120.01     10.74 o
  -6   1   5       20.98       20.03      2.14 o
  -5   1   5       11.14       13.21      1.54 o
  -4   1   5      230.70      251.95      4.86 o
  -3   1   5      279.35      298.59      6.19 o
  -2   1   5     1414.02     1503.51     48.41 o
  -1   1   5     2500.28     2690.73    104.93 o
   0   1   5     1779.06     1789.08    130.02 o
   1   1   5     9903.78     8248.17    827.99 o
   2   1   5       46.97       33.79      3.48 o
   3   1   5      298.75      322.73     17.41 o
   4   1   5        6.37        6.71      1.19 o
   5   1   5       86.09       80.57      6.43 o
   6   1   5      307.62      306.71     18.91 o
   7   1   5       73.75       69.22      8.25 o
   8   1   5       42.17       39.37      6.69 o
 -10   2   5        1.23        3.17      2.82 o
  -9   2   5       23.42       20.70      2.90 o
  -8   2   5        0.07        1.62      1.53 o
  -7   2   5        9.71       10.18      1.64 o
  -6   2   5     1852.36     2128.22     43.57 o
  -5   2   5     1356.55     1594.09     34.09 o
  -4   2   5      825.01      935.58     17.87 o
  -3   2   5        3.69        4.55      1.50 o
  -2   2   5       86.48      107.02      2.73 o
  -1   2   5     5312.93     4984.52    373.85 o
   0   2   5     8564.12     7999.64    423.54 o
   1   2   5     1902.29     1804.19    156.74 o
   2   2   5     3139.77     3293.64    284.12 o
   3   2   5     1205.07     1266.50     89.84 o
   4   2   5      278.12      271.74     19.21 o
   5   2   5       24.35       25.99      3.03 o
   6   2   5      158.67      155.94      8.69 o
   7   2   5      642.01      652.82     28.10 o
   8   2   5       48.34       52.96      7.90 o
 -10   3   5     1161.42     1279.10     82.66 o
  -9   3   5        2.59        3.49      1.98 o
  -8   3   5       31.41       33.57      5.11 o
  -7   3   5      325.63      353.28     13.50 o
  -6   3   5      184.76      191.09      9.57 o
  -5   3   5      661.51      719.02     25.30 o
  -4   3   5      243.31      213.67     11.75 o
  -3   3   5      298.22      320.62     13.39 o
  -2   3   5     1916.65     1959.38     84.26 o
  -1   3   5      871.81      938.72     43.04 o
   0   3   5      274.70      229.68     14.05 o
   1   3   5     3008.49     3112.80    273.07 o
   2   3   5     4417.32     4583.71    444.64 o
   3   3   5     5018.03     5009.41    447.08 o
   4   3   5      271.19      264.31     22.44 o
   5   3   5     1076.70     1083.86     75.78 o
   6   3   5      114.79      104.26      8.10 o
   7   3   5        1.69        2.13      1.20 o
   8   3   5      120.38      119.73     24.09 o
  -9   4   5        5.15        5.04      1.80 o
  -8   4   5      388.04      391.26     22.53 o
  -7   4   5      408.26      426.69     24.82 o
  -6   4   5       20.83       27.52      3.54 o
  -5   4   5        3.01        0.45      2.18 o
  -4   4   5     2163.62     2393.70    107.25 o
  -3   4   5       79.71      120.98      5.22 o
  -2   4   5      303.85      257.11     16.14 o
  -1   4   5      478.46      486.66     27.91 o
   0   4   5     1731.28     1743.39    142.18 o
   1   4   5      153.22      119.30      7.34 o
   2   4   5     5942.16     5983.00    628.66 o
   3   4   5     1242.99     1130.49    136.33 o
   4   4   5      156.36      144.06      9.43 o
   5   4   5     1495.13     1460.44    115.28 o
   6   4   5      133.16      129.94     15.66 o
   7   4   5      237.54      226.22     24.66 o
   8   4   5       28.36       23.72      4.27 o
  -9   5   5      229.52      221.02     28.81 o
  -8   5   5     1887.82     1855.61    141.73 o
  -7   5   5       88.64       85.43      9.23 o
  -6   5   5      110.47      124.41     12.34 o
  -5   5   5      260.37      267.52     17.04 o
  -4   5   5     1547.35     1731.51    112.46 o
  -3   5   5      545.09      620.70     35.20 o
  -2   5   5      143.05      142.46      6.02 o
  -1   5   5     6522.85     6375.65    404.30 o
   0   5   5     3354.32     3485.75    286.59 o
   1   5   5      657.29      656.81     54.82 o
   2   5   5      362.88      433.13     47.48 o
   3   5   5        7.75        6.65      1.34 o
   4   5   5      157.39      165.26     12.11 o
   5   5   5      815.07      825.94     79.82 o
   6   5   5       16.67       17.59      3.96 o
   7   5   5      202.20      182.49     22.87 o
   8   5   5       87.43       71.34     11.61 o
  -9   6   5      210.53      154.80     25.13 o
  -8   6   5       38.56       38.24      4.80 o
  -7   6   5      653.99      650.43     52.40 o
  -6   6   5      637.64      684.07     47.24 o
  -5   6   5      645.46      684.28     47.16 o
  -4   6   5      262.39      274.03     20.44 o
  -3   6   5      843.86      880.24     54.43 o
  -2   6   5       95.81       75.39      6.51 o
  -1   6   5      924.36     1040.58     71.66 o
   0   6   5     1042.39      981.08     85.19 o
   1   6   5     1763.34     1668.29    158.09 o
   2   6   5     1956.52     2068.96    227.19 o
   3   6   5        5.65        0.92      1.58 o
   4   6   5     1163.34     1198.34    124.48 o
   5   6   5      210.52      209.02     33.08 o
   6   6   5       65.76       73.22     10.25 o
   7   6   5      304.86      337.41     42.61 o
  -9   7   5       94.97       60.75     16.68 o
  -8   7   5      364.27      369.13     21.51 o
  -7   7   5      211.82      192.02     24.27 o
  -6   7   5       13.20       13.88      2.12 o
  -5   7   5      108.00      133.01     10.94 o
  -4   7   5       10.06       11.55      1.75 o
  -3   7   5       16.61       19.11      2.97 o
  -2   7   5     1159.31     1163.79     85.69 o
  -1   7   5     1045.90     1068.93     84.91 o
   0   7   5      266.76      259.29     22.01 o
   1   7   5     3610.36     3505.74    344.42 o
   2   7   5     1416.79     1455.82    166.73 o
   3   7   5        8.54        8.16      1.71 o
   4   7   5       59.59       52.22      9.44 o
   5   7   5      165.80      151.80     27.18 o
   6   7   5      538.40      552.41     60.36 o
   7   7   5        1.87        5.39      1.62 o
  -8   8   5        1.72        4.23      3.56 o
  -7   8   5      242.47      260.37     22.89 o
  -6   8   5      576.12      604.41     51.88 o
  -5   8   5      175.82      159.47     15.68 o
  -4   8   5      154.60      162.48     11.07 o
  -3   8   5     1560.64     1702.95    131.05 o
  -2   8   5      259.10      278.62     21.88 o
  -1   8   5      974.17     1003.56     85.23 o
   0   8   5      234.11      246.03     19.67 o
   1   8   5       17.19       15.07      1.78 o
   2   8   5      602.46      647.05     57.81 o
   3   8   5     3353.09     3594.63    386.19 o
   4   8   5     3063.97     3739.51    467.97 o
   5   8   5      136.73      130.42     22.43 o
   6   8   5       51.67       42.32      5.21 o
   7   8   5       63.88       56.68      9.87 o
  -8   9   5       17.68       15.23      3.70 o
  -7   9   5      134.63      141.36     17.79 o
  -6   9   5      143.01      135.75     12.67 o
  -5   9   5      347.23      362.34     26.68 o
  -4   9   5       15.59       13.98      2.06 o
  -3   9   5      158.87      138.24     11.94 o
  -2   9   5       29.06       23.65      4.33 o
  -1   9   5      694.27      641.92     61.22 o
   0   9   5     1978.33     1768.24    172.72 o
   1   9   5      880.63      951.99     98.28 o
   2   9   5       55.92       48.72      5.01 o
   3   9   5      141.63      150.78     21.78 o
   4   9   5       88.39       89.24     12.49 o
   5   9   5       70.24       81.52     11.04 o
   6   9   5      316.91      367.50     48.61 o
  -7  10   5      431.91      529.83     71.90 o
  -6  10   5      380.47      361.98     39.44 o
  -5  10   5      520.29      592.63     51.94 o
  -4  10   5      330.22      326.34     27.46 o
  -3  10   5        5.00       12.62      2.96 o
  -2  10   5       59.31       44.64      4.73 o
  -1  10   5      137.79      143.39     12.47 o
   0  10   5      140.43      148.36     14.99 o
   1  10   5      276.59      313.82     25.26 o
   2  10   5      991.98     1022.28    114.74 o
   3  10   5      798.05      809.34    120.19 o
   4  10   5      224.01      261.98     28.81 o
   5  10   5     1733.65     1699.20    235.32 o
   6  10   5      352.20      405.76     51.68 o
  -7  11   5      110.03      106.59     15.75 o
  -6  11   5       28.20       30.51      7.65 o
  -5  11   5        8.18        8.95      3.02 o
  -4  11   5        0.26        4.01      1.45 o
  -3  11   5       59.21       63.38      6.22 o
  -2  11   5       30.54       32.59      3.81 o
  -1  11   5      588.98      549.37     50.73 o
   0  11   5      113.79       99.73     13.24 o
   1  11   5        1.94        0.91      1.39 o
   2  11   5      224.73      251.17     29.03 o
   3  11   5       12.46       12.30      2.20 o
   4  11   5      195.50      220.16     25.10 o
   5  11   5       19.47       13.52      2.94 o
  -6  12   5      665.67      757.89     66.39 o
  -5  12   5      443.94      499.92     43.11 o
  -4  12   5      245.94      232.65     35.05 o
  -3  12   5      934.67      955.78    116.90 o
  -2  12   5        9.36        8.78      1.85 o
  -1  12   5      109.01       94.92     10.30 o
   0  12   5       96.80       78.34      8.08 o
   1  12   5      297.55      323.48     28.60 o
   2  12   5      502.29      579.51     79.28 o
   3  12   5      979.14     1056.32    138.56 o
   4  12   5       78.65       67.10     10.49 o
  -5  13   5       31.12       35.07      5.45 o
  -4  13   5      142.65      138.63     22.23 o
  -3  13   5      213.87      265.38     39.36 o
  -2  13   5      174.47      156.54     19.82 o
  -1  13   5        2.60        4.85      1.83 o
   0  13   5      425.34      441.93     46.28 o
   1  13   5       52.39       48.90      6.98 o
   2  13   5       31.92       31.92      4.03 o
   3  13   5      104.83      103.92     12.74 o
  -4  14   5       39.05       40.32      6.97 o
  -3  14   5      223.37      236.91     37.53 o
  -2  14   5        0.60        3.06      1.65 o
  -1  14   5      109.21      117.37     13.37 o
   0  14   5        5.29        6.38      2.40 o
   1  14   5      197.94      205.19     27.01 o
   2  14   5       69.76       50.92      7.83 o
 -10   0   6       52.63       48.31     10.37 o
  -9   0   6      251.96      287.96     31.59 o
  -8   0   6      287.60      317.33     11.54 o
  -7   0   6     2283.93     2643.52     89.09 o
  -6   0   6       99.08      102.77     13.69 o
  -5   0   6      128.61      130.95      7.79 o
  -4   0   6     3820.88     4107.41     85.44 o
  -3   0   6     1807.29     2107.28     45.91 o
  -2   0   6    19402.30    18944.99    398.55 o
  -1   0   6    12988.31    10564.31   1569.76 o
   0   0   6     1453.37     1495.73    173.36 o
   1   0   6     1946.51     2009.02    279.44 o
   2   0   6     4362.86     4152.79    625.93 o
   3   0   6     1120.87     1188.53    127.03 o
   4   0   6       43.53       44.01      6.49 o
   5   0   6      968.25      970.61     74.34 o
   6   0   6     6237.87     7600.85    742.80 o
   7   0   6      611.46      683.94     78.83 o
   8   0   6      432.04      421.30     31.96 o
 -10   1   6       48.71       50.59      7.52 o
  -9   1   6      151.48      132.64     15.19 o
  -8   1   6      288.06      320.94     11.17 o
  -7   1   6      193.38      205.00      7.06 o
  -6   1   6      463.12      524.54      9.68 o
  -5   1   6      591.03      641.09     12.86 o
  -4   1   6       28.30       43.08      4.02 o
  -3   1   6     5392.87     5980.58     62.27 o
  -2   1   6      241.63      270.13      6.57 o
  -1   1   6      653.77      725.44     37.35 o
   0   1   6      139.70      186.27     17.71 o
   1   1   6     1670.55     1732.57    163.96 o
   2   1   6      785.22      795.39     75.46 o
   3   1   6     1343.49     1311.88     76.66 o
   4   1   6      957.81      879.22     37.19 o
   5   1   6      564.06      568.31     27.35 o
   6   1   6      208.46      215.61     15.08 o
   7   1   6      121.18      118.19     15.04 o
   8   1   6        0.34        3.77      2.97 o
 -10   2   6        2.64        2.20      1.80 o
  -9   2   6       28.64       28.21      3.29 o
  -8   2   6       74.12       76.12      6.67 o
  -7   2   6      226.44      240.89      7.66 o
  -6   2   6     1051.37     1206.46     34.22 o
  -5   2   6     3568.95     3979.62     68.32 o
  -4   2   6     6441.34     6723.60    183.77 o
  -3   2   6     2899.09     3200.23    102.87 o
  -2   2   6     1693.29     1663.99     68.88 o
  -1   2   6        0.89        6.01      1.17 o
   0   2   6      658.01      747.97     59.71 o
   1   2   6     3737.13     3724.17    304.80 o
   2   2   6      647.86      595.74     60.60 o
   3   2   6       27.01       32.22      2.97 o
   4   2   6       76.10       70.37      7.75 o
   5   2   6      149.73      160.50      8.30 o
   6   2   6       36.28       34.09      4.15 o
   7   2   6     1054.89     1048.44     49.36 o
   8   2   6     1560.95     1930.86    169.37 o
 -10   3   6       38.40       37.12      8.08 o
  -9   3   6       51.58       46.23      7.19 o
  -8   3   6        5.72        6.76      1.83 o
  -7   3   6        4.53        5.03      1.70 o
  -6   3   6      285.16      307.27     17.57 o
  -5   3   6      507.60      527.28     18.02 o
  -4   3   6       13.55       27.87      3.51 o
  -3   3   6       10.49       11.44      1.54 o
  -2   3   6     1086.39     1144.80     62.69 o
  -1   3   6        5.52       13.82      2.07 o
   0   3   6       94.67       99.30      6.72 o
   1   3   6      270.00      261.56     21.32 o
   2   3   6        0.96       -1.64      1.64 o
   3   3   6      466.38      449.05     42.36 o
   4   3   6      140.70      160.06      8.32 o
   5   3   6        1.46        2.18      1.45 o
   6   3   6       58.85       48.90      5.04 o
   7   3   6       19.82       17.99      3.47 o
   8   3   6       14.20        9.84      2.51 o
  -9   4   6      268.65      270.58     27.01 o
  -8   4   6      211.47      233.41     18.94 o
  -7   4   6       69.64       72.75      6.24 o
  -6   4   6      221.57      240.82     10.83 o
  -5   4   6      424.64      400.64     19.95 o
  -4   4   6       72.04       93.35      8.38 o
  -3   4   6     3807.94     4058.37    192.82 o
  -2   4   6     5549.06     5493.57    276.99 o
  -1   4   6     3046.59     3219.26    170.71 o
   0   4   6      624.95      698.47     45.26 o
   1   4   6      169.61      203.84     16.61 o
   2   4   6       26.84       37.39      5.05 o
   3   4   6      173.39      156.40     14.01 o
   4   4   6      147.71      150.33     11.95 o
   5   4   6     1277.68     1250.25     87.05 o
   6   4   6       52.97       56.48      8.58 o
   7   4   6      151.92      147.71     13.95 o
   8   4   6      233.44      213.10     35.69 o
  -9   5   6      250.80      226.49     25.07 o
  -8   5   6      368.91      370.42     27.60 o
  -7   5   6      288.78      300.90     15.74 o
  -6   5   6       43.05       40.20      4.43 o
  -5   5   6      747.65      747.01     49.26 o
  -4   5   6      114.44      127.28      8.70 o
  -3   5   6      421.17      473.05     22.72 o
  -2   5   6      158.66      148.81     10.32 o
  -1   5   6       43.78       50.39      3.15 o
   0   5   6     4016.64     4018.05    305.56 o
   1   5   6        4.14        3.46      0.93 o
   2   5   6       25.69       23.78      2.90 o
   3   5   6       35.69       48.11      6.02 o
   4   5   6       57.30       62.74      6.85 o
   5   5   6      557.94      564.97     44.93 o
   6   5   6       69.74       63.68      9.70 o
   7   5   6      456.59      466.98     45.01 o
  -9   6   6      156.62      139.17     19.89 o
  -8   6   6       89.99       78.20      7.88 o
  -7   6   6      383.24      397.69     27.59 o
  -6   6   6       30.66       30.68      3.99 o
  -5   6   6       10.49       13.71      2.34 o
  -4   6   6     2526.15     2634.60    181.63 o
  -3   6   6     1956.57     2039.84    118.51 o
  -2   6   6      232.67      247.89     16.80 o
  -1   6   6      338.30      277.02     14.20 o
   0   6   6      329.31      321.06     23.75 o
   1   6   6      282.68      287.48     24.59 o
   2   6   6       33.54       47.13      5.88 o
   3   6   6      694.82      712.89     69.68 o
   4   6   6       56.23       55.57      6.18 o
   5   6   6       11.92        6.73      1.23 o
   6   6   6      738.64      756.08     98.44 o
   7   6   6       91.45       82.21      9.79 o
  -9   7   6       27.12       28.03      4.47 o
  -8   7   6        7.17        6.73      2.13 o
  -7   7   6        9.25        4.68      2.42 o
  -6   7   6      327.19      338.90     26.95 o
  -5   7   6       39.27       35.22      6.00 o
  -4   7   6       12.41       12.12      1.69 o
  -3   7   6     1138.26     1143.47     66.49 o
  -2   7   6      695.06      707.06     45.31 o
  -1   7   6      449.90      434.77     31.90 o
   0   7   6     1246.05     1242.99     96.65 o
   1   7   6      324.45      309.69     31.55 o
   2   7   6     1499.77     1557.23    171.60 o
   3   7   6     1769.67     1856.46    216.77 o
   4   7   6      837.07      861.93     81.03 o
   5   7   6       33.62       35.51      5.05 o
   6   7   6       31.59       27.32      4.99 o
   7   7   6        0.44        2.79      2.79 o
  -8   8   6        8.52       15.16      3.67 o
  -7   8   6       68.12       58.36      9.34 o
  -6   8   6       85.42       77.17      8.88 o
  -5   8   6      748.16      783.13     58.63 o
  -4   8   6     1220.77     1208.25     98.73 o
  -3   8   6       29.64       39.64      3.95 o
  -2   8   6      222.90      218.87     15.81 o
  -1   8   6        2.03        1.31      1.26 o
   0   8   6      113.36      126.16      9.94 o
   1   8   6      222.82      216.70     16.70 o
   2   8   6      147.51      162.35     13.31 o
   3   8   6        8.06        2.23      1.83 o
   4   8   6       14.67       12.26      4.48 o
   5   8   6        3.06        3.00      2.11 o
   6   8   6        0.59        2.63      2.52 o
  -8   9   6        0.04        1.07      4.42 o
  -7   9   6      101.04       97.71     14.71 o
  -6   9   6      695.60      662.87     74.90 o
  -5   9   6       50.46       52.57      6.16 o
  -4   9   6        5.99        4.74      1.05 o
  -3   9   6        2.12        2.36      1.33 o
  -2   9   6      307.87      306.97     24.04 o
  -1   9   6       92.12       94.56      8.30 o
   0   9   6      497.66      495.41     46.12 o
   1   9   6      203.02      226.01     15.97 o
   2   9   6      280.48      345.44     25.64 o
   3   9   6      572.41      616.95     58.04 o
   4   9   6        3.78        3.76      1.94 o
   5   9   6      304.48      337.63     41.24 o
   6   9   6      188.83      191.42     26.75 o
  -7  10   6        4.52        4.12      2.67 o
  -6  10   6       96.06       85.71     14.79 o
  -5  10   6       28.62       20.98      3.76 o
  -4  10   6      504.22      527.33     53.63 o
  -3  10   6        0.40        4.05      1.31 o
  -2  10   6     1010.87      974.39     76.37 o
  -1  10   6        5.17        9.72      1.46 o
   0  10   6       26.43       27.05      2.71 o
   1  10   6        6.58        9.99      1.90 o
   2  10   6      549.67      647.92     51.66 o
   3  10   6      454.00      487.90     60.52 o
   4  10   6        7.90        7.85      2.96 o
   5  10   6      266.94      247.63     33.10 o
  -7  11   6        0.60        5.59      3.24 o
  -6  11   6       40.73       29.73      5.17 o
  -5  11   6      280.17      336.88     39.39 o
  -4  11   6      765.54      807.05    103.69 o
  -3  11   6        7.93        3.94      2.11 o
  -2  11   6       77.75       91.24      9.34 o
  -1  11   6      110.95      125.73     12.67 o
   0  11   6      773.38      830.98     81.14 o
   1  11   6     1687.71     1812.09    171.59 o
   2  11   6       77.37       70.59      8.43 o
   3  11   6      432.93      528.83     63.83 o
   4  11   6       18.23       19.60      3.01 o
   5  11   6       76.13       69.66     10.62 o
  -6  12   6        1.80        1.28      3.37 o
  -5  12   6        2.77        5.31      1.97 o
  -4  12   6       52.15       50.26      6.29 o
  -3  12   6       22.66       20.08      3.37 o
  -2  12   6     1350.56     1427.51    178.47 o
  -1  12   6       20.36       16.13      2.08 o
   0  12   6        2.88        2.40      1.61 o
   1  12   6      287.50      328.89     25.07 o
   2  12   6      229.65      260.61     32.28 o
   3  12   6       72.07       53.82     10.56 o
   4  12   6      511.89      554.48     78.49 o
  -5  13   6      287.85      261.36     43.98 o
  -4  13   6       19.57       12.11      2.74 o
  -3  13   6      223.46      242.18     30.08 o
  -2  13   6       21.96       18.70      2.91 o
  -1  13   6      990.40     1100.97    133.63 o
   0  13   6        4.21        3.78      1.48 o
   1  13   6        0.08        2.46      1.59 o
   2  13   6       11.18        9.91      2.20 o
   3  13   6       10.75        8.94      2.08 o
  -3  14   6        6.54        8.15      2.20 o
  -2  14   6      290.64      319.58     41.11 o
  -1  14   6       50.34       57.00      9.54 o
   0  14   6       71.04       54.71     11.09 o
   1  14   6      121.51      133.26     31.59 o
 -10   1   7        0.17        3.61      2.24 o
  -9   1   7      356.28      405.83     10.61 o
  -8   1   7      389.30      423.16      9.17 o
  -7   1   7      317.78      350.12      9.30 o
  -6   1   7      866.10      944.44     14.71 o
  -5   1   7        2.47        4.50      1.19 o
  -4   1   7      214.66      262.44      5.09 o
  -3   1   7     1022.25     1132.27     31.93 o
  -2   1   7     1091.29     1204.13     42.19 o
  -1   1   7      600.86      692.14     39.22 o
   0   1   7      665.93      736.26     49.63 o
   1   1   7     1339.15     1229.26    112.12 o
   2   1   7     1295.60     1316.41    123.38 o
   3   1   7     1109.22     1017.37     62.69 o
   4   1   7     3471.05     3470.22    175.62 o
   5   1   7     1583.03     1650.95     86.11 o
   6   1   7        0.64        0.79      1.33 o
   7   1   7       53.38       49.74      7.52 o
   8   1   7      125.64      131.60     16.95 o
 -10   2   7        1.27        1.77      1.52 o
  -9   2   7        1.60        2.91      1.33 o
  -8   2   7      294.30      324.57      9.11 o
  -7   2   7        1.86        3.49      1.21 o
  -6   2   7       63.75       69.92      5.73 o
  -5   2   7       43.61       51.43      5.90 o
  -4   2   7      455.83      497.73     15.33 o
  -3   2   7       58.76       80.34      3.83 o
  -2   2   7     1175.05     1360.98     56.86 o
  -1   2   7     1239.82     1227.65     47.33 o
   0   2   7     1473.16     1599.51    111.43 o
   1   2   7       46.51       49.61      4.61 o
   2   2   7     1505.41     1368.97    129.22 o
   3   2   7        0.47        1.30      1.79 o
   4   2   7       49.54       49.00      5.13 o
   5   2   7      532.71      571.02     35.71 o
   6   2   7       17.37       14.87      2.29 o
   7   2   7       36.42       33.34      4.87 o
 -10   3   7        6.05        3.91      3.15 o
  -9   3   7       14.14       12.02      2.13 o
  -8   3   7       27.93       26.20      3.86 o
  -7   3   7      354.51      376.17     18.93 o
  -6   3   7      563.87      630.29     23.14 o
  -5   3   7      319.78      341.89     11.67 o
  -4   3   7     1130.34     1095.27     39.58 o
  -3   3   7      117.59      115.29      6.66 o
  -2   3   7     3726.53     3883.99    191.11 o
  -1   3   7      959.91      980.08     61.58 o
   0   3   7     5599.54     5924.05    365.08 o
   1   3   7      145.72      192.99     16.38 o
   2   3   7     2908.09     2895.00    231.12 o
   3   3   7     3708.28     3834.74    301.85 o
   4   3   7       64.61       63.47      6.70 o
   5   3   7       52.81       57.18      6.15 o
   6   3   7      278.85      279.64     13.07 o
   7   3   7      122.34      122.53     12.13 o
  -9   4   7       70.86       65.19      9.47 o
  -8   4   7       42.68       39.77      5.09 o
  -7   4   7      603.70      599.28     27.31 o
  -6   4   7      677.56      693.23     37.95 o
  -5   4   7       81.37       83.97      6.86 o
  -4   4   7       25.88       21.66      2.46 o
  -3   4   7      136.31      160.87      9.85 o
  -2   4   7      164.57      193.28      9.21 o
  -1   4   7     1167.69     1171.79     76.96 o
   0   4   7     6746.12     6783.34    474.17 o
   1   4   7     2130.19     2022.73    168.39 o
   2   4   7       16.13       13.21      4.20 o
   3   4   7        1.14        2.40      1.58 o
   4   4   7        2.87        3.77      1.10 o
   5   4   7       46.33       45.91      5.75 o
   6   4   7      108.97      105.75     11.82 o
   7   4   7      441.53      447.02     42.88 o
  -9   5   7       77.45       81.96     11.85 o
  -8   5   7      319.00      324.37     20.78 o
  -7   5   7      328.28      307.76     16.96 o
  -6   5   7       24.02       19.20      2.98 o
  -5   5   7       12.83       13.17      2.21 o
  -4   5   7      597.77      587.96     34.79 o
  -3   5   7       21.35       23.41      3.02 o
  -2   5   7     1714.92     1629.17    110.90 o
  -1   5   7      115.29      153.28     10.07 o
   0   5   7       71.63       66.51      8.21 o
   1   5   7       39.85       42.42      5.20 o
   2   5   7       52.10       73.30      8.44 o
   3   5   7      222.77      242.39     18.66 o
   4   5   7     1103.86     1174.36    108.24 o
   5   5   7      748.33      790.12     69.97 o
   6   5   7      354.59      342.42     33.91 o
   7   5   7        0.01       -2.93      2.93 o
  -9   6   7      461.50      531.72     36.04 o
  -8   6   7      106.07      100.78     14.35 o
  -7   6   7        0.93        2.41      1.22 o
  -6   6   7        0.42        1.83      1.15 o
  -5   6   7       21.94       21.48      3.11 o
  -4   6   7      151.90      149.23     12.18 o
  -3   6   7     2199.74     2202.07    148.80 o
  -2   6   7     1191.49     1227.55     77.90 o
  -1   6   7       70.18       76.34      5.50 o
   0   6   7      656.88      650.24     47.45 o
   1   6   7     1590.66     1670.98    170.56 o
   2   6   7      487.32      517.07     45.57 o
   3   6   7     2300.53     2344.79    224.25 o
   4   6   7      406.69      453.26     32.87 o
   5   6   7       86.16       89.59      9.38 o
   6   6   7      198.88      169.45     18.61 o
   7   6   7      251.85      241.94     22.10 o
  -9   7   7       91.83       88.40     13.78 o
  -8   7   7        0.03        1.45      2.61 o
  -7   7   7       23.57       18.57      3.73 o
  -6   7   7      539.05      542.13     50.87 o
  -5   7   7      630.38      617.47     56.02 o
  -4   7   7        4.51        3.57      1.53 o
  -3   7   7      463.36      474.00     32.67 o
  -2   7   7      656.75      658.61     50.16 o
  -1   7   7     1005.81      968.36     64.99 o
   0   7   7      191.03      206.40     13.88 o
   1   7   7     3138.59     3382.53    355.57 o
   2   7   7      936.68     1033.18     99.31 o
   3   7   7        5.59        4.54      1.19 o
   4   7   7      478.37      455.51     41.27 o
   5   7   7        0.18        3.26      1.91 o
   6   7   7      133.59      156.07     21.53 o
  -8   8   7      547.54      634.77     39.54 o
  -7   8   7       46.97       50.28      6.42 o
  -6   8   7        0.93        2.40      1.88 o
  -5   8   7      832.27      807.27     82.88 o
  -4   8   7       91.52       98.47     11.39 o
  -3   8   7      999.28      968.34     69.01 o
  -2   8   7        2.74        3.81      1.17 o
  -1   8   7     4218.12     4094.04    305.88 o
   0   8   7      412.75      394.24     31.00 o
   1   8   7     1645.58     1626.37    155.80 o
   2   8   7     3245.03     3371.83    352.12 o
   3   8   7       46.86       56.96      7.44 o
   4   8   7      364.10      305.91     54.10 o
   5   8   7       56.77       54.34      6.83 o
   6   8   7       55.77       52.80      7.19 o
  -8   9   7       86.81       77.43     11.50 o
  -7   9   7      212.39      258.68     31.34 o
  -6   9   7      114.82       98.39     19.08 o
  -5   9   7      302.21      372.41     35.05 o
  -4   9   7       26.48       18.49      3.23 o
  -3   9   7        2.89        7.72      2.03 o
  -2   9   7      632.13      632.06     58.73 o
  -1   9   7     1002.42     1027.41     79.11 o
   0   9   7      176.73      193.47     13.72 o
   1   9   7      906.96      953.73     88.25 o
   2   9   7        1.58        5.66      1.55 o
   3   9   7      889.27      961.95     94.51 o
   4   9   7       37.63       37.63      5.64 o
   5   9   7       25.18       28.92      4.72 o
   6   9   7      176.74      166.80     23.73 o
  -7  10   7      170.81      188.71     20.27 o
  -6  10   7      212.96      234.69     25.27 o
  -5  10   7      563.16      530.02     56.18 o
  -4  10   7       31.78       25.46      4.18 o
  -3  10   7      673.08      643.31     65.32 o
  -2  10   7      185.14      182.68     16.40 o
  -1  10   7      319.35      331.37     27.89 o
   0  10   7      737.87      738.57     71.38 o
   1  10   7     1425.37     1458.85    140.03 o
   2  10   7        7.41        7.39      2.19 o
   3  10   7      341.66      381.63     43.12 o
   4  10   7      604.21      703.70     83.57 o
   5  10   7       68.10       57.22      9.01 o
  -6  11   7       38.04       29.60      4.73 o
  -5  11   7        4.10        5.58      2.49 o
  -4  11   7      342.88      321.74     40.92 o
  -3  11   7       88.44       86.72     12.64 o
  -2  11   7       26.25       32.95      4.38 o
  -1  11   7       20.44       17.70      2.78 o
   0  11   7       25.70       23.99      3.22 o
   1  11   7       70.08       62.26      7.42 o
   2  11   7      217.26      237.26     25.50 o
   3  11   7       31.91       29.26      4.68 o
   4  11   7       26.73       23.51      4.05 o
  -6  12   7       86.26       76.47     12.36 o
  -5  12   7        6.10        6.08      2.49 o
  -4  12   7        1.20        4.45      2.58 o
  -3  12   7       20.13       16.07      3.38 o
  -2  12   7      333.12      345.22     39.90 o
  -1  12   7      132.56      129.57     17.36 o
   0  12   7      891.84      915.66    124.47 o
   1  12   7     1068.35     1128.50    122.94 o
   2  12   7       79.30       82.10     10.06 o
   3  12   7      966.15     1108.12    124.49 o
  -4  13   7      282.35      318.63     43.26 o
  -3  13   7        3.12        2.17      2.10 o
  -2  13   7        1.64        1.82      1.68 o
  -1  13   7      109.08      101.22     19.88 o
   0  13   7       38.16       41.31      6.39 o
   1  13   7       26.68       20.20      3.67 o
   2  13   7       34.54       39.74      7.42 o
  -3  14   7      250.31      320.59     42.29 o
  -2  14   7      148.65      185.12     33.98 o
  -1  14   7      873.95     1042.54    133.25 o
   0  14   7      363.88      462.10     90.71 o
   1  14   7      455.82      426.67     66.52 o
 -10   0   8      148.70       94.97     20.06 o
  -9   0   8       37.26       46.63      9.18 o
  -8   0   8      187.51      198.25     15.03 o
  -7   0   8        0.31        5.04      5.00 o
  -6   0   8     2713.00     3036.27     92.88 o
  -5   0   8     4348.99     4949.94    116.84 o
  -4   0   8      208.44      241.54      7.06 o
  -3   0   8      153.88      158.23      5.04 o
  -2   0   8     1558.65     2128.32    165.73 o
  -1   0   8     7383.46     7521.55    793.96 o
   0   0   8     1754.22     2042.29    232.18 o
   1   0   8     2149.42     2350.85    305.72 o
   2   0   8      597.38      520.74     75.13 o
   3   0   8      172.06      151.95     19.53 o
   4   0   8      117.84      103.53     18.81 o
   5   0   8     1407.43     1636.93    107.24 o
   6   0   8      216.37      239.82     28.70 o
   7   0   8       69.85       75.34     13.11 o
 -10   1   8       70.76       70.05     10.06 o
  -9   1   8      295.73      290.52     17.38 o
  -8   1   8        0.27        2.38      1.86 o
  -7   1   8      462.65      504.77     12.52 o
  -6   1   8       27.18       32.29      2.85 o
  -5   1   8      310.64      359.55      6.84 o
  -4   1   8     2275.19     2761.04     27.52 o
  -3   1   8     4943.44     5259.51    142.73 o
  -2   1   8      658.53      810.36     24.14 o
  -1   1   8     1901.03     2092.97    121.85 o
   0   1   8        4.08        3.03      1.11 o
   1   1   8      134.62       90.03     10.53 o
   2   1   8      195.85      169.18     18.22 o
   3   1   8     2090.78     2015.23    146.57 o
   4   1   8     2156.62     2242.11    109.61 o
   5   1   8       68.71       59.24      6.90 o
   6   1   8     1063.82     1236.99     61.84 o
   7   1   8        0.18       -0.31      2.32 o
 -10   2   8       64.73       50.98      9.67 o
  -9   2   8        8.25       12.63      1.93 o
  -8   2   8      157.49      184.89     17.93 o
  -7   2   8     1072.56     1184.06     26.41 o
  -6   2   8      112.82      114.30      7.12 o
  -5   2   8        6.56        8.93      1.48 o
  -4   2   8     1894.24     2107.60     62.42 o
  -3   2   8      204.42      221.35      6.74 o
  -2   2   8      417.71      487.47     19.69 o
  -1   2   8      429.61      502.05     25.05 o
   0   2   8       87.27       65.31      6.69 o
   1   2   8     2130.99     1971.99    164.48 o
   2   2   8      365.71      338.10     32.94 o
   3   2   8     1338.52     1440.17    121.48 o
   4   2   8     2037.06     2147.76    156.77 o
   5   2   8      377.58      381.63     19.97 o
   6   2   8      116.90      110.75     12.51 o
   7   2   8       19.81       17.73      2.99 o
  -9   3   8       18.50       21.51      4.07 o
  -8   3   8        0.52        0.75      1.45 o
  -7   3   8       16.30       19.72      2.54 o
  -6   3   8     2024.59     2212.08     71.10 o
  -5   3   8       76.55       84.16      5.48 o
  -4   3   8       72.45       84.22      8.54 o
  -3   3   8      109.65       93.72      9.63 o
  -2   3   8      174.65      235.46     10.38 o
  -1   3   8      903.09      956.33     49.82 o
   0   3   8      577.70      562.55     34.37 o
   1   3   8       53.81       53.56      5.38 o
   2   3   8       66.70       67.82      7.53 o
   3   3   8        8.31        6.59      1.69 o
   4   3   8      242.96      271.92     11.29 o
   5   3   8      841.43      885.26     44.61 o
   6   3   8      176.06      189.79     11.76 o
   7   3   8      361.05      366.22     29.09 o
  -9   4   8        9.54       10.86      2.24 o
  -8   4   8       67.20       71.97     11.94 o
  -7   4   8      285.54      315.18     16.68 o
  -6   4   8      463.85      485.18     20.90 o
  -5   4   8      653.40      688.55     26.89 o
  -4   4   8      592.65      582.63     25.35 o
  -3   4   8       74.64       74.01      6.81 o
  -2   4   8     1840.75     1919.32     99.64 o
  -1   4   8      208.88      225.51     14.90 o
   0   4   8      419.98      463.11     23.64 o
   1   4   8        8.88        8.23      1.86 o
   2   4   8      787.71      825.39     66.78 o
   3   4   8      741.11      794.20     58.32 o
   4   4   8       14.89       18.47      2.24 o
   5   4   8        0.87        3.01      1.15 o
   6   4   8      552.04      587.90     33.79 o
   7   4   8        3.05        2.74      2.46 o
  -9   5   8        4.52        6.13      1.90 o
  -8   5   8      190.14      194.20     15.93 o
  -7   5   8       93.63       88.38     12.94 o
  -6   5   8      189.31      203.42     14.33 o
  -5   5   8      689.75      710.31     52.18 o
  -4   5   8     2246.22     2373.83    134.67 o
  -3   5   8        1.53        2.36      1.46 o
  -2   5   8     6221.83     5995.03    370.95 o
  -1   5   8     1059.51      953.24     75.79 o
   0   5   8      163.47      175.70     12.09 o
   1   5   8        0.01        1.49      0.97 o
   2   5   8      150.11      144.24     16.88 o
   3   5   8      104.92       99.82     10.54 o
   4   5   8        9.51        7.57      1.70 o
   5   5   8      693.55      711.73     50.84 o
   6   5   8      138.22      121.31     16.57 o
   7   5   8      117.50      103.22     14.86 o
  -9   6   8       17.09        9.09      3.18 o
  -8   6   8       63.94       58.90      7.97 o
  -7   6   8        3.93        3.36      2.47 o
  -6   6   8      765.86      787.10     63.42 o
  -5   6   8      731.05      763.47     52.51 o
  -4   6   8      196.39      217.29     13.78 o
  -3   6   8      581.40      599.42     47.11 o
  -2   6   8        0.06        3.68      1.31 o
  -1   6   8     2637.38     2750.28    192.06 o
   0   6   8      488.21      489.88     35.82 o
   1   6   8     1927.33     2049.01    184.75 o
   2   6   8        1.08        2.83      1.78 o
   3   6   8       22.38       26.00      3.15 o
   4   6   8      407.15      466.69     36.16 o
   5   6   8      338.19      317.81     45.59 o
   6   6   8       10.54        7.17      2.30 o
  -8   7   8       29.70       29.05      4.63 o
  -7   7   8       28.68       32.73      5.19 o
  -6   7   8       86.59      100.64     12.59 o
  -5   7   8      198.97      236.80     20.39 o
  -4   7   8     1591.09     1657.85    136.57 o
  -3   7   8     1361.76     1296.66     85.06 o
  -2   7   8     1765.98     1778.74    130.21 o
  -1   7   8       13.09       15.10      2.73 o
   0   7   8     1944.28     2015.91    151.57 o
   1   7   8      437.66      471.33     29.73 o
   2   7   8      535.64      536.19     45.56 o
   3   7   8       42.71       58.81      6.29 o
   4   7   8      423.47      454.71     45.22 o
   5   7   8       15.77        9.68      2.58 o
   6   7   8      264.77      222.63     26.58 o
  -8   8   8       93.60       88.44     15.39 o
  -7   8   8       18.21       21.57      3.25 o
  -6   8   8        3.15        1.42      2.67 o
  -5   8   8       11.36       10.08      2.40 o
  -4   8   8      191.59      161.97     20.92 o
  -3   8   8      187.83      194.83     15.88 o
  -2   8   8        5.55        7.12      1.27 o
  -1   8   8      496.63      478.24     33.74 o
   0   8   8      217.72      194.72     15.47 o
   1   8   8     1490.93     1601.87    160.73 o
   2   8   8      241.33      240.23     19.49 o
   3   8   8      553.79      661.08     62.61 o
   4   8   8      353.62      394.22     38.39 o
   5   8   8      269.79      295.76     34.14 o
   6   8   8       53.92       47.04      7.22 o
  -8   9   8        9.64        9.18      3.42 o
  -7   9   8      114.22      112.74     15.02 o
  -6   9   8     1175.71     1133.72    110.57 o
  -5   9   8       17.50       15.26      2.68 o
  -4   9   8      241.39      274.38     22.89 o
  -3   9   8     1071.08     1116.76     84.25 o
  -2   9   8      398.31      391.95     35.26 o
  -1   9   8     1244.56     1153.51     80.51 o
   0   9   8     1063.70     1207.85    102.82 o
   1   9   8       44.34       38.06      3.86 o
   2   9   8       53.76       57.39      6.59 o
   3   9   8        0.39        2.87      1.86 o
   4   9   8        0.39        0.96      2.22 o
   5   9   8      293.01      306.47     36.86 o
  -7  10   8       88.84       84.87     10.83 o
  -6  10   8       68.82       66.45      8.93 o
  -5  10   8      163.07      135.68     19.17 o
  -4  10   8      168.55      206.49     24.17 o
  -3  10   8      104.37      104.11     12.53 o
  -2  10   8      266.93      263.16     25.55 o
  -1  10   8      250.91      275.59     24.87 o
   0  10   8        9.69       13.18      2.31 o
   1  10   8       92.18      102.31     10.45 o
   2  10   8      167.20      177.20     13.99 o
   3  10   8        1.04        0.27      1.81 o
   4  10   8      307.29      353.93     40.10 o
   5  10   8       26.04       32.35      5.91 o
  -6  11   8        6.42        7.29      2.67 o
  -5  11   8      757.44      813.36     91.39 o
  -4  11   8     1442.90     1471.04    164.88 o
  -3  11   8      730.50      752.77     89.46 o
  -2  11   8     1097.31     1086.27    101.56 o
  -1  11   8      403.11      394.91     33.65 o
   0  11   8      730.40      770.32     95.00 o
   1  11   8        5.46        4.69      1.93 o
   2  11   8      447.79      493.16     54.81 o
   3  11   8       58.87       55.77      9.71 o
   4  11   8       80.24       63.72      9.97 o
  -5  12   8      179.39      161.46     22.30 o
  -4  12   8      284.98      352.46     42.62 o
  -3  12   8       67.00       55.89      8.42 o
  -2  12   8      170.26      214.65     26.85 o
  -1  12   8        7.60        8.38      2.99 o
   0  12   8       19.75       10.99      3.11 o
   1  12   8        9.18        7.33      2.25 o
   2  12   8      108.72      105.68     19.33 o
   3  12   8       35.05       33.65      5.82 o
  -4  13   8      418.26      444.62     53.49 o
  -3  13   8      579.02      625.27     74.58 o
  -2  13   8      132.44      121.20     20.50 o
  -1  13   8      304.07      333.48     34.47 o
   0  13   8      419.83      432.56     43.63 o
   1  13   8       78.28       56.65      9.71 o
   2  13   8      764.92      807.09    110.89 o
  -2  14   8       25.82       21.35      4.25 o
  -1  14   8       60.35       49.64      9.21 o
 -10   1   9      354.29      357.19     22.19 o
  -9   1   9       12.03       12.15      1.89 o
  -8   1   9      700.70      769.98     16.89 o
  -7   1   9       15.62       13.74      1.62 o
  -6   1   9      185.09      211.25      5.39 o
  -5   1   9        7.21        7.20      1.19 o
  -4   1   9      843.23      936.18     19.51 o
  -3   1   9       31.92       43.40      4.25 o
  -2   1   9      150.18      135.44      8.49 o
  -1   1   9     2160.00     2302.73    142.28 o
   0   1   9     3877.27     3959.17    232.69 o
   1   1   9     2425.81     2454.77    210.81 o
   2   1   9     2282.35     2122.01    219.99 o
   3   1   9     4562.47     4455.93    384.37 o
   4   1   9      250.62      211.21     23.53 o
   5   1   9       60.19       54.92      6.83 o
   6   1   9        0.25        1.20      2.45 o
   7   1   9        3.17        2.47      2.06 o
  -9   2   9       38.12       33.03      4.42 o
  -8   2   9      184.54      190.76     12.49 o
  -7   2   9      173.97      194.02      8.58 o
  -6   2   9       18.42       18.92      2.04 o
  -5   2   9      706.07      753.12     16.33 o
  -4   2   9       47.24       59.19      4.70 o
  -3   2   9      174.18      201.18      7.85 o
  -2   2   9       54.77       71.16      6.34 o
  -1   2   9        0.17        2.68      1.85 o
   0   2   9     1597.36     1568.01    112.75 o
   1   2   9      312.89      273.48     23.13 o
   2   2   9     2942.96     2716.65    278.49 o
   3   2   9       37.16       38.13      4.79 o
   4   2   9      140.61      120.53     11.09 o
   5   2   9       69.50       58.27      7.13 o
   6   2   9      223.14      236.98     12.07 o
   7   2   9      151.10      140.63     22.37 o
  -9   3   9      721.88      738.38     49.92 o
  -8   3   9      154.27      135.52     15.77 o
  -7   3   9        0.78        1.54      1.66 o
  -6   3   9      366.18      369.12     16.73 o
  -5   3   9      827.98      868.66     28.65 o
  -4   3   9      317.91      367.20     12.57 o
  -3   3   9     1341.97     1484.41     68.96 o
  -2   3   9     4875.19     5143.32    284.93 o
  -1   3   9     1003.91     1019.40     66.88 o
   0   3   9      934.44      946.90     71.01 o
   1   3   9     6101.48     5829.65    491.54 o
   2   3   9       67.34       31.07     19.33 o
   3   3   9       96.10      104.84      9.14 o
   4   3   9     1849.93     1960.35    137.73 o
   5   3   9      544.92      541.71     28.85 o
   6   3   9      312.01      358.07     27.85 o
   7   3   9       46.35       43.15      7.85 o
  -9   4   9       10.98        6.48      2.65 o
  -8   4   9       33.18       35.65      4.56 o
  -7   4   9      277.84      326.91     23.25 o
  -6   4   9      644.95      637.60     36.30 o
  -5   4   9      158.11      174.33     10.38 o
  -4   4   9      341.75      326.64     14.26 o
  -3   4   9       64.81       78.42      8.48 o
  -2   4   9     1005.43      997.09     43.66 o
  -1   4   9        1.68        1.16      1.31 o
   0   4   9     2614.28     2611.49    177.09 o
   1   4   9       57.39       51.33      5.79 o
   2   4   9     1291.22     1301.73     99.25 o
   3   4   9      351.84      327.61     21.65 o
   4   4   9       37.85       32.57      3.40 o
   5   4   9       15.59       14.85      2.22 o
   6   4   9      414.44      369.97     32.14 o
  -9   5   9       15.13       16.82      3.39 o
  -8   5   9       29.80       28.69      4.00 o
  -7   5   9       96.96       90.88     11.25 o
  -6   5   9      100.58      113.13     14.88 o
  -5   5   9      504.09      560.58     23.88 o
  -4   5   9      193.37      202.76     11.38 o
  -3   5   9      823.73      854.76     42.88 o
  -2   5   9       31.20       38.34      4.42 o
  -1   5   9     2936.68     2922.19    179.04 o
   0   5   9     1729.60     1873.09    143.74 o
   1   5   9     1640.47     1685.48    131.74 o
   2   5   9     1843.86     1970.44    165.63 o
   3   5   9      222.40      241.61     20.15 o
   4   5   9      131.95      150.64     13.34 o
   5   5   9      566.67      598.25     37.62 o
   6   5   9      283.26      278.99     22.96 o
  -9   6   9        8.78       11.31      2.63 o
  -8   6   9      129.04      111.99     14.10 o
  -7   6   9        1.94        3.81      1.65 o
  -6   6   9       31.15       37.28      4.74 o
  -5   6   9       10.08        9.66      2.17 o
  -4   6   9     1319.06     1358.26     70.70 o
  -3   6   9        3.85        3.64      1.46 o
  -2   6   9        0.19        1.40      1.67 o
  -1   6   9     2111.51     2009.09    157.47 o
   0   6   9     1697.14     1766.11    111.49 o
   1   6   9       77.71       84.85      5.15 o
   2   6   9      569.83      625.65     54.85 o
   3   6   9     1212.04     1318.95    117.44 o
   4   6   9      892.31      899.45     80.86 o
   5   6   9       46.52       44.55      8.04 o
   6   6   9      245.78      213.51     23.03 o
  -8   7   9       30.14       26.25      3.92 o
  -7   7   9      427.36      412.85     36.21 o
  -6   7   9       71.02       83.84     10.14 o
  -5   7   9      391.74      387.41     38.55 o
  -4   7   9       73.25       78.49      7.97 o
  -3   7   9      623.89      632.62     42.96 o
  -2   7   9        7.85        9.75      3.77 o
  -1   7   9      479.13      473.75     28.42 o
   0   7   9     1249.83     1322.06    116.45 o
   1   7   9       10.13        6.38      1.39 o
   2   7   9       97.70       88.76     10.32 o
   3   7   9      367.91      428.94     28.53 o
   4   7   9       73.28       60.94      6.16 o
   5   7   9      144.48      138.11     21.03 o
   6   7   9       28.82       22.21      3.75 o
  -8   8   9      477.07      480.35     50.09 o
  -7   8   9       75.77       71.76      8.85 o
  -6   8   9       68.57       63.98      8.60 o
  -5   8   9       25.76       23.12      3.78 o
  -4   8   9      106.08      106.01     13.30 o
  -3   8   9     2376.88     2414.66    157.94 o
  -2   8   9       88.40       80.81      8.24 o
  -1   8   9      155.51      185.48     16.97 o
   0   8   9        0.19        2.18      1.84 o
   1   8   9       45.77       37.38      4.28 o
   2   8   9      515.67      485.70     47.76 o
   3   8   9       18.38       25.54      3.27 o
   4   8   9        2.36        2.37      2.07 o
   5   8   9     1091.45     1192.99    125.76 o
  -7   9   9      464.20      394.40     44.38 o
  -6   9   9        3.49        5.66      2.64 o
  -5   9   9      198.34      177.29     21.77 o
  -4   9   9      174.64      189.58     19.84 o
  -3   9   9       60.33       58.20      6.84 o
  -2   9   9        8.66       11.23      1.85 o
  -1   9   9      107.20       94.38      9.97 o
   0   9   9       15.54       19.11      2.71 o
   1   9   9      597.44      600.92     50.32 o
   2   9   9      226.15      242.60     18.35 o
   3   9   9       20.53       14.80      3.00 o
   4   9   9       25.85       22.44      3.35 o
   5   9   9       32.23       23.06      3.77 o
  -7  10   9       10.22       14.48      4.08 o
  -6  10   9       99.21       75.91      8.44 o
  -5  10   9        8.73       10.71      2.78 o
  -4  10   9        2.86        1.36      2.98 o
  -3  10   9        5.10        7.59      1.66 o
  -2  10   9      589.66      596.69     49.25 o
  -1  10   9     1290.56     1243.95    112.79 o
   0  10   9      445.81      446.08     52.33 o
   1  10   9        3.11        0.69      3.01 o
   2  10   9      167.70      171.51     11.23 o
   3  10   9      777.84      889.43    109.46 o
   4  10   9      277.45      313.95     34.69 o
  -6  11   9       64.88       47.36      7.11 o
  -5  11   9       25.54       17.62      3.26 o
  -4  11   9        4.72        6.38      2.68 o
  -3  11   9       26.46       27.77      4.11 o
  -2  11   9        0.10       -2.11      2.11 o
  -1  11   9       66.92       56.82      8.78 o
   0  11   9       31.98       36.19      5.93 o
   1  11   9       11.34       10.63      2.08 o
   2  11   9       46.89       39.87      7.63 o
   3  11   9       71.39       62.33     10.87 o
  -5  12   9        3.60        5.24      2.36 o
  -4  12   9       58.74       60.98     10.31 o
  -3  12   9      120.95      116.99     13.87 o
  -2  12   9      105.38       95.44     15.37 o
  -1  12   9      290.61      321.93     42.68 o
   0  12   9       13.43       11.16      2.00 o
   1  12   9       77.96       75.14     12.33 o
   2  12   9      184.27      160.38     27.66 o
  -4  13   9       46.95       47.35      6.22 o
  -3  13   9        4.59        8.00      3.53 o
  -2  13   9       20.98       21.91      5.28 o
  -1  13   9       12.81       16.09      4.11 o
   0  13   9       31.98       25.70      5.27 o
   1  13   9      700.58      727.81     86.77 o
  -9   0  10      382.94      366.82     82.22 o
  -8   0  10      154.89      136.88     22.24 o
  -7   0  10        6.74        6.07      2.08 o
  -6   0  10     1363.05     1541.48     28.84 o
  -5   0  10     2413.45     2690.08     46.16 o
  -4   0  10       10.08        5.49      1.16 o
  -3   0  10      434.12      464.66     34.42 o
  -2   0  10     1342.98     1307.71    110.27 o
  -1   0  10      440.70      438.97     50.66 o
   0   0  10      205.31      224.47     26.67 o
   1   0  10     7612.13     6763.18   1189.41 o
   2   0  10      365.81      334.72     58.18 o
   3   0  10       58.02       57.05      7.56 o
   4   0  10       67.79       61.14     12.55 o
   5   0  10       51.90       65.91      8.31 o
   6   0  10       57.21       62.12     12.25 o
  -9   1  10       45.14       40.66      7.37 o
  -8   1  10      950.67     1056.84     23.47 o
  -7   1  10       29.69       33.37      4.05 o
  -6   1  10       67.22       70.56      8.46 o
  -5   1  10      245.23      240.94      6.14 o
  -4   1  10       51.69       74.86      6.16 o
  -3   1  10     1734.10     1841.73    100.05 o
  -2   1  10      147.63      139.33      7.95 o
  -1   1  10      909.12      967.96     58.21 o
   0   1  10       22.92       21.72      3.08 o
   1   1  10       22.04       23.67      2.69 o
   2   1  10      812.65      736.16     92.15 o
   3   1  10        0.40        1.20      1.93 o
   4   1  10      214.23      210.38     21.19 o
   5   1  10      331.50      363.63     15.39 o
   6   1  10        3.83        6.58      2.45 o
  -9   2  10        2.26        3.74      1.53 o
  -8   2  10      291.79      292.18     19.95 o
  -7   2  10       26.90       25.97      3.64 o
  -6   2  10        3.15        3.72      1.67 o
  -5   2  10       39.79       38.00      4.85 o
  -4   2  10     1361.23     1417.09     49.51 o
  -3   2  10     1737.57     1952.73     81.26 o
  -2   2  10     1849.86     1862.75    147.26 o
  -1   2  10     2585.95     2632.02    159.66 o
   0   2  10       10.90        9.05      1.37 o
   1   2  10     1191.97     1167.91    106.69 o
   2   2  10      639.40      560.02     70.84 o
   3   2  10      328.67      326.37     24.13 o
   4   2  10       48.89       48.92      5.38 o
   5   2  10      972.29     1024.31     70.53 o
   6   2  10      447.75      520.01     18.97 o
  -9   3  10        3.16        8.06      3.99 o
  -8   3  10        1.18        3.34      2.78 o
  -7   3  10      101.81      109.37     11.49 o
  -6   3  10     1137.54     1246.94     43.54 o
  -5   3  10      618.16      659.25     24.45 o
  -4   3  10      738.94      742.58     25.46 o
  -3   3  10       10.50       17.33      2.32 o
  -2   3  10       29.71       31.37      3.74 o
  -1   3  10      582.61      532.75     38.85 o
   0   3  10     1679.61     1627.35    124.88 o
   1   3  10      807.98      726.43     60.52 o
   2   3  10     1348.55     1429.88    110.14 o
   3   3  10      987.21      977.39     75.10 o
   4   3  10       66.10       44.34     11.13 o
   5   3  10      174.13      146.65     13.38 o
   6   3  10       23.44       23.11      4.19 o
  -9   4  10      117.87      101.64     14.03 o
  -8   4  10      228.43      208.39     18.99 o
  -7   4  10       18.91       21.29      3.09 o
  -6   4  10      184.13      198.42     10.78 o
  -5   4  10       12.25       13.76      2.31 o
  -4   4  10     4988.54     5198.15    233.14 o
  -3   4  10     1066.70     1105.70     57.23 o
  -2   4  10        6.60       11.50      1.57 o
  -1   4  10      346.96      339.42     30.14 o
   0   4  10        2.59        2.85      0.63 o
   1   4  10      503.18      494.91     42.01 o
   2   4  10      209.58      215.65     17.71 o
   3   4  10        1.03        1.37      1.79 o
   4   4  10       34.71       40.06      4.80 o
   5   4  10      386.12      431.01     22.06 o
   6   4  10      107.09      100.22     18.71 o
  -9   5  10        3.30        3.30      2.26 o
  -8   5  10       53.46       55.22      7.49 o
  -7   5  10      343.56      357.52     28.72 o
  -6   5  10      659.91      712.51     47.56 o
  -5   5  10      177.51      187.59     11.91 o
  -4   5  10      741.62      750.07     35.32 o
  -3   5  10     2121.13     2231.85    134.70 o
  -2   5  10      307.69      310.17     17.32 o
  -1   5  10        0.03        1.34      1.46 o
   0   5  10      993.17      969.02     73.31 o
   1   5  10       11.16       13.18      1.94 o
   2   5  10      415.51      382.85     32.28 o
   3   5  10      885.65      952.89     52.44 o
   4   5  10      423.07      466.69     34.29 o
   5   5  10       95.78       87.47      9.66 o
   6   5  10       45.20       43.38      5.66 o
  -9   6  10      135.53      124.51     14.56 o
  -8   6  10       40.74       37.39      6.11 o
  -7   6  10       67.14       64.76      7.59 o
  -6   6  10      367.23      379.49     22.60 o
  -5   6  10      384.26      388.02     23.84 o
  -4   6  10        0.44        2.74      1.63 o
  -3   6  10       97.44       97.21      9.50 o
  -2   6  10     2822.26     2802.34    189.12 o
  -1   6  10      114.55      133.63      8.56 o
   0   6  10        0.07       -0.09      1.06 o
   1   6  10        7.29       11.23      4.07 o
   2   6  10      200.03      244.94     13.50 o
   3   6  10      186.64      196.33      9.61 o
   4   6  10      204.60      208.87     15.51 o
   5   6  10       25.30       22.88      3.90 o
  -8   7  10      322.69      289.19     18.91 o
  -7   7  10       96.05       91.05     12.71 o
  -6   7  10      259.79      304.02     21.03 o
  -5   7  10     1522.61     1600.88    140.37 o
  -4   7  10       26.51       31.54      3.77 o
  -3   7  10       85.72       79.54     13.40 o
  -2   7  10      665.48      689.62     46.82 o
  -1   7  10      834.32      848.89     65.94 o
   0   7  10      110.82      108.28      9.04 o
   1   7  10       46.35       44.02      5.68 o
   2   7  10       87.07      106.97      8.56 o
   3   7  10        0.27        1.78      1.79 o
   4   7  10      238.19      254.98     15.45 o
   5   7  10      679.54      745.46     75.84 o
  -8   8  10       70.12       49.64      8.02 o
  -7   8  10       30.00       29.56      4.97 o
  -6   8  10      112.05      108.02     11.50 o
  -5   8  10       48.57       43.68      4.83 o
  -4   8  10       41.14       41.69      5.80 o
  -3   8  10      281.97      312.67     21.34 o
  -2   8  10      250.59      274.08     19.34 o
  -1   8  10      186.43      204.79     18.22 o
   0   8  10       85.97       35.68     29.09 o
   1   8  10       51.71       57.40      6.24 o
   2   8  10      138.12      139.94     13.18 o
   3   8  10        0.01       -2.07      2.07 o
   4   8  10        3.51        6.50      2.49 o
   5   8  10        2.86        4.37      2.12 o
  -7   9  10      343.92      331.36     37.79 o
  -6   9  10      268.35      267.95     28.20 o
  -5   9  10      730.66      702.51     79.96 o
  -4   9  10      812.63      861.13     87.02 o
  -3   9  10      272.57      276.43     22.56 o
  -2   9  10        6.61        6.47      1.46 o
  -1   9  10       95.38       93.22     10.64 o
   0   9  10      631.70      653.59     59.90 o
   1   9  10      219.86      289.15     33.02 o
   2   9  10      974.78      996.03    104.54 o
   3   9  10      477.46      497.74     55.02 o
   4   9  10      449.37      449.18     34.25 o
  -7  10  10      224.79      255.62     35.89 o
  -6  10  10        7.29        3.71      2.02 o
  -5  10  10      232.92      213.79     26.35 o
  -4  10  10      194.80      180.86     20.47 o
  -3  10  10      329.79      365.59     34.05 o
  -2  10  10      867.88      927.27     81.16 o
  -1  10  10      333.58      391.91     42.47 o
   0  10  10        4.47        6.96      2.21 o
   1  10  10       77.97       66.66      8.62 o
   2  10  10       82.83       80.72     12.83 o
   3  10  10       28.79       28.56      4.81 o
  -6  11  10      763.14      826.51     89.27 o
  -5  11  10      140.04      118.97     18.84 o
  -4  11  10       34.39       27.05      4.49 o
  -3  11  10      312.21      384.35     46.73 o
  -2  11  10      210.79      200.30     22.75 o
  -1  11  10        5.74        7.15      2.23 o
   0  11  10      483.03      482.39     51.97 o
   1  11  10       12.53       10.36      2.58 o
   2  11  10      165.31      147.95     26.55 o
   3  11  10      650.79      735.14    102.70 o
  -5  12  10        5.91        5.48      2.83 o
  -4  12  10      268.69      338.60     46.94 o
  -3  12  10      354.66      405.01     45.79 o
  -2  12  10       43.56       44.05      7.94 o
  -1  12  10      208.91      203.50     23.72 o
   0  12  10      478.03      552.11     51.99 o
   1  12  10       16.49       20.48      3.69 o
  -3  13  10       48.00       46.54      9.66 o
  -2  13  10        2.71        1.71      2.35 o
  -1  13  10       14.31       17.12      3.72 o
  -9   1  11        1.37        2.61      3.67 o
  -8   1  11        2.65        5.74      2.34 o
  -7   1  11      373.03      372.97     11.71 o
  -6   1  11      408.25      428.61      9.65 o
  -5   1  11       56.47       65.78      7.81 o
  -4   1  11       13.67       14.66      2.07 o
  -3   1  11     1954.13     1980.06    102.76 o
  -2   1  11     1700.10     1790.22    116.00 o
  -1   1  11      166.05      170.55      9.08 o
   0   1  11        5.55        5.97      1.19 o
   1   1  11      328.44      309.38     28.32 o
   2   1  11      264.74      290.67     21.48 o
   3   1  11        6.39        5.75      2.14 o
   4   1  11        6.40        5.18      2.06 o
   5   1  11        1.24        1.33      3.07 o
   6   1  11       60.99       53.16      6.62 o
  -9   2  11       25.91       19.77      3.42 o
  -8   2  11        1.42        3.20      2.09 o
  -7   2  11     1332.47     1405.80     52.68 o
  -6   2  11       70.06       65.96      9.19 o
  -5   2  11     1541.38     1651.14     53.39 o
  -4   2  11       55.32       66.24      6.59 o
  -3   2  11      184.00      195.45     10.60 o
  -2   2  11       48.02       44.29      5.92 o
  -1   2  11      621.49      600.81     38.21 o
   0   2  11      762.86      747.15     55.76 o
   1   2  11     2373.27     2193.46    205.05 o
   2   2  11      815.01      786.00     61.38 o
   3   2  11       10.41        7.82      1.55 o
   4   2  11      126.87      117.48     12.73 o
   5   2  11       97.13       94.21     12.45 o
   6   2  11      142.07      126.73     18.64 o
  -9   3  11      146.96      141.75     18.57 o
  -8   3  11        2.62        5.10      2.54 o
  -7   3  11      120.06      131.92     13.20 o
  -6   3  11      464.04      476.54     20.73 o
  -5   3  11      108.02      114.07     10.39 o
  -4   3  11     2646.14     2845.08    115.61 o
  -3   3  11        1.44        0.66      1.31 o
  -2   3  11      189.75      209.66     16.85 o
  -1   3  11     4265.54     4280.95    349.95 o
   0   3  11     1212.72     1180.84     84.25 o
   1   3  11       18.44       10.22      2.52 o
   2   3  11        9.77        5.13      2.02 o
   3   3  11      277.93      322.87     17.10 o
   4   3  11     1301.24     1362.87     99.75 o
   5   3  11       18.26       16.17      2.75 o
   6   3  11      292.06      311.53     17.16 o
  -9   4  11       91.69       74.19     12.08 o
  -8   4  11      473.43      500.47     36.13 o
  -7   4  11      613.27      634.43     33.10 o
  -6   4  11        3.16        3.86      1.04 o
  -5   4  11     1763.92     1935.28     83.79 o
  -4   4  11        8.77        7.94      1.64 o
  -3   4  11      202.91      204.96     11.67 o
  -2   4  11       29.59       35.35      4.10 o
  -1   4  11     1590.35     1507.10    121.06 o
   0   4  11       54.65       35.42      5.59 o
   1   4  11      800.39      797.97     56.92 o
   2   4  11     1692.33     1738.46    122.65 o
   3   4  11      932.31      933.16     62.50 o
   4   4  11      147.69      128.21     15.01 o
   5   4  11        1.31        1.10      1.81 o
  -9   5  11      119.52      104.90     17.70 o
  -8   5  11       34.37       31.36      4.30 o
  -7   5  11       27.12       33.70      4.43 o
  -6   5  11      249.28      268.35     13.77 o
  -5   5  11       15.90       15.45      2.35 o
  -4   5  11      165.78      175.21     10.37 o
  -3   5  11     3167.02     3315.95    191.08 o
  -2   5  11     4784.68     5116.83    354.40 o
  -1   5  11      365.36      396.27     37.68 o
   0   5  11      355.78      346.22     32.88 o
   1   5  11      222.71      236.79     16.70 o
   2   5  11      372.25      422.64     20.25 o
   3   5  11       80.36       70.78      8.31 o
   4   5  11      379.49      403.47     21.85 o
   5   5  11        0.64        1.35      1.87 o
  -8   6  11      201.29      225.93     22.50 o
  -7   6  11      145.57      138.20     17.26 o
  -6   6  11      143.74      146.52     15.59 o
  -5   6  11      150.80      156.30     13.67 o
  -4   6  11       51.18       56.66      5.76 o
  -3   6  11      747.58      761.94     38.83 o
  -2   6  11      624.62      629.11     40.25 o
  -1   6  11      480.20      464.74     26.11 o
   0   6  11      959.50     1024.91     93.49 o
   1   6  11      977.28     1033.18     74.04 o
   2   6  11       36.17       35.57      4.10 o
   3   6  11       10.17       12.51      2.06 o
   4   6  11       83.96       78.11      6.32 o
   5   6  11     1083.45     1130.27     97.34 o
  -8   7  11      124.28      130.02     11.95 o
  -7   7  11        6.15        3.56      2.01 o
  -6   7  11      347.02      384.49     32.48 o
  -5   7  11      497.50      513.63     43.90 o
  -4   7  11        7.63        8.55      1.54 o
  -3   7  11       96.58       88.78     10.10 o
  -2   7  11      128.46      135.68     13.47 o
  -1   7  11        0.68       -0.56      1.57 o
   0   7  11      496.69      523.43     51.79 o
   1   7  11      593.73      666.17     66.42 o
   2   7  11        8.59        7.60      1.46 o
   3   7  11      578.91      637.21     38.90 o
   4   7  11        9.25        5.82      2.27 o
   5   7  11      140.48      135.13     14.41 o
  -7   8  11       12.82       10.49      2.45 o
  -6   8  11       47.84       47.78      6.58 o
  -5   8  11      108.16      111.54     15.48 o
  -4   8  11      506.76      517.53     43.97 o
  -3   8  11      226.14      232.07     21.41 o
  -2   8  11        6.70        8.52      2.46 o
  -1   8  11      266.05      289.37     25.90 o
   0   8  11     1585.58     1682.87    143.06 o
   1   8  11      457.19      503.77     36.51 o
   2   8  11      536.34      542.41     53.23 o
   3   8  11     1852.50     2060.95    145.45 o
   4   8  11       28.36       22.82      4.18 o
  -7   9  11       10.86        9.36      2.46 o
  -6   9  11      222.36      212.96     26.69 o
  -5   9  11        0.13        2.56      2.82 o
  -4   9  11      533.35      537.13     51.28 o
  -3   9  11       21.16       15.75      2.68 o
  -2   9  11        0.20        0.20      1.69 o
  -1   9  11      238.19      265.60     23.50 o
   0   9  11        3.57        5.33      2.58 o
   1   9  11      520.12      550.17     58.95 o
   2   9  11        9.49        9.73      3.67 o
   3   9  11      108.98      115.13     12.82 o
   4   9  11        2.51        0.74      3.33 o
  -6  10  11       18.44       16.03      3.19 o
  -5  10  11        2.07        3.98      2.11 o
  -4  10  11        5.49        8.17      2.23 o
  -3  10  11      221.72      218.28     24.63 o
  -2  10  11      805.61      820.36     70.50 o
  -1  10  11      898.12      961.21    106.62 o
   0  10  11      506.63      484.92     47.27 o
   1  10  11     1617.51     1698.34    162.24 o
   2  10  11      576.75      635.59     62.52 o
   3  10  11       18.73       20.33      4.20 o
  -5  11  11       32.09       30.68      5.07 o
  -4  11  11        0.22        2.28      2.41 o
  -3  11  11        2.13        3.53      2.01 o
  -2  11  11      126.92      110.21     13.09 o
  -1  11  11      133.86      157.85     16.77 o
   0  11  11        6.27        7.81      2.20 o
   1  11  11       33.18       28.79      4.97 o
   2  11  11        6.11        6.44      4.24 o
  -4  12  11       24.05       19.98      3.67 o
  -3  12  11        4.67        5.65      2.63 o
  -2  12  11      393.41      365.89     44.32 o
  -1  12  11      528.51      530.97     69.69 o
   0  12  11      458.48      525.26     65.04 o
  -9   0  12       21.99       33.65     10.45 o
  -8   0  12      958.96     1085.30     61.58 o
  -7   0  12      641.39      634.02     31.51 o
  -6   0  12        3.42        3.28      2.45 o
  -5   0  12      335.90      317.38     61.61 o
  -4   0  12     1541.61     1623.77    186.39 o
  -3   0  12      608.05      600.32     44.31 o
  -2   0  12        0.32        1.68      0.98 o
  -1   0  12     2348.09     2336.94    263.18 o
   0   0  12     2664.23     2741.78    348.16 o
   1   0  12        3.86        4.93      1.35 o
   2   0  12     1794.91     1720.09    299.32 o
   3   0  12     1877.40     2257.61     78.52 o
   4   0  12      612.77      702.94     29.91 o
   5   0  12     1480.48     1794.82    135.08 o
  -9   1  12      287.24      255.31     49.62 o
  -8   1  12        7.33        6.33      2.11 o
  -7   1  12       96.27       89.87     10.61 o
  -6   1  12        2.83        3.74      1.70 o
  -5   1  12       60.94       60.32      6.79 o
  -4   1  12      433.24      442.59     26.72 o
  -3   1  12      500.27      493.88     27.72 o
  -2   1  12     1576.13     1521.94    104.77 o
  -1   1  12     2291.88     2318.95    203.99 o
   0   1  12      897.60      835.40     65.73 o
   1   1  12       29.87       25.85      2.60 o
   2   1  12       71.58       74.15      8.62 o
   3   1  12     1636.67     1725.46    145.44 o
   4   1  12        7.88        6.13      2.04 o
   5   1  12      600.07      651.09     21.71 o
  -9   2  12        0.93        3.20      1.90 o
  -8   2  12      322.41      327.15     14.63 o
  -7   2  12      699.46      732.27     31.64 o
  -6   2  12     2221.01     2400.63     70.22 o
  -5   2  12     1090.05     1143.89     43.87 o
  -4   2  12       32.01       32.14      3.40 o
  -3   2  12       86.13       83.28      9.18 o
  -2   2  12      589.52      561.04     29.46 o
  -1   2  12      163.71      161.16     12.19 o
   0   2  12      842.76      873.03     61.37 o
   1   2  12     1497.53     1394.48    132.26 o
   2   2  12       10.02       10.38      1.48 o
   3   2  12      504.67      551.05     40.88 o
   4   2  12      336.60      386.21     25.74 o
   5   2  12      189.77      202.34     13.13 o
  -9   3  12        0.98        3.15      3.53 o
  -8   3  12       36.65       37.61      5.26 o
  -7   3  12        2.43        4.60      1.46 o
  -6   3  12      506.72      506.74     15.79 o
  -5   3  12        3.72        5.68      1.61 o
  -4   3  12      603.20      655.86     28.55 o
  -3   3  12      859.43      887.76     38.65 o
  -2   3  12        0.57        3.68      1.54 o
  -1   3  12        0.71        2.35      2.76 o
   0   3  12       31.01       34.43      3.57 o
   1   3  12       93.79       92.44      9.45 o
   2   3  12        3.86        5.27      1.71 o
   3   3  12       23.13       16.29      5.68 o
   4   3  12      159.40      145.56     15.90 o
   5   3  12        3.19        0.35      2.61 o
  -9   4  12      144.44      123.70     13.95 o
  -8   4  12        1.78        2.55      1.76 o
  -7   4  12        8.28       11.85      2.38 o
  -6   4  12      807.71      803.34     30.50 o
  -5   4  12      979.01     1041.21     49.12 o
  -4   4  12      120.93      122.96     10.83 o
  -3   4  12     1197.56     1271.98     57.44 o
  -2   4  12     1032.56     1025.10     83.46 o
  -1   4  12     1471.14     1451.66    112.00 o
   0   4  12      511.95      497.51     48.06 o
   1   4  12      287.01      305.49     23.62 o
   2   4  12       72.03       67.00      5.32 o
   3   4  12      923.81      970.90     68.71 o
   4   4  12     1538.98     1646.92    113.23 o
   5   4  12      580.37      666.50     33.38 o
  -8   5  12      201.97      199.17     14.64 o
  -7   5  12       22.17       22.04      2.81 o
  -6   5  12      141.90      135.27     16.42 o
  -5   5  12       22.47       22.55      3.52 o
  -4   5  12        5.41        3.37      1.82 o
  -3   5  12      365.02      367.83     24.12 o
  -2   5  12        0.03       -0.71      2.18 o
  -1   5  12      116.42      121.60      9.55 o
   0   5  12      687.28      761.86     71.93 o
   1   5  12      195.05      219.78     14.65 o
   2   5  12      186.71      180.58     15.00 o
   3   5  12      262.10      321.26     25.45 o
   4   5  12       20.23       13.82      2.35 o
   5   5  12       22.54       24.29      4.54 o
  -8   6  12      316.39      333.81     31.12 o
  -7   6  12      330.70      334.61     31.82 o
  -6   6  12       11.59       12.16      2.45 o
  -5   6  12      283.88      258.53     17.29 o
  -4   6  12     1494.15     1523.13     91.56 o
  -3   6  12      264.42      264.65     21.20 o
  -2   6  12      162.00      168.61     15.51 o
  -1   6  12      236.76      250.02     16.71 o
   0   6  12        8.20        6.92      1.83 o
   1   6  12      406.66      403.84     31.75 o
   2   6  12      778.48      827.56     55.96 o
   3   6  12      557.80      627.58     45.66 o
   4   6  12       44.50       44.96      5.42 o
  -8   7  12       25.34       21.63      3.78 o
  -7   7  12       50.05       52.98      7.36 o
  -6   7  12        4.60        4.69      2.33 o
  -5   7  12       85.87       85.08     11.12 o
  -4   7  12      148.70      137.09     10.15 o
  -3   7  12       17.47       18.05      2.68 o
  -2   7  12      930.63      982.20     72.17 o
  -1   7  12       16.45       22.30      2.80 o
   0   7  12      117.05      118.33     12.63 o
   1   7  12        0.24        2.35      1.79 o
   2   7  12       86.77       88.41     10.81 o
   3   7  12      103.49      115.16     11.05 o
   4   7  12       16.61       13.21      2.32 o
  -7   8  12      166.98      169.23     16.66 o
  -6   8  12      635.91      654.35     57.37 o
  -5   8  12      108.33       92.28     12.88 o
  -4   8  12       59.46       60.46      7.35 o
  -3   8  12       12.58       10.22      1.95 o
  -2   8  12       99.68       97.19     10.51 o
  -1   8  12       31.84       30.54      4.59 o
   0   8  12      221.49      239.31     23.79 o
   1   8  12      116.38      119.62     13.74 o
   2   8  12      123.74      129.82     13.87 o
   3   8  12       49.72       41.38      7.20 o
  -6   9  12       22.68       15.87      4.20 o
  -5   9  12      100.65      100.32     10.35 o
  -4   9  12      879.87      939.03    105.29 o
  -3   9  12       21.43       18.77      2.53 o
  -2   9  12      137.35      133.34     11.16 o
  -1   9  12        0.02       -0.11      2.66 o
   0   9  12      134.44      129.80     14.75 o
   1   9  12        6.67        5.62      1.77 o
   2   9  12        2.95        6.66      2.40 o
   3   9  12        0.39        0.02      3.30 o
  -6  10  12        5.28        5.08      2.23 o
  -5  10  12        0.15        2.65      2.61 o
  -4  10  12       99.13       90.65      9.56 o
  -3  10  12       29.38       32.23      4.99 o
  -2  10  12      272.37      293.67     28.05 o
  -1  10  12      155.79      170.90     21.91 o
   0  10  12      187.48      188.43     18.49 o
   1  10  12        2.67        5.56      2.32 o
   2  10  12      118.27      103.68     16.26 o
  -5  11  12      353.72      406.84     40.68 o
  -4  11  12      149.14      112.12     16.57 o
  -3  11  12      644.94      721.70    113.78 o
  -2  11  12       88.39       89.92     13.40 o
  -1  11  12      208.38      182.67     24.82 o
   0  11  12       70.80       70.66     12.01 o
   1  11  12      445.15      470.90     36.07 o
  -2  12  12      347.44      369.35     36.24 o
  -1  12  12       11.68        8.16      2.84 o
  -9   1  13      465.67      357.99     64.54 o
  -8   1  13        1.51        2.77      2.63 o
  -7   1  13      190.13      190.35     18.75 o
  -6   1  13        6.67       12.41      2.41 o
  -5   1  13       44.80       46.53      5.32 o
  -4   1  13      135.46      139.29      7.36 o
  -3   1  13      901.90      887.62     50.28 o
  -2   1  13      396.56      389.05     20.01 o
  -1   1  13      635.95      615.42     44.03 o
   0   1  13     1195.87     1233.21    102.31 o
   1   1  13      568.09      600.28     47.32 o
   2   1  13      360.83      335.64     34.56 o
   3   1  13      226.51      170.59     31.81 o
   4   1  13      221.73      246.38     17.50 o
   5   1  13        2.29        4.00      2.94 o
  -9   2  13        5.56        5.12      3.13 o
  -8   2  13      338.86      299.26     25.22 o
  -7   2  13       75.06       66.90      9.29 o
  -6   2  13      195.70      189.63     13.64 o
  -5   2  13      578.87      591.04     25.57 o
  -4   2  13       11.82        8.34      1.40 o
  -3   2  13        6.45       11.36      1.66 o
  -2   2  13      225.47      251.93     11.83 o
  -1   2  13      168.75      153.70     12.99 o
   0   2  13      174.21      210.37     17.32 o
   1   2  13     1202.58     1249.95    104.80 o
   2   2  13       72.91       75.15      8.56 o
   3   2  13      136.61      110.13     14.37 o
   4   2  13       17.77       16.66      2.59 o
   5   2  13       41.44       42.91      6.29 o
  -8   3  13      173.79      173.83     15.75 o
  -7   3  13      706.39      683.38     36.29 o
  -6   3  13       26.96       27.52      3.08 o
  -5   3  13       83.94       78.05      8.53 o
  -4   3  13       15.77       13.32      2.37 o
  -3   3  13      616.36      661.55     37.43 o
  -2   3  13      138.02      176.25     11.74 o
  -1   3  13     1228.24     1150.46    107.02 o
   0   3  13     1080.67     1030.88    104.39 o
   1   3  13     1678.65     1746.13    115.27 o
   2   3  13      659.68      695.46     47.50 o
   3   3  13       14.75       13.52      2.29 o
   4   3  13      379.23      452.15     18.67 o
   5   3  13       54.84       49.99      6.72 o
  -8   4  13        2.94        3.59      2.08 o
  -7   4  13      211.50      196.06     24.74 o
  -6   4  13      168.45      171.25     11.42 o
  -5   4  13      343.38      365.78     13.90 o
  -4   4  13       99.19      101.58     10.72 o
  -3   4  13     1383.77     1425.41    125.10 o
  -2   4  13       93.02      100.34     11.70 o
  -1   4  13     2775.23     2800.13    248.29 o
   0   4  13      335.45      343.71     35.60 o
   1   4  13      173.38      208.34     17.71 o
   2   4  13      496.86      524.22     35.93 o
   3   4  13       46.59       46.25      6.51 o
   4   4  13        1.17        4.35      2.42 o
  -8   5  13       37.57       30.16      4.80 o
  -7   5  13      110.22      112.37     13.01 o
  -6   5  13       27.50       24.80      4.53 o
  -5   5  13        1.22        4.12      1.95 o
  -4   5  13      335.86      353.24     18.08 o
  -3   5  13      176.32      158.64     10.24 o
  -2   5  13      280.18      252.78     17.41 o
  -1   5  13      320.36      319.18     25.89 o
   0   5  13       27.56       30.17      4.57 o
   1   5  13      347.95      390.63     26.63 o
   2   5  13      141.65      124.58     16.77 o
   3   5  13      862.26      928.38     63.11 o
   4   5  13      195.04      186.08     13.85 o
  -8   6  13       75.73       55.24     10.11 o
  -7   6  13       13.81       15.47      3.02 o
  -6   6  13       26.25       21.46      3.40 o
  -5   6  13      660.06      699.34     37.71 o
  -4   6  13     1361.95     1424.71     77.18 o
  -3   6  13     1398.37     1443.13     70.28 o
  -2   6  13        3.70        3.66      1.77 o
  -1   6  13        8.68       11.26      1.68 o
   0   6  13       19.50       21.16      3.47 o
   1   6  13      373.51      424.59     34.18 o
   2   6  13       69.62       61.73      8.76 o
   3   6  13       72.71       68.03     10.08 o
   4   6  13       13.93       17.93      3.25 o
  -7   7  13       77.35       65.78     10.62 o
  -6   7  13      539.68      551.94     48.96 o
  -5   7  13      334.72      315.80     25.41 o
  -4   7  13      786.15      825.27     45.43 o
  -3   7  13      311.92      318.46     15.14 o
  -2   7  13      124.62      125.99     10.64 o
  -1   7  13        3.35        6.25      1.56 o
   0   7  13     1252.71     1442.77    125.67 o
   1   7  13     1141.92     1240.83    114.90 o
   2   7  13       85.89       84.53     10.65 o
   3   7  13      196.69      191.98     27.67 o
  -7   8  13        4.50        5.07      2.86 o
  -6   8  13        0.39        1.56      3.34 o
  -5   8  13      561.56      604.80     40.91 o
  -4   8  13       17.54       12.21      1.78 o
  -3   8  13      115.97      114.88     12.42 o
  -2   8  13     1991.21     2103.32    156.12 o
  -1   8  13      923.42     1048.84     88.80 o
   0   8  13       74.09       61.96      8.26 o
   1   8  13      118.20      131.86     19.22 o
   2   8  13        0.97        2.49      2.09 o
   3   8  13      382.53      455.96     44.34 o
  -6   9  13      546.44      555.68     43.85 o
  -5   9  13        4.43        6.00      2.98 o
  -4   9  13      229.73      255.44     25.54 o
  -3   9  13       13.08       14.89      2.61 o
  -2   9  13        1.52        3.21      2.18 o
  -1   9  13      561.43      570.54     40.99 o
   0   9  13       67.85       51.56      8.01 o
   1   9  13      383.31      428.40     40.46 o
   2   9  13      313.12      316.12     29.19 o
  -5  10  13        8.18       10.38      2.85 o
  -4  10  13      335.80      318.19     40.83 o
  -3  10  13      840.48      955.50    121.65 o
  -2  10  13      257.62      250.60     26.47 o
  -1  10  13      414.38      459.38     46.84 o
   0  10  13      271.99      324.36     38.56 o
   1  10  13        7.66        7.39      2.77 o
  -3  11  13        4.28        6.19      2.51 o
  -2  11  13        0.45        0.25      2.44 o
  -1  11  13        0.19       -0.05      3.15 o
   0  11  13       21.13       25.84      4.07 o
  -8   0  14        0.20       -1.86      3.80 o
  -7   0  14       14.93       14.00      4.55 o
  -6   0  14      650.81      638.31     26.24 o
  -5   0  14        3.40        6.79      3.02 o
  -4   0  14     2970.56     2890.10    371.75 o
  -3   0  14       55.84       55.72     11.78 o
  -2   0  14       32.50       19.98      3.51 o
  -1   0  14      199.35      176.61     22.61 o
   0   0  14      458.93      467.37     59.80 o
   1   0  14     2830.29     2809.98    442.15 o
   2   0  14       24.26       18.05      3.90 o
   3   0  14        6.15        7.69      4.02 o
   4   0  14      280.67      307.80     19.41 o
  -8   1  14      506.82      441.57     48.72 o
  -7   1  14       65.54       62.19     10.49 o
  -6   1  14       18.24       18.87      2.74 o
  -5   1  14       81.83       73.96     10.00 o
  -4   1  14      505.75      504.45     33.79 o
  -3   1  14      196.24      164.98     17.49 o
  -2   1  14      885.65      929.80     66.20 o
  -1   1  14      189.02      172.45     13.17 o
   0   1  14      211.69      210.21     15.63 o
   1   1  14        0.24        2.54      1.44 o
   2   1  14      224.44      232.82     18.12 o
   3   1  14      996.84     1217.39     24.25 o
   4   1  14      194.22      174.13     26.30 o
  -8   2  14      400.15      387.45     34.99 o
  -7   2  14      283.41      219.65     25.82 o
  -6   2  14      396.01      395.43     21.75 o
  -5   2  14       67.50       60.88      8.33 o
  -4   2  14       38.22       35.76      3.96 o
  -3   2  14       62.51       60.95      7.48 o
  -2   2  14      491.81      495.78     29.23 o
  -1   2  14      322.65      355.42     25.03 o
   0   2  14       29.09       22.67      2.95 o
   1   2  14       43.11       39.63      3.54 o
   2   2  14      862.61      900.87     73.04 o
   3   2  14      397.11      389.93     31.42 o
   4   2  14       43.47       47.45      7.38 o
  -8   3  14      128.98      111.56     16.46 o
  -7   3  14       51.05       47.01      6.89 o
  -6   3  14       12.03       11.29      1.85 o
  -5   3  14       41.78       43.32      4.36 o
  -4   3  14       46.83       42.13      5.04 o
  -3   3  14      790.24      765.31     51.34 o
  -2   3  14      328.96      332.03     23.16 o
  -1   3  14       59.12       55.84      5.97 o
   0   3  14       76.11       72.73      8.63 o
   1   3  14       40.17       36.81      6.73 o
   2   3  14      117.67      103.26     13.46 o
   3   3  14       67.57       49.32      7.19 o
   4   3  14      338.02      387.16     21.06 o
  -8   4  14        8.14       10.45      3.72 o
  -7   4  14       47.26       46.78      6.55 o
  -6   4  14        5.47        4.33      1.59 o
  -5   4  14      281.63      287.74     12.38 o
  -4   4  14       89.96       87.20      8.29 o
  -3   4  14      166.78      159.35     17.18 o
  -2   4  14        8.45       14.33      2.30 o
  -1   4  14       66.20       56.79      5.97 o
   0   4  14       93.25       92.77      8.70 o
   1   4  14       72.93       75.42      8.97 o
   2   4  14      985.70     1006.29    109.73 o
   3   4  14       23.70       18.85      3.28 o
   4   4  14       33.19       37.97      8.61 o
  -8   5  14      108.55       97.32     14.22 o
  -7   5  14        0.01        3.15      2.12 o
  -6   5  14      290.56      342.82     26.90 o
  -5   5  14     1452.84     1469.76     67.47 o
  -4   5  14      205.23      223.28     12.19 o
  -3   5  14       28.18       27.33      4.04 o
  -2   5  14       29.69       35.67      4.32 o
  -1   5  14       17.27       11.12      1.80 o
   0   5  14      349.36      370.83     27.76 o
   1   5  14      482.36      502.29     44.07 o
   2   5  14      916.75      998.63     99.75 o
   3   5  14       22.73       20.42      3.85 o
  -7   6  14        2.86        3.84      2.01 o
  -6   6  14      115.39      105.36     15.87 o
  -5   6  14        2.64        1.49      1.52 o
  -4   6  14      311.53      327.63     19.64 o
  -3   6  14       48.57       49.41      4.97 o
  -2   6  14       15.31       11.66      2.07 o
  -1   6  14      125.60       98.85     11.51 o
   0   6  14      866.62      878.87     72.38 o
   1   6  14      535.03      574.14     41.41 o
   2   6  14       26.43       20.87      3.71 o
   3   6  14       55.85       54.45     10.36 o
  -7   7  14     1220.59     1288.09     96.11 o
  -6   7  14      824.38      843.43     55.53 o
  -5   7  14        1.32        1.80      2.54 o
  -4   7  14      600.95      609.73     38.50 o
  -3   7  14       52.94       53.63      6.02 o
  -2   7  14       95.96       90.89     11.21 o
  -1   7  14       31.26       33.06      4.95 o
   0   7  14       85.11       74.64     10.09 o
   1   7  14      153.10      137.97     20.94 o
   2   7  14      223.37      212.91     21.87 o
  -6   8  14       35.39       36.44      5.55 o
  -5   8  14      628.03      597.62     47.78 o
  -4   8  14       69.92       62.97      9.56 o
  -3   8  14        4.23        6.78      1.42 o
  -2   8  14        9.57        4.99      2.09 o
  -1   8  14        1.52       -3.32      3.34 o
   0   8  14       15.33       16.19      2.84 o
   1   8  14       70.86       74.71      9.45 o
   2   8  14      443.20      453.45     34.00 o
  -5   9  14      249.80      225.00     28.76 o
  -4   9  14       89.01       82.02     11.86 o
  -3   9  14      146.43      131.89     15.07 o
  -2   9  14       91.38       90.98     10.30 o
  -1   9  14       36.84       33.68      4.22 o
   0   9  14      180.44      190.57     14.15 o
   1   9  14        0.85        1.07      2.07 o
  -4  10  14        3.63        1.94      3.40 o
  -3  10  14      537.95      559.25     83.04 o
  -2  10  14        7.74        8.92      2.35 o
  -1  10  14      617.58      651.37     61.78 o
   0  10  14       89.98       69.43     10.83 o
  -8   1  15        0.15        0.42      2.80 o
  -7   1  15       32.63       27.91      3.99 o
  -6   1  15       64.61       54.32      7.25 o
  -5   1  15      687.98      658.72     41.94 o
  -4   1  15      840.39      833.23     69.51 o
  -3   1  15      631.92      564.21     57.54 o
  -2   1  15     1032.47      958.77    101.98 o
  -1   1  15     2247.56     2185.85    225.28 o
   0   1  15      100.08      109.34     11.97 o
   1   1  15       91.71       84.26      9.29 o
   2   1  15       67.03       65.70      6.96 o
   3   1  15       21.95       25.59      3.71 o
  -8   2  15       39.67       29.42      7.54 o
  -7   2  15       10.47        9.79      2.15 o
  -6   2  15       39.71       36.23      6.08 o
  -5   2  15      433.79      415.71     32.52 o
  -4   2  15       24.22       31.56      4.53 o
  -3   2  15      399.11      393.64     37.98 o
  -2   2  15      373.27      363.84     28.74 o
  -1   2  15      301.87      272.51     23.67 o
   0   2  15       58.39       58.11      7.40 o
   1   2  15     1309.06     1342.79    137.66 o
   2   2  15      114.00      109.59     14.65 o
   3   2  15      283.67      341.37     12.44 o
  -8   3  15       14.03       12.70      3.71 o
  -7   3  15       15.72       11.79      2.49 o
  -6   3  15      392.60      396.28     21.06 o
  -5   3  15       47.92       48.11      6.39 o
  -4   3  15       97.25       89.70      9.22 o
  -3   3  15     3839.10     3918.19    287.70 o
  -2   3  15      626.01      659.25     58.32 o
  -1   3  15       16.04       15.65      2.37 o
   0   3  15      557.76      603.89     34.11 o
   1   3  15       80.57       73.52      9.62 o
   2   3  15       32.57       26.13      3.28 o
   3   3  15      146.64      151.13     25.53 o
  -7   4  15        9.94        5.88      3.21 o
  -6   4  15      164.05      169.68     14.03 o
  -5   4  15      431.20      474.10     18.12 o
  -4   4  15       54.74       46.63      5.33 o
  -3   4  15        9.12        9.00      1.56 o
  -2   4  15       20.81       17.13      2.33 o
  -1   4  15      508.48      531.08     52.27 o
   0   4  15      396.06      407.10     42.10 o
   1   4  15      292.41      254.71     34.37 o
   2   4  15       71.02       67.64     10.88 o
   3   4  15      565.69      561.97     52.79 o
  -7   5  15      118.54      103.03     17.61 o
  -6   5  15      137.87      137.53     16.09 o
  -5   5  15      141.80      133.70     12.90 o
  -4   5  15      206.01      206.24     12.28 o
  -3   5  15       18.13       16.49      2.01 o
  -2   5  15      387.53      373.64     29.55 o
  -1   5  15     1402.48     1466.82    118.66 o
   0   5  15      285.06      324.36     25.51 o
   1   5  15       72.99       71.69      8.01 o
   2   5  15        3.05        0.27      2.07 o
   3   5  15      227.57      208.67     25.76 o
  -7   6  15       28.42       32.58      6.94 o
  -6   6  15      410.08      393.81     31.45 o
  -5   6  15      586.25      581.69     29.69 o
  -4   6  15        8.40        6.90      1.44 o
  -3   6  15        7.06        4.68      1.62 o
  -2   6  15      340.59      326.27     29.74 o
  -1   6  15        7.44        5.88      2.08 o
   0   6  15      584.52      640.70     47.15 o
   1   6  15      836.46      887.24     92.84 o
   2   6  15      352.89      368.10     34.59 o
  -6   7  15       91.63       67.91      9.82 o
  -5   7  15        7.07        8.12      2.42 o
  -4   7  15      659.73      666.97     41.76 o
  -3   7  15      200.09      191.64     23.62 o
  -2   7  15      347.51      393.97     36.34 o
  -1   7  15      409.32      501.05     43.73 o
   0   7  15      112.83      103.32     14.69 o
   1   7  15       59.34       61.42      9.36 o
   2   7  15       26.39       20.34      5.37 o
  -5   8  15       22.22       21.53      4.35 o
  -4   8  15      162.80      153.18     14.55 o
  -3   8  15       83.03       77.53      8.46 o
  -2   8  15     1105.83     1190.25     90.84 o
  -1   8  15      431.94      498.70     40.10 o
   0   8  15       63.12       63.25      7.92 o
   1   8  15      138.13      107.95     12.10 o
  -4   9  15        1.48        1.38      2.45 o
  -3   9  15      337.01      382.91     36.24 o
  -2   9  15        0.45        1.85      2.07 o
  -1   9  15      127.77      115.38     18.82 o
   0   9  15       94.95       71.06      9.93 o
  -7   0  16      695.09      630.11     74.05 o
  -6   0  16     1564.72     1473.33    183.43 o
  -5   0  16        1.47        2.44      2.42 o
  -4   0  16       61.03       52.70      9.32 o
  -3   0  16        0.27        3.49      3.13 o
  -2   0  16      331.06      308.47     42.40 o
  -1   0  16        2.50        5.64      2.55 o
   0   0  16      410.77      379.77     79.98 o
   1   0  16     1066.50     1137.03    315.55 o
   2   0  16      185.52      203.44     49.04 o
   3   0  16       77.51       99.33     32.01 o
  -7   1  16       13.74       14.85      2.60 o
  -6   1  16      145.71      126.38     10.09 o
  -5   1  16       13.00       11.93      2.19 o
  -4   1  16       50.72       52.28      6.19 o
  -3   1  16      114.46       95.56     10.79 o
  -2   1  16      728.86      739.31     69.31 o
  -1   1  16        5.32        7.25      2.13 o
   0   1  16      451.46      477.27     48.12 o
   1   1  16       78.01       86.57     12.90 o
   2   1  16       10.42       10.32      2.78 o
   3   1  16       74.59       72.58     12.80 o
  -7   2  16       16.31       15.54      2.91 o
  -6   2  16       84.50       88.25      9.42 o
  -5   2  16      361.89      326.73     22.87 o
  -4   2  16      290.82      281.97     21.30 o
  -3   2  16       38.29       34.40      4.19 o
  -2   2  16       28.42       29.63      3.81 o
  -1   2  16       28.53       27.04      3.16 o
   0   2  16      571.16      582.29     49.39 o
   1   2  16        0.17        3.85      3.26 o
   2   2  16      624.23      686.10     18.09 o
  -7   3  16        0.02        0.90      3.52 o
  -6   3  16       67.69       59.50      8.07 o
  -5   3  16      269.10      222.87     20.47 o
  -4   3  16       69.14       55.38      9.08 o
  -3   3  16        0.46        1.28      1.98 o
  -2   3  16       20.07       19.89      2.77 o
  -1   3  16        7.17        6.80      1.56 o
   0   3  16      180.99      213.28     12.45 o
   1   3  16      382.13      437.66     38.84 o
   2   3  16      203.64      167.29     26.29 o
  -7   4  16       59.30       43.62      8.25 o
  -6   4  16       87.26       72.01      9.19 o
  -5   4  16      256.55      256.68     25.14 o
  -4   4  16        3.20        3.69      1.38 o
  -3   4  16      150.13      140.46     10.88 o
  -2   4  16       63.88       53.61      6.05 o
  -1   4  16       55.71       43.58      5.61 o
   0   4  16       32.95       28.22      4.67 o
   1   4  16       36.94       35.75      5.32 o
   2   4  16      212.82      222.74     20.29 o
  -6   5  16        0.03        4.64      4.66 o
  -5   5  16        0.86        0.99      1.76 o
  -4   5  16      200.48      175.32     18.70 o
  -3   5  16        0.01        1.73      1.51 o
  -2   5  16      278.92      303.57     26.73 o
  -1   5  16      183.19      167.39     19.13 o
   0   5  16      633.41      700.23     64.27 o
   1   5  16       46.25       45.57      7.21 o
   2   5  16      154.31      182.45     24.75 o
  -6   6  16      222.57      236.44     31.55 o
  -5   6  16       54.06       45.74      5.89 o
  -4   6  16        0.03        2.10      1.95 o
  -3   6  16      408.00      428.19     32.19 o
  -2   6  16       33.56       38.40      8.72 o
  -1   6  16      224.30      230.78     20.03 o
   0   6  16       11.32       10.99      1.97 o
   1   6  16       75.75       71.23     10.54 o
  -5   7  16       16.86       15.53      3.01 o
  -4   7  16      148.76      110.72     14.91 o
  -3   7  16       18.59       16.67      2.50 o
  -2   7  16      540.95      600.41     52.30 o
  -1   7  16        0.43        1.52      2.17 o
   0   7  16        7.82        9.24      3.68 o
  -4   8  16        9.82       14.73      2.83 o
  -3   8  16       53.94       45.77      7.15 o
  -2   8  16       12.22       13.43      3.69 o
  -1   8  16        6.43        5.32      2.05 o
  -7   1  17       80.21       65.69     12.73 o
  -6   1  17      115.65      106.79      9.12 o
  -5   1  17      345.95      300.30     18.67 o
  -4   1  17      141.45      131.97     11.32 o
  -3   1  17      305.15      307.99     27.40 o
  -2   1  17        0.02        2.97      1.68 o
  -1   1  17      657.91      595.41     77.27 o
   0   1  17        0.27        3.45      1.94 o
   1   1  17        0.63        4.12      3.35 o
   2   1  17       76.63       79.27     12.11 o
  -7   2  17      132.92       94.40     10.12 o
  -6   2  17        0.72        2.74      2.29 o
  -5   2  17      119.71       97.22      8.75 o
  -4   2  17      372.89      336.32     33.39 o
  -3   2  17      318.84      335.86     31.90 o
  -2   2  17      136.55      114.66     16.26 o
  -1   2  17      876.46      878.24    122.54 o
   0   2  17       93.69       89.87     13.51 o
   1   2  17      629.18      627.14    107.77 o
  -6   3  17       72.12       57.38      8.90 o
  -5   3  17      291.59      297.76     31.75 o
  -4   3  17       74.26       66.72      7.41 o
  -3   3  17      257.05      236.22     23.90 o
  -2   3  17        9.34       11.18      1.88 o
  -1   3  17      536.40      568.09     53.39 o
   0   3  17      240.27      254.67     17.08 o
   1   3  17      770.57      779.16     82.53 o
  -6   4  17       91.87       71.63     12.90 o
  -5   4  17      350.50      326.77     25.46 o
  -4   4  17       24.93       23.01      4.23 o
  -3   4  17       97.01      100.70     12.50 o
  -2   4  17      411.23      425.17     51.20 o
  -1   4  17        2.60        3.65      2.37 o
   0   4  17       54.19       51.22      7.20 o
   1   4  17     1187.18     1249.58    127.76 o
  -6   5  17       63.47       45.91      7.85 o
  -5   5  17       47.36       36.12      5.25 o
  -4   5  17      384.69      354.93     34.47 o
  -3   5  17      444.47      426.96     40.85 o
  -2   5  17       72.10       59.40      7.49 o
  -1   5  17      890.70     1051.17     62.99 o
   0   5  17       62.86       43.55      8.18 o
  -5   6  17       25.23       17.24      4.10 o
  -4   6  17      127.94      112.16     13.72 o
  -3   6  17      214.00      182.89     16.73 o
  -2   6  17      919.86     1018.68     74.74 o
  -1   6  17      504.03      569.55     40.06 o
   0   6  17        0.55        5.64      2.71 o
  -4   7  17      186.14      169.74     16.58 o
  -3   7  17        1.63        2.82      1.97 o
  -2   7  17       21.26       25.59      4.26 o
  -6   0  18       33.12       31.55      5.75 o
  -5   0  18      886.93      771.06    113.37 o
  -4   0  18      200.54      184.08     24.27 o
  -3   0  18      102.53       70.61     23.67 o
  -2   0  18        2.69        2.40      3.84 o
  -1   0  18      689.19      547.42    165.55 o
   0   0  18        0.60       -2.84      7.31 o
  -6   1  18       84.25       57.00      8.32 o
  -5   1  18        0.02        0.20      3.36 o
  -4   1  18      380.15      310.69     28.40 o
  -3   1  18      253.05      253.56     22.53 o
  -2   1  18      266.27      211.47     29.86 o
  -1   1  18       76.70       61.48     10.36 o
   0   1  18       68.49       49.08     12.71 o
  -6   2  18       75.50       61.97      9.49 o
  -5   2  18      134.67      109.04     12.42 o
  -4   2  18      242.33      212.07     22.45 o
  -3   2  18      250.41      234.30     26.68 o
  -2   2  18      109.12       87.89     16.06 o
  -1   2  18      463.16      424.55     80.31 o
   0   2  18      938.85      906.18    122.66 o
  -5   3  18      294.77      298.73     24.57 o
  -4   3  18        1.55        2.03      2.49 o
  -3   3  18        0.41        2.63      1.96 o
  -2   3  18       40.86       29.32      4.79 o
  -1   3  18       98.29       73.95     16.42 o
   0   3  18       10.30       13.99      4.60 o
  -5   4  18        1.37        3.04      1.92 o
  -4   4  18        1.88        2.06      1.84 o
  -3   4  18       79.88       58.48      7.74 o
  -2   4  18        8.60        9.64      4.47 o
  -1   4  18        3.60        2.91      2.51 o
  -4   5  18      237.02      194.35     19.13 o
  -3   5  18        1.35        9.84      3.69 o
  -2   5  18      293.95      251.61     39.58 o
  -4   1  19       94.69       81.12      9.37 o
  -3   1  19     1146.47     1051.51    133.13 o
  -2   1  19      131.76       97.93     19.64 o
  -4   2  19      117.62       90.19     11.65 o
  -3   2  19        3.65        4.32      2.33 o
  -2   2  19      186.20      169.43     25.23 o
 
#==============================================================================
