# Supplementary material for: Aniline–phenol recognition: from solution through supramolecular synthons to cocrystals
Source: IUCrJ. 2014 Jun 12;1(Pt 4):228–39. doi: 10.1107/S2052252514012081 (PMC4107923; doi:10.1107/S2052252514012081)
Supplement: Supplementary file 12 [file m-01-00228-20sup13.fcf]

data_20
#==============================================================================
_shelx_title ' datam in P-1'
_shelx_refln_list_code          4
_shelx_F_calc_maximum      112.53
_exptl_crystal_F_000       328.00
_reflns_d_resolution_high  0.8346
 
loop_
 _symmetry_equiv_pos_as_xyz
 'x, y, z'
 '-x, -y, -z'
 
_cell_length_a     7.2078
_cell_length_b     9.3335
_cell_length_c    10.8843
_cell_angle_alpha  99.035
_cell_angle_beta  107.107
_cell_angle_gamma 102.219
 
_shelx_F_squared_multiplier     1.000
 
loop_
 _refln_index_h
 _refln_index_k
 _refln_index_l
 _refln_F_squared_calc
 _refln_F_squared_meas
 _refln_F_squared_sigma
 _refln_observed_status
   2   0   0      337.67      354.30     61.15 o
   3   0   0      243.06      195.54     35.51 o
   4   0   0     1141.45      963.12    256.09 o
   5   0   0      495.55      423.75     63.29 o
   6   0   0       35.55       38.75      3.28 o
   7   0   0       40.76       44.37      5.05 o
  -8   1   0        0.02        0.76      2.05 o
  -7   1   0       11.43       10.00      1.80 o
  -6   1   0     1329.56     1443.17    252.03 o
  -5   1   0      128.65      113.65     21.49 o
  -4   1   0      456.69      398.73     77.14 o
  -3   1   0      866.45      781.47    133.70 o
  -1   1   0        1.00        4.90      1.30 o
   0   1   0        0.94       -0.13      0.10 o
   1   1   0      224.09      207.08     22.25 o
   2   1   0      763.41      667.33     80.33 o
   3   1   0      271.33      205.29     22.87 o
   4   1   0        3.68        4.18      0.57 o
   5   1   0        2.12        1.52      0.49 o
   6   1   0      385.67      406.02     68.20 o
   7   1   0       36.79       40.09      5.52 o
  -8   2   0      131.33      149.35     26.94 o
  -7   2   0      121.67      133.00     15.27 o
  -6   2   0      368.88      300.13     53.60 o
  -5   2   0      275.29      255.80     48.05 o
  -4   2   0     2914.61     2737.31    494.09 o
  -3   2   0        0.83        1.44      0.35 o
  -1   2   0       10.59       13.49      0.52 o
   0   2   0      755.21      825.33     34.22 o
   1   2   0      762.69      686.80     57.45 o
   2   2   0     2614.59     2326.51    200.60 o
   3   2   0     1652.67     1587.33    147.68 o
   4   2   0      255.35      247.60     22.28 o
   5   2   0       16.53       14.05      1.40 o
   6   2   0       31.84       30.67      3.10 o
   7   2   0      256.67      273.96     32.28 o
  -8   3   0       38.06       46.86      6.90 o
  -7   3   0      250.21      243.95     48.43 o
  -6   3   0      104.29      111.65     13.83 o
  -5   3   0     1181.72     1146.98    221.71 o
  -4   3   0     4808.59     5469.82    253.93 o
  -3   3   0     1798.56     2089.98    125.61 o
  -2   3   0     2289.25     2560.97    187.34 o
  -1   3   0     1973.89     2157.86    126.99 o
   0   3   0        1.61        3.84      0.51 o
   1   3   0     2605.31     2548.51    192.01 o
   2   3   0     1263.14     1207.69     90.82 o
   3   3   0      187.74      175.84     12.60 o
   4   3   0      299.32      273.99     21.71 o
   5   3   0      254.32      247.02     31.87 o
   6   3   0       57.76       65.01      7.58 o
   7   3   0        6.49        8.46      1.99 o
  -8   4   0      135.78      176.30     30.96 o
  -7   4   0       51.84       49.70      9.81 o
  -6   4   0     1307.56     1307.20    237.00 o
  -5   4   0       19.91       21.08      1.94 o
  -4   4   0      277.39      268.39     16.72 o
  -3   4   0      545.89      640.17     49.20 o
  -2   4   0       83.11       97.42      5.59 o
  -1   4   0     1086.17     1191.79     69.17 o
   0   4   0      336.77      406.50     18.76 o
   1   4   0      357.19      326.40     19.64 o
   2   4   0      377.49      377.91     23.32 o
   3   4   0       41.71       39.53      2.24 o
   4   4   0       42.59       41.97      2.06 o
   5   4   0       73.22       67.20      8.31 o
   6   4   0       87.17       94.96     11.82 o
  -8   5   0      949.12      955.27    227.11 o
  -7   5   0      239.52      221.21     46.27 o
  -6   5   0      155.29      119.66     34.25 o
  -5   5   0       29.21       30.83      1.80 o
  -4   5   0      162.24      188.08     16.18 o
  -3   5   0     1017.94     1018.74     63.27 o
  -2   5   0      101.48      115.40      8.06 o
  -1   5   0      313.47      346.99     20.46 o
   0   5   0      526.24      529.28     25.81 o
   1   5   0        6.16        4.41      0.74 o
   2   5   0      209.97      201.30     10.89 o
   3   5   0      582.26      540.07     33.31 o
   4   5   0       33.21       30.63      1.88 o
   5   5   0      344.48      376.65     32.87 o
   6   5   0       14.35       14.36      2.70 o
  -7   6   0        5.95        4.85      1.28 o
  -6   6   0      417.98      487.72     33.86 o
  -5   6   0        0.38        1.53      0.89 o
  -4   6   0      391.28      422.50     31.17 o
  -3   6   0       61.90       65.38      6.03 o
  -2   6   0     1286.34     1427.33    111.00 o
  -1   6   0     2580.65     2800.45    237.68 o
   0   6   0      246.83      265.02     10.64 o
   1   6   0        0.27        0.43      0.47 o
   2   6   0       40.93       42.65      3.97 o
   3   6   0      997.77      995.90     50.97 o
   4   6   0       45.61       42.48      3.11 o
   5   6   0       68.69       64.32      5.54 o
  -7   7   0      114.44      122.91     34.26 o
  -6   7   0        3.90        3.36      0.82 o
  -5   7   0      111.10      120.80      9.43 o
  -4   7   0       87.03       83.87      7.06 o
  -3   7   0      639.61      622.28     49.57 o
  -2   7   0       24.65       31.50      5.64 o
  -1   7   0      120.77      119.05     15.40 o
   0   7   0      112.14      133.23     11.86 o
   1   7   0        0.12        1.08      0.35 o
   2   7   0       71.14       71.45      3.57 o
   3   7   0        1.55        2.22      0.73 o
   4   7   0      120.34      107.38      6.59 o
  -7   8   0      141.94      138.32     21.33 o
  -6   8   0      602.66      553.05     38.00 o
  -5   8   0      131.43      121.84     10.37 o
  -4   8   0      239.42      292.66     24.35 o
  -3   8   0       30.84       31.21      3.31 o
  -2   8   0      533.59      580.72     59.55 o
  -1   8   0        2.02        0.77      1.36 o
   0   8   0        2.78        3.53      1.21 o
   1   8   0      793.49      839.06     72.58 o
   2   8   0       93.57       92.60     11.22 o
   3   8   0        1.93        0.74      1.24 o
  -6   9   0       16.74       11.30      2.78 o
  -5   9   0      423.12      479.25     51.40 o
  -4   9   0       80.99       80.02      7.62 o
  -3   9   0        3.77        4.80      1.33 o
  -2   9   0      427.36      441.89     35.96 o
  -1   9   0      227.97      236.70     23.95 o
   0   9   0      559.84      605.12     65.25 o
   1   9   0       40.90       36.10      3.63 o
   2   9   0       85.10       87.37      5.44 o
  -5  10   0       62.33       55.89      8.22 o
  -4  10   0      124.49      146.81     17.45 o
  -3  10   0      272.73      285.62     23.64 o
  -2  10   0       87.69       95.89      6.19 o
  -1  10   0        9.97       11.26      2.64 o
   0  10   0      130.49      127.92     12.91 o
   1  10   0       38.80       33.94      5.36 o
  -2  11   0       48.90       47.88      4.78 o
   1 -11   1       97.76       97.81     10.76 o
   2 -11   1      213.13      203.61     16.23 o
   3 -11   1      408.76      422.89     36.86 o
  -1 -10   1        1.38        0.35      0.90 o
   0 -10   1      108.35      113.19     13.07 o
   1 -10   1      352.47      363.58     31.19 o
   2 -10   1        1.46        2.54      1.49 o
   3 -10   1       15.60       18.90      2.49 o
   4 -10   1       54.11       58.40      4.98 o
   5 -10   1        0.61        0.49      1.05 o
  -3  -9   1        0.02        1.08      1.43 o
  -2  -9   1      101.49       95.80      9.91 o
  -1  -9   1      216.61      228.49     23.75 o
   0  -9   1       78.08       88.99     10.70 o
   1  -9   1        0.03       -0.17      1.12 o
   2  -9   1      918.30     1004.84     88.28 o
   3  -9   1       89.47       92.53      6.35 o
   4  -9   1      172.76      173.30     23.95 o
   5  -9   1        0.03        0.63      1.05 o
   6  -9   1       13.93       10.23      2.12 o
  -4  -8   1      156.44      153.65      8.61 o
  -3  -8   1       47.75       46.19      4.11 o
  -2  -8   1      793.39      838.59     80.19 o
  -1  -8   1       30.95       28.27      3.99 o
   0  -8   1       16.99       16.03      1.79 o
   1  -8   1        6.94        6.44      1.31 o
   2  -8   1     1053.77     1159.74    114.84 o
   3  -8   1      195.85      193.77     15.45 o
   4  -8   1      307.61      292.71     16.64 o
   5  -8   1       88.78       79.19      7.05 o
   6  -8   1        0.67        0.55      0.66 o
  -4  -7   1      624.89      619.10     23.22 o
  -3  -7   1       24.85       23.41      2.40 o
  -2  -7   1       33.29       30.54      1.97 o
  -1  -7   1       26.73       29.51      2.39 o
   0  -7   1        3.70        4.74      0.73 o
   1  -7   1       71.93       82.14      3.64 o
   2  -7   1       26.53       20.60      2.54 o
   3  -7   1      201.69      201.05     10.98 o
   4  -7   1      888.12      957.06     75.11 o
   5  -7   1      147.31      148.93      6.35 o
   6  -7   1       23.99       21.13      2.25 o
   7  -7   1       88.52       86.87     14.25 o
  -5  -6   1       93.26       86.61      4.86 o
  -4  -6   1       51.01       47.74      2.14 o
  -3  -6   1       24.23       22.18      1.84 o
  -2  -6   1       84.68       88.54      4.45 o
  -1  -6   1      161.91      177.47      6.44 o
   0  -6   1      731.21      742.94     29.28 o
   1  -6   1      388.73      410.24     19.19 o
   2  -6   1        0.15        0.37      0.78 o
   3  -6   1       25.30       26.13      2.76 o
   4  -6   1       29.08       29.30      1.96 o
   5  -6   1      916.44     1043.07     69.97 o
   6  -6   1       61.34       59.21      9.32 o
   7  -6   1       38.91       36.42      7.34 o
  -6  -5   1      185.71      197.51     17.96 o
  -5  -5   1      173.78      167.62     12.23 o
  -4  -5   1       80.69       75.57      2.41 o
  -3  -5   1      106.71      104.14      3.38 o
  -2  -5   1      211.83      206.32      6.17 o
  -1  -5   1     3660.04     3848.08    125.59 o
   0  -5   1     1036.11     1245.81     53.69 o
   1  -5   1       59.83       64.20      3.97 o
   2  -5   1     2260.08     2448.22     87.45 o
   3  -5   1      211.76      214.61     12.64 o
   4  -5   1      224.30      261.40     19.61 o
   5  -5   1      169.68      201.11     19.29 o
   6  -5   1      166.61      155.76     30.18 o
   7  -5   1      128.37      128.39     20.09 o
  -6  -4   1      206.31      213.92     13.72 o
  -5  -4   1       33.85       32.51      3.54 o
  -4  -4   1       82.44       90.21      3.49 o
  -3  -4   1       28.09       23.33      1.98 o
  -2  -4   1       91.33      103.51      4.26 o
  -1  -4   1       43.25       45.00      2.06 o
   0  -4   1     1303.04     1528.00     58.92 o
   1  -4   1      187.91      200.75     11.50 o
   2  -4   1      147.75      178.54      9.87 o
   3  -4   1      555.87      610.69     46.55 o
   4  -4   1       68.97       83.18      5.42 o
   5  -4   1      131.68      121.92     19.03 o
   6  -4   1      106.36       91.12     16.65 o
   7  -4   1       41.97       45.64      7.61 o
   8  -4   1        0.34        0.60      1.29 o
  -7  -3   1        0.34        1.59      1.10 o
  -6  -3   1       18.85       19.07      2.73 o
  -5  -3   1      243.94      258.13     28.63 o
  -4  -3   1        1.66        1.12      0.37 o
  -3  -3   1     1820.47     1710.32     87.66 o
  -2  -3   1     1407.41     1570.49    103.94 o
  -1  -3   1        4.38        2.82      0.41 o
   0  -3   1     1223.43     1283.85     43.75 o
   1  -3   1     5350.05     5543.72    597.82 o
   2  -3   1       48.39       48.73      4.17 o
   3  -3   1        0.06        1.21      0.35 o
   4  -3   1       26.95       38.18      4.66 o
   5  -3   1       15.24       16.89      1.83 o
   6  -3   1       78.29       88.37     11.38 o
   7  -3   1        2.17        3.75      1.86 o
   8  -3   1       80.71       76.74     15.04 o
  -7  -2   1        0.13       -0.01      1.59 o
  -6  -2   1      152.02      166.28     20.82 o
  -5  -2   1      445.75      431.80     56.54 o
  -4  -2   1      917.59      867.89     69.68 o
  -3  -2   1     1066.99      947.75     62.41 o
  -2  -2   1     2199.95     2071.15    117.48 o
  -1  -2   1      163.66      178.71      8.30 o
   0  -2   1      327.02      360.91     12.23 o
   1  -2   1     1276.41     1471.92     95.91 o
   2  -2   1      888.26     1069.36     41.58 o
   3  -2   1     2191.37     2120.25    347.31 o
   4  -2   1        1.73        4.19      0.70 o
   5  -2   1      481.39      442.05     78.62 o
   6  -2   1        1.52        2.45      1.52 o
   7  -2   1      197.42      180.99     35.16 o
  -7  -1   1       62.13       72.07      6.50 o
  -6  -1   1        0.36        1.70      0.79 o
  -5  -1   1      291.01      297.05     40.17 o
  -4  -1   1       59.10       50.99      4.60 o
  -3  -1   1       47.64       46.87      4.62 o
  -2  -1   1       56.24       55.42      3.74 o
  -1  -1   1       20.68       21.59      1.55 o
   1  -1   1     2109.80     2004.92    330.70 o
   2  -1   1     1629.51     1580.89    246.54 o
   3  -1   1       40.08       33.56      5.12 o
   4  -1   1      732.33      674.60    118.11 o
   5  -1   1      109.86      106.43     19.75 o
   6  -1   1       23.95       21.67      4.78 o
   7  -1   1       11.81       12.74      1.93 o
  -8   0   1      113.53      125.92     14.43 o
  -7   0   1        0.07        0.73      1.47 o
  -6   0   1      890.16      896.80    146.05 o
  -5   0   1      520.46      506.09     76.17 o
  -4   0   1      931.76      753.38    109.45 o
  -3   0   1       62.95       48.85      7.26 o
  -2   0   1       92.75       54.81      8.32 o
  -1   0   1      260.89      143.04      1.14 o
   0   0   1      853.69        0.05      0.08 o
   1   0   1     2914.10     2467.63    669.38 o
   2   0   1     1415.93     1304.22    200.39 o
   3   0   1      120.97       76.54     11.32 o
   4   0   1      812.57      725.48    120.44 o
   5   0   1      505.57      485.64     81.96 o
   6   0   1        1.42        1.73      0.68 o
   7   0   1      113.11      124.33     20.56 o
  -8   1   1       51.86       47.13      5.88 o
  -7   1   1      332.17      350.38     53.58 o
  -6   1   1       22.81       28.92      5.07 o
  -5   1   1        2.51        2.08      0.63 o
  -4   1   1      191.21      170.70     25.93 o
  -3   1   1      477.09      432.62     77.60 o
   1   1   1      111.18      137.62     15.98 o
   2   1   1     2664.71     2987.29     24.16 o
   3   1   1        9.92        9.09      1.26 o
   4   1   1      684.76      671.48     98.88 o
   5   1   1       20.71       18.92      2.63 o
   6   1   1       93.27      101.79      6.79 o
   7   1   1       72.16       82.85     13.74 o
  -8   2   1        0.48        0.57      0.89 o
  -7   2   1       20.37       20.98      3.93 o
  -6   2   1       11.18        9.08      1.91 o
  -5   2   1       68.58       56.81      8.54 o
  -4   2   1     2050.34     2066.26    223.77 o
  -3   2   1      498.33      528.80     55.72 o
  -2   2   1     1051.74     1209.42    162.10 o
  -1   2   1      171.96      152.54     16.32 o
   0   2   1      755.75      790.82     59.33 o
   1   2   1       17.48       19.18      2.01 o
   2   2   1      758.10      726.83     75.92 o
   3   2   1      911.68      879.42    166.40 o
   4   2   1      669.79      600.02     70.26 o
   5   2   1       28.11       25.27      2.08 o
   6   2   1      982.02      919.95    133.17 o
   7   2   1        8.64        7.36      1.60 o
  -8   3   1        2.42        1.71      1.57 o
  -7   3   1      182.26      178.02     29.87 o
  -6   3   1      681.98      579.01    103.52 o
  -5   3   1      735.44      716.76     85.63 o
  -4   3   1     2893.08     3136.23    172.44 o
  -3   3   1     1428.86     1617.42    101.43 o
  -2   3   1        0.60        0.09      0.41 o
  -1   3   1       29.85       23.45      4.09 o
   0   3   1    12663.49    12007.75     34.91 o
   1   3   1        9.00        9.68      1.33 o
   2   3   1      125.36      121.47     11.75 o
   3   3   1      137.87      129.22     13.25 o
   4   3   1      730.94      669.16     63.42 o
   5   3   1      291.36      272.61     28.20 o
   6   3   1      382.97      443.16     45.27 o
  -8   4   1      166.38      178.28     37.20 o
  -7   4   1       29.76       29.43      5.10 o
  -6   4   1     2431.78     2022.47    394.24 o
  -5   4   1      106.19      110.89     14.42 o
  -4   4   1      142.66      150.42      9.43 o
  -3   4   1     1807.12     2069.93    163.05 o
  -2   4   1      962.28      946.74     69.87 o
  -1   4   1      398.42      434.79     67.27 o
   0   4   1      788.67      855.02     46.38 o
   1   4   1       25.81       31.30      3.01 o
   2   4   1      208.41      197.95     17.25 o
   3   4   1      301.66      271.93     21.74 o
   4   4   1      413.20      394.02     26.59 o
   5   4   1        0.74        0.75      0.44 o
   6   4   1       90.37       98.84     15.16 o
  -8   5   1      526.96      465.34    101.05 o
  -7   5   1       60.80       41.45      9.70 o
  -6   5   1       23.98       20.36      2.88 o
  -5   5   1       88.21       85.23      8.66 o
  -4   5   1      349.91      372.50     32.13 o
  -3   5   1       49.34       50.36      3.10 o
  -2   5   1      558.61      598.38     54.87 o
  -1   5   1       57.73       63.16      5.98 o
   0   5   1      797.07      946.56    104.45 o
   1   5   1      188.38      176.38     10.35 o
   2   5   1     2083.32     2040.20    153.77 o
   3   5   1      535.28      515.83     35.84 o
   4   5   1        0.48        0.99      0.57 o
   5   5   1       68.23       71.89      9.19 o
  -8   6   1      449.97      457.28     13.99 o
  -7   6   1      147.88      179.13     40.68 o
  -6   6   1        2.33        2.06      0.95 o
  -5   6   1      932.45      870.90    138.76 o
  -4   6   1      653.61      675.48     50.60 o
  -3   6   1      696.81      713.86     54.25 o
  -2   6   1     1674.86     1847.78    272.64 o
  -1   6   1      448.16      470.01     53.75 o
   0   6   1      459.67      535.52     60.26 o
   1   6   1     1343.47     1350.43     67.32 o
   2   6   1        1.61        1.69      0.48 o
   3   6   1      204.17      192.06     10.04 o
   4   6   1       23.26       21.23      3.74 o
   5   6   1       80.59       60.80     16.99 o
  -7   7   1       52.51       53.52      9.35 o
  -6   7   1       99.10       94.34     11.11 o
  -5   7   1       64.13       54.27      8.54 o
  -4   7   1      888.07      739.61    135.06 o
  -3   7   1      393.89      423.81     53.33 o
  -2   7   1       56.54       60.60     10.37 o
  -1   7   1      277.63      272.79     29.32 o
   0   7   1      157.68      155.75     16.58 o
   1   7   1      391.11      403.55     42.12 o
   2   7   1      106.69      108.39      9.43 o
   3   7   1      254.75      266.54     27.55 o
   4   7   1        1.63        5.56      1.79 o
  -7   8   1      116.39      132.45     16.17 o
  -6   8   1       20.19       12.32      2.22 o
  -5   8   1        9.81        8.66      2.32 o
  -4   8   1      165.99      188.78     16.57 o
  -3   8   1      161.93      163.78     14.72 o
  -2   8   1      123.75      130.80     15.61 o
  -1   8   1       59.58       57.05      7.52 o
   0   8   1      107.69      104.79     13.63 o
   1   8   1      143.82      159.52     13.05 o
   2   8   1      129.37      125.83     10.03 o
   3   8   1      603.16      549.60     22.44 o
  -6   9   1      729.10      733.53     71.13 o
  -5   9   1        2.47        3.23      1.33 o
  -4   9   1       14.89       15.35      2.80 o
  -3   9   1      294.13      290.58     30.87 o
  -2   9   1      313.56      341.59     43.44 o
  -1   9   1     1122.59     1186.37    112.25 o
   0   9   1       54.14       50.37      6.89 o
   1   9   1      107.57      100.52     17.03 o
   2   9   1       51.13       57.75      5.15 o
  -5  10   1      166.76      176.27     19.88 o
  -4  10   1       81.46       72.22      9.45 o
  -3  10   1      410.98      408.11     40.60 o
  -2  10   1       58.51       43.42      4.71 o
  -1  10   1       25.56       21.65      3.93 o
   0  10   1       10.19       10.24      2.54 o
   1 -11   2       60.71       46.94     10.64 o
   2 -11   2      228.62      204.74     18.85 o
   3 -11   2       12.16       12.37      2.02 o
  -1 -10   2        2.70        1.02      1.18 o
   0 -10   2      100.69       95.17     10.06 o
   1 -10   2      788.52      854.16     66.97 o
   2 -10   2       78.74       75.09      4.80 o
   3 -10   2       51.82       47.89      9.94 o
   4 -10   2       88.10       90.75     10.09 o
   5 -10   2      471.05      498.22     34.34 o
  -3  -9   2      218.44      207.17     17.49 o
  -2  -9   2       11.39       10.17      2.23 o
  -1  -9   2      615.20      645.94     39.97 o
   0  -9   2       14.20       11.14      2.49 o
   1  -9   2       65.62       63.40      3.78 o
   2  -9   2      533.46      578.72     49.16 o
   3  -9   2       26.78       31.24      3.16 o
   4  -9   2       94.43       87.61      6.76 o
   5  -9   2       78.27       71.81      4.76 o
   6  -9   2      362.57      334.04     21.73 o
  -4  -8   2      386.11      383.83     12.51 o
  -3  -8   2      606.85      644.60     24.81 o
  -2  -8   2       67.67       55.76      4.17 o
  -1  -8   2      160.91      168.09      7.35 o
   0  -8   2     1901.15     2080.32     89.99 o
   1  -8   2       41.71       40.59      2.27 o
   2  -8   2      103.88       97.86      6.02 o
   3  -8   2     1061.05     1109.63     68.44 o
   4  -8   2      124.19      131.97      8.80 o
   5  -8   2       32.60       29.76      2.28 o
   6  -8   2       21.48       15.96      2.16 o
  -5  -7   2      100.48      103.04      6.43 o
  -4  -7   2       63.16       53.82      7.00 o
  -3  -7   2      460.44      477.79     25.81 o
  -2  -7   2      250.51      226.51      5.73 o
  -1  -7   2      215.11      253.51     12.52 o
   0  -7   2      338.62      356.55     16.77 o
   1  -7   2      603.55      668.96     32.43 o
   2  -7   2      278.69      267.62     17.47 o
   3  -7   2        0.99        1.77      0.97 o
   4  -7   2       47.58       47.96      2.96 o
   5  -7   2       28.67       28.15      2.70 o
   6  -7   2      393.98      385.91     60.87 o
   7  -7   2      156.52      129.74     32.37 o
  -5  -6   2      212.86      210.33     11.77 o
  -4  -6   2      176.43      162.24      5.51 o
  -3  -6   2      104.18      108.07      3.18 o
  -2  -6   2      148.59      134.67      5.62 o
  -1  -6   2      307.04      338.27     17.17 o
   0  -6   2      602.17      654.54     34.17 o
   1  -6   2        7.99        6.04      0.69 o
   2  -6   2     2356.76     2870.23    168.36 o
   3  -6   2       61.97       58.80      2.95 o
   4  -6   2      210.05      219.63      8.12 o
   5  -6   2        0.11        1.13      0.85 o
   6  -6   2        0.34        0.52      0.66 o
   7  -6   2       88.31      108.91     17.76 o
  -6  -5   2       40.01       39.05      3.45 o
  -5  -5   2       19.91       17.64      3.35 o
  -4  -5   2      281.02      263.19      8.55 o
  -3  -5   2      138.57      135.66      5.19 o
  -2  -5   2     2126.72     2196.36     79.69 o
  -1  -5   2      614.32      664.62     27.32 o
   0  -5   2      162.27      213.11      6.78 o
   1  -5   2        9.51       11.72      1.28 o
   2  -5   2     2221.29     2585.15    124.61 o
   3  -5   2      544.46      602.63     32.82 o
   4  -5   2      827.82      928.85     51.91 o
   5  -5   2       78.88       82.52     12.05 o
   6  -5   2       69.70       73.91     10.31 o
   7  -5   2       77.49       87.56     13.32 o
  -7  -4   2        0.63        2.57      2.12 o
  -6  -4   2      194.85      205.17      9.66 o
  -5  -4   2       81.30       83.60      6.81 o
  -4  -4   2     1408.07     1398.51     59.96 o
  -3  -4   2      125.20      128.02      4.19 o
  -2  -4   2      283.62      330.20      8.31 o
  -1  -4   2      348.53      378.40     14.60 o
   0  -4   2      275.53      316.05     13.17 o
   1  -4   2      355.87      385.92     20.66 o
   2  -4   2      138.49      132.80      7.43 o
   3  -4   2      297.91      319.47     18.04 o
   4  -4   2      880.64      891.18    151.38 o
   5  -4   2      324.00      316.44     55.29 o
   6  -4   2        2.44        1.82      0.57 o
   7  -4   2      130.87      145.41     23.06 o
  -7  -3   2        3.19        2.65      1.23 o
  -6  -3   2       28.17       25.21      3.86 o
  -5  -3   2      141.33      137.41     11.08 o
  -4  -3   2       19.19       13.69      1.58 o
  -3  -3   2      207.73      211.86      8.31 o
  -2  -3   2     1131.86     1272.37     33.01 o
  -1  -3   2      509.83      559.23     22.52 o
   0  -3   2     1368.28     1421.51     78.58 o
   1  -3   2      892.58     1019.58     60.45 o
   2  -3   2        0.85        2.93      2.49 o
   3  -3   2      221.41      231.73     33.63 o
   4  -3   2      289.10      297.84     48.90 o
   5  -3   2     1696.06     1816.96    305.86 o
   6  -3   2       17.31       16.89      2.66 o
   7  -3   2       13.37       10.99      2.18 o
  -7  -2   2        8.38       10.15      1.71 o
  -6  -2   2      401.21      405.03     43.50 o
  -5  -2   2      355.08      333.57     27.19 o
  -4  -2   2      966.57     1013.30    106.44 o
  -3  -2   2      440.65      432.24     23.04 o
  -2  -2   2      486.37      490.06     18.91 o
   0  -2   2     2459.44     2659.60     52.52 o
   1  -2   2      117.76      140.36     23.37 o
   2  -2   2      443.42      439.01     61.52 o
   3  -2   2     1394.93     1403.20    223.63 o
   4  -2   2       92.33      108.08     17.06 o
   5  -2   2      169.06      169.83     28.61 o
   6  -2   2      423.47      424.24     73.28 o
   7  -2   2       91.77      113.32      6.59 o
  -8  -1   2       18.92       20.35      2.58 o
  -7  -1   2      277.72      279.30     29.77 o
  -6  -1   2     1230.50     1188.69    132.95 o
  -5  -1   2       28.81       35.44      4.77 o
  -4  -1   2      274.08      275.71     31.94 o
  -3  -1   2      578.78      564.32     72.08 o
  -2  -1   2        6.76        5.35      0.61 o
  -1  -1   2      624.00      587.39     89.73 o
   0  -1   2      576.91      603.80     70.78 o
   1  -1   2      355.96      370.85     53.23 o
   2  -1   2      250.18      283.72     41.00 o
   3  -1   2      137.10      117.54     16.51 o
   4  -1   2      186.76      182.47     25.71 o
   5  -1   2      739.85      725.03    122.26 o
   6  -1   2        0.59        1.09      0.87 o
   7  -1   2       32.87       38.58      3.77 o
  -8   0   2        1.24        0.77      1.50 o
  -7   0   2       34.23       33.38      4.57 o
  -6   0   2       47.19       52.51      6.95 o
  -5   0   2      434.56      446.30     69.57 o
  -4   0   2      245.30      230.35     30.46 o
  -3   0   2     1342.78     1266.48    169.11 o
  -2   0   2       70.79       61.07      4.08 o
  -1   0   2     2170.11     1795.99    447.17 o
   0   0   2      161.71      186.10     28.93 o
   1   0   2     5382.35     5407.70   1370.97 o
   2   0   2     2703.65     2780.20    416.11 o
   3   0   2      513.34      515.46     74.79 o
   4   0   2      280.00      263.01     39.81 o
   5   0   2       27.79       24.44      4.83 o
   6   0   2      315.24      319.99     54.47 o
   7   0   2        4.58        3.56      0.99 o
  -8   1   2      566.74      575.38     93.07 o
  -7   1   2       22.43       22.25      2.77 o
  -6   1   2      295.71      285.82     47.36 o
  -5   1   2      468.71      462.13     86.78 o
  -4   1   2     1374.67     1106.47    166.47 o
  -3   1   2     3599.95     3233.54     21.83 o
  -2   1   2      341.21      286.82     23.60 o
  -1   1   2      430.87      405.49     44.74 o
   0   1   2     1801.41     1994.98    305.71 o
   1   1   2     1703.91     1835.48     15.55 o
   2   1   2      342.33      339.43     44.32 o
   3   1   2      501.17      472.69     66.10 o
   4   1   2      147.43      148.51     18.42 o
   5   1   2      143.70      123.69     16.94 o
   6   1   2       24.73       28.34      4.32 o
   7   1   2      151.98      166.24     21.01 o
  -8   2   2        3.16        4.07      1.71 o
  -7   2   2      211.37      225.76     41.96 o
  -6   2   2        0.98        1.36      0.78 o
  -5   2   2      696.37      546.85     85.92 o
  -4   2   2      732.62      770.08     65.30 o
  -3   2   2      372.59      378.66     36.53 o
  -2   2   2        4.66        6.56      0.87 o
  -1   2   2        0.05        1.44      0.74 o
   0   2   2      118.31      132.03     13.86 o
   1   2   2      663.15      668.69     66.26 o
   2   2   2      244.64      250.16     27.39 o
   3   2   2       92.63       95.87     19.74 o
   4   2   2      165.96      163.22     17.39 o
   5   2   2       12.68       10.77      1.27 o
   6   2   2      438.04      455.25     50.85 o
  -8   3   2       45.29       54.72      5.43 o
  -7   3   2        0.35        1.17      1.15 o
  -6   3   2        8.16        8.99      2.60 o
  -5   3   2      179.29      176.80     18.48 o
  -4   3   2        1.83        0.88      0.58 o
  -3   3   2       58.85       58.88      5.94 o
  -2   3   2     1306.18     1280.07    147.55 o
  -1   3   2      983.24     1016.49    192.57 o
   0   3   2       65.96       85.42      7.66 o
   1   3   2      602.97      577.42     43.39 o
   2   3   2      995.78     1076.44     94.36 o
   3   3   2      186.36      172.02     23.63 o
   4   3   2     1255.50     1178.70    114.05 o
   5   3   2      188.62      177.26     18.99 o
   6   3   2      201.35      220.22     25.23 o
  -8   4   2       50.61       55.90     12.13 o
  -7   4   2      680.48      690.43    156.67 o
  -6   4   2      295.11      302.96     32.10 o
  -5   4   2       43.00       45.33      4.64 o
  -4   4   2       20.86       22.03      2.00 o
  -3   4   2     1280.51     1209.57    152.94 o
  -2   4   2     2420.11     2307.94    219.87 o
  -1   4   2      301.45      312.79     46.34 o
   0   4   2       86.48       86.44     10.00 o
   1   4   2        4.30        6.31      1.04 o
   2   4   2     1940.63     1775.46    158.14 o
   3   4   2        6.48        5.20      0.82 o
   4   4   2     1313.10     1267.96    117.75 o
   5   4   2       24.20       19.07      1.88 o
  -8   5   2      321.21      242.83     70.11 o
  -7   5   2       54.64       49.28      8.91 o
  -6   5   2        0.20        1.07      0.97 o
  -5   5   2       16.17       15.81      2.92 o
  -4   5   2      168.36      133.88     18.34 o
  -3   5   2       34.00       30.01      4.58 o
  -2   5   2       65.55       72.83     12.66 o
  -1   5   2      101.69      123.52     21.51 o
   0   5   2        9.15       11.69      3.16 o
   1   5   2       12.16       12.33      2.11 o
   2   5   2     1216.30     1131.45     95.69 o
   3   5   2      522.97      512.64     48.12 o
   4   5   2       52.66       46.72      3.40 o
   5   5   2        3.53        3.24      0.79 o
  -8   6   2        0.40        0.93      0.96 o
  -7   6   2      224.84      201.01     27.77 o
  -6   6   2       53.87       55.91      8.99 o
  -5   6   2      431.73      382.08     53.54 o
  -4   6   2      237.64      217.79     32.07 o
  -3   6   2      600.65      619.79     89.22 o
  -2   6   2       13.13       15.32      3.16 o
  -1   6   2       33.47       35.50      6.30 o
   0   6   2     4375.04     4095.74     30.37 o
   1   6   2        0.44       -0.18      0.87 o
   2   6   2       59.30       60.22      5.71 o
   3   6   2       59.59       53.94      4.75 o
   4   6   2       88.80       92.01     15.15 o
  -7   7   2       53.63       41.79      5.03 o
  -6   7   2      375.34      330.65     42.39 o
  -5   7   2      119.34      106.15     18.98 o
  -4   7   2      191.76      191.57     26.61 o
  -3   7   2     1120.27     1246.37    183.74 o
  -2   7   2      889.87      966.92    101.23 o
  -1   7   2      425.86      452.98     57.01 o
   0   7   2       91.69      114.34      9.68 o
   1   7   2       21.84       23.34      2.91 o
   2   7   2        3.68        4.55      1.27 o
   3   7   2      350.25      351.18     32.87 o
  -7   8   2        1.40        2.79      1.37 o
  -6   8   2      143.95      132.63     20.76 o
  -5   8   2       15.79       14.30      2.58 o
  -4   8   2      548.16      589.74     89.00 o
  -3   8   2      106.55      123.29     17.54 o
  -2   8   2     1263.07     1406.09    190.72 o
  -1   8   2      191.09      184.19     24.25 o
   0   8   2        2.16        3.06      0.83 o
   1   8   2       38.91       33.81      5.60 o
   2   8   2      133.96      130.06     11.86 o
   3   8   2       47.78       47.38      3.59 o
  -6   9   2       49.12       46.61      4.42 o
  -5   9   2      422.39      401.12     47.72 o
  -4   9   2      730.55      791.27     95.72 o
  -3   9   2        0.51        0.82      1.34 o
  -2   9   2       67.48       62.17      6.92 o
  -1   9   2       48.00       50.52      4.63 o
   0   9   2        2.13        1.94      1.92 o
   1   9   2      411.13      437.61     47.63 o
  -5  10   2        5.98        6.42      2.47 o
  -4  10   2       99.08       98.48      8.57 o
  -3  10   2      114.54      116.76     11.32 o
  -2  10   2       17.01       17.39      3.08 o
  -1  10   2      286.41      295.93     34.01 o
   0  10   2       49.78       51.54      8.12 o
   1 -11   3      369.08      363.93     33.22 o
   2 -11   3        5.47        6.25      1.41 o
  -2 -10   3       46.91       49.51      5.13 o
  -1 -10   3        4.16        4.53      1.24 o
   0 -10   3      187.36      174.38     14.70 o
   1 -10   3      567.01      564.86     26.74 o
   2 -10   3      192.10      203.30     21.55 o
   3 -10   3      535.84      557.88     37.37 o
   4 -10   3      146.24      145.30     10.09 o
  -3  -9   3        9.66        8.69      1.97 o
  -2  -9   3      251.25      234.86     10.31 o
  -1  -9   3       29.85       26.20      4.69 o
   0  -9   3      101.24       94.19     10.33 o
   1  -9   3      342.36      353.60     18.08 o
   2  -9   3       66.80       71.31      3.69 o
   3  -9   3      404.12      421.15     17.63 o
   4  -9   3       60.48       58.28      4.26 o
   5  -9   3        8.44        8.47      1.67 o
  -4  -8   3        0.01       -0.55      1.27 o
  -3  -8   3       85.47       76.60      3.13 o
  -2  -8   3       12.40        9.59      1.56 o
  -1  -8   3      986.44     1013.52     36.70 o
   0  -8   3      170.66      180.59      9.68 o
   1  -8   3       20.82       21.50      1.75 o
   2  -8   3       17.00       15.25      2.25 o
   3  -8   3       10.68       10.77      1.23 o
   4  -8   3      724.31      789.89     48.41 o
   5  -8   3      146.06      152.14     12.72 o
   6  -8   3       77.82       68.20     16.02 o
  -5  -7   3      149.76      147.68      5.99 o
  -4  -7   3      418.06      418.44     12.38 o
  -3  -7   3      110.23      106.57      4.64 o
  -2  -7   3     1406.73     1447.63     59.02 o
  -1  -7   3       83.89       91.59      6.46 o
   0  -7   3       93.95       97.12      6.08 o
   1  -7   3     1515.17     1726.34     71.56 o
   2  -7   3      188.56      189.60      7.12 o
   3  -7   3       12.38       10.20      1.30 o
   4  -7   3      151.90      166.35     12.01 o
   5  -7   3      593.64      549.20     84.24 o
   6  -7   3       74.16       71.37     18.82 o
  -6  -6   3       37.06       34.08      3.98 o
  -5  -6   3       59.42       56.46      3.37 o
  -4  -6   3       54.21       49.68      3.74 o
  -3  -6   3      221.38      219.52      4.24 o
  -2  -6   3        1.45        3.55      0.69 o
  -1  -6   3      695.22      743.36     27.21 o
   0  -6   3       12.29       11.61      1.45 o
   1  -6   3       19.08       20.54      1.86 o
   2  -6   3      582.39      666.15     28.36 o
   3  -6   3        5.55        6.09      0.88 o
   4  -6   3      242.41      237.39     33.27 o
   5  -6   3      142.56      147.45     21.28 o
   6  -6   3      392.96      372.43    103.13 o
   7  -6   3       49.05       45.78     10.65 o
  -6  -5   3      291.71      306.11     15.75 o
  -5  -5   3      195.44      199.68      6.58 o
  -4  -5   3      746.33      717.34     23.42 o
  -3  -5   3      815.69      853.34     25.99 o
  -2  -5   3        1.01        2.45      1.15 o
  -1  -5   3      469.35      495.28     20.51 o
   0  -5   3     3862.97     4214.42    196.20 o
   1  -5   3        0.45        1.13      0.37 o
   2  -5   3       53.35       51.51      1.93 o
   3  -5   3     1680.93     1945.69     87.89 o
   4  -5   3      157.86      143.31     33.32 o
   5  -5   3        0.88        0.56      0.83 o
   6  -5   3       45.15       42.06      5.81 o
   7  -5   3       92.92       94.09     30.12 o
  -7  -4   3        8.37        7.59      1.96 o
  -6  -4   3      210.25      217.78      8.23 o
  -5  -4   3      225.60      221.47      8.49 o
  -4  -4   3      334.66      334.15     22.34 o
  -3  -4   3     1323.43     1352.87     26.78 o
  -2  -4   3      266.56      285.75      7.75 o
  -1  -4   3      606.72      728.03     26.26 o
   0  -4   3      785.35      819.33     22.33 o
   1  -4   3      854.01     1023.27     51.61 o
   2  -4   3     1318.65     1494.63     76.15 o
   3  -4   3        5.11        5.23      1.49 o
   4  -4   3       15.42       17.21      2.61 o
   5  -4   3      133.17      135.69     21.81 o
   6  -4   3      656.88      645.47    120.44 o
   7  -4   3       58.56       47.08     14.67 o
  -7  -3   3       76.23       74.10      4.24 o
  -6  -3   3       73.54       73.05      3.73 o
  -5  -3   3      209.89      216.93     10.99 o
  -4  -3   3       43.40       42.80      2.50 o
  -3  -3   3      343.54      358.51     11.99 o
  -2  -3   3      186.38      191.35      6.43 o
  -1  -3   3      206.37      273.28      4.47 o
   0  -3   3     3237.04     3494.13     85.09 o
   1  -3   3      199.04      229.21     32.64 o
   2  -3   3     2085.84     1891.06    559.79 o
   3  -3   3        3.22        4.21      0.91 o
   4  -3   3       69.78       62.62      8.32 o
   5  -3   3      137.23      128.52     20.02 o
   6  -3   3        6.60        7.10      1.06 o
   7  -3   3       50.48       44.11     13.32 o
  -7  -2   3      608.32      642.88     59.62 o
  -6  -2   3      215.07      221.85     23.02 o
  -5  -2   3      215.04      209.94     22.42 o
  -4  -2   3      486.19      490.68     34.18 o
  -3  -2   3      251.32      199.75     40.19 o
  -2  -2   3     3211.20     2608.34    457.16 o
  -1  -2   3     6349.14     4158.76     16.79 o
   0  -2   3       11.02       11.83      0.87 o
   1  -2   3       33.79       42.60     11.85 o
   2  -2   3      984.47      935.23    143.61 o
   3  -2   3      263.17      257.24     34.83 o
   4  -2   3      460.51      465.94     69.05 o
   5  -2   3      125.36      116.95     18.43 o
   6  -2   3       69.84       76.62     12.24 o
   7  -2   3      174.92      218.56     11.56 o
  -8  -1   3      210.77      233.89     12.90 o
  -7  -1   3       45.38       44.83      6.00 o
  -6  -1   3      261.97      254.28     22.08 o
  -5  -1   3      345.16      336.01     36.54 o
  -4  -1   3     1195.13     1125.78    110.80 o
  -3  -1   3       92.52       92.43      4.33 o
  -2  -1   3      123.27      103.26     18.04 o
  -1  -1   3     4414.64     3608.67    941.15 o
   0  -1   3     1440.24     1461.07    224.03 o
   1  -1   3     2208.55     2279.44    358.76 o
   2  -1   3       84.03       83.51     10.88 o
   3  -1   3      677.65      689.48     98.19 o
   4  -1   3     1170.22     1224.60    190.57 o
   5  -1   3       10.24        8.63      1.54 o
   6  -1   3      109.29      101.90     16.18 o
   7  -1   3      115.24      132.32      5.05 o
  -8   0   3      256.19      255.03     35.96 o
  -7   0   3      165.68      162.90     20.17 o
  -6   0   3       72.85       87.11     12.60 o
  -5   0   3       70.56       80.92      8.48 o
  -4   0   3      258.16      254.06     26.32 o
  -3   0   3        2.66        2.90      0.51 o
  -2   0   3      436.67      373.01     46.85 o
  -1   0   3       31.54       37.67      5.76 o
   0   0   3     2079.11     2635.36    146.73 o
   1   0   3      228.01      231.52     33.43 o
   2   0   3       15.50       19.47      3.50 o
   3   0   3      176.98      164.05     23.31 o
   4   0   3       27.22       31.39      5.03 o
   5   0   3      769.38      768.75    116.82 o
   6   0   3        0.01        0.93      0.71 o
   7   0   3        4.08        4.84      1.61 o
  -8   1   3       21.99       17.26      3.86 o
  -7   1   3       54.06       60.31      8.43 o
  -6   1   3     1257.66     1282.62    171.72 o
  -5   1   3      300.86      294.42     42.39 o
  -4   1   3        2.39        0.68      0.65 o
  -3   1   3     1026.16     1006.96    126.53 o
  -2   1   3      797.86      758.63     73.67 o
  -1   1   3     8096.61     5748.21     21.46 o
   0   1   3     1039.20     1203.93    190.67 o
   1   1   3        0.91        1.17      0.28 o
   2   1   3     2702.42     2910.74    393.44 o
   3   1   3      716.55      687.14     92.49 o
   4   1   3      130.15      139.79     17.72 o
   5   1   3       72.25       77.84      7.25 o
   6   1   3       38.58       44.20      4.21 o
  -8   2   3        4.72        5.83      1.38 o
  -7   2   3       80.79       83.49     13.26 o
  -6   2   3      594.53      592.88    114.37 o
  -5   2   3       10.93       13.88      1.07 o
  -4   2   3      784.82      805.52     65.79 o
  -3   2   3      160.56      124.43     11.01 o
  -2   2   3      110.19      123.31     14.48 o
  -1   2   3      725.55      793.46     89.58 o
   0   2   3     1851.71     2095.57    260.02 o
   1   2   3       90.65       87.69     11.00 o
   2   2   3      112.72      128.43     15.76 o
   3   2   3       79.45       88.19      9.26 o
   4   2   3        6.46        6.32      0.90 o
   5   2   3      709.97      739.25     97.56 o
   6   2   3      195.36      185.04     32.56 o
  -8   3   3       21.24       22.82      4.02 o
  -7   3   3       16.48       15.09      2.98 o
  -6   3   3       32.47       27.58      3.70 o
  -5   3   3      461.46      448.58     47.17 o
  -4   3   3      239.92      212.42     21.59 o
  -3   3   3      644.51      670.57     73.29 o
  -2   3   3     1272.37     1323.34     92.98 o
  -1   3   3      638.04      876.31     98.16 o
   0   3   3      275.17      333.65     29.13 o
   1   3   3     1962.93     2041.92    172.89 o
   2   3   3      397.90      421.56     39.87 o
   3   3   3      423.73      438.70     39.84 o
   4   3   3       47.83       47.39      5.56 o
   5   3   3        9.83        7.02      1.26 o
   6   3   3       18.39       18.17      3.09 o
  -8   4   3      274.88      281.51     44.31 o
  -7   4   3        3.08        3.64      0.97 o
  -6   4   3      121.27      123.47     15.72 o
  -5   4   3      360.09      338.26     38.98 o
  -4   4   3     1705.86     1653.35    214.86 o
  -3   4   3     1725.30     1680.41    191.62 o
  -2   4   3     1853.02     2051.33    323.97 o
  -1   4   3      384.21      469.10     84.06 o
   0   4   3     1092.02     1257.98     85.34 o
   1   4   3      732.51      743.51     50.42 o
   2   4   3       74.45       71.71      3.66 o
   3   4   3      212.79      209.85     23.18 o
   4   4   3       50.88       49.25      4.07 o
   5   4   3       24.38       22.07      3.28 o
  -8   5   3       16.63       14.54      3.58 o
  -7   5   3       96.19       91.06     10.49 o
  -6   5   3       44.87       37.72      6.09 o
  -5   5   3      828.32      791.44    113.41 o
  -4   5   3       13.78       17.36      2.17 o
  -3   5   3      102.24       94.55     10.35 o
  -2   5   3       10.50        8.98      1.85 o
  -1   5   3        7.80       13.57      2.30 o
   0   5   3      387.59      407.51     51.35 o
   1   5   3      524.55      474.77     46.47 o
   2   5   3     1575.13     1506.77    153.93 o
   3   5   3       70.52       61.62      7.12 o
   4   5   3        1.73        1.50      0.87 o
  -8   6   3       14.44       18.60      4.79 o
  -7   6   3        0.06        1.16      0.94 o
  -6   6   3      201.22      196.32     27.55 o
  -5   6   3       84.91       93.62     12.29 o
  -4   6   3       63.01       54.35      7.33 o
  -3   6   3       93.70       98.07     16.29 o
  -2   6   3       45.80       44.67      5.88 o
  -1   6   3     1101.24     1217.60    156.44 o
   0   6   3      823.83      857.36     93.03 o
   1   6   3      144.88      146.81     15.08 o
   2   6   3      173.62      173.27     14.97 o
   3   6   3      332.85      300.83     25.82 o
   4   6   3      228.87      229.70     18.08 o
  -7   7   3      810.49      722.09     84.09 o
  -6   7   3        6.27        6.02      1.30 o
  -5   7   3       21.39       20.50      4.48 o
  -4   7   3       61.37       61.82      6.65 o
  -3   7   3     1656.61     1845.37    281.97 o
  -2   7   3     2520.79     2689.52    441.12 o
  -1   7   3      106.97      116.17     15.50 o
   0   7   3      138.32      161.56     15.16 o
   1   7   3        1.50        5.90      2.64 o
   2   7   3      223.18      239.64     30.73 o
   3   7   3       27.85       28.07      3.15 o
  -7   8   3       86.00       83.45     16.14 o
  -6   8   3       57.65       48.25      8.60 o
  -5   8   3        2.87        3.41      0.92 o
  -4   8   3      461.96      441.63     57.90 o
  -3   8   3       13.73       11.02      4.47 o
  -2   8   3      131.79      144.71     16.80 o
  -1   8   3       11.33       10.40      2.08 o
   0   8   3        6.97        5.06      1.83 o
   1   8   3       32.83       35.86      6.61 o
   2   8   3      241.20      229.25     29.52 o
  -6   9   3      151.42      181.19     28.51 o
  -5   9   3      138.48      159.95     20.18 o
  -4   9   3     1252.89     1281.89    141.25 o
  -3   9   3       42.51       37.38      4.21 o
  -2   9   3        7.60        7.86      1.87 o
  -1   9   3        5.33        3.43      0.87 o
   0   9   3     1193.74     1240.41    161.18 o
   1   9   3       34.46       36.35      3.73 o
  -4  10   3        0.09        0.99      0.90 o
  -3  10   3      102.76      106.02      7.36 o
  -2  10   3      206.50      203.36     24.03 o
  -1  10   3      170.99      180.80     16.94 o
   1 -11   4       47.70       45.00      4.24 o
   2 -11   4       62.62       65.99      4.69 o
  -2 -10   4       17.59       14.57      2.50 o
  -1 -10   4      110.79      108.88     11.05 o
   0 -10   4       35.85       34.91      7.12 o
   1 -10   4       20.30       20.00      2.83 o
   2 -10   4      647.30      663.34     46.37 o
   3 -10   4       13.52       14.89      1.92 o
   4 -10   4       43.52       37.91     11.70 o
  -3  -9   4       48.79       48.12      2.66 o
  -2  -9   4      138.94      129.64      4.05 o
  -1  -9   4        9.10        8.55      1.47 o
   0  -9   4      275.01      287.57     14.82 o
   1  -9   4      531.09      556.32     25.19 o
   2  -9   4       21.67       21.12      2.63 o
   3  -9   4        7.81        7.46      1.15 o
   4  -9   4       21.93       19.92      2.11 o
   5  -9   4      437.60      354.61     77.04 o
  -4  -8   4      171.60      175.88      5.70 o
  -3  -8   4       66.83       61.72      2.94 o
  -2  -8   4      141.80      148.61      6.78 o
  -1  -8   4      444.45      478.23     12.86 o
   0  -8   4        0.37        1.84      0.48 o
   1  -8   4      385.00      418.15     19.01 o
   2  -8   4      161.71      171.78      6.07 o
   3  -8   4      246.15      245.27     14.14 o
   4  -8   4      211.42      225.54      9.59 o
   5  -8   4       24.18       19.59      3.53 o
   6  -8   4        0.00        0.60      0.81 o
  -5  -7   4       18.11       17.21      2.16 o
  -4  -7   4       50.48       58.47      4.12 o
  -3  -7   4      761.92      765.46     33.00 o
  -2  -7   4      180.69      187.48      6.93 o
  -1  -7   4      133.75      142.85      6.94 o
   0  -7   4       12.82       13.43      1.20 o
   1  -7   4     1260.08     1432.82     56.36 o
   2  -7   4       49.63       49.86      2.44 o
   3  -7   4      836.85      932.52     35.58 o
   4  -7   4      302.71      247.77     57.08 o
   5  -7   4        0.32        0.82      0.85 o
   6  -7   4      273.69      225.01     53.40 o
  -6  -6   4      114.23      110.86      5.32 o
  -5  -6   4      311.22      317.16      8.17 o
  -4  -6   4       95.48       92.32      3.96 o
  -3  -6   4       28.08       27.37      2.14 o
  -2  -6   4      441.03      459.50     19.52 o
  -1  -6   4      114.24      124.49      6.62 o
   0  -6   4        0.05        1.85      0.73 o
   1  -6   4      440.18      477.62     22.87 o
   2  -6   4      105.45      106.95      2.62 o
   3  -6   4      727.45      762.09    106.72 o
   4  -6   4       24.92       25.63      6.29 o
   5  -6   4        0.02       -0.28      2.09 o
   6  -6   4      204.57      177.10     43.70 o
  -6  -5   4       49.64       53.13      4.76 o
  -5  -5   4      267.14      264.23      8.96 o
  -4  -5   4       14.78       14.14      1.27 o
  -3  -5   4       78.61       79.08      2.96 o
  -2  -5   4      191.49      207.93      9.07 o
  -1  -5   4     1646.96     1743.40     57.19 o
   0  -5   4      112.74      127.35      5.12 o
   1  -5   4       17.51       17.28      2.74 o
   2  -5   4        2.38        2.39      1.17 o
   3  -5   4        6.78        8.20      1.06 o
   4  -5   4     1975.18     1886.91    494.85 o
   5  -5   4        3.22        2.30      0.68 o
   6  -5   4       67.42       63.82     14.09 o
  -7  -4   4      388.75      400.57     21.52 o
  -6  -4   4      265.04      267.98     11.69 o
  -5  -4   4      232.54      235.99      6.02 o
  -4  -4   4      254.78      254.59      5.73 o
  -3  -4   4      173.94      168.42      5.88 o
  -2  -4   4     3083.15     3418.32    136.94 o
  -1  -4   4     1066.40     1175.23     43.91 o
   0  -4   4      351.98      398.38     17.71 o
   1  -4   4     1843.24     1870.34    286.29 o
   2  -4   4     1664.05     1850.99    275.33 o
   3  -4   4        3.88        3.82      0.81 o
   4  -4   4      549.59      644.35     86.85 o
   5  -4   4      351.83      296.17     80.69 o
   6  -4   4       93.78       95.30     18.76 o
   7  -4   4       61.00       47.22     13.21 o
  -7  -3   4      348.89      361.42     22.19 o
  -6  -3   4        0.14        1.40      1.65 o
  -5  -3   4       91.14       90.97      4.09 o
  -4  -3   4       76.60       82.89      3.97 o
  -3  -3   4       80.14       73.81     13.23 o
  -2  -3   4        4.90        3.56      0.57 o
  -1  -3   4      165.69      126.39     16.92 o
   0  -3   4       17.41       31.83      2.75 o
   1  -3   4       79.06       76.88      9.75 o
   2  -3   4     1168.46     1111.30    339.29 o
   3  -3   4        4.94        9.46      1.23 o
   4  -3   4     1235.42     1342.73    187.42 o
   5  -3   4        4.67        4.90      0.82 o
   6  -3   4      271.14      243.17     63.64 o
   7  -3   4       17.35       10.16      4.39 o
  -7  -2   4       34.53       36.85      3.27 o
  -6  -2   4      256.34      265.06     13.33 o
  -5  -2   4      382.02      391.55     22.03 o
  -4  -2   4      828.01      840.06     39.05 o
  -3  -2   4      650.38      532.69    109.35 o
  -2  -2   4      582.09      521.14     94.43 o
  -1  -2   4      161.49      179.75     26.92 o
   1  -2   4      176.32      188.53     63.65 o
   2  -2   4     1099.70     1215.89    187.00 o
   3  -2   4     1195.08     1173.63    174.34 o
   4  -2   4      221.03      232.72     30.72 o
   5  -2   4       79.79       89.27     11.96 o
   6  -2   4       66.30       63.93      9.11 o
   7  -2   4       40.18       45.91      5.21 o
  -8  -1   4       21.17       18.50      3.15 o
  -7  -1   4       31.56       29.70      4.62 o
  -6  -1   4      139.72      130.49     12.27 o
  -5  -1   4      892.81      921.06     72.39 o
  -4  -1   4     1695.46     1782.53    119.74 o
  -3  -1   4     2312.98     2008.99    345.54 o
  -2  -1   4     1368.03     1346.02    238.44 o
  -1  -1   4      211.74      222.22     32.18 o
   0  -1   4     1641.85     2062.08     36.56 o
   1  -1   4      903.85      967.95    152.66 o
   2  -1   4      628.55      561.73     81.95 o
   3  -1   4       25.11       29.40      4.08 o
   4  -1   4       67.51       79.47      9.93 o
   5  -1   4      131.79      127.90     18.74 o
   6  -1   4      369.98      378.99     58.36 o
  -8   0   4      129.22      139.22     22.40 o
  -7   0   4        7.69        7.96      1.66 o
  -6   0   4      329.30      336.12     41.98 o
  -5   0   4      126.80      136.38     14.13 o
  -4   0   4      575.83      686.00     59.82 o
  -3   0   4       66.10       53.44      5.66 o
  -2   0   4      745.67      691.72    108.47 o
  -1   0   4       18.07       18.58      2.87 o
   0   0   4     2100.26     2234.08    381.41 o
   1   0   4       14.97       20.21      3.69 o
   2   0   4     3030.31     3147.42    474.40 o
   3   0   4       31.12       27.31      3.65 o
   4   0   4       15.69       12.32      1.45 o
   5   0   4        0.23        1.26      0.81 o
   6   0   4        0.01        0.27      0.84 o
  -8   1   4       19.87       18.02      3.29 o
  -7   1   4      390.36      405.44     49.47 o
  -6   1   4       56.31       49.76      8.83 o
  -5   1   4      134.83      122.85     13.99 o
  -4   1   4     1000.21      949.51     72.07 o
  -3   1   4       37.05       31.57      2.92 o
  -2   1   4     4341.23     3769.91    654.50 o
  -1   1   4     1637.99     1756.39    228.70 o
   0   1   4      258.67      338.36     48.88 o
   1   1   4        0.06        2.54      1.75 o
   2   1   4      300.38      277.45     37.15 o
   3   1   4      435.29      451.35     54.81 o
   4   1   4      298.19      317.54     38.74 o
   5   1   4       21.52       20.26      1.82 o
   6   1   4        5.37        3.18      1.26 o
  -8   2   4      523.75      560.99     74.39 o
  -7   2   4        0.09        0.50      0.91 o
  -6   2   4      144.59      146.77     21.45 o
  -5   2   4      323.98      310.35     25.99 o
  -4   2   4     2612.70     2305.38     16.10 o
  -3   2   4      669.73      698.90     62.49 o
  -2   2   4      106.29      124.19     14.19 o
  -1   2   4     1360.15     1632.09    208.54 o
   0   2   4     1686.81     2074.74    287.00 o
   1   2   4     1644.37     1748.58    184.25 o
   2   2   4       47.59       43.62      5.32 o
   3   2   4      276.09      286.00     28.27 o
   4   2   4      187.19      203.89     21.19 o
   5   2   4        0.91        1.68      0.97 o
   6   2   4        0.37        1.22      1.02 o
  -8   3   4      289.85      274.29     55.57 o
  -7   3   4       61.95       64.84      8.80 o
  -6   3   4       13.03       11.90      3.44 o
  -5   3   4        0.01        0.79      0.56 o
  -4   3   4       36.70       27.50      5.39 o
  -3   3   4       53.86       56.42      5.85 o
  -2   3   4     1280.58     1524.67    105.01 o
  -1   3   4      164.34      221.44     24.06 o
   0   3   4      341.20      354.52     33.93 o
   1   3   4       91.08       93.74      8.28 o
   2   3   4      129.99      131.59     12.18 o
   3   3   4      200.52      208.67     21.30 o
   4   3   4       15.73       16.82      1.79 o
   5   3   4      129.45      127.31     16.16 o
  -8   4   4       71.81       58.40     13.64 o
  -7   4   4      103.87      116.26     18.85 o
  -6   4   4     1033.16      995.78    123.00 o
  -5   4   4      209.24      208.66     22.25 o
  -4   4   4      186.80      209.63     21.78 o
  -3   4   4      428.05      416.99     25.49 o
  -2   4   4        1.57       -0.08      0.37 o
  -1   4   4     1828.94     1881.94    347.56 o
   0   4   4        9.64       10.48      0.95 o
   1   4   4       78.81       77.33      4.04 o
   2   4   4      446.11      470.35     34.28 o
   3   4   4       71.10       73.35      3.96 o
   4   4   4        0.37        1.68      0.61 o
   5   4   4        5.63        4.97      1.23 o
  -8   5   4        3.57        8.30      3.13 o
  -7   5   4       73.99       82.76     14.41 o
  -6   5   4      790.11      804.57    103.06 o
  -5   5   4       17.45       17.48      2.56 o
  -4   5   4     1808.18     1726.45     24.22 o
  -3   5   4      105.42       98.73     16.61 o
  -2   5   4      121.43      128.28     31.43 o
  -1   5   4      328.10      326.39     53.93 o
   0   5   4      267.71      271.02     39.32 o
   1   5   4       11.58       12.47      2.07 o
   2   5   4       22.62       23.14      4.38 o
   3   5   4       34.56       32.55      3.94 o
   4   5   4        0.10        0.65      0.45 o
  -8   6   4        3.62        2.02      1.38 o
  -7   6   4       26.89       27.24      5.66 o
  -6   6   4      186.58      173.02     19.54 o
  -5   6   4      371.67      309.63     22.71 o
  -4   6   4        1.14        2.67      1.60 o
  -3   6   4      265.02      301.40     46.10 o
  -2   6   4       15.98       21.01      4.87 o
  -1   6   4      108.54      123.44     18.02 o
   0   6   4       21.59       18.92      6.63 o
   1   6   4      451.76      473.54     63.89 o
   2   6   4       53.90       52.18      6.64 o
   3   6   4       84.70       79.15      6.15 o
  -7   7   4       62.43       54.08      8.94 o
  -6   7   4      258.10      259.45     41.55 o
  -5   7   4      165.55      178.81     25.28 o
  -4   7   4       13.93       12.17      2.19 o
  -3   7   4      488.19      527.48     86.55 o
  -2   7   4       56.08       63.01      4.44 o
  -1   7   4       11.15       14.61      2.31 o
   0   7   4        0.12        2.91      1.47 o
   1   7   4      365.76      362.87     37.30 o
   2   7   4        0.04        0.35      1.70 o
  -6   8   4       17.27       16.12      4.41 o
  -5   8   4      753.56      763.10    102.37 o
  -4   8   4       64.73       62.82     10.14 o
  -3   8   4       57.16       54.91      5.82 o
  -2   8   4       83.85       80.14     12.01 o
  -1   8   4       46.88       41.10     11.75 o
   0   8   4       58.12       61.40      5.53 o
   1   8   4      151.35      173.59     19.89 o
  -5   9   4       60.51       63.50     10.07 o
  -4   9   4        7.61       10.00      2.52 o
  -3   9   4       23.88       21.35      4.56 o
  -2   9   4        1.10        1.38      1.80 o
  -1   9   4      106.37      113.52     13.84 o
   0   9   4        0.93        0.92      1.41 o
  -2 -10   5      490.05      470.70      9.52 o
  -1 -10   5        2.25        2.73      1.47 o
   0 -10   5        2.55        2.39      0.67 o
   1 -10   5      508.37      528.18     13.23 o
   2 -10   5       22.22       22.69      2.02 o
   3 -10   5       41.07       36.37      8.14 o
  -3  -9   5       15.25       12.81      1.58 o
  -2  -9   5      172.26      162.45      5.12 o
  -1  -9   5      665.47      697.27     36.12 o
   0  -9   5      412.29      441.59     24.75 o
   1  -9   5        4.91        4.47      1.03 o
   2  -9   5       56.49       53.13      4.22 o
   3  -9   5       46.25       44.93      3.84 o
   4  -9   5     1390.09     1220.66    229.63 o
  -4  -8   5       58.51       49.74     10.88 o
  -3  -8   5      125.98      120.96      7.49 o
  -2  -8   5      192.53      194.78      9.17 o
  -1  -8   5        2.47        2.32      0.65 o
   0  -8   5        7.35        8.34      1.36 o
   1  -8   5        0.02        0.56      0.69 o
   2  -8   5      815.98      908.03     22.83 o
   3  -8   5       35.85       25.13      6.77 o
   4  -8   5      191.84      162.90     34.44 o
   5  -8   5       25.24       21.14      2.68 o
  -5  -7   5      190.45      195.81      7.70 o
  -4  -7   5      515.76      537.79     21.67 o
  -3  -7   5       74.36       73.92      4.50 o
  -2  -7   5       43.51       37.36      2.65 o
  -1  -7   5       98.08       94.03      5.57 o
   0  -7   5      875.87      986.50     48.39 o
   1  -7   5       47.20       51.99      2.02 o
   2  -7   5     2212.63     2547.96     25.38 o
   3  -7   5        7.07        6.12      1.34 o
   4  -7   5       10.16        8.93      1.93 o
   5  -7   5        3.75        3.42      1.24 o
   6  -7   5       77.86       89.22     22.08 o
  -6  -6   5      176.18      181.49      6.22 o
  -5  -6   5       10.32       10.32      1.76 o
  -4  -6   5      245.74      256.20     16.80 o
  -3  -6   5      210.16      220.67     10.61 o
  -2  -6   5       33.47       30.62      2.27 o
  -1  -6   5      160.23      153.90      7.05 o
   0  -6   5     1563.88     1749.53     86.77 o
   1  -6   5     1217.30     1384.45     67.32 o
   2  -6   5      239.85      229.33     29.59 o
   3  -6   5      108.13      114.69     20.02 o
   4  -6   5      248.76      210.39     51.89 o
   5  -6   5      664.58      590.77    179.17 o
   6  -6   5      147.10      125.76     23.27 o
  -6  -5   5       33.72       31.91      3.83 o
  -5  -5   5       92.24       91.56      4.39 o
  -4  -5   5      149.74      157.76      4.78 o
  -3  -5   5       10.79       10.68      1.47 o
  -2  -5   5     1073.39     1197.03     65.58 o
  -1  -5   5     1090.97     1213.83     47.51 o
   0  -5   5       10.28       10.89      1.83 o
   1  -5   5      248.47      235.78     32.41 o
   2  -5   5       39.49       37.73      8.48 o
   3  -5   5      163.75      143.38     38.15 o
   4  -5   5      180.48      177.99     41.84 o
   5  -5   5       59.90       63.61     15.84 o
   6  -5   5        1.57        1.34      0.66 o
  -7  -4   5      204.00      201.85      8.16 o
  -6  -4   5       19.45       15.54      2.17 o
  -5  -4   5       22.08       23.76      2.70 o
  -4  -4   5     1052.87     1180.32     27.83 o
  -3  -4   5     1328.48     1105.91    207.96 o
  -2  -4   5     2215.51     2051.19    359.02 o
  -1  -4   5      592.60      599.90     91.72 o
   0  -4   5      421.74      427.64     62.77 o
   1  -4   5      869.05      812.96    239.57 o
   2  -4   5      178.17      166.55     46.01 o
   3  -4   5      639.23      616.83    174.06 o
   4  -4   5      660.60      642.79    175.78 o
   5  -4   5       48.46       50.32     10.16 o
   6  -4   5      119.20      106.84     26.63 o
  -7  -3   5       25.85       22.93      3.05 o
  -6  -3   5        4.58        4.55      1.36 o
  -5  -3   5      326.10      322.76      7.16 o
  -4  -3   5       31.19       29.09      3.86 o
  -3  -3   5       17.92       17.30      3.00 o
  -2  -3   5     3045.47     2850.15    489.63 o
  -1  -3   5     1323.93     1279.50    203.79 o
   0  -3   5      897.39      928.37    141.23 o
   1  -3   5      153.92      134.90     39.43 o
   2  -3   5     1309.26     1325.10    401.35 o
   3  -3   5      714.96      642.80    182.49 o
   4  -3   5        4.89        3.36      1.08 o
   5  -3   5       18.65       18.67      6.09 o
   6  -3   5       68.88       61.75     18.49 o
  -7  -2   5       65.92       63.46      4.93 o
  -6  -2   5      465.29      504.22     51.01 o
  -5  -2   5      268.40      271.62      6.10 o
  -4  -2   5      101.11      119.23      4.71 o
  -3  -2   5      171.69      124.60     24.77 o
  -2  -2   5      346.35      355.54     60.67 o
  -1  -2   5     1960.09     1794.17    279.14 o
   0  -2   5      808.76      953.02    151.14 o
   1  -2   5      174.84      236.16     70.49 o
   2  -2   5       30.61       41.97     10.22 o
   3  -2   5        0.66        0.31      1.01 o
   4  -2   5      526.82      502.71    129.23 o
   5  -2   5       57.01       55.53     15.20 o
   6  -2   5        5.56        3.46      1.34 o
  -8  -1   5        0.76        2.80      2.02 o
  -7  -1   5      882.06      944.16     59.95 o
  -6  -1   5      410.45      417.66     19.98 o
  -5  -1   5       20.25       19.46      2.09 o
  -4  -1   5     1531.92     1650.91     50.92 o
  -3  -1   5      258.62      191.04     36.98 o
  -2  -1   5     3856.90     3568.16    669.47 o
  -1  -1   5      203.94      174.22     22.30 o
   0  -1   5      598.76      659.13    109.19 o
   1  -1   5     2048.71     2202.23    356.97 o
   2  -1   5      240.10      246.75     31.98 o
   3  -1   5        9.26       10.05      0.88 o
   4  -1   5      241.75      244.18     31.91 o
   5  -1   5      197.62      210.95     48.93 o
   6  -1   5       57.30       72.72     17.34 o
  -8   0   5        0.06        0.85      1.84 o
  -7   0   5      306.13      320.09     21.70 o
  -6   0   5       60.41       57.88      3.09 o
  -5   0   5      600.63      646.46     47.94 o
  -4   0   5       15.52       17.08      1.33 o
  -3   0   5        9.75       10.91      3.80 o
  -2   0   5       24.43       28.97      2.96 o
  -1   0   5      881.52      905.95    136.01 o
   0   0   5      199.38      193.74     26.93 o
   1   0   5       25.72       32.47      4.87 o
   2   0   5      453.21      501.17     68.22 o
   3   0   5        3.21        2.80      0.64 o
   4   0   5      901.63      956.96    121.67 o
   5   0   5        0.00        0.41      1.02 o
   6   0   5      122.30      112.84     30.33 o
  -8   1   5       61.25       50.82     11.44 o
  -7   1   5       13.37       16.98      2.91 o
  -6   1   5      362.44      405.64     47.22 o
  -5   1   5      207.60      197.37     19.36 o
  -4   1   5     1607.47     1474.92    128.57 o
  -3   1   5      524.60      504.19     63.17 o
  -2   1   5      425.15      450.86     60.73 o
  -1   1   5      174.75      185.44     24.57 o
   0   1   5     3441.96     3737.56    607.14 o
   1   1   5        7.67        5.53      0.77 o
   2   1   5      474.26      476.43     67.03 o
   3   1   5      374.03      391.42     47.04 o
   4   1   5       96.35       97.70      8.60 o
   5   1   5       84.94       89.17      9.99 o
  -8   2   5       20.41       19.11      2.53 o
  -7   2   5       99.07       98.10     11.17 o
  -6   2   5      442.65      433.65     56.08 o
  -5   2   5      575.33      521.13     45.74 o
  -4   2   5     1029.98     1016.56     89.57 o
  -3   2   5     1842.97     1885.16    194.41 o
  -2   2   5      501.66      580.74     70.15 o
  -1   2   5      265.35      351.45     46.91 o
   0   2   5      753.12      781.51     93.95 o
   1   2   5      188.95      192.49     22.53 o
   2   2   5      377.52      405.88     45.75 o
   3   2   5       29.82       31.38      2.06 o
   4   2   5       65.26       65.69      7.23 o
   5   2   5       35.29       35.67      3.95 o
  -8   3   5      118.27      116.35     24.27 o
  -7   3   5        0.07        0.97      1.03 o
  -6   3   5      364.12      331.92     35.94 o
  -5   3   5       59.05       49.96      5.92 o
  -4   3   5      100.32      103.95      9.53 o
  -3   3   5      117.61      125.92     11.83 o
  -2   3   5      603.43      763.18     82.28 o
  -1   3   5      175.66      233.32     28.51 o
   0   3   5      855.04      899.63     99.72 o
   1   3   5      156.08      159.91     12.87 o
   2   3   5     1315.40     1396.79    142.39 o
   3   3   5       19.57       18.91      2.05 o
   4   3   5      127.49      133.14     12.23 o
   5   3   5       67.70       84.17      9.58 o
  -8   4   5       55.67       48.14      7.14 o
  -7   4   5      200.72      205.51     37.12 o
  -6   4   5       40.46       45.65      3.45 o
  -5   4   5       32.94       29.10      2.57 o
  -4   4   5      966.72     1019.56    106.28 o
  -3   4   5        0.06        1.23      0.43 o
  -2   4   5     2165.09     2478.96    290.00 o
  -1   4   5       23.04       26.40      2.04 o
   0   4   5       38.35       40.21      3.07 o
   1   4   5       71.26       74.00      4.83 o
   2   4   5      691.95      758.94     57.89 o
   3   4   5      308.56      322.69     24.90 o
   4   4   5      198.42      206.81     31.17 o
  -8   5   5      695.48      663.63    126.30 o
  -7   5   5       24.78       23.87      6.27 o
  -6   5   5      103.37       97.17     10.47 o
  -5   5   5      116.68      116.57      9.84 o
  -4   5   5     2036.79     1991.50    158.48 o
  -3   5   5      783.98      837.57    111.17 o
  -2   5   5        4.60        5.47      1.25 o
  -1   5   5       49.32       56.06      9.29 o
   0   5   5      147.81      142.82     25.70 o
   1   5   5      267.32      262.08     37.96 o
   2   5   5      137.17      133.86      8.93 o
   3   5   5       46.34       48.26      6.71 o
  -7   6   5        3.47        3.01      0.69 o
  -6   6   5       48.69       46.31      6.19 o
  -5   6   5        4.10        4.15      0.82 o
  -4   6   5        0.04       -0.03      1.33 o
  -3   6   5      177.20      173.98     27.84 o
  -2   6   5      536.62      568.23    110.70 o
  -1   6   5        1.12        1.48      1.01 o
   0   6   5      226.81      240.75     29.15 o
   1   6   5      163.17      165.15     18.19 o
   2   6   5       36.50       35.47      3.70 o
   3   6   5      134.28      138.68     17.85 o
  -7   7   5       51.45       42.57      9.66 o
  -6   7   5      351.05      356.16     57.96 o
  -5   7   5      249.80      242.04     37.18 o
  -4   7   5      240.27      250.85     36.40 o
  -3   7   5       30.97       30.38      3.68 o
  -2   7   5      165.05      188.83     19.66 o
  -1   7   5     1302.58     1342.13    178.77 o
   0   7   5        6.56        7.35      1.91 o
   1   7   5       56.97       53.24      3.71 o
   2   7   5      249.74      266.79     29.03 o
  -6   8   5      379.92      390.24     58.59 o
  -5   8   5       33.30       23.30      4.74 o
  -4   8   5       85.47       83.28     16.55 o
  -3   8   5      196.44      175.98     33.84 o
  -2   8   5        3.61        3.09      1.72 o
  -1   8   5      151.91      130.41     13.33 o
   0   8   5      147.48      191.69     27.08 o
   1   8   5        4.29        3.10      1.57 o
  -5   9   5       58.42       49.03      7.56 o
  -4   9   5       84.76       81.88     15.91 o
  -3   9   5       28.37       26.42      3.96 o
  -2   9   5       52.85       49.46      5.57 o
  -1   9   5      173.41      160.44     17.96 o
  -1 -10   6        9.53        9.01      1.45 o
   0 -10   6        8.29        4.74      1.12 o
   1 -10   6        3.89        5.41      1.19 o
   2 -10   6       54.38       49.95      3.22 o
   3 -10   6      360.53      321.61     70.28 o
  -3  -9   6      155.62      136.86      4.49 o
  -2  -9   6      226.99      238.79     11.87 o
  -1  -9   6      492.14      531.39     38.78 o
   0  -9   6      529.33      563.85     45.28 o
   1  -9   6        5.14        5.57      1.00 o
   2  -9   6        1.19        3.04      1.15 o
   3  -9   6      583.14      562.80    108.96 o
   4  -9   6      139.06      124.74     22.26 o
  -4  -8   6       14.98       17.28      2.96 o
  -3  -8   6      984.27      960.16     70.23 o
  -2  -8   6       25.64       25.45      1.76 o
  -1  -8   6       20.44       19.43      2.22 o
   0  -8   6        0.04        0.35      0.71 o
   1  -8   6       36.85       33.66      3.08 o
   2  -8   6     1337.38     1214.47    352.77 o
   3  -8   6       46.28       40.61      9.22 o
   4  -8   6       11.09        9.58      2.09 o
   5  -8   6       23.07       23.59      5.60 o
  -5  -7   6       51.97       56.51      3.91 o
  -4  -7   6        5.16        5.57      1.42 o
  -3  -7   6        0.03        1.37      1.14 o
  -2  -7   6      478.45      472.43     21.23 o
  -1  -7   6       39.22       39.84      2.77 o
   0  -7   6     1075.68     1252.19    152.74 o
   1  -7   6      477.35      484.44     68.48 o
   2  -7   6        0.78        1.88      0.81 o
   3  -7   6      124.81      130.79     26.55 o
   4  -7   6       11.55       11.53      2.64 o
   5  -7   6       61.78       55.73      9.36 o
  -6  -6   6       72.94       57.27      5.32 o
  -5  -6   6      498.75      541.08     27.53 o
  -4  -6   6       29.89       30.82      3.64 o
  -3  -6   6       56.26       51.25      6.73 o
  -2  -6   6     2641.41     2301.83    449.52 o
  -1  -6   6      955.00      944.10    135.30 o
   0  -6   6     1739.49     1766.59    284.65 o
   1  -6   6      122.92      120.34     37.39 o
   2  -6   6       11.49       10.26      2.28 o
   3  -6   6       92.62       86.23     13.13 o
   4  -6   6      513.42      441.92    116.51 o
   5  -6   6        5.20        4.96      1.30 o
  -6  -5   6       13.64       11.93      2.05 o
  -5  -5   6       95.71       97.65      5.39 o
  -4  -5   6      258.11      267.40     10.88 o
  -3  -5   6       61.46       50.59     10.02 o
  -2  -5   6     1288.05     1135.30    200.49 o
  -1  -5   6       47.64       58.95      8.05 o
   0  -5   6      229.16      240.80     36.47 o
   1  -5   6       10.74        9.65      1.63 o
   2  -5   6       55.38       46.39      7.06 o
   3  -5   6      334.77      303.91     86.97 o
   4  -5   6       88.89       89.93     17.61 o
   5  -5   6       22.04       20.00      6.26 o
   6  -5   6       12.31       10.71      2.07 o
  -7  -4   6       54.34       53.43      5.01 o
  -6  -4   6       11.76       12.60      1.97 o
  -5  -4   6      136.90      132.66      4.71 o
  -4  -4   6     2136.31     2361.42    137.87 o
  -3  -4   6       22.42       21.39      3.76 o
  -2  -4   6       38.49       40.36      4.44 o
  -1  -4   6       85.44       74.56     10.62 o
   0  -4   6      314.23      332.70     55.15 o
   1  -4   6      174.45      187.97     62.70 o
   2  -4   6      584.14      543.85    165.51 o
   3  -4   6        0.35        4.09      2.73 o
   4  -4   6       18.70       14.85      2.55 o
   5  -4   6       17.09       16.52      2.54 o
   6  -4   6      359.24      335.01     86.13 o
  -7  -3   6       79.92       83.87      4.58 o
  -6  -3   6     1782.44     1957.03     23.35 o
  -5  -3   6      124.12      125.96      4.47 o
  -4  -3   6      759.93      851.70     35.39 o
  -3  -3   6      270.99      231.17     41.69 o
  -2  -3   6      203.47      198.22     33.59 o
  -1  -3   6     1312.63     1318.58    199.08 o
   0  -3   6      441.44      414.16    130.84 o
   1  -3   6      796.06      710.14    241.69 o
   2  -3   6      172.41      162.72     44.61 o
   3  -3   6       52.94       56.62     13.26 o
   4  -3   6        3.52        2.53      1.38 o
   5  -3   6      473.73      429.48    115.53 o
   6  -3   6       24.43       24.01      8.03 o
  -7  -2   6       36.26       28.05      3.75 o
  -6  -2   6      295.46      317.12      9.79 o
  -5  -2   6        0.33        0.03      0.79 o
  -4  -2   6      201.35      151.19     33.98 o
  -3  -2   6        9.94        8.80      2.75 o
  -2  -2   6       17.93       11.82      1.18 o
  -1  -2   6      537.46      525.73     82.75 o
   0  -2   6      515.63      531.62    178.58 o
   1  -2   6      920.92      887.77    292.51 o
   2  -2   6        8.77        9.01      1.60 o
   3  -2   6      183.30      164.45     40.06 o
   4  -2   6      220.30      197.50     47.48 o
   5  -2   6        1.05        2.37      1.57 o
   6  -2   6        0.59        0.36      1.23 o
  -8  -1   6      667.77      680.40     37.91 o
  -7  -1   6       28.68       27.40      2.84 o
  -6  -1   6        3.21        3.81      1.21 o
  -5  -1   6        1.35        2.36      1.12 o
  -4  -1   6       99.87       71.21     12.64 o
  -3  -1   6     1807.53     1637.36    302.19 o
  -2  -1   6      100.00       68.21     10.33 o
  -1  -1   6      125.71      163.57     25.02 o
   0  -1   6      299.29      340.44     51.11 o
   1  -1   6     1393.60     1442.96    460.77 o
   2  -1   6        0.19        1.85      0.79 o
   3  -1   6      303.92      283.05     68.83 o
   4  -1   6      203.23      191.96     44.55 o
   5  -1   6       41.38       31.44      6.38 o
  -8   0   6       25.12       22.18      4.53 o
  -7   0   6       35.04       32.39      3.65 o
  -6   0   6      342.13      365.78     14.70 o
  -5   0   6     1239.43     1335.77     24.45 o
  -4   0   6      704.97      683.57     85.90 o
  -3   0   6        0.47        0.61      0.49 o
  -2   0   6     3040.97     3041.32    479.76 o
  -1   0   6      441.73      473.73     78.27 o
   0   0   6      109.69      130.48     20.17 o
   1   0   6       71.27       70.15     10.38 o
   2   0   6      360.51      393.65     51.35 o
   3   0   6      443.41      486.81     57.67 o
   4   0   6       39.06       32.12      4.35 o
   5   0   6       16.51       13.77      3.16 o
  -8   1   6       91.34       85.79      9.24 o
  -7   1   6        7.51        7.25      2.07 o
  -6   1   6       23.66       23.37      2.22 o
  -5   1   6       43.02       38.17      6.46 o
  -4   1   6      189.05      184.95     21.23 o
  -3   1   6      156.22      133.62     17.36 o
  -2   1   6        9.79       14.09      2.16 o
  -1   1   6      885.29     1013.22    157.32 o
   0   1   6       40.67       58.94      7.04 o
   1   1   6       23.55       24.03      1.91 o
   2   1   6        2.64        4.92      0.80 o
   3   1   6        0.16       -0.46      0.79 o
   4   1   6      171.48      171.20     18.33 o
   5   1   6       74.31       71.50     12.55 o
  -8   2   6      111.17      109.44     10.15 o
  -7   2   6      685.09      721.66     86.34 o
  -6   2   6      828.78      885.84     87.36 o
  -5   2   6       31.17       30.67      3.32 o
  -4   2   6      796.01      778.38     81.17 o
  -3   2   6      177.63      167.37     17.52 o
  -2   2   6      593.42      554.53     98.53 o
  -1   2   6       10.20        8.14      1.18 o
   0   2   6      116.83      137.60     17.00 o
   1   2   6     1004.99     1062.31    135.09 o
   2   2   6       37.07       30.61      3.45 o
   3   2   6        2.55        3.06      0.81 o
   4   2   6       97.67       91.99      9.14 o
   5   2   6       88.42       91.38     17.45 o
  -8   3   6       82.82       80.91      7.03 o
  -7   3   6      348.69      370.12     54.48 o
  -6   3   6       58.02       44.97      5.38 o
  -5   3   6      547.41      541.77     45.17 o
  -4   3   6       94.12       92.36      8.20 o
  -3   3   6       22.80       24.69      4.17 o
  -2   3   6       38.17       36.08      4.93 o
  -1   3   6      936.81     1097.69    148.35 o
   0   3   6       46.19       57.45      6.39 o
   1   3   6      176.75      197.03     17.66 o
   2   3   6      163.33      156.28     13.76 o
   3   3   6        0.01        1.07      0.70 o
   4   3   6      213.74      232.97     22.96 o
  -8   4   6       53.05       49.73     11.33 o
  -7   4   6       34.20       32.89      9.03 o
  -6   4   6       62.94       62.32      7.09 o
  -5   4   6       41.03       37.97      3.05 o
  -4   4   6      499.70      536.03     49.69 o
  -3   4   6      283.69      295.06     26.58 o
  -2   4   6       15.86       18.32      2.40 o
  -1   4   6      103.09      104.67     10.04 o
   0   4   6     1050.13     1061.76     91.87 o
   1   4   6      119.45      119.52      9.27 o
   2   4   6       18.44       24.39      2.56 o
   3   4   6       71.93       73.80      6.05 o
  -8   5   6       42.83       36.53      7.91 o
  -7   5   6       91.90       80.40     16.35 o
  -6   5   6      168.76      155.00     16.43 o
  -5   5   6       64.52       62.63      6.14 o
  -4   5   6      107.55      103.51      9.53 o
  -3   5   6      678.90      663.33    120.11 o
  -2   5   6       57.22       53.33     12.79 o
  -1   5   6        1.32        0.77      1.02 o
   0   5   6      289.77      322.23     45.18 o
   1   5   6        7.26        9.62      2.11 o
   2   5   6      306.62      328.39     40.57 o
   3   5   6       13.31       12.70      1.98 o
  -7   6   6       53.05       50.36     14.54 o
  -6   6   6      298.42      284.01     52.49 o
  -5   6   6       19.85       13.45      3.10 o
  -4   6   6       75.74       73.56      9.90 o
  -3   6   6      110.90      126.70     17.35 o
  -2   6   6       17.38       15.66      3.94 o
  -1   6   6       91.82      104.57     15.41 o
   0   6   6      516.10      548.64     83.35 o
   1   6   6        3.36        6.07      1.13 o
   2   6   6      400.32      419.00     54.68 o
  -7   7   6      125.11      115.29     21.31 o
  -6   7   6       50.91       41.53      7.45 o
  -5   7   6      109.58      100.19     15.30 o
  -4   7   6      245.21      250.46     47.05 o
  -3   7   6        0.72        0.64      1.50 o
  -2   7   6      480.04      546.47     88.92 o
  -1   7   6       68.28       58.69      6.35 o
   0   7   6       43.78       53.37      9.00 o
   1   7   6       13.13       16.24      3.93 o
  -6   8   6       29.57       26.86      6.57 o
  -5   8   6       93.56       69.33     11.91 o
  -4   8   6      573.91      625.83    100.19 o
  -3   8   6      274.12      282.65     39.97 o
  -2   8   6        3.50        4.40      1.38 o
  -1   8   6       44.05       38.00      3.66 o
   0   8   6      229.59      274.12     37.33 o
  -1 -10   7       35.41       33.84      3.92 o
   0 -10   7       73.90       86.74      5.63 o
   1 -10   7      114.87      101.00     31.58 o
   2 -10   7       34.57       25.91      7.47 o
  -3  -9   7        7.38        3.03      1.36 o
  -2  -9   7       50.09       45.90      3.98 o
  -1  -9   7       95.37       99.93     11.89 o
   0  -9   7      200.30      182.37     27.20 o
   1  -9   7     1077.39     1065.98    340.49 o
   2  -9   7       18.17       15.47      4.52 o
   3  -9   7       28.62       24.09      6.31 o
  -4  -8   7      345.56      376.40     18.79 o
  -3  -8   7       33.53       24.68      5.29 o
  -2  -8   7       22.78       23.57      2.89 o
  -1  -8   7      507.35      452.31     75.95 o
   0  -8   7       90.68       83.55     12.48 o
   1  -8   7      458.06      424.62    141.19 o
   2  -8   7        0.07        1.28      0.92 o
   3  -8   7      125.41      102.53     24.30 o
   4  -8   7      295.97      263.74     65.55 o
  -5  -7   7      332.14      332.65     27.13 o
  -4  -7   7        1.96        4.02      1.66 o
  -3  -7   7      215.14      184.86     34.41 o
  -2  -7   7        4.65        3.35      0.74 o
  -1  -7   7       12.24       10.82      2.36 o
   0  -7   7      322.13      321.62     53.79 o
   1  -7   7       87.28       83.55     22.80 o
   2  -7   7       97.80       94.41     18.92 o
   3  -7   7      742.54      708.33    202.14 o
   4  -7   7       98.83       94.33     22.52 o
  -5  -6   7      143.17      149.85     15.23 o
  -4  -6   7      192.41      196.35     16.84 o
  -3  -6   7      678.46      570.24    109.20 o
  -2  -6   7       36.55       30.61      3.58 o
  -1  -6   7      758.58      695.78    119.95 o
   0  -6   7      282.38      289.70     86.10 o
   1  -6   7      105.19      106.19     30.89 o
   2  -6   7      315.74      287.87     80.94 o
   3  -6   7      636.05      547.76    139.91 o
   4  -6   7       52.53       60.29     13.44 o
   5  -6   7      151.71      142.67     33.42 o
  -6  -5   7       10.14       10.40      1.85 o
  -5  -5   7       69.37       67.31      6.42 o
  -4  -5   7      222.71      236.83     14.25 o
  -3  -5   7     1980.14     1747.31    350.05 o
  -2  -5   7     1450.58     1351.34    244.40 o
  -1  -5   7        0.38        1.27      1.68 o
   0  -5   7       68.60       88.38     25.20 o
   1  -5   7      168.60      156.23     49.13 o
   2  -5   7      750.00      681.79    209.96 o
   3  -5   7      348.18      305.36     81.39 o
   4  -5   7       13.02       15.30      5.29 o
   5  -5   7       21.12       17.41      5.28 o
  -7  -4   7      339.73      364.56     22.56 o
  -6  -4   7        9.51        8.41      1.71 o
  -5  -4   7      151.71      157.61      6.23 o
  -4  -4   7      545.32      424.07    103.69 o
  -3  -4   7      181.39      182.80     22.40 o
  -2  -4   7     1032.10      975.29    169.37 o
  -1  -4   7       40.89       39.98      6.39 o
   0  -4   7       20.56       11.78      3.67 o
   1  -4   7     1104.44     1066.18    363.49 o
   2  -4   7      185.33      172.05     51.18 o
   3  -4   7        9.35        9.54      2.65 o
   4  -4   7        0.33        1.59      1.44 o
   5  -4   7       24.89       21.61      5.97 o
  -7  -3   7      255.32      258.20     11.83 o
  -6  -3   7      496.84      534.83     15.71 o
  -5  -3   7     1391.26     1475.13     43.46 o
  -4  -3   7       75.12       74.31      9.21 o
  -3  -3   7        2.58        2.83      0.60 o
  -2  -3   7      288.55      249.44     42.84 o
  -1  -3   7     1393.70     1300.95    234.05 o
   0  -3   7      742.10      699.09    257.80 o
   1  -3   7        0.59        0.51      0.67 o
   2  -3   7        1.46        1.46      1.47 o
   3  -3   7       12.36       10.06      2.98 o
   4  -3   7     1366.41     1285.37    413.42 o
   5  -3   7        1.29        4.22      1.97 o
  -7  -2   7      179.52      188.27      6.40 o
  -6  -2   7      366.41      369.94      7.92 o
  -5  -2   7      577.07      649.34     19.07 o
  -4  -2   7        2.88        2.47      0.74 o
  -3  -2   7        2.69        2.47      0.61 o
  -2  -2   7      797.32      728.50    122.40 o
  -1  -2   7        1.87        0.87      0.49 o
   0  -2   7      177.95      169.61     51.80 o
   1  -2   7      112.86      103.37     33.02 o
   2  -2   7      623.80      600.84    171.24 o
   3  -2   7      284.15      269.67     73.83 o
   4  -2   7       35.20       34.91      8.08 o
   5  -2   7       32.13       36.02      6.26 o
  -8  -1   7      183.66      185.60      6.85 o
  -7  -1   7       11.27       14.00      2.37 o
  -6  -1   7      142.45      141.05      5.04 o
  -5  -1   7      147.80      167.94      5.01 o
  -4  -1   7      926.00      827.87    143.66 o
  -3  -1   7      100.93       95.84     12.00 o
  -2  -1   7      236.86      236.02     36.23 o
  -1  -1   7       79.40       79.42     11.63 o
   0  -1   7      512.63      512.74     86.28 o
   1  -1   7      103.02       99.66     30.37 o
   2  -1   7     1442.67     1351.87    376.40 o
   3  -1   7       30.09       34.89      7.54 o
   4  -1   7       19.79       13.92      3.84 o
   5  -1   7       24.68       18.64      2.56 o
  -8   0   7       16.61       14.05      2.43 o
  -7   0   7       35.76       39.32      4.16 o
  -6   0   7      640.47      674.27     10.68 o
  -5   0   7       28.35       31.65      2.37 o
  -4   0   7      245.43      221.43     32.18 o
  -3   0   7      225.76      213.27     33.86 o
  -2   0   7      246.58      258.95     38.47 o
  -1   0   7     1461.30     1586.57    272.32 o
   0   0   7     1687.63     1773.36    325.50 o
   1   0   7      335.97      351.37     46.31 o
   2   0   7       12.76       13.55      1.17 o
   3   0   7        2.63        2.23      1.25 o
   4   0   7       25.02       26.22      4.00 o
   5   0   7      287.97      306.89     71.33 o
  -8   1   7        3.84        3.29      2.95 o
  -7   1   7       69.94       68.90      6.16 o
  -6   1   7        0.53       -0.42      1.69 o
  -5   1   7       20.42       16.32      3.96 o
  -4   1   7      519.24      512.57     66.13 o
  -3   1   7        0.04        0.36      0.61 o
  -2   1   7      485.66      493.14     72.34 o
  -1   1   7      179.66      175.78     26.67 o
   0   1   7       98.31      114.42     15.41 o
   1   1   7      957.36     1106.12    142.28 o
   2   1   7       83.90       88.92     11.46 o
   3   1   7      191.76      201.88     25.73 o
   4   1   7       21.78       22.44      3.48 o
  -8   2   7      170.03      190.34     23.34 o
  -7   2   7        9.50       10.78      1.78 o
  -6   2   7       40.40       43.16      3.83 o
  -5   2   7       12.58        9.24      3.83 o
  -4   2   7      396.38      376.11     43.31 o
  -3   2   7     1400.23     1454.19    191.45 o
  -2   2   7      155.90      142.37     19.43 o
  -1   2   7       10.25       11.66      2.80 o
   0   2   7      130.07      133.37     15.78 o
   1   2   7     1243.30     1363.51    157.13 o
   2   2   7      201.64      193.91     19.91 o
   3   2   7      150.52      165.57     17.66 o
   4   2   7      137.41      139.37     20.97 o
  -8   3   7      268.36      255.58     29.59 o
  -7   3   7       38.72       41.92      9.05 o
  -6   3   7      140.89      123.47     13.77 o
  -5   3   7     1727.39     1740.75    175.73 o
  -4   3   7      137.27      136.05     14.29 o
  -3   3   7        6.91        5.57      1.73 o
  -2   3   7      808.36      910.54    118.58 o
  -1   3   7       39.40       47.14      6.09 o
   0   3   7       86.51       80.82      8.59 o
   1   3   7      132.44      138.43     12.11 o
   2   3   7      179.61      173.12     12.74 o
   3   3   7      287.62      338.57     30.28 o
  -8   4   7       33.52       27.95      4.57 o
  -7   4   7        8.79        8.41      1.87 o
  -6   4   7      280.06      273.43     23.73 o
  -5   4   7        0.24       -0.25      0.99 o
  -4   4   7       25.87       26.45      2.57 o
  -3   4   7      275.04      312.11     34.13 o
  -2   4   7        1.05        1.56      1.15 o
  -1   4   7      312.77      363.70     37.75 o
   0   4   7      154.97      129.19     10.61 o
   1   4   7      186.86      210.64     15.74 o
   2   4   7        2.00        3.65      1.63 o
   3   4   7        0.02        0.76      0.91 o
  -7   5   7      334.19      335.33     49.78 o
  -6   5   7      254.02      241.97     26.90 o
  -5   5   7      419.12      422.61     31.68 o
  -4   5   7      254.94      243.16     43.85 o
  -3   5   7      131.68      123.84     26.96 o
  -2   5   7      911.88      866.82    163.56 o
  -1   5   7      111.22      112.50     19.58 o
   0   5   7       90.82       97.69     11.00 o
   1   5   7      181.51      185.94     25.78 o
   2   5   7       58.84       63.96     10.04 o
  -7   6   7      540.00      671.17     28.76 o
  -6   6   7       40.73       41.07      4.01 o
  -5   6   7       73.88       73.18     14.52 o
  -4   6   7       80.14       72.30     12.95 o
  -3   6   7       10.31       15.18      2.96 o
  -2   6   7        0.06        1.68      1.53 o
  -1   6   7      176.05      214.09     33.55 o
   0   6   7       11.65       14.10      2.48 o
   1   6   7        9.84       12.80      2.69 o
  -6   7   7       38.03       33.96      3.82 o
  -5   7   7       64.45       59.97      9.92 o
  -4   7   7      142.36      151.94     16.62 o
  -3   7   7      115.78      126.36     19.18 o
  -2   7   7      113.19       93.45     22.50 o
  -1   7   7        0.20        0.11      1.42 o
   0   7   7      312.21      328.89     55.89 o
  -5   8   7       73.00       75.08     12.72 o
  -4   8   7       81.49       68.32     16.32 o
  -3   8   7      154.80      151.73     27.56 o
  -2   8   7       72.74       71.98      8.03 o
  -2  -9   8        6.46        6.52      1.56 o
  -1  -9   8        0.34        0.80      0.71 o
   0  -9   8      357.79      362.16    117.86 o
   1  -9   8        5.33        5.58      1.39 o
   2  -9   8       35.07       27.88      8.36 o
  -3  -8   8      212.78      167.44     27.53 o
  -2  -8   8      497.55      456.71     80.42 o
  -1  -8   8      468.29      448.97     77.89 o
   0  -8   8       77.73       95.46     29.33 o
   1  -8   8       65.62       63.22     18.20 o
   2  -8   8       96.66      108.36     27.65 o
   3  -8   8      509.81      436.96    123.76 o
  -4  -7   8       77.21       74.15      3.99 o
  -3  -7   8      157.79      148.69     21.56 o
  -2  -7   8      153.41      151.58     21.47 o
  -1  -7   8       45.02       46.70      7.20 o
   0  -7   8        0.10       -0.04      1.00 o
   1  -7   8       67.77       77.16     17.33 o
   2  -7   8       36.28       34.11      8.74 o
   3  -7   8       32.66       28.94      4.64 o
   4  -7   8       19.31       15.78      4.43 o
  -5  -6   8      201.04      188.82     16.74 o
  -4  -6   8      196.51      213.61     17.99 o
  -3  -6   8       23.48       19.94      2.49 o
  -2  -6   8       44.46       40.75      6.44 o
  -1  -6   8      156.61      153.03     25.59 o
   0  -6   8        0.25        2.20      2.76 o
   1  -6   8      660.80      679.34    244.84 o
   2  -6   8      115.70      106.69     28.37 o
   3  -6   8        4.47        4.26      2.61 o
   4  -6   8      140.50      145.06     34.09 o
  -6  -5   8        0.92        1.07      1.08 o
  -5  -5   8      178.85      177.43     17.60 o
  -4  -5   8      113.78      109.30     17.93 o
  -3  -5   8       80.88       84.54     11.70 o
  -2  -5   8      457.96      392.82     75.52 o
  -1  -5   8      475.02      476.63     84.78 o
   0  -5   8      690.95      635.13    255.32 o
   1  -5   8      153.51      123.03     47.69 o
   2  -5   8      190.85      191.01     44.07 o
   3  -5   8       63.87       59.96     13.04 o
   4  -5   8      240.33      223.34     61.28 o
  -6  -4   8       17.08       14.87      2.24 o
  -5  -4   8      110.82      111.79      7.21 o
  -4  -4   8       83.26       79.78     16.57 o
  -3  -4   8      159.47      156.06     21.65 o
  -2  -4   8       52.16       41.61      7.87 o
  -1  -4   8       47.62       41.84      5.64 o
   0  -4   8      168.95      189.69     69.63 o
   1  -4   8      140.20      134.66     48.25 o
   2  -4   8      169.35      156.90     45.67 o
   3  -4   8      299.17      288.68     87.78 o
   4  -4   8       85.92       83.83     21.98 o
  -7  -3   8        3.35        1.29      1.32 o
  -6  -3   8       20.44       18.78      2.44 o
  -5  -3   8      114.98      124.21     12.96 o
  -4  -3   8      495.92      408.84     91.50 o
  -3  -3   8      206.40      183.70     32.21 o
  -2  -3   8      335.13      294.24     51.32 o
  -1  -3   8      831.76      806.57    134.34 o
   0  -3   8     1210.93     1251.58    433.59 o
   1  -3   8        0.31        1.39      1.04 o
   2  -3   8       30.20       22.92      8.14 o
   3  -3   8      402.77      400.57    109.19 o
   4  -3   8      477.88      457.75    116.36 o
  -7  -2   8      229.77      240.31     11.61 o
  -6  -2   8      198.99      206.46      7.47 o
  -5  -2   8       66.93       64.31      4.20 o
  -4  -2   8        3.26        2.79      0.58 o
  -3  -2   8     1998.31     1843.16    339.48 o
  -2  -2   8      189.58      192.47     33.28 o
  -1  -2   8       52.82       53.99      8.39 o
   0  -2   8       16.90       15.05      5.43 o
   1  -2   8       74.42       77.57     21.00 o
   2  -2   8     2011.76     2837.54     32.42 o
   3  -2   8      407.29      389.40    102.04 o
   4  -2   8       57.76       51.96     11.64 o
  -7  -1   8      199.24      221.66      6.86 o
  -6  -1   8       43.97       52.29      7.84 o
  -5  -1   8       27.29       27.07      2.85 o
  -4  -1   8       35.68       27.64      6.92 o
  -3  -1   8      201.66      183.40     29.42 o
  -2  -1   8      853.21      859.45    138.27 o
  -1  -1   8       99.30       84.40     25.26 o
   0  -1   8      823.17      769.66    268.19 o
   1  -1   8      653.75      599.87    205.52 o
   2  -1   8       41.21       36.97     10.10 o
   3  -1   8        0.98        2.03      1.13 o
   4  -1   8       42.54       39.49      8.69 o
  -8   0   8      270.59      289.01     17.26 o
  -7   0   8      246.76      272.95     15.72 o
  -6   0   8       60.02       63.03      3.51 o
  -5   0   8     1400.61     1548.84     15.75 o
  -4   0   8      283.47      253.41     44.11 o
  -3   0   8        0.32        0.97      0.81 o
  -2   0   8      615.79      601.71     94.79 o
  -1   0   8      816.67      883.63    143.28 o
   0   0   8     2085.38     2188.82    482.12 o
   1   0   8        1.18        2.38      1.02 o
   2   0   8        0.07       -0.33      1.11 o
   3   0   8        4.37        4.52      1.59 o
   4   0   8      351.81      373.71     96.30 o
  -8   1   8      164.56      159.93      6.14 o
  -7   1   8      194.47      191.48     18.88 o
  -6   1   8       85.29       88.56      5.69 o
  -5   1   8      473.51      455.24     59.83 o
  -4   1   8      101.09       97.82     14.70 o
  -3   1   8       46.94       46.96      7.47 o
  -2   1   8     3134.42     3574.01    833.75 o
  -1   1   8        1.56        1.16      0.67 o
   0   1   8       35.02       41.84      5.19 o
   1   1   8      144.32      140.59     16.41 o
   2   1   8      133.06      137.97     26.88 o
   3   1   8      124.71      133.75     33.51 o
   4   1   8        0.05        1.71      1.31 o
  -8   2   8        8.28        8.06      2.91 o
  -7   2   8        1.48        2.86      1.00 o
  -6   2   8       54.23       53.48      4.59 o
  -5   2   8       22.37       22.25      3.89 o
  -4   2   8     2116.76     2209.06    279.42 o
  -3   2   8      196.17      205.97     24.99 o
  -2   2   8       89.67       91.81     11.11 o
  -1   2   8       76.58       87.25     11.89 o
   0   2   8        5.52        5.69      1.28 o
   1   2   8        1.74        1.54      0.75 o
   2   2   8      242.66      269.32     31.45 o
   3   2   8       11.67       13.83      3.48 o
  -7   3   8       25.16       26.21      4.06 o
  -6   3   8      842.12      851.37     87.98 o
  -5   3   8       34.60       34.12      2.81 o
  -4   3   8     1086.38     1123.06    117.23 o
  -3   3   8       59.83       55.60      6.28 o
  -2   3   8       23.76       21.09      2.31 o
  -1   3   8      651.40      736.94     84.70 o
   0   3   8      139.51      161.57     15.52 o
   1   3   8      288.21      326.44     31.46 o
   2   3   8      222.50      212.15     17.59 o
   3   3   8       20.12       21.29      4.93 o
  -7   4   8       86.62       80.47     16.36 o
  -6   4   8      224.50      222.14     20.92 o
  -5   4   8      140.31      132.68     13.47 o
  -4   4   8      585.31      587.48     53.73 o
  -3   4   8       61.29       72.42      7.83 o
  -2   4   8        1.37        4.02      0.85 o
  -1   4   8      249.34      278.28     26.34 o
   0   4   8      135.45      125.87     11.56 o
   1   4   8      167.17      189.96     16.12 o
   2   4   8      124.23      121.71     11.83 o
  -7   5   8       19.64       20.29      3.88 o
  -6   5   8       40.20       27.70      8.31 o
  -5   5   8        0.84        0.76      1.37 o
  -4   5   8       44.03       37.50      5.52 o
  -3   5   8      446.83      462.08     74.02 o
  -2   5   8       70.95       79.06      9.86 o
  -1   5   8        8.65       13.53      2.35 o
   0   5   8      195.42      175.99     24.35 o
   1   5   8      239.31      252.00     38.03 o
  -6   6   8      195.84      164.57     30.49 o
  -5   6   8      458.08      487.88     86.07 o
  -4   6   8      128.56      126.14     26.24 o
  -3   6   8        6.39        6.81      1.49 o
  -2   6   8      824.55      845.30    149.70 o
  -1   6   8       56.47       53.21      5.94 o
   0   6   8       33.92       35.02      3.33 o
  -5   7   8        0.02        1.39      0.96 o
  -4   7   8       52.43       41.71      9.14 o
  -3   7   8      111.97      118.20     28.45 o
  -2   7   8       21.23       15.04      2.15 o
  -1   7   8      110.75      103.01     16.17 o
  -1  -9   9      216.22      258.63     85.22 o
   0  -9   9        7.18       10.94      5.45 o
   1  -9   9        0.07        0.27      1.03 o
  -3  -8   9     1091.77      957.54    174.29 o
  -2  -8   9      138.00      128.17     39.00 o
  -1  -8   9       78.69       96.34     27.76 o
   0  -8   9       33.92       28.37     11.47 o
   1  -8   9      126.60      140.89     43.07 o
   2  -8   9      474.53      438.55    141.60 o
  -4  -7   9      487.99      495.49     50.80 o
  -3  -7   9      273.09      227.44     38.08 o
  -2  -7   9       71.97       69.77     13.31 o
  -1  -7   9       19.70       12.57      4.82 o
   0  -7   9      215.58      220.80     77.32 o
   1  -7   9      193.32      252.93     68.23 o
   2  -7   9       95.81      105.70     28.31 o
   3  -7   9       24.57       18.21      5.20 o
  -5  -6   9        9.53       11.16      1.85 o
  -4  -6   9       20.95       16.63      2.25 o
  -3  -6   9       37.80       40.50      6.62 o
  -2  -6   9       55.35       42.75      6.66 o
  -1  -6   9        3.33        3.64      1.00 o
   0  -6   9      620.41      642.66    252.60 o
   1  -6   9        9.42       10.25      4.67 o
   2  -6   9       98.21      100.07     23.79 o
   3  -6   9        3.89        2.39      1.47 o
  -6  -5   9      455.73      452.84     35.29 o
  -5  -5   9       19.34       15.95      3.31 o
  -4  -5   9       20.04       15.60      3.77 o
  -3  -5   9       35.86       29.25      5.30 o
  -2  -5   9      947.71      910.65    169.60 o
  -1  -5   9      531.54      574.62    205.93 o
   0  -5   9      196.06      190.77     62.78 o
   1  -5   9       18.21       16.64      4.81 o
   2  -5   9        0.51       -0.17      1.19 o
   3  -5   9      572.08      568.53    155.70 o
   4  -5   9        5.43        3.51      2.12 o
  -6  -4   9      230.75      231.07     13.20 o
  -5  -4   9        0.02        1.94      2.58 o
  -4  -4   9       65.07       50.14     10.01 o
  -3  -4   9      419.34      383.55     70.57 o
  -2  -4   9      164.21      120.19     23.57 o
  -1  -4   9       12.59        9.83      3.71 o
   0  -4   9      404.92      341.13    131.29 o
   1  -4   9      158.16      150.32     50.68 o
   2  -4   9       19.57       22.11      6.57 o
   3  -4   9       17.80       15.74      4.29 o
   4  -4   9       39.67       33.61      9.38 o
  -6  -3   9      188.12      206.77     15.33 o
  -5  -3   9      427.81      497.62     33.86 o
  -4  -3   9       40.11       38.42      7.04 o
  -3  -3   9        5.82        4.87      0.79 o
  -2  -3   9      101.03       73.15     11.97 o
  -1  -3   9      139.99      133.23     49.58 o
   0  -3   9       19.62       24.34      5.69 o
   1  -3   9      508.15      538.59    173.09 o
   2  -3   9       12.97       12.21      4.82 o
   3  -3   9        1.49        1.72      1.19 o
   4  -3   9        2.48        3.29      1.43 o
  -7  -2   9      272.23      294.08     10.57 o
  -6  -2   9        3.75        4.20      1.13 o
  -5  -2   9      248.41      267.43      8.88 o
  -4  -2   9      940.30      804.41    152.91 o
  -3  -2   9       53.93       53.86      9.84 o
  -2  -2   9      771.22      743.85    127.96 o
  -1  -2   9      334.03      340.87    113.23 o
   0  -2   9      208.65      202.92     68.61 o
   1  -2   9      160.78      155.02     50.49 o
   2  -2   9       43.21       41.75      8.59 o
   3  -2   9       60.94       57.47     15.76 o
   4  -2   9       73.79       71.18     17.63 o
  -7  -1   9        5.03        7.12      1.79 o
  -6  -1   9      254.33      260.08      9.21 o
  -5  -1   9      304.52      306.16      7.90 o
  -4  -1   9        3.89        2.45      1.06 o
  -3  -1   9       75.10       69.19     13.22 o
  -2  -1   9        0.14        2.47      1.55 o
  -1  -1   9      104.29      113.04     18.51 o
   0  -1   9     1256.36     1351.42    455.09 o
   1  -1   9      202.73      207.19     60.83 o
   2  -1   9        0.58       -0.32      0.99 o
   3  -1   9       22.32       22.68      5.38 o
  -7   0   9        0.45        2.89      2.30 o
  -6   0   9       45.85       52.28      4.48 o
  -5   0   9      104.91       90.73     14.03 o
  -4   0   9      414.96      375.15     56.64 o
  -3   0   9       18.26       12.84      2.93 o
  -2   0   9      128.84      151.13     16.15 o
  -1   0   9      616.03      666.87    108.68 o
   0   0   9      261.33      282.98     81.30 o
   1   0   9       92.48      103.73     24.03 o
   2   0   9       35.99       43.49      6.56 o
   3   0   9      110.59      112.78     23.60 o
  -7   1   9      266.99      274.86     18.55 o
  -6   1   9      498.31      526.61     15.80 o
  -5   1   9      246.36      251.66     29.89 o
  -4   1   9      151.02      146.91     17.73 o
  -3   1   9     1276.05     1329.09    196.66 o
  -2   1   9      508.33      541.12     85.00 o
  -1   1   9       73.71       86.12     12.40 o
   0   1   9       37.66       42.19      4.10 o
   1   1   9        1.54        2.62      0.74 o
   2   1   9      440.22      514.52    112.79 o
   3   1   9       37.69       27.72      4.43 o
  -7   2   9      119.86      128.23      6.30 o
  -6   2   9       12.94       15.29      2.62 o
  -5   2   9        4.27        3.76      0.90 o
  -4   2   9      717.37      748.21     86.97 o
  -3   2   9       28.50       26.29      4.01 o
  -2   2   9      132.74      124.43     20.87 o
  -1   2   9       49.74       53.26      6.94 o
   0   2   9      583.79      692.67     72.85 o
   1   2   9       14.10       13.46      2.03 o
   2   2   9       39.57       32.79      8.07 o
  -7   3   9      140.96      141.40     13.89 o
  -6   3   9     1112.59     1262.62    103.42 o
  -5   3   9      510.82      507.82     58.30 o
  -4   3   9        0.35        1.28      0.60 o
  -3   3   9       82.18       88.88     11.31 o
  -2   3   9      406.55      453.92     58.51 o
  -1   3   9      173.27      203.36     22.85 o
   0   3   9      207.61      230.80     22.94 o
   1   3   9       44.21       45.48      2.95 o
   2   3   9       89.94       79.39     13.45 o
  -7   4   9      132.14      134.55     12.60 o
  -6   4   9      334.36      344.39     40.64 o
  -5   4   9        0.18        0.72      0.84 o
  -4   4   9       87.34       75.48      9.48 o
  -3   4   9       41.72       38.35      6.22 o
  -2   4   9      413.46      460.38     91.58 o
  -1   4   9        0.38        0.91      1.34 o
   0   4   9      149.35      127.80     19.71 o
   1   4   9       52.84       48.22      7.67 o
  -6   5   9       51.60       46.71      8.92 o
  -5   5   9        2.78        5.30      1.42 o
  -4   5   9      341.97      355.40     67.33 o
  -3   5   9        6.51        6.19      1.57 o
  -2   5   9      173.54      183.71     27.87 o
  -1   5   9       13.87       18.08      3.61 o
   0   5   9       21.21       20.71      2.59 o
  -5   6   9       16.46       12.70      3.61 o
  -4   6   9       66.75       62.16     10.04 o
  -3   6   9        3.48        7.25      1.91 o
  -2   6   9       37.46       30.34      5.91 o
  -1   6   9      292.24      289.52     44.88 o
  -2  -8  10      371.24      352.47    146.02 o
  -1  -8  10      126.91      145.03     42.60 o
   0  -8  10      197.72      209.72     72.24 o
   1  -8  10      193.52      220.45     62.01 o
  -3  -7  10      237.97      224.39     79.43 o
  -2  -7  10      134.52      182.85     59.22 o
  -1  -7  10      220.88      209.00     70.37 o
   0  -7  10       95.81       84.48     24.11 o
   1  -7  10      372.95      360.46    127.79 o
   2  -7  10       35.12       31.63      8.33 o
  -4  -6  10      228.63      252.65     19.74 o
  -3  -6  10      119.85      111.72     20.82 o
  -2  -6  10       51.33       38.48     17.71 o
  -1  -6  10       71.17       51.04     24.70 o
   0  -6  10       69.33       80.32     25.84 o
   1  -6  10       13.07       11.02      3.40 o
   2  -6  10      190.41      215.95     59.13 o
  -5  -5  10        0.38        1.00      1.78 o
  -4  -5  10        2.55        1.94      0.94 o
  -3  -5  10      702.60      607.88    123.42 o
  -2  -5  10      121.88       99.68     39.57 o
  -1  -5  10      249.45      228.36     87.23 o
   0  -5  10       20.41       12.30      5.34 o
   1  -5  10       21.38       23.11      7.96 o
   2  -5  10      386.89      373.81    109.79 o
   3  -5  10        4.43        4.59      1.18 o
  -6  -4  10      132.53      122.06     10.76 o
  -5  -4  10       16.47       21.20      2.60 o
  -4  -4  10      664.92      548.01    118.20 o
  -3  -4  10       50.60       34.58     10.85 o
  -2  -4  10      127.74       76.62     29.78 o
  -1  -4  10       58.15       56.82     13.12 o
   0  -4  10       84.05       90.47     31.45 o
   1  -4  10      221.68      222.11     81.39 o
   2  -4  10      210.60      208.88     60.17 o
   3  -4  10       14.14       10.40      3.88 o
  -6  -3  10       30.14       30.07      2.97 o
  -5  -3  10       54.17       55.90      5.79 o
  -4  -3  10       29.17       21.63      1.95 o
  -3  -3  10       10.72       11.50      2.08 o
  -2  -3  10       22.84        9.15      4.41 o
  -1  -3  10       30.25       26.97      9.87 o
   0  -3  10      542.86      532.38    186.19 o
   1  -3  10       24.34       32.54     14.55 o
   2  -3  10        6.92        8.04      1.75 o
   3  -3  10       26.17       20.72      3.61 o
  -6  -2  10      267.70      280.66     17.60 o
  -5  -2  10       10.67        9.11      1.74 o
  -4  -2  10       36.77       22.92      4.39 o
  -3  -2  10       83.91       79.24     13.54 o
  -2  -2  10      945.12      919.03    227.61 o
  -1  -2  10      325.92      338.90    119.04 o
   0  -2  10       19.02       14.35      8.65 o
   1  -2  10        0.26        1.14      1.29 o
   2  -2  10       49.03       50.58     14.69 o
   3  -2  10      299.65      324.76     97.19 o
  -7  -1  10       96.18      102.49      5.14 o
  -6  -1  10      639.31      705.98     17.11 o
  -5  -1  10       41.68       48.01      8.65 o
  -4  -1  10        0.09        0.94      0.66 o
  -3  -1  10      452.79      443.11     76.78 o
  -2  -1  10       65.40       61.33      9.05 o
  -1  -1  10        0.71        1.59      1.10 o
   0  -1  10       87.41       88.56     24.19 o
   1  -1  10      121.14      134.04     39.73 o
   2  -1  10        1.92        2.06      1.51 o
   3  -1  10        1.10        2.06      1.60 o
  -7   0  10        2.36        2.65      1.73 o
  -6   0  10        3.46        6.03      1.47 o
  -5   0  10      392.89      393.89     65.12 o
  -4   0  10      196.16      181.17     26.40 o
  -3   0  10        0.73        1.63      0.74 o
  -2   0  10       19.89       18.24      4.66 o
  -1   0  10        9.06        7.48      1.85 o
   0   0  10      528.01      566.09    173.15 o
   1   0  10      330.98      334.79     82.16 o
   2   0  10       10.11        9.72      1.94 o
  -7   1  10      256.64      289.56     10.84 o
  -6   1  10      150.77      145.74      7.73 o
  -5   1  10      257.48      233.28     33.08 o
  -4   1  10      162.13      149.20     20.29 o
  -3   1  10       14.71       12.64      1.81 o
  -2   1  10        7.30        6.82      1.18 o
  -1   1  10       73.85       89.05      9.17 o
   0   1  10      241.92      256.72     62.27 o
   1   1  10      226.29      243.76     56.44 o
   2   1  10       82.21       95.11     15.72 o
  -7   2  10        3.15        2.87      1.39 o
  -6   2  10      110.46      103.55     11.58 o
  -5   2  10      732.21      726.47    103.29 o
  -4   2  10       97.20       90.97     12.46 o
  -3   2  10        0.04        0.65      0.78 o
  -2   2  10        6.07        4.89      1.02 o
  -1   2  10       42.30       53.96      7.29 o
   0   2  10        7.95        8.35      1.15 o
   1   2  10       97.10      107.89     20.57 o
  -6   3  10        5.36        4.41      1.43 o
  -5   3  10       47.03       54.07      7.67 o
  -4   3  10       34.19       23.75      3.78 o
  -3   3  10      133.40      136.84     13.04 o
  -2   3  10       29.70       30.97      3.23 o
  -1   3  10      183.95      201.31     16.71 o
   0   3  10      241.98      263.32     24.92 o
   1   3  10        0.02        0.22      1.11 o
  -6   4  10        0.87        0.57      1.24 o
  -5   4  10       32.49       34.34      3.42 o
  -4   4  10        6.88        5.42      1.57 o
  -3   4  10      665.08      679.29    136.77 o
  -2   4  10       58.87       58.18     13.32 o
  -1   4  10       11.02       11.36      3.02 o
   0   4  10       77.50       70.84     13.94 o
  -5   5  10        6.41        3.77      1.35 o
  -4   5  10       55.02       56.44     11.52 o
  -3   5  10       28.28       20.88      3.09 o
  -2   5  10      221.52      187.95     31.30 o
  -1   5  10       28.09       27.83      3.88 o
  -2  -7  11      309.69      288.87    119.89 o
  -1  -7  11       58.14       35.03     23.51 o
   0  -7  11       99.21       99.07     31.72 o
  -3  -6  11       33.00       16.64     10.61 o
  -2  -6  11        7.10        4.03      2.44 o
  -1  -6  11      385.58      424.60    141.04 o
   0  -6  11      287.75      315.13    125.48 o
   1  -6  11       56.05       41.68     18.64 o
  -4  -5  11        8.70       13.35      2.04 o
  -3  -5  11      198.04      161.22     61.06 o
  -2  -5  11      407.25      388.80    160.11 o
  -1  -5  11      264.93      252.26    105.21 o
   0  -5  11      329.90      325.91    117.32 o
   1  -5  11      108.14      118.41     44.24 o
   2  -5  11       13.45       12.48      2.65 o
  -5  -4  11      749.83      828.67     70.23 o
  -4  -4  11      151.90      113.35     24.23 o
  -3  -4  11      245.77      202.79     81.92 o
  -2  -4  11      216.83      190.24     72.14 o
  -1  -4  11      174.98      181.30     71.52 o
   0  -4  11      188.19      186.40     63.47 o
   1  -4  11      323.27      323.68    112.69 o
   2  -4  11       11.63       13.15      4.39 o
  -5  -3  11       12.19        9.96      2.49 o
  -4  -3  11      311.39      261.21     54.10 o
  -3  -3  11      142.65      123.02     22.26 o
  -2  -3  11       89.67       90.13     29.52 o
  -1  -3  11       19.25       15.39      5.42 o
   0  -3  11        8.14        7.03      1.54 o
   1  -3  11        8.09        6.70      1.93 o
   2  -3  11        5.91        7.57      2.41 o
  -6  -2  11      412.90      435.08     23.94 o
  -5  -2  11        1.05        1.02      1.43 o
  -4  -2  11        4.51        5.25      1.01 o
  -3  -2  11      260.64      251.14     44.76 o
  -2  -2  11      175.58      164.88     62.94 o
  -1  -2  11      318.94      317.70    115.72 o
   0  -2  11       47.83       37.61     13.71 o
   1  -2  11        0.01        1.16      1.38 o
   2  -2  11      397.65      432.45    118.47 o
  -6  -1  11      143.84      156.56      5.76 o
  -5  -1  11        0.01        3.98      2.15 o
  -4  -1  11      742.62      718.20    128.22 o
  -3  -1  11        2.99        2.92      0.66 o
  -2  -1  11        0.17        2.78      1.37 o
  -1  -1  11       10.54        9.32      2.51 o
   0  -1  11      165.13      159.92     45.60 o
   1  -1  11       97.55       85.44     31.26 o
   2  -1  11       35.93       26.78      4.20 o
  -6   0  11        2.27        2.51      1.42 o
  -5   0  11       53.30       38.72      8.36 o
  -4   0  11       21.44       23.02      3.11 o
  -3   0  11       20.05       20.19      3.22 o
  -2   0  11        0.55        0.73      0.62 o
  -1   0  11      264.00      259.57     84.49 o
   0   0  11       74.33       91.29     21.00 o
   1   0  11       34.82       31.27      5.58 o
  -6   1  11      117.63      118.86      5.13 o
  -5   1  11        0.07        0.89      0.75 o
  -4   1  11       37.94       36.88      3.28 o
  -3   1  11      384.39      391.74     57.55 o
  -2   1  11      688.21      763.53    100.06 o
  -1   1  11      103.05      112.45     32.76 o
   0   1  11        9.38        9.97      2.53 o
   1   1  11       12.65       10.94      3.11 o
  -6   2  11        5.81        9.36      2.06 o
  -5   2  11      201.15      182.95     19.52 o
  -4   2  11       75.93       69.61      7.40 o
  -3   2  11      149.62      177.19     22.43 o
  -2   2  11       30.81       35.86      3.50 o
  -1   2  11       28.81       26.47      5.17 o
   0   2  11      266.77      277.36     68.11 o
  -5   3  11      105.64       97.40     15.05 o
  -4   3  11       26.36       27.64      3.28 o
  -3   3  11      101.79      122.50     13.58 o
  -2   3  11      103.02      121.51     13.10 o
  -1   3  11       21.75       18.61      2.32 o
  -4   4  11      272.45      266.10     34.06 o
  -3   4  11       20.08       15.35      2.50 o
  -2   4  11      227.70      209.34     39.48 o
  -3  -5  12        4.09        4.78      2.37 o
  -2  -5  12        3.72        2.29      1.17 o
  -1  -5  12      329.81      312.57    143.56 o
   0  -5  12        1.66        0.94      1.63 o
  -4  -4  12       39.25       20.86     13.12 o
  -3  -4  12      656.33      572.23    231.02 o
  -2  -4  12      247.07      227.75     97.97 o
  -1  -4  12       41.50       33.56     15.54 o
   0  -4  12       66.17       66.51     23.40 o
  -5  -3  12        0.80        2.90      1.90 o
  -4  -3  12      217.75      174.92     59.03 o
  -3  -3  12       87.18       88.30     34.60 o
  -2  -3  12        4.50        5.14      1.64 o
  -1  -3  12      567.19      565.81    221.97 o
   0  -3  12      261.21      299.31    107.57 o
  -5  -2  12      143.71      135.23      6.77 o
  -4  -2  12       29.44       19.93      3.22 o
  -3  -2  12      234.68      212.88     74.32 o
  -2  -2  12      236.04      256.86     91.80 o
  -1  -2  12      419.30      462.99    155.10 o
   0  -2  12      330.83      356.14    118.85 o
  -5  -1  12      615.25      710.99     31.90 o
  -4  -1  12       23.03       18.55      4.55 o
  -3  -1  12       61.65       56.45     14.24 o
  -2  -1  12       93.74      112.41     37.30 o
  -1  -1  12       80.00       76.71     21.55 o
   0  -1  12      429.54      446.95    136.64 o
  -5   0  12       12.09       10.83      1.62 o
  -4   0  12       54.18       56.36      9.29 o
  -3   0  12       55.09       37.46      8.90 o
  -2   0  12      171.82      219.35     51.37 o
  -1   0  12      110.93      125.73     29.16 o
   0   0  12        4.56        4.81      1.66 o
  -5   1  12        1.81        0.65      0.62 o
  -4   1  12        3.77        4.15      1.25 o
  -3   1  12      231.41      248.84     34.13 o
  -2   1  12      126.43      117.49     30.07 o
  -1   1  12       72.54       70.49     17.53 o
  -4   2  12      692.56      725.92     93.53 o
  -3   2  12       23.90       19.92      2.66 o
  -2   2  12       69.94       84.14      5.45 o
  -3  -2  13        0.73        0.65      1.70 o
  -2  -2  13      116.42      129.57     46.73 o
  -3  -1  13      251.51      262.62     85.89 o
 
#==============================================================================
