# Supplementary material for: Aniline–phenol recognition: from solution through supramolecular synthons to cocrystals
Source: IUCrJ. 2014 Jun 12;1(Pt 4):228–39. doi: 10.1107/S2052252514012081 (PMC4107923; doi:10.1107/S2052252514012081)
Supplement: Supplementary file 13 [file m-01-00228-21sup14.fcf]

data_21
#==============================================================================
_shelx_title ' datam in P-1'
_shelx_refln_list_code          4
_shelx_F_calc_maximum       95.03
_exptl_crystal_F_000       360.00
_reflns_d_resolution_high  0.7700
 
loop_
 _symmetry_equiv_pos_as_xyz
 'x, y, z'
 '-x, -y, -z'
 
_cell_length_a     7.1441
_cell_length_b     9.3027
_cell_length_c    11.8726
_cell_angle_alpha  77.966
_cell_angle_beta   74.889
_cell_angle_gamma  77.979
 
_shelx_F_squared_multiplier     1.000
 
loop_
 _refln_index_h
 _refln_index_k
 _refln_index_l
 _refln_F_squared_calc
 _refln_F_squared_meas
 _refln_F_squared_sigma
 _refln_observed_status
   1   0   0        2.18        1.21      0.14 o
   2   0   0        0.55        2.47      0.78 o
   3   0   0     1285.63     1307.32     12.86 o
   4   0   0      194.30      250.47      3.60 o
   5   0   0      694.69      728.99     10.31 o
   6   0   0      292.92      285.03      5.38 o
   7   0   0       99.66      101.53      3.97 o
   8   0   0       35.24       19.29      3.71 o
  -8   1   0      261.25      236.56      8.50 o
  -7   1   0        8.33       13.25      2.28 o
  -6   1   0       46.64       40.79      1.87 o
  -5   1   0      114.39       99.00      2.33 o
  -4   1   0     3162.69     3114.10     35.73 o
  -3   1   0     1544.49     1547.88     21.03 o
  -2   1   0      427.97      418.53      7.48 o
  -1   1   0      118.49      113.78      1.28 o
   1   1   0      224.57      204.95      8.16 o
   2   1   0      401.95      436.02      5.44 o
   3   1   0        4.17        4.09      0.43 o
   4   1   0       50.71       37.72      1.53 o
   5   1   0       83.72       76.59      1.89 o
   6   1   0      103.37      114.39      3.01 o
   7   1   0      140.00      123.76      3.11 o
   8   1   0        9.61       12.74      3.03 o
  -8   2   0      299.32      299.63     10.56 o
  -7   2   0       42.11       42.29      3.88 o
  -6   2   0      141.88      165.09      5.78 o
  -5   2   0     1034.80     1072.42     21.26 o
  -4   2   0      884.18      894.63     15.86 o
  -3   2   0        7.54        8.03      0.44 o
  -2   2   0      487.73      467.92      9.42 o
  -1   2   0      762.19      809.55     11.40 o
   0   2   0      247.28      268.92      1.98 o
   1   2   0       38.40       34.63      0.81 o
   2   2   0       16.98        8.56      0.77 o
   3   2   0       27.40       37.94      2.91 o
   4   2   0      329.86      318.77      4.18 o
   5   2   0       16.46       18.93      0.92 o
   6   2   0      784.14      780.04     18.77 o
   7   2   0      350.60      324.25      6.54 o
   8   2   0       53.53       51.25      5.02 o
  -8   3   0       41.84       47.43      4.40 o
  -7   3   0       21.64       22.33      4.20 o
  -6   3   0      170.18      181.59      6.24 o
  -5   3   0        5.50        8.80      2.17 o
  -4   3   0        0.02        0.34      0.88 o
  -3   3   0       14.34       21.35      2.42 o
  -2   3   0     1309.01     1474.26     12.47 o
  -1   3   0      202.38      162.49      2.41 o
   0   3   0      778.12      771.72      6.42 o
   1   3   0     1957.80     1938.04     22.07 o
   2   3   0     1212.40     1260.07     33.89 o
   3   3   0      677.41      727.00     11.31 o
   4   3   0      227.33      205.53      5.38 o
   5   3   0        0.40        1.61      0.67 o
   6   3   0      181.70      172.34      9.17 o
   7   3   0       63.60       73.93      4.13 o
   8   3   0      149.64      119.75      5.00 o
  -7   4   0       30.58       28.77      4.81 o
  -6   4   0       11.33       19.70      2.32 o
  -5   4   0        0.37        0.16      0.93 o
  -4   4   0       21.23       16.34      1.49 o
  -3   4   0     2296.31     2398.01     56.16 o
  -2   4   0      150.90      196.55      6.49 o
  -1   4   0      180.07      200.37      2.64 o
   0   4   0      855.32      911.58      8.68 o
   1   4   0      730.24      670.77      9.25 o
   2   4   0     1776.39     1811.37     25.04 o
   3   4   0     2783.32     2851.79     43.46 o
   4   4   0      863.17      890.11     33.67 o
   5   4   0      116.94      109.56      4.13 o
   6   4   0      299.25      310.65      9.16 o
   7   4   0       59.27       67.26      3.54 o
   8   4   0       33.36       34.43      2.80 o
  -7   5   0      244.66      265.58     10.93 o
  -6   5   0      165.23      163.72      7.48 o
  -5   5   0       82.62       81.59      4.27 o
  -4   5   0        3.31        4.73      1.26 o
  -3   5   0      710.56      756.28     14.71 o
  -2   5   0     1088.40     1028.44     33.54 o
  -1   5   0     1669.48     1684.91     18.56 o
   0   5   0     2477.22     2556.13     26.79 o
   1   5   0        4.41        8.18      0.48 o
   2   5   0      329.00      340.37      6.22 o
   3   5   0      154.49      139.82      3.50 o
   4   5   0       38.74       45.83      2.81 o
   5   5   0       13.64       15.23      2.03 o
   6   5   0       18.94       19.23      2.74 o
   7   5   0       85.00       84.19      7.38 o
   8   5   0       18.40       22.74      4.17 o
  -6   6   0      133.30      134.83      6.01 o
  -5   6   0        0.92        1.03      1.15 o
  -4   6   0      320.72      305.78      8.03 o
  -3   6   0      146.89      157.57      7.52 o
  -2   6   0      245.40      210.96     10.86 o
  -1   6   0       54.11       63.22      1.62 o
   0   6   0       43.15       60.44      1.58 o
   1   6   0     1335.40     1295.53     15.05 o
   2   6   0      331.59      309.79      6.20 o
   3   6   0      567.20      549.42     11.60 o
   4   6   0       20.46       23.34      3.96 o
   5   6   0      154.59      157.79      8.12 o
   6   6   0      226.59      234.66      8.06 o
   7   6   0       88.26       98.33      4.98 o
   8   6   0       49.22       45.80      4.31 o
  -6   7   0      193.60      202.77      8.52 o
  -5   7   0       58.80       52.98      3.32 o
  -4   7   0        0.12       -0.05      0.88 o
  -3   7   0      158.17      157.77      6.16 o
  -2   7   0     1123.45     1041.09     20.86 o
  -1   7   0      720.88      775.22     12.33 o
   0   7   0        0.62        4.87      1.74 o
   1   7   0       54.21       55.01      1.90 o
   2   7   0      268.90      271.33      6.28 o
   3   7   0      641.71      683.76     15.09 o
   4   7   0      173.23      164.36      5.60 o
   5   7   0      161.72      173.79      6.69 o
   6   7   0        6.29       12.23      2.56 o
   7   7   0        9.38        8.42      6.95 o
  -5   8   0       52.43       50.23      4.04 o
  -4   8   0      160.94      164.16      6.30 o
  -3   8   0       76.59       80.36      3.54 o
  -2   8   0       42.72       36.42      2.72 o
  -1   8   0       95.62       93.37      2.97 o
   0   8   0       81.17       82.25      3.00 o
   1   8   0       79.37       74.17      2.08 o
   2   8   0      289.15      281.00      7.88 o
   3   8   0      171.28      162.69      5.42 o
   4   8   0      265.44      278.71      8.89 o
   5   8   0      118.64      117.89      5.18 o
   6   8   0       61.83       69.49      4.77 o
   7   8   0       69.45       76.76      4.95 o
  -4   9   0       95.33      107.39      5.81 o
  -3   9   0      149.47      160.00      6.50 o
  -2   9   0        0.29       -0.99      1.23 o
  -1   9   0      520.85      497.59      9.10 o
   0   9   0      437.15      457.87      8.42 o
   1   9   0      202.83      195.26      5.47 o
   2   9   0      162.82      157.56      5.59 o
   3   9   0       37.65       37.08      2.61 o
   4   9   0     1145.19     1165.54     30.36 o
   5   9   0      154.91      160.12      6.84 o
   6   9   0        0.01        2.09      1.78 o
  -3  10   0      163.50      167.78      6.72 o
  -2  10   0        0.00        2.15      1.37 o
  -1  10   0        1.62        1.64      1.16 o
   0  10   0       65.46       65.67      2.65 o
   1  10   0        1.38        2.18      1.37 o
   2  10   0       12.87       10.63      2.85 o
   3  10   0       38.89       40.85      3.39 o
   4  10   0        7.57        6.67      1.76 o
   5  10   0        8.65       11.28      2.33 o
  -1  11   0       97.15      100.05      7.91 o
   0  11   0      285.54      298.17     13.97 o
   1  11   0       36.19       40.57      4.63 o
   2  11   0       94.90       97.92      4.46 o
   3  11   0        0.25        1.17      1.82 o
   4  11   0        0.03        1.09      1.48 o
  -4 -11   1      118.34      124.87      6.56 o
  -3 -11   1       55.91       66.57      8.62 o
  -2 -11   1        0.14       -1.36      1.36 o
  -1 -11   1        1.52        2.87      2.46 o
   0 -11   1       41.30       45.29      3.10 o
   1 -11   1        1.52       -2.35      2.35 o
  -5 -10   1        1.53        0.67      1.66 o
  -4 -10   1       28.06       30.27      8.09 o
  -3 -10   1        5.47        4.94      1.63 o
  -2 -10   1       11.85       11.78      1.78 o
  -1 -10   1        6.30        7.78      1.81 o
   0 -10   1      110.45      117.52      4.81 o
   1 -10   1        1.06       -0.77      0.85 o
   2 -10   1      282.90      294.91     10.00 o
   3 -10   1      105.15      109.40      5.44 o
  -6  -9   1        8.73       16.72      2.89 o
  -5  -9   1       43.40       53.27      4.21 o
  -4  -9   1      277.71      274.21      8.67 o
  -3  -9   1      119.95      120.32      5.09 o
  -2  -9   1      100.81       96.06      3.96 o
  -1  -9   1      707.28      703.52     15.69 o
   0  -9   1       36.75       31.29      1.84 o
   1  -9   1      115.96      115.62      3.40 o
   2  -9   1       54.96       46.31      2.80 o
   3  -9   1       23.54       20.48      2.61 o
   4  -9   1       56.78       64.50      4.23 o
  -7  -8   1       50.26       51.39      4.61 o
  -6  -8   1       23.46       30.77      3.78 o
  -5  -8   1      177.53      182.43     11.37 o
  -4  -8   1       20.43       18.34      2.28 o
  -3  -8   1        5.86        9.79      2.28 o
  -2  -8   1      923.96      972.26     20.98 o
  -1  -8   1       36.24       31.87      1.31 o
   0  -8   1       71.50       71.56      2.26 o
   1  -8   1       39.70       39.87      1.84 o
   2  -8   1      340.15      367.59      7.41 o
   3  -8   1      394.49      385.06     10.05 o
   4  -8   1        0.70        1.13      1.85 o
   5  -8   1       83.30       86.06      4.61 o
  -7  -7   1        7.37        7.69      2.13 o
  -6  -7   1      227.04      223.43     17.17 o
  -5  -7   1      337.78      353.58     19.46 o
  -4  -7   1       30.28       31.88      3.14 o
  -3  -7   1      896.91      886.87     26.33 o
  -2  -7   1      534.62      523.19     11.44 o
  -1  -7   1      678.25      649.79      9.16 o
   0  -7   1       22.70       34.72      1.36 o
   1  -7   1      165.17      152.71      3.24 o
   2  -7   1       33.91       46.42      1.97 o
   3  -7   1      312.98      310.85      8.24 o
   4  -7   1      212.57      192.88      6.05 o
   5  -7   1       53.41       58.97      3.89 o
   6  -7   1       33.67       31.82      3.44 o
  -8  -6   1        5.64        5.33      1.99 o
  -7  -6   1       42.91       55.20      4.31 o
  -6  -6   1        5.02        4.78      1.50 o
  -5  -6   1       20.32       22.11      2.50 o
  -4  -6   1       85.42       84.69      4.60 o
  -3  -6   1      265.89      284.41      6.89 o
  -2  -6   1      234.53      258.53      8.80 o
  -1  -6   1     1231.01     1265.33     14.88 o
   0  -6   1        1.53        1.49      0.58 o
   1  -6   1       21.21       19.41      1.87 o
   2  -6   1       42.54       52.12      2.31 o
   3  -6   1      161.38      164.54      9.14 o
   4  -6   1       85.60       70.81      5.91 o
   5  -6   1      216.09      232.53      7.91 o
   6  -6   1        4.91        4.34      1.75 o
  -8  -5   1       81.37       72.81      4.45 o
  -7  -5   1       16.68       21.10      3.24 o
  -6  -5   1      256.02      260.64      7.76 o
  -5  -5   1       53.84       56.79      2.99 o
  -4  -5   1     1777.47     1909.36     36.73 o
  -3  -5   1      139.73      143.49      4.45 o
  -2  -5   1        5.62        8.06      0.98 o
  -1  -5   1        0.46        0.28      0.33 o
   0  -5   1        5.88        5.87      0.82 o
   1  -5   1     1786.82     1776.25     20.22 o
   2  -5   1      703.44      633.14      8.71 o
   3  -5   1       29.70       31.14      1.02 o
   4  -5   1      705.78      699.03     15.46 o
   5  -5   1      524.90      539.09     13.20 o
   6  -5   1        2.70        3.27      1.45 o
   7  -5   1       17.69       20.41      2.87 o
  -8  -4   1      130.55      140.47      8.02 o
  -7  -4   1       39.89       36.11      2.70 o
  -6  -4   1       30.95       25.88      2.11 o
  -5  -4   1        8.08       12.74      1.49 o
  -4  -4   1       30.72       41.68      4.17 o
  -3  -4   1      169.32      149.46      3.52 o
  -2  -4   1      881.01      922.69     14.08 o
  -1  -4   1      116.09      125.52      1.53 o
   0  -4   1      291.68      320.41      4.33 o
   1  -4   1      521.54      514.70      9.57 o
   2  -4   1      237.76      247.12      5.36 o
   3  -4   1      564.02      561.07      6.85 o
   4  -4   1      218.21      219.81      5.52 o
   5  -4   1      260.93      265.64      9.51 o
   6  -4   1        6.95       12.53      2.24 o
   7  -4   1       48.56       47.07      3.47 o
  -8  -3   1        7.62        9.91      3.88 o
  -7  -3   1       35.93       43.92      2.72 o
  -6  -3   1       33.34       27.38      2.42 o
  -5  -3   1       58.31       54.34      2.26 o
  -4  -3   1      196.97      165.90      4.35 o
  -3  -3   1      364.11      361.86      6.16 o
  -2  -3   1      624.99      622.05     15.78 o
  -1  -3   1     1990.54     1945.59     19.13 o
   0  -3   1     8276.22     8710.17     72.57 o
   1  -3   1     1093.68     1068.29      9.79 o
   2  -3   1     1740.01     1900.46     45.74 o
   3  -3   1       35.06       41.14      1.10 o
   4  -3   1       20.11       24.13      2.24 o
   5  -3   1      600.55      629.73     24.91 o
   6  -3   1       97.56      104.83      4.13 o
   7  -3   1      158.10      146.83      6.23 o
   8  -3   1        7.75       13.52      6.02 o
  -8  -2   1       43.13       56.08      5.42 o
  -7  -2   1      129.17      132.04      6.37 o
  -6  -2   1      448.54      387.69      7.19 o
  -5  -2   1      135.62      132.73      2.67 o
  -4  -2   1     3161.45     3249.96     50.00 o
  -3  -2   1      650.82      648.47      6.57 o
  -2  -2   1       38.27       46.57     10.08 o
  -1  -2   1       77.08       77.44      2.64 o
   0  -2   1     2244.99     2419.25     16.57 o
   1  -2   1      869.70      789.24     16.11 o
   2  -2   1     3822.17     3999.35     33.58 o
   3  -2   1        7.17        7.56      1.13 o
   4  -2   1      539.50      579.65      9.21 o
   5  -2   1       30.17       29.90      1.14 o
   6  -2   1       45.68       49.70      5.99 o
   7  -2   1       25.13       31.58      3.99 o
   8  -2   1      130.89      119.41      5.45 o
  -8  -1   1       43.37       45.55      6.49 o
  -7  -1   1      113.41      106.74      3.52 o
  -6  -1   1        1.48        1.95      0.73 o
  -5  -1   1      173.02      150.92      3.11 o
  -4  -1   1     2007.31     2085.45     24.25 o
  -3  -1   1       60.63       68.09      1.26 o
  -2  -1   1      369.33      349.21      3.06 o
  -1  -1   1      738.29      844.34      7.50 o
   0  -1   1     1637.45      807.42     72.26 o
   1  -1   1      186.43      186.32      3.91 o
   2  -1   1      688.56      722.42      5.96 o
   3  -1   1        0.68       -0.18      0.50 o
   4  -1   1        8.09        3.87      1.03 o
   5  -1   1       79.11       82.40      3.12 o
   6  -1   1      588.13      552.01     11.52 o
   7  -1   1      615.11      603.24     15.59 o
   8  -1   1      438.64      450.66     13.91 o
  -8   0   1       89.37       79.93      6.09 o
  -7   0   1        0.02        0.71      1.25 o
  -6   0   1      137.94      140.17      4.05 o
  -5   0   1      399.70      380.89      5.99 o
  -4   0   1       33.35       28.77      1.04 o
  -3   0   1      230.70      234.89      3.34 o
  -2   0   1      585.48      549.22      4.64 o
  -1   0   1     2592.92     2568.14     14.79 o
   1   0   1      935.72      344.62      4.85 o
   2   0   1       81.22       57.10      2.01 o
   3   0   1      877.52      889.57      8.75 o
   4   0   1     1644.66     1651.33     18.67 o
   5   0   1        9.91        9.76      0.96 o
   6   0   1      272.36      262.63      5.24 o
   7   0   1       65.48       63.78      3.65 o
   8   0   1       21.04       29.19      5.02 o
  -8   1   1      263.49      247.12     11.08 o
  -7   1   1       12.37       22.28      2.42 o
  -6   1   1       19.44       18.88      4.99 o
  -5   1   1        0.80        1.78      0.49 o
  -4   1   1       74.53       80.88      4.23 o
  -3   1   1     1567.14     1711.03     24.51 o
  -2   1   1      364.91      382.55      6.70 o
  -1   1   1      160.13      182.24      3.21 o
   1   1   1      162.05       87.71      3.60 o
   3   1   1     4195.45     4115.76     37.97 o
   4   1   1       82.08       76.39      1.53 o
   5   1   1       25.22       22.64      1.18 o
   6   1   1       17.03       17.88      1.28 o
   7   1   1       27.37       28.85      2.07 o
   8   1   1       82.24       80.69      3.84 o
   9   1   1       48.64       60.93      6.27 o
  -8   2   1        0.05        0.69      1.52 o
  -7   2   1      365.92      361.99     11.54 o
  -6   2   1      727.99      723.92     21.88 o
  -5   2   1        2.21        4.21      1.16 o
  -4   2   1      719.10      739.74     14.23 o
  -3   2   1      172.63      168.78      2.31 o
  -2   2   1     1701.53     1566.35     20.08 o
   0   2   1      769.23      835.21      7.52 o
   1   2   1        0.16        2.61      0.33 o
   2   2   1     7243.90     7467.60     57.12 o
   3   2   1      258.27      307.58      7.05 o
   4   2   1       32.32       36.43      1.72 o
   5   2   1      141.38      130.91      2.56 o
   6   2   1       34.04       28.79      2.52 o
   7   2   1       66.57       60.73      2.40 o
   8   2   1      134.35      130.12      5.42 o
   9   2   1       25.05       13.33      3.99 o
  -8   3   1       28.25       28.44      3.19 o
  -7   3   1        7.54        8.54      2.74 o
  -6   3   1      861.10      872.89     22.33 o
  -5   3   1      765.83      778.25     17.91 o
  -4   3   1      149.98      139.90      4.66 o
  -3   3   1      605.04      648.27     11.26 o
  -2   3   1      226.50      250.44      4.18 o
  -1   3   1      453.88      524.12      4.13 o
   0   3   1      214.18      232.08      2.19 o
   1   3   1      200.49      211.14      3.23 o
   2   3   1       11.84       14.43      1.67 o
   3   3   1      687.29      783.88     12.03 o
   4   3   1       11.70       23.71      1.63 o
   5   3   1      132.39      128.55      2.75 o
   6   3   1      174.40      145.37      6.65 o
   7   3   1        1.91        5.21      2.10 o
   8   3   1      111.72      123.79      5.68 o
   9   3   1      148.11      159.92     11.76 o
  -7   4   1       54.16       60.80      4.76 o
  -6   4   1       95.10      110.90      5.23 o
  -5   4   1       16.74       12.09      2.60 o
  -4   4   1       56.01       61.43      2.80 o
  -3   4   1       22.51       20.03      1.49 o
  -2   4   1       12.92       19.93      1.46 o
  -1   4   1      663.36      695.42      6.59 o
   0   4   1      851.85      932.69      8.78 o
   1   4   1     1809.90     1737.98     17.74 o
   2   4   1       40.57       33.45      1.13 o
   3   4   1      728.23      765.56     12.15 o
   4   4   1      553.18      556.84     10.72 o
   5   4   1      688.60      752.45     15.62 o
   6   4   1      591.11      559.12     13.38 o
   7   4   1       67.27       67.11      3.44 o
   8   4   1       63.91       61.47      4.01 o
  -7   5   1       31.69       25.52      3.41 o
  -6   5   1       10.18       13.07      2.32 o
  -5   5   1      128.35      148.79      5.84 o
  -4   5   1       60.96       63.51      3.01 o
  -3   5   1      169.77      175.49      5.17 o
  -2   5   1      130.49      128.96      3.29 o
  -1   5   1     1147.40     1171.11     12.43 o
   0   5   1      130.64      191.66      2.58 o
   1   5   1      643.90      666.45      7.19 o
   2   5   1      174.31      172.20      3.63 o
   3   5   1       16.90       18.52      1.56 o
   4   5   1       48.28       46.63      2.18 o
   5   5   1      436.28      451.09     11.29 o
   6   5   1      315.19      357.43     10.11 o
   7   5   1       32.96       31.29      2.80 o
   8   5   1       33.18       29.27      3.43 o
  -6   6   1       35.08       36.17      3.54 o
  -5   6   1      250.44      267.70      8.65 o
  -4   6   1      578.23      593.10     14.10 o
  -3   6   1       82.90       83.59      3.32 o
  -2   6   1        8.20       10.28      1.58 o
  -1   6   1      487.29      504.00      6.71 o
   0   6   1      874.23      839.13     10.35 o
   1   6   1     1103.64     1062.04     14.14 o
   2   6   1     2604.30     2696.19     43.35 o
   3   6   1      188.39      178.72      4.48 o
   4   6   1      122.86      122.38      4.13 o
   5   6   1      267.20      278.58      7.90 o
   6   6   1      155.15      173.04      6.10 o
   7   6   1        3.94        1.65      2.46 o
   8   6   1        1.71        0.79      1.63 o
  -6   7   1       45.77       46.44      4.12 o
  -5   7   1       23.01       29.18      2.58 o
  -4   7   1      344.00      351.91     20.88 o
  -3   7   1      365.85      376.41      9.87 o
  -2   7   1      642.70      593.53     13.83 o
  -1   7   1       83.06       78.04      2.04 o
   0   7   1        0.87        1.31      0.63 o
   1   7   1       24.15       22.66      1.93 o
   2   7   1      165.98      177.39      4.50 o
   3   7   1      212.06      206.65      5.74 o
   4   7   1      119.60      112.31      4.13 o
   5   7   1       62.51       67.27      3.62 o
   6   7   1      108.04      120.08      5.83 o
   7   7   1       35.35       31.43      3.15 o
   8   7   1       49.93       46.21      3.67 o
  -5   8   1        0.00        0.34      1.52 o
  -4   8   1       63.90       55.51      3.64 o
  -3   8   1       78.73       67.21      3.77 o
  -2   8   1       21.10       17.27      3.99 o
  -1   8   1        1.80        4.16      1.80 o
   0   8   1     1323.56     1295.73     18.90 o
   1   8   1       71.93       77.56      1.98 o
   2   8   1      359.68      391.64      9.60 o
   3   8   1        1.41        0.50      0.92 o
   4   8   1      238.62      240.12      8.73 o
   5   8   1        2.49        0.57      1.36 o
   6   8   1        0.06        1.82      1.86 o
   7   8   1      150.91      171.91      8.23 o
  -4   9   1       33.18       44.62      3.86 o
  -3   9   1        4.15        4.50      1.41 o
  -2   9   1      664.46      636.75     15.75 o
  -1   9   1      137.44      142.46      5.09 o
   0   9   1        0.02        1.72      0.74 o
   1   9   1      109.58      115.57      6.02 o
   2   9   1      194.26      190.83      5.82 o
   3   9   1      343.37      336.80      9.67 o
   4   9   1      434.85      458.39     13.07 o
   5   9   1        0.98        3.39      3.53 o
   6   9   1        0.10       -1.69      1.78 o
   7   9   1        8.51       15.45      4.24 o
  -3  10   1       13.34       17.83      3.60 o
  -2  10   1       42.79       52.92      3.52 o
  -1  10   1       37.45       39.69      3.24 o
   0  10   1        2.42        2.21      0.89 o
   1  10   1      124.35      128.19      5.19 o
   2  10   1       85.77       83.61      3.68 o
   3  10   1      285.16      291.52      9.23 o
   4  10   1        2.17        3.04      1.40 o
   5  10   1       27.99       27.82      3.43 o
   6  10   1      481.66      494.91     30.68 o
  -1  11   1      376.83      383.79     31.28 o
   0  11   1       70.18       64.71      6.84 o
   1  11   1       56.83       53.14      3.50 o
   2  11   1       94.18       95.23      7.09 o
   3  11   1      102.13      100.13      4.72 o
   4  11   1        8.78       15.61      4.42 o
  -3 -11   2       33.01       36.56      4.00 o
  -2 -11   2       36.06       38.61      3.12 o
  -1 -11   2       70.61       64.22      4.04 o
   0 -11   2       32.40       31.88      3.04 o
   1 -11   2       16.59       18.31      3.92 o
  -5 -10   2      107.68      109.38      7.28 o
  -4 -10   2        3.10        2.76      1.74 o
  -3 -10   2        5.33        5.94      2.46 o
  -2 -10   2      118.67      119.78      7.45 o
  -1 -10   2      334.64      334.94      9.52 o
   0 -10   2        0.08        0.31      1.02 o
   1 -10   2        7.36        8.52      1.19 o
   2 -10   2       17.93       23.03      4.28 o
   3 -10   2       22.21       23.46      3.78 o
  -6  -9   2        6.93        9.92      8.30 o
  -5  -9   2       51.94       61.19     10.33 o
  -4  -9   2       35.17       36.77      3.32 o
  -3  -9   2       16.70       13.88      2.08 o
  -2  -9   2       24.57       31.38      2.34 o
  -1  -9   2        0.43        0.07      0.86 o
   0  -9   2        0.48        0.55      0.64 o
   1  -9   2        6.68        8.72      1.62 o
   2  -9   2       83.78       92.80      3.63 o
   3  -9   2      143.70      130.68      5.25 o
   4  -9   2       44.61       51.05      5.56 o
  -6  -8   2       29.15       23.86      7.13 o
  -5  -8   2       34.22       34.24      3.78 o
  -4  -8   2        4.06        9.61      1.86 o
  -3  -8   2      170.48      175.73      6.15 o
  -2  -8   2      649.88      673.39     15.44 o
  -1  -8   2      188.02      186.19      5.60 o
   0  -8   2       73.09       75.38      2.39 o
   1  -8   2     1050.05     1037.93     16.75 o
   2  -8   2      230.87      240.01      7.41 o
   3  -8   2      243.50      249.35      8.06 o
   4  -8   2      140.15      132.36      5.49 o
   5  -8   2      130.44      130.96      5.60 o
  -7  -7   2       29.09       29.44      4.03 o
  -6  -7   2       27.68       35.93      3.01 o
  -5  -7   2        0.04        1.08      1.15 o
  -4  -7   2       12.48       16.66      2.32 o
  -3  -7   2      625.81      623.70     19.03 o
  -2  -7   2     1743.09     1796.56     43.58 o
  -1  -7   2        1.12        6.25      1.21 o
   0  -7   2      130.28      138.00      3.09 o
   1  -7   2      220.37      210.07      3.91 o
   2  -7   2       46.29       47.75      1.91 o
   3  -7   2       86.15       89.83      6.27 o
   4  -7   2       18.24       20.07      2.16 o
   5  -7   2      119.13      113.83      6.24 o
   6  -7   2        0.00       -0.88      2.57 o
  -7  -6   2       15.70       20.30      2.77 o
  -6  -6   2       12.69       19.85      6.45 o
  -5  -6   2       20.17       22.06      2.20 o
  -4  -6   2       52.27       45.38      6.02 o
  -3  -6   2      204.74      219.97      5.91 o
  -2  -6   2       68.64       69.15      4.56 o
  -1  -6   2      263.26      261.18      5.79 o
   0  -6   2     1113.60     1127.84     14.72 o
   1  -6   2      588.88      575.20      8.51 o
   2  -6   2       96.49      105.85      2.52 o
   3  -6   2       70.56       57.21      2.28 o
   4  -6   2       21.39       13.56      1.88 o
   5  -6   2      196.66      197.28      6.98 o
   6  -6   2      118.84      114.43      8.09 o
  -8  -5   2      141.07      142.02     10.01 o
  -7  -5   2      170.54      148.50     15.96 o
  -6  -5   2      224.45      207.80      9.94 o
  -5  -5   2        3.55        5.06      1.22 o
  -4  -5   2      767.15      722.99     24.51 o
  -3  -5   2       17.46       17.84      1.49 o
  -2  -5   2      272.07      240.80      9.26 o
  -1  -5   2       46.24       55.31      1.28 o
   0  -5   2     1828.26     2041.38     22.94 o
   1  -5   2     1025.46     1101.45     13.35 o
   2  -5   2      145.71      149.02      2.75 o
   3  -5   2       10.78       15.54      2.28 o
   4  -5   2      413.12      387.26     15.42 o
   5  -5   2       35.76       38.73      2.38 o
   6  -5   2        1.86        0.27      1.13 o
   7  -5   2       26.80       25.86      2.87 o
  -8  -4   2      129.70      134.73     13.01 o
  -7  -4   2       21.82       20.41      3.39 o
  -6  -4   2       68.28       63.54      3.49 o
  -5  -4   2       37.86       37.22      2.60 o
  -4  -4   2     1516.11     1625.73     30.85 o
  -3  -4   2       78.44       65.24      2.17 o
  -2  -4   2     3452.64     3739.21     54.19 o
  -1  -4   2        0.12        1.87      0.36 o
   0  -4   2       20.49       19.47      0.89 o
   1  -4   2        2.27        2.68      0.78 o
   2  -4   2      149.29      153.72      3.27 o
   3  -4   2       27.84       21.16      0.99 o
   4  -4   2     1374.62     1338.47     17.74 o
   5  -4   2       16.67       21.27      2.39 o
   6  -4   2      331.81      321.71      9.50 o
   7  -4   2      678.86      713.79     19.36 o
  -8  -3   2       20.06       26.40      3.81 o
  -7  -3   2        6.96        9.25      1.71 o
  -6  -3   2      294.11      306.19      8.87 o
  -5  -3   2      928.01      934.55     19.06 o
  -4  -3   2       18.81       16.58      1.80 o
  -3  -3   2       37.42       37.35      1.57 o
  -2  -3   2     1812.05     1967.16     18.61 o
  -1  -3   2        6.51        2.86      0.74 o
   0  -3   2     4394.55     4597.25     40.48 o
   1  -3   2      723.82      675.61      6.67 o
   2  -3   2      708.90      712.02     19.68 o
   3  -3   2     1706.76     1719.39     18.71 o
   4  -3   2      227.16      212.28      7.09 o
   5  -3   2       16.86       18.29      2.33 o
   6  -3   2       33.16       38.48      4.67 o
   7  -3   2       18.41       20.59      2.28 o
   8  -3   2       22.11       19.22      2.66 o
  -8  -2   2       14.36       10.90      3.42 o
  -7  -2   2       13.55       13.41      1.86 o
  -6  -2   2      104.02      113.86      4.49 o
  -5  -2   2       20.09       27.07      1.28 o
  -4  -2   2       77.40       69.91      2.59 o
  -3  -2   2      182.60      198.82      7.48 o
  -2  -2   2        0.63        0.98      0.32 o
  -1  -2   2       61.48       62.65      1.82 o
   0  -2   2       11.26       24.32      1.95 o
   1  -2   2        0.46        1.24      0.26 o
   2  -2   2     4203.41     4480.48     40.25 o
   3  -2   2      400.02      391.21      4.53 o
   4  -2   2     1031.29     1096.49     15.40 o
   5  -2   2       41.76       35.46      1.36 o
   6  -2   2      121.49      122.06      4.64 o
   7  -2   2      155.20      148.10      6.24 o
   8  -2   2        0.31        0.64      1.25 o
  -8  -1   2       27.64       47.25      5.27 o
  -7  -1   2       64.83       59.23      3.16 o
  -6  -1   2        9.46       10.67      1.24 o
  -5  -1   2      168.01      170.45      3.48 o
  -4  -1   2     1011.94      979.97     12.18 o
  -3  -1   2        1.32        0.47      0.35 o
  -2  -1   2     5395.24     5277.31     44.91 o
  -1  -1   2     7140.74     7486.32     71.31 o
   0  -1   2       27.83       34.53      1.02 o
   1  -1   2       25.87       27.29      0.65 o
   2  -1   2      254.84      303.11      2.79 o
   3  -1   2       16.28       10.81      1.02 o
   4  -1   2      851.00      847.95     10.19 o
   5  -1   2      228.62      229.23      4.06 o
   6  -1   2       75.45       74.35      2.30 o
   7  -1   2       29.43       32.98      2.44 o
   8  -1   2       18.14       24.17      2.46 o
  -8   0   2       31.11       34.75      3.31 o
  -7   0   2       15.19       13.24      2.00 o
  -6   0   2      195.23      185.10      6.65 o
  -5   0   2     1357.80     1408.63     19.53 o
  -4   0   2      346.02      363.42      4.98 o
  -3   0   2      414.56      390.57      4.34 o
  -2   0   2      639.84      599.62      7.11 o
  -1   0   2      675.85      693.77     12.24 o
   0   0   2      149.88      156.67      1.92 o
   1   0   2     6649.20     6814.31     58.96 o
   2   0   2        0.69        2.61      0.30 o
   3   0   2        6.01        9.64      0.99 o
   4   0   2      327.61      363.57      6.53 o
   5   0   2       15.47       15.44      1.99 o
   6   0   2       35.34       45.97      4.00 o
   7   0   2       13.50       15.45      1.61 o
   8   0   2       40.05       35.89      3.67 o
   9   0   2      193.93      160.21      7.38 o
  -8   1   2        5.55        7.14      2.05 o
  -7   1   2       49.19       60.11      3.53 o
  -6   1   2       90.80       79.43      3.89 o
  -5   1   2       96.64       98.94      4.01 o
  -4   1   2      431.68      437.01      9.35 o
  -3   1   2     1272.41     1254.63     11.83 o
  -2   1   2        0.52        1.22      0.20 o
  -1   1   2     2085.62     2109.01     39.49 o
   0   1   2      654.12      691.10      4.20 o
   1   1   2     4385.58     4259.44     26.04 o
   2   1   2     6340.63     6560.98     51.96 o
   3   1   2       28.64       37.38      2.51 o
   4   1   2      797.87      811.67     12.78 o
   5   1   2     1053.53     1050.63     14.12 o
   6   1   2     1163.12     1137.55     17.64 o
   7   1   2      156.45      174.15      4.16 o
   8   1   2       20.29       22.64      3.47 o
   9   1   2        6.70        5.70      3.42 o
  -8   2   2        4.52        5.53      2.92 o
  -7   2   2      254.43      261.29     10.03 o
  -6   2   2      448.27      447.82     14.72 o
  -5   2   2      441.17      427.87     10.55 o
  -4   2   2       12.05       15.94      2.10 o
  -3   2   2      611.47      546.22      9.19 o
  -2   2   2     1998.95     2028.99     26.81 o
  -1   2   2     6370.00     6816.58     75.15 o
   0   2   2     4935.95     5165.43     35.53 o
   1   2   2     1199.52     1212.62     11.12 o
   2   2   2     5531.98     5689.19     45.46 o
   3   2   2     1625.38     1716.09     16.58 o
   4   2   2     2810.66     3023.32     32.00 o
   5   2   2      655.89      637.57     11.05 o
   6   2   2      199.73      203.24      4.12 o
   7   2   2       59.97       69.68      3.25 o
   8   2   2        1.24        0.65      0.75 o
   9   2   2        5.05        4.35      2.42 o
  -7   3   2        6.48        4.64      1.80 o
  -6   3   2      223.64      227.68      8.88 o
  -5   3   2      450.46      457.27     12.19 o
  -4   3   2      864.48      896.00     18.19 o
  -3   3   2       21.22       16.10      1.26 o
  -2   3   2       53.45       56.68      1.80 o
  -1   3   2       86.40      103.17      0.98 o
   0   3   2      542.20      526.31      6.13 o
   1   3   2     8029.09     8196.87     66.68 o
   2   3   2     1971.83     1889.23     17.39 o
   3   3   2      100.28       84.99      3.06 o
   4   3   2     1224.35     1358.07     15.84 o
   5   3   2       18.67       18.44      1.73 o
   6   3   2       21.94       21.01      1.11 o
   7   3   2       57.08       50.14      3.72 o
   8   3   2       33.38       25.65      2.70 o
   9   3   2       19.84       14.60      2.65 o
  -7   4   2      104.12       96.65      5.75 o
  -6   4   2      135.23      129.11      5.42 o
  -5   4   2      159.59      165.52      6.45 o
  -4   4   2     1136.41     1172.88     24.07 o
  -3   4   2      711.52      699.70     14.03 o
  -2   4   2     5502.35     5858.07     89.53 o
  -1   4   2      992.96     1105.24     13.34 o
   0   4   2      155.76      178.14      2.17 o
   1   4   2      227.78      230.01      2.53 o
   2   4   2      213.58      237.20      4.19 o
   3   4   2      104.56      121.50      2.47 o
   4   4   2       15.70       19.72      1.46 o
   5   4   2       47.29       53.47      2.44 o
   6   4   2        6.44        6.54      1.42 o
   7   4   2       64.91       62.66      3.22 o
   8   4   2      141.43      131.19      7.02 o
   9   4   2       22.59       26.21      3.25 o
  -7   5   2       45.99       52.54      7.27 o
  -6   5   2      133.47      148.22      7.53 o
  -5   5   2        7.76        8.84      2.00 o
  -4   5   2        6.03        8.15      1.69 o
  -3   5   2       10.44       11.75      3.14 o
  -2   5   2       90.68      101.98      2.92 o
  -1   5   2      133.92      150.91      3.46 o
   0   5   2      609.09      652.20     13.64 o
   1   5   2      357.32      338.20      4.09 o
   2   5   2     1367.46     1421.64     19.37 o
   3   5   2      609.20      532.62     11.87 o
   4   5   2      174.73      167.47      4.53 o
   5   5   2       48.99       52.14      2.57 o
   6   5   2       70.80       59.22      4.06 o
   7   5   2      145.01      182.24      6.98 o
   8   5   2      357.79      389.87     14.03 o
  -6   6   2       15.07       24.21      3.46 o
  -5   6   2      100.82      100.52      5.20 o
  -4   6   2        1.86        0.42      1.57 o
  -3   6   2      389.86      408.63      9.58 o
  -2   6   2      539.61      568.17     11.66 o
  -1   6   2      495.71      522.71      7.28 o
   0   6   2      664.74      639.93      8.24 o
   1   6   2       25.35       22.21      0.93 o
   2   6   2       14.14       18.00      0.74 o
   3   6   2      767.42      818.77     15.48 o
   4   6   2      945.50      990.76     20.06 o
   5   6   2      167.84      155.14      5.51 o
   6   6   2      131.19      146.37      5.74 o
   7   6   2        0.07       -0.22      1.71 o
   8   6   2       33.04       35.97      4.70 o
  -6   7   2       95.19      119.48      6.66 o
  -5   7   2      190.57      191.00      7.95 o
  -4   7   2       14.66       10.51      1.76 o
  -3   7   2        0.86       -0.15      2.71 o
  -2   7   2      248.70      262.05      6.70 o
  -1   7   2       39.50       35.90      1.22 o
   0   7   2      389.08      394.56      5.85 o
   1   7   2       17.01       20.96      0.99 o
   2   7   2        4.05        4.59      1.17 o
   3   7   2      367.80      363.84      8.14 o
   4   7   2      539.29      553.00     13.49 o
   5   7   2       86.06       97.26      8.16 o
   6   7   2       40.96       40.84      3.63 o
   7   7   2       40.46       36.58      3.47 o
   8   7   2       84.99       94.63      6.77 o
  -5   8   2      342.61      333.83     11.55 o
  -4   8   2       16.53       19.71      3.21 o
  -3   8   2       52.86       52.36      5.42 o
  -2   8   2      122.43      131.20      4.59 o
  -1   8   2      944.05      960.80     14.39 o
   0   8   2      553.42      520.57      8.28 o
   1   8   2      190.00      182.50      5.51 o
   2   8   2      244.87      230.44      5.79 o
   3   8   2        0.09        2.65      1.10 o
   4   8   2      275.24      292.96      8.54 o
   5   8   2       28.68       27.67      5.52 o
   6   8   2       80.74       86.27     12.44 o
   7   8   2        2.05        0.32      1.96 o
  -4   9   2      109.43      126.27      6.86 o
  -3   9   2        3.53        2.48      1.44 o
  -2   9   2       25.33       34.55      2.77 o
  -1   9   2       38.94       34.73      2.67 o
   0   9   2      111.26       93.31      2.66 o
   1   9   2       10.12        9.69      1.02 o
   2   9   2      511.96      519.81     15.43 o
   3   9   2        0.61        0.55      1.92 o
   4   9   2       17.44       27.83      5.52 o
   5   9   2       78.03       84.51      5.21 o
   6   9   2       33.67       31.29      4.08 o
   7   9   2        1.60       -0.06      1.33 o
  -3  10   2        0.01       -0.66      1.32 o
  -2  10   2        0.44        3.73      1.51 o
  -1  10   2      105.73      100.94      5.10 o
   0  10   2      363.65      336.38     13.37 o
   1  10   2      679.97      685.94     17.39 o
   2  10   2        8.80       12.04      2.00 o
   3  10   2      228.17      244.37      9.48 o
   4  10   2        4.35        8.85      2.01 o
   5  10   2       46.04       47.51      4.51 o
   6  10   2      528.13      560.02     25.01 o
  -1  11   2       54.83       54.13      4.53 o
   0  11   2       36.07       28.72      4.06 o
   1  11   2       13.78       12.15      3.21 o
   2  11   2      206.20      200.85      8.41 o
   3  11   2        1.54        1.91      1.46 o
   4  11   2        1.32        0.93      1.30 o
   5  11   2        3.18        2.24      1.81 o
   2  12   2      189.40      179.21      7.06 o
  -2 -11   3       16.59       22.33      3.15 o
  -1 -11   3        0.10        1.84      1.57 o
   0 -11   3      132.50      133.80      8.44 o
  -4 -10   3        0.41        0.80      1.44 o
  -3 -10   3      369.90      390.46     14.40 o
  -2 -10   3      136.78      130.86      9.37 o
  -1 -10   3      117.93      109.55      5.13 o
   0 -10   3       39.47       38.60      4.03 o
   1 -10   3        4.47        5.46      1.18 o
   2 -10   3        7.88        7.88      2.07 o
  -5  -9   3        6.25        8.98      2.45 o
  -4  -9   3       26.28       33.00      9.66 o
  -3  -9   3       34.08       39.63      7.23 o
  -2  -9   3       22.94       26.88      2.58 o
  -1  -9   3        3.22       18.01      8.41 o
   0  -9   3        0.01       -0.95      1.23 o
   1  -9   3      482.82      464.50      9.29 o
   2  -9   3       54.54       60.79      2.69 o
   3  -9   3       60.11       50.59      3.22 o
   4  -9   3       24.90       19.33      2.53 o
  -6  -8   3      154.84      162.09      7.54 o
  -5  -8   3        0.18        3.65      1.60 o
  -4  -8   3        0.03        2.79      1.41 o
  -3  -8   3       44.00       36.93      3.20 o
  -2  -8   3        8.38        8.57      1.43 o
  -1  -8   3       43.73       35.27      3.16 o
   0  -8   3        5.23        3.44      0.71 o
   1  -8   3        1.71        2.23      0.89 o
   2  -8   3       39.07       36.36      1.84 o
   3  -8   3       35.29       33.68      4.17 o
   4  -8   3      302.43      318.67     10.01 o
   5  -8   3      148.76      142.52      6.95 o
  -7  -7   3        0.92       -1.96      1.96 o
  -6  -7   3       23.29       26.01      6.70 o
  -5  -7   3        3.49        2.62      1.45 o
  -4  -7   3      365.23      365.18     27.12 o
  -3  -7   3       15.50       17.75      2.02 o
  -2  -7   3        0.14        0.23      0.88 o
  -1  -7   3       42.43       35.66      1.57 o
   0  -7   3      611.19      574.27     15.06 o
   1  -7   3      183.09      180.64      3.80 o
   2  -7   3       30.16       27.88      3.53 o
   3  -7   3      303.52      303.24      6.24 o
   4  -7   3      342.45      356.99     10.41 o
   5  -7   3       55.70       54.41      3.19 o
   6  -7   3       74.54       65.52      3.95 o
  -7  -6   3       10.50       13.31      2.37 o
  -6  -6   3      219.85      219.95      8.46 o
  -5  -6   3       73.00       65.75      3.96 o
  -4  -6   3      243.13      246.92      7.97 o
  -3  -6   3       19.48       21.24      1.87 o
  -2  -6   3        1.93        7.49      2.17 o
  -1  -6   3      736.42      735.25     18.24 o
   0  -6   3     4597.09     4467.89    102.94 o
   1  -6   3      144.68      138.12      2.92 o
   2  -6   3        7.48       11.01      1.39 o
   3  -6   3      545.86      517.31     11.86 o
   4  -6   3        9.63        8.06      1.67 o
   5  -6   3      237.43      245.00      7.20 o
   6  -6   3       16.20       15.15      2.00 o
  -7  -5   3        0.43        0.07      1.32 o
  -6  -5   3        3.31        3.19      1.63 o
  -5  -5   3       63.77       61.32      3.00 o
  -4  -5   3      237.87      237.94     10.19 o
  -3  -5   3      693.00      716.10     14.35 o
  -2  -5   3       48.54       46.54      3.22 o
  -1  -5   3        5.92        2.96      0.92 o
   0  -5   3      331.50      314.33      7.75 o
   1  -5   3       79.13       84.05      1.97 o
   2  -5   3      301.91      290.47      4.80 o
   3  -5   3      205.89      199.42      3.97 o
   4  -5   3       95.14       90.98      2.26 o
   5  -5   3       45.91       41.66      2.57 o
   6  -5   3      109.42      116.22      5.95 o
   7  -5   3       26.54       28.77      2.68 o
  -8  -4   3       92.92       75.09      6.41 o
  -7  -4   3        0.10        2.60      1.41 o
  -6  -4   3      195.12      205.91      6.89 o
  -5  -4   3       73.23       65.14      2.84 o
  -4  -4   3      384.39      359.22      8.22 o
  -3  -4   3       18.75       21.54      0.89 o
  -2  -4   3      476.38      434.43      5.38 o
  -1  -4   3      335.99      354.64      4.47 o
   0  -4   3      221.72      218.98      3.07 o
   1  -4   3        1.16        3.33      1.37 o
   2  -4   3      915.69      902.75     11.05 o
   3  -4   3        3.61        7.18      0.92 o
   4  -4   3      135.38      155.69      3.07 o
   5  -4   3       16.93       19.39      1.90 o
   6  -4   3      254.49      272.82      8.20 o
   7  -4   3       77.10       80.58      5.03 o
  -8  -3   3       77.88       73.19      7.27 o
  -7  -3   3        4.91        3.09      1.85 o
  -6  -3   3       49.12       51.25      3.05 o
  -5  -3   3      785.92      737.83     33.07 o
  -4  -3   3      152.85      148.00      5.63 o
  -3  -3   3        7.87        5.32      0.47 o
  -2  -3   3     1217.00     1282.39     18.87 o
  -1  -3   3     1543.37     1772.81     22.77 o
   0  -3   3     2894.90     3083.42     30.31 o
   1  -3   3      730.18      705.52      7.27 o
   2  -3   3      578.06      541.77     14.17 o
   3  -3   3      254.88      262.61      3.72 o
   4  -3   3       56.15       66.35      1.65 o
   5  -3   3       50.68       55.88      2.40 o
   6  -3   3       13.02       11.85      1.76 o
   7  -3   3       87.29       92.03      4.88 o
   8  -3   3       19.42       18.09      2.48 o
  -8  -2   3        3.97        3.71      2.71 o
  -7  -2   3       26.17       21.80      2.24 o
  -6  -2   3        0.46        0.45      0.73 o
  -5  -2   3      188.09      189.70      6.06 o
  -4  -2   3      373.92      339.82      6.53 o
  -3  -2   3     3316.26     3446.27     37.31 o
  -2  -2   3      182.26      224.72      2.76 o
  -1  -2   3      194.17      206.47      5.49 o
   0  -2   3     2242.97     2382.73     20.53 o
   1  -2   3      105.40       89.72      2.08 o
   2  -2   3      734.79      728.48      7.12 o
   3  -2   3     2509.11     2643.40     27.66 o
   4  -2   3      561.93      557.55     11.34 o
   5  -2   3      648.56      613.76     23.69 o
   6  -2   3     1140.11     1166.60     39.81 o
   7  -2   3        0.09        2.71      1.38 o
   8  -2   3       54.62       55.03      4.49 o
  -8  -1   3       88.10       15.04      2.71 o
  -7  -1   3      449.75      434.89     24.55 o
  -6  -1   3      309.45      288.97      8.30 o
  -5  -1   3       55.89       59.09      1.76 o
  -4  -1   3      422.42      424.05      6.12 o
  -3  -1   3      410.37      400.68      5.89 o
  -2  -1   3      633.08      631.94      6.49 o
  -1  -1   3     1371.89     1353.70     11.85 o
   0  -1   3     2395.43     2502.57     19.31 o
   1  -1   3      293.11      251.44     12.90 o
   2  -1   3     2749.43     2949.36     24.03 o
   3  -1   3      611.54      579.88      6.32 o
   4  -1   3      101.90       97.25      1.97 o
   5  -1   3      174.76      186.78      3.80 o
   6  -1   3      452.98      453.05      8.31 o
   7  -1   3      223.53      203.73      5.23 o
   8  -1   3        3.82        1.30      1.16 o
  -8   0   3        2.16        3.25      1.71 o
  -7   0   3        1.82        4.17      1.64 o
  -6   0   3        7.56        4.21      1.43 o
  -5   0   3       25.24       24.85      1.29 o
  -4   0   3      301.55      317.55      4.72 o
  -3   0   3       34.28       36.56      0.98 o
  -2   0   3      412.51      380.56      4.94 o
  -1   0   3      850.72      922.23     13.74 o
   0   0   3     2202.53     2019.63     26.56 o
   1   0   3     7010.97     6936.56     70.92 o
   2   0   3      296.49      295.39      5.63 o
   3   0   3      163.29      150.87      3.44 o
   4   0   3      112.21      121.30      2.90 o
   5   0   3      150.04      166.57      3.14 o
   6   0   3      172.58      165.72      4.46 o
   7   0   3       49.11       43.00      4.75 o
   8   0   3       15.53       15.89      1.70 o
   9   0   3        0.63        1.86      1.57 o
  -8   1   3       36.75       42.74     10.48 o
  -7   1   3       13.33       12.77      2.45 o
  -6   1   3       52.07       62.82      3.61 o
  -5   1   3        2.12        2.43      1.18 o
  -4   1   3       73.52       68.07      2.00 o
  -3   1   3     2063.53     2068.05     21.08 o
  -2   1   3     4242.73     4504.25     40.38 o
  -1   1   3      752.76      659.19     21.90 o
   0   1   3     1079.03     1085.04     10.69 o
   1   1   3      326.29      346.95      4.56 o
   2   1   3     2588.19     2735.34     21.87 o
   3   1   3     1017.24      991.07     11.93 o
   4   1   3       51.53       67.67      1.79 o
   5   1   3       23.44       29.39      1.31 o
   6   1   3        3.69        3.24      0.85 o
   7   1   3        1.76        0.81      0.77 o
   8   1   3      139.20      141.17      4.11 o
   9   1   3       52.24       57.01      5.34 o
  -7   2   3       55.64       60.35      4.08 o
  -6   2   3      205.40      206.35      6.79 o
  -5   2   3       28.27       37.21      2.48 o
  -4   2   3      395.18      384.99     14.18 o
  -3   2   3       39.01       31.92      3.96 o
  -2   2   3        1.08        4.00      0.74 o
  -1   2   3      973.21      991.91      8.61 o
   0   2   3      697.80      758.35      7.92 o
   1   2   3        2.57        3.73      0.26 o
   2   2   3      303.39      288.48      2.83 o
   3   2   3     1706.34     1701.22     16.97 o
   4   2   3      972.25     1069.43     29.32 o
   5   2   3        4.35        6.50      0.69 o
   6   2   3      116.96      115.89      2.75 o
   7   2   3      255.30      264.13      5.86 o
   8   2   3      448.44      404.87     24.44 o
   9   2   3      175.27      171.82     10.05 o
  -7   3   3        9.56       14.32      2.64 o
  -6   3   3      110.96      114.24      5.49 o
  -5   3   3      792.00      785.13     27.01 o
  -4   3   3      680.08      675.29     17.78 o
  -3   3   3      829.63      835.20     14.96 o
  -2   3   3     1311.41     1432.58     21.66 o
  -1   3   3      163.87      135.12      2.54 o
   0   3   3     4822.93     4732.41     40.03 o
   1   3   3        0.10        2.46      0.31 o
   2   3   3        0.12        1.47      0.32 o
   3   3   3     2288.48     2276.78     22.88 o
   4   3   3     5954.87     6156.49     70.01 o
   5   3   3      877.39      864.38     14.33 o
   6   3   3        2.12        1.22      0.72 o
   7   3   3        9.66        9.18      1.04 o
   8   3   3       98.50       99.40      4.56 o
   9   3   3       10.16       16.03      2.63 o
  -7   4   3       94.31       99.08      5.26 o
  -6   4   3       72.29       73.75      4.47 o
  -5   4   3        3.34        5.21      1.50 o
  -4   4   3     1548.02     1602.81     33.50 o
  -3   4   3      145.57      146.83      6.45 o
  -2   4   3     2581.12     2736.44     43.89 o
  -1   4   3     1893.11     1899.22     23.84 o
   0   4   3      490.98      417.90      4.56 o
   1   4   3        4.14        4.21      0.82 o
   2   4   3      773.44      859.36      8.40 o
   3   4   3     1606.37     1689.40     17.04 o
   4   4   3      330.54      281.51     13.03 o
   5   4   3        0.03        0.75      0.58 o
   6   4   3       88.73      100.20      4.68 o
   7   4   3       16.23       17.76      3.03 o
   8   4   3       16.93       14.69      2.85 o
   9   4   3        9.51       11.88      2.11 o
  -6   5   3      254.09      271.59     10.45 o
  -5   5   3      203.66      197.16      7.35 o
  -4   5   3      500.30      517.48     17.21 o
  -3   5   3       41.83       40.43      2.77 o
  -2   5   3      404.85      394.19      8.11 o
  -1   5   3      710.30      714.31      8.09 o
   0   5   3     4104.19     4231.26     45.34 o
   1   5   3       37.23       26.39      0.80 o
   2   5   3      209.37      212.57      4.37 o
   3   5   3       36.98       30.52      1.10 o
   4   5   3        3.22        4.44      0.95 o
   5   5   3      132.47      127.97      4.07 o
   6   5   3       22.95       22.09      2.18 o
   7   5   3       17.70       16.51      2.11 o
   8   5   3        0.37        3.12      1.71 o
   9   5   3       23.05       19.06      3.74 o
  -6   6   3       23.47       27.47      3.33 o
  -5   6   3       76.23       80.88      4.83 o
  -4   6   3      139.14      143.82      5.87 o
  -3   6   3      277.69      264.97      7.73 o
  -2   6   3       17.69       21.37      1.61 o
  -1   6   3      142.93      151.90      2.36 o
   0   6   3       62.70       58.68      1.47 o
   1   6   3       85.24       92.58      1.83 o
   2   6   3      608.05      613.09     12.08 o
   3   6   3       14.24       15.02      1.30 o
   4   6   3      117.77      130.22      5.02 o
   5   6   3      296.03      298.36      8.39 o
   6   6   3        6.10        3.33      1.57 o
   7   6   3       18.78       17.64      2.23 o
   8   6   3        1.45        0.36      1.40 o
  -5   7   3       40.74       45.37      4.20 o
  -4   7   3        6.01        6.51      1.57 o
  -3   7   3       46.20       50.83      2.86 o
  -2   7   3       16.87       20.92      1.88 o
  -1   7   3       45.95       49.24      2.67 o
   0   7   3      420.49      408.54      6.08 o
   1   7   3     1350.59     1359.05     17.98 o
   2   7   3      140.68      123.44      3.00 o
   3   7   3      287.21      278.33      6.64 o
   4   7   3       71.45       69.66      3.14 o
   5   7   3      188.82      175.99      5.92 o
   6   7   3      393.85      460.62     13.26 o
   7   7   3      317.29      350.35     12.40 o
   8   7   3      204.14      219.66     10.32 o
  -5   8   3       23.49       25.59      3.58 o
  -4   8   3      315.39      352.69     11.77 o
  -3   8   3      805.82      834.23     21.32 o
  -2   8   3      161.98      163.19      5.46 o
  -1   8   3      355.60      379.13      9.49 o
   0   8   3       53.67       50.95      1.61 o
   1   8   3       41.84       37.17      1.55 o
   2   8   3      775.99      767.75     16.96 o
   3   8   3      327.61      341.70      9.12 o
   4   8   3      134.45      135.07     11.51 o
   5   8   3        0.69       -0.18      1.75 o
   6   8   3       13.59       14.21      2.40 o
   7   8   3       12.21       12.72      2.39 o
   8   8   3        0.01        1.64      2.28 o
  -4   9   3        0.13        0.19      1.30 o
  -3   9   3      198.14      186.40      6.83 o
  -2   9   3        0.00       -0.67      1.13 o
  -1   9   3        6.70        9.86      1.96 o
   0   9   3        0.52        0.75      0.67 o
   1   9   3      244.45      244.06      5.83 o
   2   9   3      353.75      367.04      9.77 o
   3   9   3       48.87       48.04      2.75 o
   4   9   3       66.77       65.71      3.45 o
   5   9   3       22.35       22.14      2.67 o
   6   9   3       35.82       32.10      3.46 o
   7   9   3        5.29        2.24      2.01 o
  -3  10   3       96.91      103.57      5.88 o
  -2  10   3      373.33      392.42     12.82 o
  -1  10   3        3.46        3.80      2.35 o
   0  10   3        3.08        5.90      1.34 o
   1  10   3       37.62       38.39      1.95 o
   2  10   3        5.28        2.82      1.36 o
   3  10   3       19.53       23.14      4.35 o
   4  10   3      107.58      110.42      5.31 o
   5  10   3      110.04      102.23      6.12 o
   6  10   3        6.23        2.93      2.19 o
  -1  11   3        1.23        1.27      1.47 o
   0  11   3        1.10        2.07      2.00 o
   1  11   3      244.98      237.48     12.11 o
   2  11   3      137.22      124.52      9.62 o
   3  11   3      173.93      189.28      7.48 o
   4  11   3       11.73       12.60      2.60 o
   5  11   3       55.62       59.52      7.91 o
   1  12   3       69.77       76.61      6.77 o
   2  12   3      114.58      105.12     12.51 o
  -3 -10   4        6.10       13.42      4.95 o
  -2 -10   4       25.45       27.49      3.35 o
  -1 -10   4       35.00       27.36      2.61 o
   0 -10   4        3.91        1.61      1.57 o
   1 -10   4       35.74       30.59      2.87 o
   2 -10   4       42.49       46.26      2.72 o
  -5  -9   4        4.02        3.23      2.22 o
  -4  -9   4      193.03      209.17      9.12 o
  -3  -9   4       10.50       13.96      3.60 o
  -2  -9   4        0.65        0.92      1.28 o
  -1  -9   4      195.96      213.05     12.93 o
   0  -9   4      707.71      667.43     15.28 o
   1  -9   4      158.29      144.75      5.68 o
   2  -9   4       67.02       66.48      2.91 o
   3  -9   4      135.77      109.51      4.66 o
  -6  -8   4       38.91       33.07      3.45 o
  -5  -8   4        1.74        5.54      2.21 o
  -4  -8   4      344.60      373.15     18.56 o
  -3  -8   4       82.77       74.02      3.98 o
  -2  -8   4       63.22       66.64      7.84 o
  -1  -8   4       90.57       82.69      3.85 o
   0  -8   4       20.17       19.30      1.63 o
   1  -8   4       16.39       21.41      2.68 o
   2  -8   4       89.34      100.20      3.51 o
   3  -8   4      235.15      217.27      5.60 o
   4  -8   4       79.82       92.97      5.81 o
   5  -8   4        3.87        0.40      1.28 o
  -6  -7   4       21.79       20.75      3.03 o
  -5  -7   4        8.05       11.38      2.16 o
  -4  -7   4      146.24      145.55      5.58 o
  -3  -7   4        9.41       12.66      1.96 o
  -2  -7   4        0.02        1.39      2.03 o
  -1  -7   4       16.39       18.65      1.40 o
   0  -7   4       10.22        9.16      1.09 o
   1  -7   4        3.25        1.55      0.73 o
   2  -7   4      356.58      321.07     10.46 o
   3  -7   4       27.55       34.38      1.91 o
   4  -7   4       82.12       78.68      3.84 o
   5  -7   4        0.04        1.51      1.07 o
   6  -7   4       65.93       84.02      8.55 o
  -7  -6   4        5.73        4.56      1.97 o
  -6  -6   4        3.02        6.63      2.15 o
  -5  -6   4        2.95       14.51      8.09 o
  -4  -6   4       17.10       12.94      1.88 o
  -3  -6   4        8.62        9.62      1.43 o
  -2  -6   4      853.70      854.58     26.08 o
  -1  -6   4      162.16      164.53      3.46 o
   0  -6   4      184.85      165.73      4.31 o
   1  -6   4        1.70        3.94      1.77 o
   2  -6   4      194.58      196.69      5.39 o
   3  -6   4      625.56      632.34     10.45 o
   4  -6   4      105.58       98.21      4.63 o
   5  -6   4        5.77       49.20     27.54 o
   6  -6   4        8.90       10.94      2.05 o
  -7  -5   4       41.69       38.51      3.33 o
  -6  -5   4        4.59        4.49      1.56 o
  -5  -5   4      136.86      132.30      6.27 o
  -4  -5   4      239.29      249.64      7.53 o
  -3  -5   4      396.74      398.44      9.27 o
  -2  -5   4        0.28       -0.03      0.44 o
  -1  -5   4       35.76       36.91      1.26 o
   0  -5   4       11.93        9.09      1.76 o
   1  -5   4        4.20       11.31      1.98 o
   2  -5   4     3729.33     3920.86     52.07 o
   3  -5   4      447.56      436.85      7.11 o
   4  -5   4       10.76       10.48      1.53 o
   5  -5   4      233.51      212.63     11.62 o
   6  -5   4       93.25       92.77      6.88 o
   7  -5   4       77.82       68.92      4.11 o
  -7  -4   4      366.30      369.39     25.41 o
  -6  -4   4      394.22      385.22     13.08 o
  -5  -4   4      165.30      163.24     15.96 o
  -4  -4   4       36.74       27.41      1.83 o
  -3  -4   4       32.66       34.08      2.62 o
  -2  -4   4      989.95      953.88     16.00 o
  -1  -4   4     2181.33     2187.99     25.92 o
   0  -4   4      127.40      146.16      2.58 o
   1  -4   4      127.40      109.55      2.55 o
   2  -4   4     1232.99     1204.06     14.85 o
   3  -4   4       19.55       18.41      1.04 o
   4  -4   4       22.46       19.22      1.83 o
   5  -4   4       12.51        9.54      0.95 o
   6  -4   4      181.51      173.36      6.05 o
   7  -4   4      100.64       92.59      6.56 o
  -7  -3   4        1.11       -1.32      1.32 o
  -6  -3   4      583.76      570.34     14.83 o
  -5  -3   4       12.36       12.44      1.08 o
  -4  -3   4      170.63      155.58      6.36 o
  -3  -3   4      148.49      139.84      2.53 o
  -2  -3   4      327.41      391.07      8.61 o
  -1  -3   4     1368.77     1493.00     16.34 o
   0  -3   4      544.13      554.49      6.37 o
   1  -3   4       77.62       85.78      1.63 o
   2  -3   4      497.99      543.81     11.10 o
   3  -3   4      110.92      122.41      2.13 o
   4  -3   4      264.53      237.97      4.13 o
   5  -3   4       79.04       83.58      2.31 o
   6  -3   4        0.02        0.48      0.84 o
   7  -3   4      130.78      138.99      5.77 o
   8  -3   4      183.50      187.45      7.82 o
  -8  -2   4        0.27       -1.57      2.28 o
  -7  -2   4        0.98        0.28      1.00 o
  -6  -2   4       51.77       46.98      2.43 o
  -5  -2   4       13.23       20.05      1.35 o
  -4  -2   4       45.89       46.47      1.52 o
  -3  -2   4      612.59      616.24      8.04 o
  -2  -2   4       91.99      102.79      1.79 o
  -1  -2   4      258.84      270.62      9.75 o
   0  -2   4     2196.39     2334.07     55.94 o
   1  -2   4     1453.06     1457.10     14.30 o
   2  -2   4      121.66      130.61      2.11 o
   3  -2   4      898.26      944.95     10.60 o
   4  -2   4      622.35      618.82      8.13 o
   5  -2   4      321.73      311.69      5.38 o
   6  -2   4       33.43       25.82      1.57 o
   7  -2   4      258.35      247.09     12.14 o
   8  -2   4       23.17       28.73      2.77 o
  -8  -1   4        8.93        9.91      3.71 o
  -7  -1   4        2.14        4.98      1.55 o
  -6  -1   4      346.58      340.20      9.36 o
  -5  -1   4      395.25      390.89      7.74 o
  -4  -1   4      143.36      144.68      2.89 o
  -3  -1   4      151.22      130.63      2.36 o
  -2  -1   4     1140.84     1272.42     13.75 o
  -1  -1   4     5386.25     5583.28     54.21 o
   0  -1   4       58.61       81.32      3.28 o
   1  -1   4      460.63      440.65     19.56 o
   2  -1   4      118.20      121.03      1.32 o
   3  -1   4       87.53       86.31      2.62 o
   4  -1   4        7.43       10.91      1.03 o
   5  -1   4      118.31      108.78      2.46 o
   6  -1   4      598.17      595.43     10.20 o
   7  -1   4       37.34       29.26      2.58 o
   8  -1   4      336.87      329.84      9.87 o
  -7   0   4       20.52       21.44      8.16 o
  -6   0   4       13.82       20.60      2.85 o
  -5   0   4     1018.43     1000.89     14.90 o
  -4   0   4      983.48     1001.22     15.91 o
  -3   0   4       65.42       76.91      2.45 o
  -2   0   4     1167.15     1242.32     13.14 o
  -1   0   4      762.26      778.85      7.71 o
   0   0   4     1350.55     1245.08     11.78 o
   1   0   4      448.87      427.23      5.99 o
   2   0   4     5509.04     5682.56     71.05 o
   3   0   4       28.14       14.80      0.84 o
   4   0   4     1910.67     1987.09     22.41 o
   5   0   4     1701.65     1690.02     28.14 o
   6   0   4        8.68        9.86      0.98 o
   7   0   4       11.91        7.88      1.17 o
   8   0   4      180.88      164.37      5.00 o
   9   0   4        7.34        6.49      1.94 o
  -7   1   4      170.59      167.38      6.74 o
  -6   1   4      126.44      122.24      5.45 o
  -5   1   4       17.60       26.82      3.92 o
  -4   1   4      495.87      448.14     15.04 o
  -3   1   4      119.68      119.03      2.12 o
  -2   1   4     1063.29     1104.55     11.58 o
  -1   1   4      490.58      466.55     10.14 o
   0   1   4      175.15      190.84      5.26 o
   1   1   4     2336.14     2460.43     17.16 o
   2   1   4       50.06       58.85      1.58 o
   3   1   4      707.83      675.48      7.05 o
   4   1   4      593.86      611.20      7.54 o
   5   1   4        6.31        8.09      1.13 o
   6   1   4      414.55      409.69      7.11 o
   7   1   4        8.07       10.59      1.77 o
   8   1   4        2.87       -0.14      0.76 o
   9   1   4        0.36        0.40      1.10 o
  -7   2   4        0.66        0.63      2.21 o
  -6   2   4       60.53       64.67      4.13 o
  -5   2   4        9.64       10.85      1.61 o
  -4   2   4        7.45        4.95      1.53 o
  -3   2   4        3.47        8.00      1.92 o
  -2   2   4      598.03      638.54     24.41 o
  -1   2   4     1122.62     1071.32     28.58 o
   0   2   4     9030.86     9051.55    100.34 o
   1   2   4      854.01      840.26      7.28 o
   2   2   4      276.91      245.72      4.08 o
   3   2   4      559.77      565.87      6.36 o
   4   2   4     1950.61     2123.28     25.13 o
   5   2   4        3.85        4.74      1.60 o
   6   2   4        5.71        5.05      0.82 o
   7   2   4       60.84       48.68     16.39 o
   8   2   4        4.69        8.91      2.91 o
   9   2   4       10.26       10.96      2.00 o
  -7   3   4        0.15        0.33      1.52 o
  -6   3   4        7.39        9.23      1.90 o
  -5   3   4       35.53       37.78      2.71 o
  -4   3   4      411.84      415.99      9.84 o
  -3   3   4        0.90        1.92      0.83 o
  -2   3   4      523.98      473.70      8.26 o
  -1   3   4     1648.05     1646.51     22.34 o
   0   3   4        5.16        1.07      0.28 o
   1   3   4       40.25       33.22      2.07 o
   2   3   4        0.23        1.46      0.38 o
   3   3   4        5.26        7.98      0.56 o
   4   3   4     1377.55     1434.27     17.63 o
   5   3   4      144.55      144.60      4.55 o
   6   3   4       84.28      103.77      2.90 o
   7   3   4       66.93       74.19      2.69 o
   8   3   4       22.61       25.42      2.82 o
   9   3   4        6.16        7.38      1.76 o
  -7   4   4       16.24       15.59      3.49 o
  -6   4   4        0.35        7.07      6.59 o
  -5   4   4      270.67      289.08     12.47 o
  -4   4   4      242.77      239.77      7.60 o
  -3   4   4      337.15      338.69      8.06 o
  -2   4   4      131.64      104.82      3.31 o
  -1   4   4     1689.56     1835.40     27.32 o
   0   4   4      105.23      109.18      1.55 o
   1   4   4     1001.43     1023.02     10.60 o
   2   4   4     1563.90     1530.89     16.01 o
   3   4   4        2.41        1.53      0.41 o
   4   4   4       34.79       37.21      1.88 o
   5   4   4      263.69      256.74     10.81 o
   6   4   4     2605.37     2690.79    120.60 o
   7   4   4      444.11      441.08     15.29 o
   8   4   4      101.26      108.62     11.01 o
   9   4   4        1.07        2.15      1.76 o
  -6   5   4      235.43      218.63     14.43 o
  -5   5   4      213.12      214.42      8.19 o
  -4   5   4       69.99       72.37      3.53 o
  -3   5   4      929.94      935.98     19.45 o
  -2   5   4     1284.77     1239.24     28.93 o
  -1   5   4     1668.72     1638.26     24.97 o
   0   5   4       31.86       32.45      0.98 o
   1   5   4        0.10        0.60      0.72 o
   2   5   4     2647.51     2571.26     79.71 o
   3   5   4      764.08      731.80     15.71 o
   4   5   4      429.79      436.80      5.80 o
   5   5   4        0.04        0.71      0.90 o
   6   5   4        0.88        1.86      1.53 o
   7   5   4       20.97       24.96      4.95 o
   8   5   4       25.50       15.80      2.83 o
   9   5   4        7.09       13.11      2.86 o
  -6   6   4        3.06        1.18      1.56 o
  -5   6   4       75.07       74.16      5.28 o
  -4   6   4        5.00       10.95      2.02 o
  -3   6   4     1069.29     1086.60     24.44 o
  -2   6   4     2840.47     2848.16     53.99 o
  -1   6   4       41.18       33.74      1.37 o
   0   6   4       64.40       69.44      1.69 o
   1   6   4       54.24       57.85      1.51 o
   2   6   4     2201.41     2329.45     37.31 o
   3   6   4      102.98       86.53      3.47 o
   4   6   4       61.35       65.98      2.77 o
   5   6   4       95.42       91.33      4.20 o
   6   6   4        4.78        5.50      1.51 o
   7   6   4      172.41      154.22     14.07 o
   8   6   4        3.53        8.66      2.20 o
  -5   7   4       15.10       20.32      3.63 o
  -4   7   4        1.16        0.39      1.30 o
  -3   7   4        3.78        7.51      1.88 o
  -2   7   4      193.51      192.77     12.61 o
  -1   7   4      116.58      110.76      3.78 o
   0   7   4       17.84       16.52      1.18 o
   1   7   4      256.60      269.94      4.63 o
   2   7   4        2.26        3.85      0.63 o
   3   7   4       66.30       58.28      1.95 o
   4   7   4      850.87      857.95     18.42 o
   5   7   4       41.84       44.45      2.83 o
   6   7   4       36.07       25.66      2.74 o
   7   7   4       38.72       28.58      3.03 o
   8   7   4        0.54        0.63      2.89 o
  -4   8   4        0.27        1.96      1.61 o
  -3   8   4      169.98      160.15      6.98 o
  -2   8   4       37.17       36.27      4.81 o
  -1   8   4       10.38        9.85      1.37 o
   0   8   4       25.09       23.53      1.23 o
   1   8   4       85.56       88.55      3.07 o
   2   8   4       44.01       42.78      2.46 o
   3   8   4      347.51      370.40      9.30 o
   4   8   4       21.86       16.12      2.04 o
   5   8   4       43.28       44.53      4.53 o
   6   8   4        9.39        9.66      2.24 o
   7   8   4        7.49        9.12      2.09 o
   8   8   4       20.35       28.95      3.97 o
  -4   9   4        5.24        6.81      4.42 o
  -3   9   4       21.01       22.17      2.65 o
  -2   9   4      120.89      128.38      5.81 o
  -1   9   4      888.48      926.94     22.34 o
   0   9   4      434.53      423.32     21.55 o
   1   9   4      421.24      434.06      7.97 o
   2   9   4      180.84      178.70      8.44 o
   3   9   4       19.62       19.63      1.96 o
   4   9   4      211.54      218.16      7.61 o
   5   9   4      330.62      367.50     11.42 o
   6   9   4      303.96      335.25     12.61 o
   7   9   4       17.17       22.43      3.48 o
  -3  10   4      104.23      106.89      5.54 o
  -2  10   4       69.49       86.42      4.35 o
  -1  10   4        0.30        1.46      1.64 o
   0  10   4        0.64       -0.28      1.00 o
   1  10   4      181.43      183.98      4.62 o
   2  10   4      291.17      301.35      8.62 o
   3  10   4       54.70       58.24      3.43 o
   4  10   4       12.20       22.30      2.56 o
   5  10   4        3.48        4.41      1.73 o
   6  10   4       13.05       16.17      2.86 o
  -1  11   4       54.73       49.22      3.57 o
   0  11   4      114.37      114.89      7.34 o
   1  11   4       22.62       22.09      3.42 o
   2  11   4       23.66       16.32      1.93 o
   3  11   4        2.61        7.21      1.89 o
   4  11   4       53.76       52.05      4.00 o
   5  11   4        8.63       13.37      2.59 o
   2  12   4        0.41       -0.21      2.07 o
  -2 -10   5      191.32      207.13      8.87 o
  -1 -10   5       59.90       52.48      3.42 o
   0 -10   5       12.77       21.14      2.71 o
   1 -10   5        9.71        5.24      1.61 o
  -4  -9   5        0.52        4.05      2.19 o
  -3  -9   5       11.12        9.02      2.11 o
  -2  -9   5      239.84      235.60      8.17 o
  -1  -9   5       50.80       43.31      3.04 o
   0  -9   5      198.41      189.32      7.11 o
   1  -9   5       23.26       27.57      2.13 o
   2  -9   5       15.12       20.81      1.81 o
   3  -9   5      150.99      147.90      5.96 o
  -5  -8   5       43.90       52.99      4.39 o
  -4  -8   5       36.20       30.70      3.27 o
  -3  -8   5       11.78       16.08      2.78 o
  -2  -8   5      178.96      153.63      5.97 o
  -1  -8   5        3.29        3.07      1.64 o
   0  -8   5       44.70       38.90      1.99 o
   1  -8   5       11.27       14.97      1.44 o
   2  -8   5      281.60      280.74      9.37 o
   3  -8   5      359.17      340.70     10.94 o
   4  -8   5       22.61       26.57      4.24 o
  -6  -7   5        9.55        5.73      2.11 o
  -5  -7   5      176.10      171.46      7.79 o
  -4  -7   5       82.07       76.06      7.23 o
  -3  -7   5        4.70        2.28      1.38 o
  -2  -7   5      565.31      603.59     15.24 o
  -1  -7   5      732.52      711.18     17.29 o
   0  -7   5      124.94      131.33      3.47 o
   1  -7   5       84.23       72.63      2.50 o
   2  -7   5      179.46      165.45      4.24 o
   3  -7   5       78.96       68.88      2.71 o
   4  -7   5      226.36      230.18      5.20 o
   5  -7   5       24.48       24.02      3.92 o
  -6  -6   5       57.16       66.22      4.40 o
  -5  -6   5      288.70      302.94     10.53 o
  -4  -6   5       24.22       20.82      3.81 o
  -3  -6   5       46.31       49.27      3.07 o
  -2  -6   5        0.98        1.81      0.61 o
  -1  -6   5       38.96       37.58      1.54 o
   0  -6   5       63.41       49.51      2.23 o
   1  -6   5      294.06      306.91      9.19 o
   2  -6   5      116.87      100.19      6.88 o
   3  -6   5        0.20        0.39      0.70 o
   4  -6   5      125.03      107.74      3.20 o
   5  -6   5        0.22       -0.66      1.01 o
   6  -6   5        7.76        3.99      2.57 o
  -7  -5   5        0.01        1.16      1.33 o
  -6  -5   5        0.96        7.92      5.06 o
  -5  -5   5        9.72        8.96      1.63 o
  -4  -5   5        0.12        0.47      1.67 o
  -3  -5   5       79.28       77.55      3.50 o
  -2  -5   5        2.66        6.15      0.93 o
  -1  -5   5       77.07       78.72      2.21 o
   0  -5   5      726.82      736.48     14.34 o
   1  -5   5     1258.79     1221.20     38.51 o
   2  -5   5      423.36      396.21      8.05 o
   3  -5   5        1.79        0.46      0.65 o
   4  -5   5        4.87        5.84      1.28 o
   5  -5   5      292.92      288.13      8.58 o
   6  -5   5      290.27      276.29     22.52 o
   7  -5   5      113.95      130.56      9.34 o
  -7  -4   5       44.25       41.55      3.56 o
  -6  -4   5      236.10      234.95      7.77 o
  -5  -4   5        8.16        9.06      1.67 o
  -4  -4   5       65.04       62.36      4.28 o
  -3  -4   5      703.87      658.87     15.87 o
  -2  -4   5       65.54       72.16      2.93 o
  -1  -4   5      350.49      370.12      5.73 o
   0  -4   5       97.09      110.60      2.69 o
   1  -4   5       95.24       96.39      2.16 o
   2  -4   5      686.44      647.71     24.05 o
   3  -4   5       92.75       90.22      2.35 o
   4  -4   5      713.99      735.32     13.06 o
   5  -4   5       56.06       53.38      1.80 o
   6  -4   5       50.14       51.25      2.26 o
   7  -4   5        5.14        1.78      2.07 o
  -7  -3   5        5.97       10.35      2.10 o
  -6  -3   5      242.70      235.35     18.07 o
  -5  -3   5      684.35      646.79     35.98 o
  -4  -3   5     1004.78      982.16     30.79 o
  -3  -3   5        4.14        8.52      0.84 o
  -2  -3   5      253.12      239.93      3.88 o
  -1  -3   5        5.44        5.13      0.72 o
   0  -3   5       77.09       54.70      2.31 o
   1  -3   5     2578.68     2849.39     35.78 o
   2  -3   5      598.28      592.02      7.20 o
   3  -3   5        1.96        1.87      0.47 o
   4  -3   5      896.75      869.34     11.96 o
   5  -3   5      210.28      202.31      3.93 o
   6  -3   5       10.30       10.90      1.13 o
   7  -3   5        1.78        2.25      1.07 o
   8  -3   5       78.37       73.12      7.70 o
  -7  -2   5       26.58       26.51      5.34 o
  -6  -2   5       58.28       62.17      4.46 o
  -5  -2   5        1.96        1.93      0.80 o
  -4  -2   5      881.41      874.15     13.33 o
  -3  -2   5      424.97      423.47      6.48 o
  -2  -2   5     1000.51      968.93     14.18 o
  -1  -2   5        4.60        5.46      0.62 o
   0  -2   5      134.20      184.30      3.41 o
   1  -2   5     1768.80     1803.17     29.81 o
   2  -2   5       60.20       68.71      1.51 o
   3  -2   5       12.49       14.98      2.17 o
   4  -2   5      373.73      366.47      5.21 o
   5  -2   5        5.86        5.53      1.07 o
   6  -2   5      206.91      188.27      4.18 o
   7  -2   5       19.74       23.91      3.00 o
   8  -2   5        7.57        8.67      2.46 o
  -7  -1   5      116.41      120.65     10.33 o
  -6  -1   5        5.14        3.50      1.28 o
  -5  -1   5      213.66      201.07      7.30 o
  -4  -1   5       53.84       51.30      1.72 o
  -3  -1   5       27.62       28.69      1.18 o
  -2  -1   5      544.00      625.27      7.89 o
  -1  -1   5      930.01      976.82     13.12 o
   0  -1   5     1008.66     1083.37     28.33 o
   1  -1   5      206.61      176.12      1.66 o
   2  -1   5     2809.84     2972.59     64.98 o
   3  -1   5      533.02      480.94      5.23 o
   4  -1   5      439.97      480.73     15.26 o
   5  -1   5        0.29       -0.34      0.49 o
   6  -1   5        2.08        1.55      0.94 o
   7  -1   5      340.47      336.48      8.42 o
   8  -1   5       55.81       51.71      3.49 o
  -7   0   5        0.61        1.91      1.47 o
  -6   0   5      130.22      148.96     10.90 o
  -5   0   5        8.42        7.75      2.11 o
  -4   0   5      539.08      539.64     14.64 o
  -3   0   5      506.33      506.65      7.05 o
  -2   0   5     1130.78     1134.97     13.40 o
  -1   0   5      984.98      979.82     24.14 o
   0   0   5     2573.23     2469.98     22.30 o
   1   0   5        6.03       11.50      2.57 o
   2   0   5      130.12      132.17      2.71 o
   3   0   5      906.46      958.46      9.25 o
   4   0   5      457.04      426.08      5.73 o
   5   0   5        0.89        1.25      0.63 o
   6   0   5      708.78      678.44     21.13 o
   7   0   5        2.18        0.80      0.75 o
   8   0   5        9.72       11.58      1.47 o
   9   0   5        1.70        5.13      2.28 o
  -7   1   5       14.28       16.05      2.85 o
  -6   1   5      443.84      441.88     12.86 o
  -5   1   5       60.84       67.36      4.17 o
  -4   1   5       88.29       80.27      2.12 o
  -3   1   5        0.74        3.08      0.61 o
  -2   1   5     1141.37     1102.34     12.89 o
  -1   1   5      234.99      276.71      5.21 o
   0   1   5       76.21       74.67      1.82 o
   1   1   5      508.94      532.70     15.36 o
   2   1   5      337.88      298.95      4.77 o
   3   1   5        1.06        4.17      0.90 o
   4   1   5      599.95      586.95      7.33 o
   5   1   5       72.60       69.35      1.98 o
   6   1   5      446.71      430.62      7.86 o
   7   1   5      507.06      490.06     12.58 o
   8   1   5      151.81      151.59      5.11 o
   9   1   5        9.07        4.73      1.84 o
  -7   2   5       34.48       30.25      3.72 o
  -6   2   5      354.63      391.23     13.22 o
  -5   2   5      707.12      709.13     18.99 o
  -4   2   5       69.63       76.58      3.09 o
  -3   2   5      250.97      264.75      9.59 o
  -2   2   5      599.04      553.26      6.39 o
  -1   2   5      638.70      644.67      7.97 o
   0   2   5     1237.50     1284.61     26.15 o
   1   2   5      847.83      859.23     10.53 o
   2   2   5      500.04      444.46     10.20 o
   3   2   5     1572.61     1687.99     25.44 o
   4   2   5      405.02      383.04      5.23 o
   5   2   5      340.04      324.03      5.31 o
   6   2   5       46.57       55.01      1.99 o
   7   2   5       48.57       50.66      2.22 o
   8   2   5       29.91       28.20      1.98 o
   9   2   5       59.33       62.04      3.48 o
  -7   3   5       15.14       11.80      2.51 o
  -6   3   5       21.69       25.72      3.03 o
  -5   3   5      114.86      117.03      5.21 o
  -4   3   5        6.53       10.23      1.64 o
  -3   3   5       23.14       28.10      1.84 o
  -2   3   5      614.26      579.19     17.21 o
  -1   3   5      273.08      280.29      6.54 o
   0   3   5     1181.46     1298.34     13.19 o
   1   3   5        0.04        2.03      0.86 o
   2   3   5     3298.80     3152.93     31.84 o
   3   3   5       87.63       94.12      1.68 o
   4   3   5        1.77        4.67      1.30 o
   5   3   5      907.05      886.96     12.89 o
   6   3   5      276.13      281.55      6.36 o
   7   3   5       80.57       89.61      3.17 o
   8   3   5       12.96       20.85      1.76 o
   9   3   5        2.43        5.06      1.83 o
  -6   4   5       44.43       47.14      4.53 o
  -5   4   5       25.30       24.21      3.31 o
  -4   4   5       11.53       13.96      1.89 o
  -3   4   5      253.37      243.50      7.27 o
  -2   4   5      486.81      497.05     17.82 o
  -1   4   5      256.01      218.30      5.81 o
   0   4   5     1394.97     1346.41     25.66 o
   1   4   5     1715.26     1661.34     17.96 o
   2   4   5      180.14      163.43      3.12 o
   3   4   5      842.48      823.32     10.02 o
   4   4   5       56.84       55.27      1.49 o
   5   4   5       56.26       58.93      1.88 o
   6   4   5     1247.68     1226.38     21.43 o
   7   4   5        1.32        1.51      0.91 o
   8   4   5        0.03       -0.73      1.23 o
   9   4   5      147.80      152.41      7.37 o
  -6   5   5      162.37      170.67      7.87 o
  -5   5   5        7.08       16.51      4.42 o
  -4   5   5        1.20        0.95      2.24 o
  -3   5   5      555.20      559.86     13.42 o
  -2   5   5     2241.66     2236.02     47.68 o
  -1   5   5       37.91       38.47      2.13 o
   0   5   5       71.91       66.88      1.99 o
   1   5   5        3.09        6.70      0.64 o
   2   5   5        9.31       15.40      0.94 o
   3   5   5       29.39       30.78      1.09 o
   4   5   5      105.92       97.61      2.36 o
   5   5   5        6.83        6.02      1.07 o
   6   5   5      298.37      319.63      9.94 o
   7   5   5        9.29       10.30      1.66 o
   8   5   5      458.75      463.84     14.87 o
   9   5   5      167.95      173.90      8.72 o
  -5   6   5       46.29       50.20      4.30 o
  -4   6   5      266.91      265.33     11.44 o
  -3   6   5        3.57        3.47      1.37 o
  -2   6   5      118.90      110.04      6.52 o
  -1   6   5      458.84      445.39     10.02 o
   0   6   5     1248.14     1204.74     17.21 o
   1   6   5     1358.75     1420.63     18.66 o
   2   6   5        1.93        0.12      0.48 o
   3   6   5        0.20        0.89      0.44 o
   4   6   5      406.84      362.56     15.14 o
   5   6   5      829.23      855.87     27.26 o
   6   6   5      179.20      197.50      6.70 o
   7   6   5       50.03       47.07      3.50 o
   8   6   5       43.33       45.67      5.95 o
  -5   7   5      320.81      345.92     14.00 o
  -4   7   5      194.16      197.68      8.13 o
  -3   7   5      162.02      157.07      6.25 o
  -2   7   5       85.74       88.62      4.23 o
  -1   7   5      203.58      211.18      6.03 o
   0   7   5      717.83      705.76     12.15 o
   1   7   5      981.93      957.19     13.98 o
   2   7   5      259.22      232.25      6.25 o
   3   7   5        1.25        2.03      0.81 o
   4   7   5      154.06      164.91      4.84 o
   5   7   5      153.01      153.72      5.54 o
   6   7   5        0.41        0.30      1.18 o
   7   7   5       14.75       22.14      2.95 o
   8   7   5        0.53        1.93      1.66 o
  -4   8   5      248.63      243.99     10.39 o
  -3   8   5      378.12      387.06     12.41 o
  -2   8   5       20.99       32.22      2.49 o
  -1   8   5       12.63       11.42      1.60 o
   0   8   5       70.68       66.23      1.90 o
   1   8   5      244.82      243.26      4.96 o
   2   8   5       17.06       17.43      3.07 o
   3   8   5      214.43      208.51      9.68 o
   4   8   5        0.34        0.56      1.07 o
   5   8   5       56.36       57.62      3.10 o
   6   8   5      505.82      478.22     14.83 o
   7   8   5      106.32      121.34      6.05 o
   8   8   5       11.93       17.39      3.28 o
  -3   9   5       30.89       27.19      3.05 o
  -2   9   5       50.83       62.72      5.24 o
  -1   9   5      229.89      240.45      8.38 o
   0   9   5       70.40       76.48      3.42 o
   1   9   5      209.91      215.51      4.60 o
   2   9   5       61.35       63.38      3.45 o
   3   9   5      416.81      443.28     11.74 o
   4   9   5       38.51       44.49      4.67 o
   5   9   5        3.14        1.97      1.48 o
   6   9   5        2.09        0.41      1.71 o
   7   9   5        0.05        3.79      1.74 o
  -2  10   5        0.01        0.24      1.16 o
  -1  10   5       12.11       11.99      2.25 o
   0  10   5       23.27       25.80      2.20 o
   1  10   5      300.34      286.51      9.50 o
   2  10   5      131.50      126.37      4.45 o
   3  10   5      193.96      184.57      6.75 o
   4  10   5       39.31       51.79      3.39 o
   5  10   5       10.82       19.55      4.28 o
   6  10   5        6.53       10.00      3.96 o
  -1  11   5      297.98      299.93     10.78 o
   0  11   5      148.76      159.76      6.47 o
   1  11   5       26.75       32.50      4.06 o
   2  11   5        9.42       13.11      1.90 o
   3  11   5      117.57      124.88      5.07 o
   4  11   5      297.75      318.20     11.86 o
   5  11   5        6.52       13.01      4.74 o
  -3  -9   6        0.15        0.60      1.28 o
  -2  -9   6      129.04      143.04      7.00 o
  -1  -9   6       57.04       49.80      4.00 o
   0  -9   6      214.10      229.08      8.37 o
   1  -9   6       10.02        9.23      1.46 o
   2  -9   6      198.68      171.49      9.19 o
  -4  -8   6       58.02       50.39      3.83 o
  -3  -8   6      165.15      179.96     17.67 o
  -2  -8   6       52.86       43.42      3.67 o
  -1  -8   6       10.96       11.19      2.04 o
   0  -8   6      287.20      274.88      7.03 o
   1  -8   6       47.04       44.64      2.43 o
   2  -8   6      368.92      346.18     18.35 o
   3  -8   6       24.67       29.58      2.95 o
   4  -8   6       95.83       94.00      6.13 o
  -5  -7   6        3.40        2.01      1.78 o
  -4  -7   6      203.96      187.95      7.86 o
  -3  -7   6      161.09      170.80      8.34 o
  -2  -7   6       79.86       77.39      4.22 o
  -1  -7   6       54.41       52.14      2.41 o
   0  -7   6        0.46       -0.22      0.63 o
   1  -7   6       39.47       42.31      2.16 o
   2  -7   6      160.72      164.29      6.44 o
   3  -7   6      241.51      210.53     15.46 o
   4  -7   6       95.81       90.41      4.23 o
   5  -7   6       55.21       50.81      5.56 o
  -6  -6   6       57.25       48.66      4.22 o
  -5  -6   6       71.18       68.43      5.19 o
  -4  -6   6        0.18       -1.07      1.43 o
  -3  -6   6       82.84       72.94      4.19 o
  -2  -6   6       91.34       85.71      3.26 o
  -1  -6   6      168.37      154.77      3.74 o
   0  -6   6      334.26      353.33      8.16 o
   1  -6   6      534.65      556.64     12.10 o
   2  -6   6        1.91        1.52      1.13 o
   3  -6   6        0.52        2.01      0.86 o
   4  -6   6       67.21       53.98      2.24 o
   5  -6   6       10.33        8.06      1.52 o
   6  -6   6        5.56        8.27      2.57 o
  -6  -5   6       43.99       47.19      5.27 o
  -5  -5   6        6.51        7.54      3.92 o
  -4  -5   6       12.62       11.26      1.71 o
  -3  -5   6      524.53      565.71     13.40 o
  -2  -5   6      601.27      534.38     18.15 o
  -1  -5   6      288.36      277.26      5.21 o
   0  -5   6        0.01        0.80      0.61 o
   1  -5   6       82.43       76.66      2.22 o
   2  -5   6     1274.63     1289.33     29.46 o
   3  -5   6      580.13      592.32     37.03 o
   4  -5   6       71.96       55.01      2.60 o
   5  -5   6      210.91      177.33      5.90 o
   6  -5   6       83.47       81.31      6.70 o
   7  -5   6       15.25       20.74      3.85 o
  -6  -4   6        1.75        3.46      1.85 o
  -5  -4   6       12.43        9.42      2.78 o
  -4  -4   6       31.98       38.26      4.35 o
  -3  -4   6      110.75       96.01      2.56 o
  -2  -4   6       12.65       13.30      1.08 o
  -1  -4   6       56.32       52.27      1.72 o
   0  -4   6       19.16       23.52      1.11 o
   1  -4   6      414.82      423.67     12.83 o
   2  -4   6      264.42      301.76      7.20 o
   3  -4   6      748.46      689.64     10.20 o
   4  -4   6      653.26      619.26      9.87 o
   5  -4   6        1.11        2.52      0.73 o
   6  -4   6        1.10        0.20      1.25 o
   7  -4   6      124.73      119.72      7.48 o
  -7  -3   6        0.07        0.71      2.00 o
  -6  -3   6        0.06       -1.07      1.25 o
  -5  -3   6       90.67       95.29     11.76 o
  -4  -3   6      383.02      386.38     10.97 o
  -3  -3   6       85.68       85.16      3.73 o
  -2  -3   6       94.76       87.37      2.20 o
  -1  -3   6     1379.53     1275.22     16.95 o
   0  -3   6     1706.24     1677.52     20.67 o
   1  -3   6       97.90      106.08      3.43 o
   2  -3   6       98.44      106.71      3.96 o
   3  -3   6      505.02      487.47      9.64 o
   4  -3   6     1127.69     1095.65     18.82 o
   5  -3   6      280.34      265.34      5.03 o
   6  -3   6        1.05       -0.25      0.93 o
   7  -3   6        2.96        4.20      2.49 o
   8  -3   6        8.57       12.76      3.63 o
  -7  -2   6       31.47       48.03      6.56 o
  -6  -2   6        0.05        0.96      1.16 o
  -5  -2   6      248.49      254.22     11.16 o
  -4  -2   6     1384.11     1379.03     28.72 o
  -3  -2   6      106.60      100.77      2.77 o
  -2  -2   6      773.94      773.62     20.13 o
  -1  -2   6       56.25       51.17      2.92 o
   0  -2   6       26.45       28.48      1.62 o
   1  -2   6      126.65      122.02      3.60 o
   2  -2   6       81.14      103.24      4.10 o
   3  -2   6      340.77      378.32      8.91 o
   4  -2   6      249.88      242.72      6.70 o
   5  -2   6        0.18        0.11      0.66 o
   6  -2   6      280.86      260.59      6.32 o
   7  -2   6       63.40       67.56      3.16 o
   8  -2   6        4.11        8.34      2.99 o
  -7  -1   6       26.32       17.67      3.06 o
  -6  -1   6      248.54      254.75     12.83 o
  -5  -1   6      285.43      261.97     12.09 o
  -4  -1   6      120.88      121.60      4.41 o
  -3  -1   6       29.61       27.60      1.46 o
  -2  -1   6      912.58      917.60     20.26 o
  -1  -1   6        8.54        4.49      0.63 o
   0  -1   6     3076.33     3196.96     33.46 o
   1  -1   6       17.47       27.68      1.40 o
   2  -1   6      130.31      146.53      4.85 o
   3  -1   6      741.26      720.54     29.90 o
   4  -1   6       63.19       59.03      1.37 o
   5  -1   6       74.03       78.07      1.95 o
   6  -1   6      358.43      354.50      7.92 o
   7  -1   6        8.37        7.20      1.14 o
   8  -1   6        0.58        1.64      1.50 o
  -7   0   6        2.64        2.81      1.64 o
  -6   0   6       13.05       12.09      2.85 o
  -5   0   6      143.41      129.11     10.90 o
  -4   0   6      146.12      141.91      3.40 o
  -3   0   6       86.35       79.92      1.88 o
  -2   0   6       22.34       25.77      1.12 o
  -1   0   6       18.89       22.10      0.93 o
   0   0   6      577.26      599.05      6.43 o
   1   0   6      103.00      102.99      2.46 o
   2   0   6     2054.91     2074.00     33.99 o
   3   0   6        3.81        5.38      1.35 o
   4   0   6      233.90      233.05      3.27 o
   5   0   6      533.64      494.12      7.63 o
   6   0   6       43.32       51.09      2.00 o
   7   0   6        0.01        0.03      0.70 o
   8   0   6       16.49       13.50      4.67 o
  -7   1   6       59.64       54.00      4.39 o
  -6   1   6       81.07       78.79      4.33 o
  -5   1   6        2.68        4.03      1.25 o
  -4   1   6       90.45       93.95      3.33 o
  -3   1   6      918.31      997.78     33.89 o
  -2   1   6     1665.35     1809.31     33.78 o
  -1   1   6      135.73      157.00      2.42 o
   0   1   6     1655.08     1564.73     16.18 o
   1   1   6     2837.30     2866.79     56.58 o
   2   1   6      681.77      616.62     10.13 o
   3   1   6      949.72     1017.28     16.49 o
   4   1   6      228.37      241.62      3.54 o
   5   1   6        5.03        9.71      1.38 o
   6   1   6      996.57     1001.65     15.66 o
   7   1   6       50.26       45.78      3.26 o
   8   1   6      277.95      237.81      6.57 o
   9   1   6      142.28      143.74     10.48 o
  -7   2   6      156.48      156.74      8.76 o
  -6   2   6       81.55       90.34      5.69 o
  -5   2   6        4.93        7.26      2.02 o
  -4   2   6      843.95      838.87     19.12 o
  -3   2   6      818.27      813.96     18.55 o
  -2   2   6      739.98      730.70      9.83 o
  -1   2   6      857.66      848.12     10.00 o
   0   2   6      319.38      349.36      5.34 o
   1   2   6     1163.25     1207.05     22.60 o
   2   2   6     2060.11     2073.61     27.26 o
   3   2   6       52.58       42.06      2.15 o
   4   2   6       43.82       40.14      1.31 o
   5   2   6      659.95      654.63      9.67 o
   6   2   6       83.44       71.43      2.44 o
   7   2   6       49.99       47.88      2.35 o
   8   2   6       14.53       14.50      2.71 o
   9   2   6      196.17      171.32     11.26 o
  -6   3   6       36.30       32.47      3.59 o
  -5   3   6        1.70        2.60      1.50 o
  -4   3   6        5.35       11.09      1.66 o
  -3   3   6      884.77      903.21     18.90 o
  -2   3   6       39.57       51.47      1.17 o
  -1   3   6       10.01        5.86      0.89 o
   0   3   6      185.97      164.64      4.06 o
   1   3   6      277.69      259.80      3.38 o
   2   3   6      332.51      314.56      3.96 o
   3   3   6        7.60        5.80      0.55 o
   4   3   6      373.61      358.58      5.48 o
   5   3   6      559.37      564.04      8.98 o
   6   3   6       91.02       84.89      2.60 o
   7   3   6        0.92        1.92      0.92 o
   8   3   6       58.07       65.07      5.56 o
   9   3   6       54.85       57.84      3.44 o
  -6   4   6      216.86      233.58     10.21 o
  -5   4   6       27.13       26.83      3.25 o
  -4   4   6      127.36      131.36      5.30 o
  -3   4   6      314.41      325.71      9.07 o
  -2   4   6       60.05       69.01      2.78 o
  -1   4   6      142.93      138.50      3.87 o
   0   4   6      539.59      516.45     10.53 o
   1   4   6      295.87      274.66      7.54 o
   2   4   6     1371.96     1461.64     18.10 o
   3   4   6       62.47       70.01      1.68 o
   4   4   6     1021.17      939.28     12.79 o
   5   4   6      214.70      216.63      5.14 o
   6   4   6      320.11      321.33      6.37 o
   7   4   6      108.69      100.37      3.36 o
   8   4   6      138.14      124.71      5.92 o
   9   4   6        5.50        4.57      1.88 o
  -6   5   6      108.23      128.22     12.83 o
  -5   5   6       47.94       56.36      4.28 o
  -4   5   6       11.88       11.72      2.27 o
  -3   5   6      162.88      167.56      5.81 o
  -2   5   6       34.69       34.92      2.57 o
  -1   5   6      117.18      115.10      5.63 o
   0   5   6        5.53        6.63      0.58 o
   1   5   6      479.82      436.80      6.24 o
   2   5   6       24.28       25.26      1.52 o
   3   5   6     1199.14     1166.33     15.30 o
   4   5   6      260.29      244.97      4.38 o
   5   5   6      196.92      183.04      3.65 o
   6   5   6       46.10       58.37      3.91 o
   7   5   6      124.74      138.60      5.02 o
   8   5   6      308.32      298.17      9.89 o
   9   5   6        9.05       19.31      4.63 o
  -5   6   6       49.30       48.55      3.88 o
  -4   6   6       14.62       14.10      2.23 o
  -3   6   6       38.93       41.22      2.82 o
  -2   6   6      145.54      148.88      5.17 o
  -1   6   6     1894.14     1840.88     34.79 o
   0   6   6     1884.26     1800.55     25.23 o
   1   6   6      389.15      365.49      9.73 o
   2   6   6      707.92      667.10      9.37 o
   3   6   6      192.07      179.44      3.29 o
   4   6   6      118.29      104.46      2.40 o
   5   6   6       66.52       56.73      7.63 o
   6   6   6        0.00        1.70      2.57 o
   7   6   6       35.14       37.23      3.07 o
   8   6   6      544.70      548.11     18.42 o
  -5   7   6      109.18      115.27      6.34 o
  -4   7   6       38.85       54.88      4.56 o
  -3   7   6      386.81      372.43     15.82 o
  -2   7   6      243.29      227.73     12.90 o
  -1   7   6       97.12       92.25      5.02 o
   0   7   6      566.93      543.48      9.25 o
   1   7   6      307.84      307.01      5.55 o
   2   7   6      137.09      137.52      5.14 o
   3   7   6      265.23      262.34      6.13 o
   4   7   6        0.32        2.80      1.94 o
   5   7   6       30.51       37.02      5.63 o
   6   7   6        3.11        2.92      1.55 o
   7   7   6      149.84      165.98      7.11 o
   8   7   6       99.67      124.43      5.87 o
  -4   8   6        2.41        3.72      2.35 o
  -3   8   6      746.69      708.97     27.15 o
  -2   8   6       96.34       99.05      5.06 o
  -1   8   6      282.24      262.15      9.73 o
   0   8   6       91.87       96.18      2.64 o
   1   8   6       96.90      100.52      2.77 o
   2   8   6      210.00      200.72      4.44 o
   3   8   6      243.32      233.17      8.52 o
   4   8   6      662.68      665.34     21.56 o
   5   8   6        1.72        1.94      1.15 o
   6   8   6        6.58       12.48      2.14 o
   7   8   6       45.13       37.26      5.38 o
   8   8   6       47.15       60.86      5.13 o
  -3   9   6        0.47        0.87      1.69 o
  -2   9   6      105.44      115.18      5.47 o
  -1   9   6       31.78       28.81      2.61 o
   0   9   6      302.42      324.89     14.29 o
   1   9   6        1.83        1.61      0.95 o
   2   9   6       10.59        7.75      0.94 o
   3   9   6       17.26       25.51      2.29 o
   4   9   6       87.58       81.92      4.92 o
   5   9   6       29.36       29.42      2.56 o
   6   9   6       29.13       26.18      2.68 o
   7   9   6        5.01        5.17      2.22 o
  -2  10   6       16.45       20.78      6.49 o
  -1  10   6        4.80        9.26      3.24 o
   0  10   6        1.53        4.92      1.51 o
   1  10   6      162.76      159.80      5.27 o
   2  10   6      130.93      135.43     10.33 o
   3  10   6      142.72      159.52      6.42 o
   4  10   6      100.86       99.35      4.46 o
   5  10   6      367.76      368.21     11.95 o
   6  10   6       61.90       72.12      5.34 o
   0  11   6      159.46      160.18      6.20 o
   1  11   6       99.47      106.33      7.27 o
   2  11   6      150.48      151.81      5.99 o
   3  11   6        9.84       11.59      2.12 o
   4  11   6        1.88        2.41      1.53 o
   5  11   6       44.95       42.73      3.42 o
  -2  -9   7        0.05       -0.28      1.35 o
  -1  -9   7       73.65       59.98      5.02 o
   0  -9   7       26.40       24.30      4.77 o
   1  -9   7       37.99       32.85      5.06 o
  -3  -8   7       99.90      104.98      5.91 o
  -2  -8   7        9.95       10.12      2.06 o
  -1  -8   7        1.95        8.53      3.67 o
   0  -8   7      137.33      141.89      4.45 o
   1  -8   7       83.51       85.88      4.97 o
   2  -8   7        6.13       11.30      2.32 o
   3  -8   7        0.07       -0.52      1.42 o
  -4  -7   7       65.65       63.03      4.40 o
  -3  -7   7        1.16        3.18      1.57 o
  -2  -7   7       30.68       31.58      2.90 o
  -1  -7   7      294.51      295.70      6.98 o
   0  -7   7       32.14       29.56      1.88 o
   1  -7   7      183.49      165.15      5.20 o
   2  -7   7      172.72      171.69      6.88 o
   3  -7   7       10.68       11.76      2.44 o
   4  -7   7       56.03       51.64      3.84 o
   5  -7   7       48.68       38.98      6.06 o
  -5  -6   7       41.27       41.35      7.77 o
  -4  -6   7      153.81      146.07      5.97 o
  -3  -6   7       11.10       12.89      1.87 o
  -2  -6   7      362.80      296.31     11.90 o
  -1  -6   7      291.53      292.04      6.21 o
   0  -6   7      313.45      300.84      6.46 o
   1  -6   7      242.52      239.90     13.71 o
   2  -6   7        7.93        5.80      2.39 o
   3  -6   7      186.57      218.31      7.67 o
   4  -6   7      226.66      226.88      8.72 o
   5  -6   7      212.43      190.76      8.09 o
  -6  -5   7        4.38        3.70      1.66 o
  -5  -5   7       68.64       70.16      5.59 o
  -4  -5   7      317.15      298.15      8.92 o
  -3  -5   7       19.12       16.40      3.31 o
  -2  -5   7        3.39        3.79      0.96 o
  -1  -5   7       18.97       28.86      3.12 o
   0  -5   7        0.92        0.89      1.20 o
   1  -5   7      138.35      131.82      4.51 o
   2  -5   7       27.76       21.48      3.47 o
   3  -5   7      320.41      353.86      9.92 o
   4  -5   7        2.06        1.05      1.28 o
   5  -5   7        4.17        6.97      1.66 o
  -6  -4   7      208.72      251.08     34.92 o
  -5  -4   7        1.94        3.01      2.46 o
  -4  -4   7        0.41        2.40      1.39 o
  -3  -4   7        1.48        0.85      0.66 o
  -2  -4   7       90.14       71.36      2.25 o
  -1  -4   7      199.62      216.54      4.37 o
   0  -4   7     1265.44     1260.98     18.45 o
   1  -4   7      155.03      168.07      8.98 o
   2  -4   7       40.08       44.84      1.46 o
   3  -4   7        7.16        3.85      1.20 o
   4  -4   7      495.59      496.72     26.08 o
   5  -4   7       15.59       16.37      4.77 o
   6  -4   7       19.30       14.25      2.49 o
  -6  -3   7        7.99       10.88      2.57 o
  -5  -3   7       13.91        9.89      1.60 o
  -4  -3   7       67.89       65.09      2.36 o
  -3  -3   7       91.43       80.58      2.39 o
  -2  -3   7      516.09      465.69      9.66 o
  -1  -3   7       38.08       33.79      2.22 o
   0  -3   7       36.10       31.42      1.21 o
   1  -3   7      423.22      413.28     10.43 o
   2  -3   7       44.31       53.30      2.41 o
   3  -3   7      501.63      490.56     14.57 o
   4  -3   7      308.04      279.75     14.68 o
   5  -3   7      529.14      518.05     14.00 o
   6  -3   7      126.59      122.19      5.31 o
   7  -3   7       22.02       21.11      2.11 o
  -6  -2   7        0.01        0.50      1.08 o
  -5  -2   7       25.93       28.91      1.90 o
  -4  -2   7        6.78        9.12      2.15 o
  -3  -2   7      170.41      170.24      4.19 o
  -2  -2   7      115.59      107.05      4.64 o
  -1  -2   7      129.48      139.02      2.92 o
   0  -2   7        1.01        2.37      0.87 o
   1  -2   7     1412.72     1429.95     26.35 o
   2  -2   7     1124.37     1067.85     19.91 o
   3  -2   7       32.55       30.07      5.59 o
   4  -2   7       18.55       24.66      3.71 o
   5  -2   7       61.29       68.41      6.06 o
   6  -2   7     1012.40     1005.79     39.23 o
   7  -2   7      147.62      133.85      5.77 o
   8  -2   7       39.28       42.33      7.13 o
  -6  -1   7        0.27       -0.51      1.15 o
  -5  -1   7       74.09       69.43      5.14 o
  -4  -1   7       95.73       98.36      3.05 o
  -3  -1   7      434.82      414.85     11.38 o
  -2  -1   7     3245.62     3226.10     66.96 o
  -1  -1   7      592.17      599.31     17.09 o
   0  -1   7      240.39      251.56      6.00 o
   1  -1   7        0.82        2.47      1.18 o
   2  -1   7      799.12      748.42     20.10 o
   3  -1   7      401.66      409.84     18.92 o
   4  -1   7      209.69      208.52     11.87 o
   5  -1   7       47.78       43.90      2.37 o
   6  -1   7       16.57       21.03      4.38 o
   7  -1   7        0.63       -0.27      1.25 o
   8  -1   7       40.69       36.03      5.17 o
  -6   0   7      175.48      179.82     11.33 o
  -5   0   7       33.35       37.48      6.56 o
  -4   0   7       71.82       74.91      2.92 o
  -3   0   7      383.38      365.49      6.60 o
  -2   0   7      537.83      500.82     13.50 o
  -1   0   7      142.12      168.16      3.92 o
   0   0   7      276.93      271.35      3.67 o
   1   0   7      153.19      176.87      4.67 o
   2   0   7     1481.81     1549.14     65.71 o
   3   0   7        7.67       10.74      1.85 o
   4   0   7      133.65      149.80      4.18 o
   5   0   7      222.39      224.05     11.51 o
   6   0   7       37.85       37.57      2.54 o
   7   0   7       25.53       26.09      2.62 o
   8   0   7      122.63      132.65      8.91 o
  -6   1   7      203.08      192.25     12.90 o
  -5   1   7       87.97       80.81      8.87 o
  -4   1   7        0.46        1.10      1.13 o
  -3   1   7      112.93      116.08      3.04 o
  -2   1   7        1.17        1.84      0.63 o
  -1   1   7      172.41      161.72      2.72 o
   0   1   7        8.81       12.89      1.06 o
   1   1   7        2.38        5.16      0.51 o
   2   1   7      225.79      212.21      4.70 o
   3   1   7       19.95       19.59      1.44 o
   4   1   7     1539.34     1610.10     29.37 o
   5   1   7      474.67      506.85     12.01 o
   6   1   7        8.12        7.74      1.74 o
   7   1   7       10.34       10.26      1.17 o
   8   1   7        1.83        1.44      1.26 o
  -6   2   7      182.48      168.15      7.58 o
  -5   2   7       25.82       26.10      2.65 o
  -4   2   7        0.46        1.39      1.03 o
  -3   2   7        5.20        7.69      1.78 o
  -2   2   7       33.01       35.29      1.30 o
  -1   2   7      497.46      512.62      6.94 o
   0   2   7      639.50      611.40      8.75 o
   1   2   7      537.14      469.67     13.21 o
   2   2   7      153.58      136.63      5.22 o
   3   2   7      999.59      940.12     12.88 o
   4   2   7      292.83      267.19      3.92 o
   5   2   7      372.98      379.56      6.01 o
   6   2   7       33.66       39.99      1.75 o
   7   2   7        2.11        1.48      1.10 o
   8   2   7       36.62       40.79      3.10 o
   9   2   7       40.13       36.06      4.85 o
  -6   3   7        5.46        9.68      4.81 o
  -5   3   7      137.97      152.61      9.55 o
  -4   3   7       82.37       89.81      9.41 o
  -3   3   7      225.85      239.30      7.06 o
  -2   3   7      404.52      368.78     11.84 o
  -1   3   7     2353.40     2301.74     27.97 o
   0   3   7     1129.74     1085.08     21.03 o
   1   3   7      990.85      971.94     14.35 o
   2   3   7     1948.03     1959.00     22.12 o
   3   3   7       25.85       25.67      0.92 o
   4   3   7      186.87      178.92      5.50 o
   5   3   7      738.38      748.86     11.79 o
   6   3   7       10.81       14.55      1.21 o
   7   3   7      141.36      126.04      3.91 o
   8   3   7      164.73      174.35      4.99 o
   9   3   7       16.51       21.02      3.71 o
  -6   4   7       16.50       27.60      3.52 o
  -5   4   7      454.45      468.13     14.57 o
  -4   4   7      286.43      299.54      9.78 o
  -3   4   7      325.23      327.91      8.71 o
  -2   4   7      236.06      219.53      6.50 o
  -1   4   7       42.07       37.63      1.85 o
   0   4   7       94.95      110.60      5.12 o
   1   4   7      889.42      871.31     23.31 o
   2   4   7       69.00       65.34      3.56 o
   3   4   7      184.94      172.75      3.54 o
   4   4   7      278.79      282.60      4.86 o
   5   4   7       26.54       19.83      1.29 o
   6   4   7        0.99        3.73      0.94 o
   7   4   7       45.96       46.12      2.09 o
   8   4   7      133.93      137.61      5.82 o
   9   4   7        3.52        0.43      2.28 o
  -5   5   7      130.53      141.34      7.09 o
  -4   5   7       88.76       95.01      4.71 o
  -3   5   7       77.82       83.42      8.55 o
  -2   5   7        0.88        1.17      0.92 o
  -1   5   7      200.00      189.07      9.67 o
   0   5   7       40.59       44.72      1.43 o
   1   5   7      219.86      211.63      3.67 o
   2   5   7        9.10       14.68      1.06 o
   3   5   7       81.22       74.18      2.02 o
   4   5   7     1037.42     1030.88     15.43 o
   5   5   7       10.49        9.25      1.53 o
   6   5   7       41.55       38.88      2.12 o
   7   5   7      287.97      290.56      8.76 o
   8   5   7      509.25      512.96     15.61 o
  -5   6   7       20.82       27.03      3.78 o
  -4   6   7      215.98      221.47      8.83 o
  -3   6   7       97.38       91.21      4.16 o
  -2   6   7        1.74        3.34      1.08 o
  -1   6   7       57.40       60.62      3.31 o
   0   6   7       19.69       18.61      1.41 o
   1   6   7       43.05       43.39      1.35 o
   2   6   7        3.32        3.88      1.67 o
   3   6   7      591.82      556.82      8.88 o
   4   6   7      113.28      103.45      2.58 o
   5   6   7       63.67       59.51      2.86 o
   6   6   7       14.07       20.11      2.04 o
   7   6   7       38.72       32.14      2.77 o
   8   6   7       11.92       18.78      4.77 o
  -4   7   7      262.64      272.72     12.19 o
  -3   7   7      162.62      162.53      6.61 o
  -2   7   7        6.93        8.08      1.46 o
  -1   7   7        1.00        0.62      1.92 o
   0   7   7      513.60      477.98      9.16 o
   1   7   7      514.31      495.04      8.48 o
   2   7   7     1524.64     1504.99     31.75 o
   3   7   7      421.84      408.23      6.92 o
   4   7   7      336.61      309.72      9.73 o
   5   7   7      305.60      329.43      9.73 o
   6   7   7      130.29      139.76      5.41 o
   7   7   7       26.73       25.40      3.05 o
   8   7   7        0.18        1.99      1.58 o
  -4   8   7       14.93       15.56      2.57 o
  -3   8   7      138.55      139.83      7.66 o
  -2   8   7      547.95      545.70     27.58 o
  -1   8   7      489.64      484.31     12.39 o
   0   8   7        0.60        0.47      1.00 o
   1   8   7      499.68      478.84      8.70 o
   2   8   7      875.92      851.04     14.40 o
   3   8   7       30.12       30.70      2.70 o
   4   8   7        1.35        4.95      1.39 o
   5   8   7       14.60       11.33      1.63 o
   6   8   7        4.83       12.22      2.33 o
   7   8   7       92.42      100.26      5.56 o
  -3   9   7       97.19       93.58      5.26 o
  -2   9   7       42.26       44.08      3.49 o
  -1   9   7        4.21        0.99      1.20 o
   0   9   7      238.70      223.86      7.32 o
   1   9   7       66.19       58.47      2.53 o
   2   9   7       18.34       11.46      1.76 o
   3   9   7        9.63       10.39      1.50 o
   4   9   7        0.06       -1.20      1.20 o
   5   9   7        2.24        9.34      3.92 o
   6   9   7      270.50      286.24     11.22 o
   7   9   7       14.00       21.77      2.79 o
  -2  10   7       92.38       86.25      6.98 o
  -1  10   7       40.51       37.76      3.60 o
   0  10   7      205.94      209.89      7.99 o
   1  10   7        0.03        4.39      4.81 o
   2  10   7       68.53       73.21      2.84 o
   3  10   7       27.48       27.04      2.85 o
   4  10   7        3.10        4.81      1.59 o
   5  10   7        6.10       11.06      1.94 o
   6  10   7       38.51       38.44      4.63 o
   0  11   7        6.12       10.41      4.74 o
   1  11   7       31.48       33.57      4.13 o
   2  11   7        5.54        7.63      3.14 o
   3  11   7        0.07        5.64      3.88 o
   4  11   7       46.47       42.29      3.12 o
   5  11   7       11.78       17.71      2.47 o
  -2  -8   8       48.01       52.82      4.28 o
  -1  -8   8       75.90       68.48      6.34 o
   0  -8   8       15.91       21.59      4.85 o
   1  -8   8      277.44      260.21      9.65 o
   2  -8   8        0.37        0.75      1.96 o
   3  -8   8       37.64       42.94      5.91 o
  -4  -7   8       81.08       73.67      5.26 o
  -3  -7   8       94.07       82.70      5.31 o
  -2  -7   8       95.01       76.35      7.52 o
  -1  -7   8      183.06      173.52      6.97 o
   0  -7   8       44.00       39.18      2.95 o
   1  -7   8       12.77       14.81      3.88 o
   2  -7   8       74.08      101.51      5.20 o
   3  -7   8       58.31       63.01      5.34 o
   4  -7   8       11.92        9.96      2.32 o
  -4  -6   8      116.31      116.87      7.38 o
  -3  -6   8       75.75       74.03      4.07 o
  -2  -6   8      186.04      194.04      6.80 o
  -1  -6   8       17.96       17.99      2.68 o
   0  -6   8      240.13      242.74      5.86 o
   1  -6   8       32.15       40.31      3.78 o
   2  -6   8       33.52       28.09      2.67 o
   3  -6   8      251.58      269.65      9.28 o
   4  -6   8       32.38       36.22      6.73 o
   5  -6   8        2.10        3.81      1.78 o
  -5  -5   8        1.46        3.54      1.71 o
  -4  -5   8        0.52       -0.51      3.10 o
  -3  -5   8        0.86        2.58      2.35 o
  -2  -5   8      149.84      147.73      3.86 o
  -1  -5   8        3.98        8.47      2.50 o
   0  -5   8        2.68        8.71      1.35 o
   1  -5   8      298.44      299.00      9.12 o
   2  -5   8      361.70      349.86     28.51 o
   3  -5   8       11.79       16.76      2.23 o
   4  -5   8       19.51       22.47      2.75 o
   5  -5   8        7.64       11.81      2.17 o
   6  -5   8      109.22      115.52     10.19 o
  -5  -4   8      117.45      118.27      6.00 o
  -4  -4   8        1.30        2.59      1.48 o
  -3  -4   8      166.61      128.50      5.29 o
  -2  -4   8      687.52      642.96     12.22 o
  -1  -4   8      187.58      159.95      3.79 o
   0  -4   8      171.74      145.79      6.97 o
   1  -4   8       30.23       22.10      1.94 o
   2  -4   8      314.58      376.59     15.46 o
   3  -4   8      127.47      137.23      6.88 o
   4  -4   8        1.33       -0.80      1.28 o
   5  -4   8       20.68       12.94      2.02 o
   6  -4   8       28.37       31.32      2.99 o
   7  -4   8        0.20       -3.92      3.92 o
  -6  -3   8      142.88      138.11      9.19 o
  -5  -3   8       59.67       50.35      5.34 o
  -4  -3   8       59.37       62.78      2.57 o
  -3  -3   8       38.50       27.41      1.62 o
  -2  -3   8      259.73      256.55      5.05 o
  -1  -3   8       34.24       40.70      2.35 o
   0  -3   8       38.63       26.99      2.05 o
   1  -3   8      350.16      355.23      9.37 o
   2  -3   8     1830.40     2015.74     64.10 o
   3  -3   8       23.01       29.83      3.63 o
   4  -3   8       19.39       21.03      1.99 o
   5  -3   8        0.74        0.90      2.10 o
   6  -3   8      255.13      253.75     12.33 o
   7  -3   8       11.19        7.83      4.10 o
  -6  -2   8        0.01        1.00      2.49 o
  -5  -2   8       27.02       28.85      3.61 o
  -4  -2   8       68.50       62.28      3.86 o
  -3  -2   8      380.21      358.74     11.64 o
  -2  -2   8       26.67       28.91      1.66 o
  -1  -2   8      273.44      287.65      5.63 o
   0  -2   8      902.34      894.32     13.83 o
   1  -2   8       72.02       68.23      3.16 o
   2  -2   8        5.21        3.16      1.08 o
   3  -2   8      214.15      210.06      7.77 o
   4  -2   8      160.09      163.53      8.66 o
   5  -2   8      359.30      338.28     13.18 o
   6  -2   8      574.41      560.16     16.85 o
   7  -2   8       20.00       15.22      2.54 o
  -6  -1   8       17.43       26.94      4.70 o
  -5  -1   8       49.61       46.34      2.48 o
  -4  -1   8        5.23        6.42      0.96 o
  -3  -1   8      636.94      649.89     15.36 o
  -2  -1   8      118.85      127.66      3.33 o
  -1  -1   8      237.21      240.82      7.31 o
   0  -1   8      438.49      424.67     10.35 o
   1  -1   8       48.58       63.93      2.86 o
   2  -1   8      167.23      166.69      5.01 o
   3  -1   8       52.45       61.92      2.82 o
   4  -1   8      606.00      555.97     17.07 o
   5  -1   8        0.06       -0.25      0.98 o
   6  -1   8       24.50       23.74      2.22 o
   7  -1   8        0.02        2.22      1.41 o
   8  -1   8      200.50      209.12     14.68 o
  -6   0   8        7.87        8.99      2.11 o
  -5   0   8      181.49      181.42     10.37 o
  -4   0   8       12.84       14.47      2.08 o
  -3   0   8        1.08        2.77      1.18 o
  -2   0   8        2.25        6.02      0.92 o
  -1   0   8      554.47      574.02     18.44 o
   0   0   8     3089.82     3175.84     38.47 o
   1   0   8      848.69      840.93     30.14 o
   2   0   8       75.34       59.41      2.89 o
   3   0   8       41.94       43.62      2.44 o
   4   0   8      150.94      139.86      4.47 o
   5   0   8      519.75      520.81     12.26 o
   6   0   8      186.42      176.00      6.25 o
   7   0   8       58.24       60.07      5.42 o
   8   0   8       12.47       15.75      4.74 o
  -6   1   8       90.55       94.74      5.59 o
  -5   1   8      224.93      247.82     13.26 o
  -4   1   8      237.67      262.16     10.23 o
  -3   1   8      508.04      521.91     16.02 o
  -2   1   8      231.63      238.74      8.35 o
  -1   1   8      611.80      623.44     20.64 o
   0   1   8      629.65      609.55      7.88 o
   1   1   8      914.32      887.16     16.16 o
   2   1   8        4.87        7.18      1.12 o
   3   1   8       40.55       39.16      2.96 o
   4   1   8       63.65       77.84      3.15 o
   5   1   8        1.39        1.42      1.05 o
   6   1   8       12.48       10.62      1.89 o
   7   1   8       10.63       11.83      2.28 o
   8   1   8       78.15       71.49      4.62 o
  -6   2   8        0.63        2.54      1.89 o
  -5   2   8      141.28      150.00      6.33 o
  -4   2   8      126.46      113.32     10.73 o
  -3   2   8      137.60      127.30      4.84 o
  -2   2   8      203.78      201.48      3.97 o
  -1   2   8       30.17       36.25      4.36 o
   0   2   8       64.97       63.13      2.00 o
   1   2   8       18.43       17.95      0.72 o
   2   2   8       20.65       25.76      1.50 o
   3   2   8      151.52      159.47      5.27 o
   4   2   8      414.57      413.24      9.25 o
   5   2   8       98.26       88.44      4.06 o
   6   2   8      588.03      621.54     17.50 o
   7   2   8      262.76      270.00      8.26 o
   8   2   8      117.13      120.42      6.07 o
  -5   3   8        7.34        8.16      5.13 o
  -4   3   8      258.96      248.95      8.11 o
  -3   3   8      328.16      329.58      9.26 o
  -2   3   8        2.82        0.93      0.66 o
  -1   3   8      140.81      134.30      2.61 o
   0   3   8       58.65       66.88      1.73 o
   1   3   8       20.60       23.25      2.35 o
   2   3   8      348.91      320.20      4.62 o
   3   3   8      830.99      800.34     14.89 o
   4   3   8      725.89      748.31     18.74 o
   5   3   8      259.79      240.70      6.20 o
   6   3   8       13.55       19.84      2.80 o
   7   3   8       32.91       24.87      2.67 o
   8   3   8       13.36       14.30      2.54 o
  -5   4   8       18.78       17.64      3.56 o
  -4   4   8       60.74       57.93      3.88 o
  -3   4   8       25.30       22.33      2.42 o
  -2   4   8       20.42       34.67      2.11 o
  -1   4   8       86.53       79.67      2.00 o
   0   4   8      364.89      345.65      7.91 o
   1   4   8     1296.52     1259.48     31.25 o
   2   4   8      438.99      384.51      8.15 o
   3   4   8      530.88      532.67      7.93 o
   4   4   8      998.14      997.38     14.39 o
   5   4   8       20.69       16.10      1.16 o
   6   4   8      114.03      107.09      3.09 o
   7   4   8       59.74       62.72      2.60 o
   8   4   8       18.48       27.01      3.71 o
  -5   5   8      135.97      133.59      9.55 o
  -4   5   8       40.93       31.81      3.27 o
  -3   5   8      529.11      520.17     15.35 o
  -2   5   8     1048.47     1075.69     24.16 o
  -1   5   8      703.08      686.31     14.31 o
   0   5   8      453.63      451.90     14.48 o
   1   5   8      222.17      222.76      4.10 o
   2   5   8        0.03        2.39      0.90 o
   3   5   8      186.17      184.66      3.71 o
   4   5   8      728.83      708.53     11.62 o
   5   5   8       36.47       36.41      3.36 o
   6   5   8      101.47       91.55      3.84 o
   7   5   8       94.91      103.19      4.40 o
   8   5   8       14.34       21.38      3.85 o
  -4   6   8      175.99      182.46      7.72 o
  -3   6   8        2.55        2.49      1.46 o
  -2   6   8        6.25        8.13      1.52 o
  -1   6   8       56.31       60.81      3.27 o
   0   6   8      172.60      153.95      3.13 o
   1   6   8       80.08       88.77      2.39 o
   2   6   8       10.05       17.19      1.36 o
   3   6   8      563.20      550.07      9.20 o
   4   6   8        8.96       13.31      1.24 o
   5   6   8       35.24       39.76      1.86 o
   6   6   8      283.25      266.98      9.89 o
   7   6   8       53.36       55.85      3.14 o
   8   6   8        3.46       12.36      2.33 o
  -4   7   8        4.27        6.74      2.21 o
  -3   7   8        1.72        2.42      1.76 o
  -2   7   8       38.37       35.67      2.64 o
  -1   7   8       16.96       15.89      2.74 o
   0   7   8       67.28       58.40      4.66 o
   1   7   8      146.03      135.77      3.56 o
   2   7   8        7.31        7.20      0.96 o
   3   7   8       32.96       32.08      1.55 o
   4   7   8      156.35      147.56      3.35 o
   5   7   8      223.93      203.08      5.14 o
   6   7   8      208.65      198.95     16.28 o
   7   7   8      113.86      126.03      5.82 o
   8   7   8        0.51       13.09      7.98 o
  -3   8   8       46.47       56.79      4.42 o
  -2   8   8      186.45      183.42     12.08 o
  -1   8   8       15.38       14.31      3.35 o
   0   8   8       34.42       32.98      3.96 o
   1   8   8       92.30       85.24      3.21 o
   2   8   8      911.44      887.31     15.59 o
   3   8   8        0.02        0.41      1.58 o
   4   8   8      230.05      224.93     11.21 o
   5   8   8       60.54       68.45      4.00 o
   6   8   8       72.81       72.57      4.20 o
   7   8   8       95.06      103.65      6.08 o
  -2   9   8       46.07       42.59      3.20 o
  -1   9   8       58.20       52.62      3.40 o
   0   9   8      239.00      242.57      7.83 o
   1   9   8      642.05      609.82     17.99 o
   2   9   8        0.19       -0.79      0.80 o
   3   9   8      393.71      359.29      8.18 o
   4   9   8      600.71      588.70     19.70 o
   5   9   8      140.87      144.68      6.22 o
   6   9   8       19.44       21.10      2.72 o
   7   9   8        3.68        7.60      2.34 o
  -1  10   8       22.70       18.77      2.63 o
   0  10   8      136.00      128.82      5.38 o
   1  10   8       48.91       52.44      2.92 o
   2  10   8        1.71        2.51      1.00 o
   3  10   8       39.29       43.11      3.21 o
   4  10   8      101.28      107.73      6.56 o
   5  10   8        4.04        3.91      1.92 o
   6  10   8       31.91       30.15      2.98 o
   1  11   8        1.47        1.14      1.78 o
   2  11   8       51.11       65.85      6.34 o
   3  11   8       51.59       52.81      3.81 o
   4  11   8        1.24        2.06      1.44 o
   0  -8   9        0.03       18.81      4.99 o
   1  -8   9       18.27       27.72      5.34 o
  -3  -7   9      101.80       91.29      8.05 o
  -2  -7   9       76.49       78.32      8.98 o
  -1  -7   9       16.79       14.68      3.63 o
   0  -7   9      305.49      303.65     10.63 o
   1  -7   9       92.65       85.73      4.93 o
   2  -7   9       38.29       37.81      3.42 o
   3  -7   9      207.72      204.98     13.01 o
  -4  -6   9       24.56       22.40      3.35 o
  -3  -6   9        0.21        2.50      1.78 o
  -2  -6   9      109.76       90.82      6.91 o
  -1  -6   9       45.94       36.93      5.95 o
   0  -6   9      222.27      200.43      7.69 o
   1  -6   9       39.28       42.53      4.06 o
   2  -6   9      237.63      248.95      9.25 o
   3  -6   9        0.48        3.35      1.74 o
   4  -6   9       19.30       26.26      5.59 o
  -4  -5   9       95.33       87.27      4.55 o
  -3  -5   9      137.26      105.01      5.17 o
  -2  -5   9      413.37      376.22     15.12 o
  -1  -5   9       54.09       45.16      4.19 o
   0  -5   9      479.12      470.39     13.02 o
   1  -5   9        6.15       13.44      1.99 o
   2  -5   9      323.19      358.47     16.07 o
   3  -5   9       24.38       22.58      4.13 o
   4  -5   9       13.17       15.95      2.34 o
   5  -5   9      196.68      172.41     14.18 o
  -5  -4   9       19.18       13.59      2.32 o
  -4  -4   9      267.51      257.90      8.24 o
  -3  -4   9       41.83       51.99      3.33 o
  -2  -4   9       70.54       53.98      2.43 o
  -1  -4   9      156.95      144.99      7.99 o
   0  -4   9        0.01        1.35      1.23 o
   1  -4   9       34.76       38.99      3.06 o
   2  -4   9      150.07      173.39      8.44 o
   3  -4   9        3.58        4.96      1.63 o
   4  -4   9      168.21      149.64      6.78 o
   5  -4   9        0.11       -0.21      1.30 o
   6  -4   9       19.18       17.31      2.84 o
  -5  -3   9       24.45       20.25      6.34 o
  -4  -3   9        9.43       12.36      1.49 o
  -3  -3   9      103.47       91.74      3.19 o
  -2  -3   9       12.31        9.77      1.13 o
  -1  -3   9        4.68        7.74      1.22 o
   0  -3   9      615.47      622.01     14.72 o
   1  -3   9      390.69      356.13     10.08 o
   2  -3   9       22.80       20.43      2.17 o
   3  -3   9        0.10        1.94      1.25 o
   4  -3   9       81.61       88.45      4.16 o
   5  -3   9       56.02       63.70      8.59 o
   6  -3   9       13.78       15.78      2.53 o
   7  -3   9       10.63        6.87      8.20 o
  -5  -2   9        0.02        0.24      1.92 o
  -4  -2   9      327.72      307.23      7.48 o
  -3  -2   9      212.96      209.61     10.97 o
  -2  -2   9        0.38        3.22      2.02 o
  -1  -2   9       69.37       64.11      2.09 o
   0  -2   9       31.59       42.78      2.33 o
   1  -2   9      442.63      495.62     11.89 o
   2  -2   9       39.59       37.44      7.80 o
   3  -2   9       85.09       85.20      3.63 o
   4  -2   9      162.13      183.22     16.82 o
   5  -2   9      124.83      126.01      8.66 o
   6  -2   9       46.06       47.24      5.20 o
   7  -2   9       20.21       27.64      5.20 o
  -5  -1   9       81.17       90.49     11.51 o
  -4  -1   9       10.43        9.92      1.29 o
  -3  -1   9      257.08      271.05      6.11 o
  -2  -1   9       89.39       88.43      3.83 o
  -1  -1   9      227.47      219.15      7.36 o
   0  -1   9      463.78      465.04     10.73 o
   1  -1   9     1080.46     1177.25     58.58 o
   2  -1   9      424.99      419.36     13.01 o
   3  -1   9      413.04      380.40     11.40 o
   4  -1   9       80.11       72.48      3.88 o
   5  -1   9      140.22      137.58      9.87 o
   6  -1   9       45.08       58.39      4.09 o
   7  -1   9      256.56      246.60     11.01 o
   8  -1   9      315.41      282.33     13.40 o
  -5   0   9       21.88       21.30      3.88 o
  -4   0   9       32.21       29.74      4.73 o
  -3   0   9       10.08       15.61      2.12 o
  -2   0   9      106.97      113.67      3.04 o
  -1   0   9     1937.94     1979.94     58.22 o
   0   0   9      444.56      451.61      8.03 o
   1   0   9        5.51        3.78      1.16 o
   2   0   9      604.09      598.79     28.79 o
   3   0   9      222.03      201.11      5.86 o
   4   0   9      426.16      391.21      9.92 o
   5   0   9       28.51       29.29      6.34 o
   6   0   9       11.47        7.79      1.65 o
   7   0   9        0.02        1.64      1.61 o
   8   0   9      155.54      164.28     16.85 o
  -5   1   9       18.67       21.46      3.31 o
  -4   1   9       98.75      109.06     12.97 o
  -3   1   9       83.49       79.77      2.74 o
  -2   1   9       21.48       25.40      1.33 o
  -1   1   9      470.49      485.97     15.75 o
   0   1   9      294.74      286.26      5.36 o
   1   1   9      133.06      128.00      4.34 o
   2   1   9      653.24      636.35     21.59 o
   3   1   9      602.30      575.51     12.76 o
   4   1   9       62.15       56.59      3.42 o
   5   1   9      112.40      104.28      4.55 o
   6   1   9        0.01       -1.21      1.21 o
   7   1   9       77.36       86.97      4.95 o
   8   1   9       76.58       79.36      5.17 o
  -5   2   9       30.96       34.27      3.81 o
  -4   2   9        2.86        0.25      1.26 o
  -3   2   9      238.92      242.09      6.10 o
  -2   2   9      423.60      469.38     10.49 o
  -1   2   9      605.76      613.44     19.67 o
   0   2   9      430.32      425.96      6.62 o
   1   2   9      138.83      138.83      4.02 o
   2   2   9       90.20       87.11      3.53 o
   3   2   9      272.26      252.93     10.12 o
   4   2   9      284.42      267.95      7.08 o
   5   2   9        5.98        7.86      1.55 o
   6   2   9       22.76       21.35      2.30 o
   7   2   9        9.12        9.54      2.96 o
   8   2   9        5.81        6.20      2.12 o
  -5   3   9      108.95      116.52      5.91 o
  -4   3   9      242.77      258.49     11.08 o
  -3   3   9        3.27        6.04      3.99 o
  -2   3   9      360.16      315.48     13.19 o
  -1   3   9      154.43      136.60      2.85 o
   0   3   9      594.07      560.30      8.46 o
   1   3   9        9.03        6.99      0.93 o
   2   3   9       13.97       14.22      1.60 o
   3   3   9       81.27       82.98      4.81 o
   4   3   9        0.57        3.02      1.46 o
   5   3   9        8.90        9.14      1.75 o
   6   3   9      118.80      130.12      6.88 o
   7   3   9        1.42        3.83      1.44 o
   8   3   9       99.86      106.17      5.92 o
  -5   4   9        0.60        6.53      2.16 o
  -4   4   9      122.95      123.62      5.56 o
  -3   4   9       90.79       95.83      4.66 o
  -2   4   9      122.30      103.57      4.10 o
  -1   4   9      335.65      304.26      5.46 o
   0   4   9      119.79       98.03      2.71 o
   1   4   9      347.60      346.40      5.65 o
   2   4   9        0.70        1.00      0.55 o
   3   4   9        0.60        1.94      0.62 o
   4   4   9      496.64      447.49     13.30 o
   5   4   9      571.13      572.37     14.40 o
   6   4   9      490.03      529.82     14.43 o
   7   4   9      105.36      105.49      5.14 o
   8   4   9       14.35       16.75      3.49 o
  -4   5   9      250.97      265.78      9.74 o
  -3   5   9       22.69       26.87      2.99 o
  -2   5   9        1.70        3.16      1.22 o
  -1   5   9        3.30        3.40      1.26 o
   0   5   9      185.70      159.51      3.53 o
   1   5   9       97.29       83.28      2.38 o
   2   5   9      903.17      862.67     19.15 o
   3   5   9      172.96      183.97      4.00 o
   4   5   9      193.28      181.15      4.07 o
   5   5   9       15.24       16.70      1.90 o
   6   5   9       91.87       79.01      3.17 o
   7   5   9       10.25       10.54      1.91 o
   8   5   9        7.10        8.69      3.49 o
  -4   6   9        6.66        5.76      2.89 o
  -3   6   9       53.19       58.42      4.47 o
  -2   6   9       53.91       50.62      3.33 o
  -1   6   9        7.56       10.23      1.73 o
   0   6   9      968.87      929.33     18.64 o
   1   6   9      506.16      488.59      8.68 o
   2   6   9      135.16      136.87      4.32 o
   3   6   9      412.22      421.09      7.72 o
   4   6   9       85.17       81.77      4.09 o
   5   6   9      155.39      151.54      3.93 o
   6   6   9      170.55      168.99      4.54 o
   7   6   9       14.09       16.46      4.13 o
  -3   7   9      589.57      615.68     19.47 o
  -2   7   9      229.25      232.07     16.36 o
  -1   7   9       41.35       38.75      2.60 o
   0   7   9      146.17      141.32      9.01 o
   1   7   9        4.75        8.78      1.31 o
   2   7   9       42.10       43.86      1.72 o
   3   7   9        0.02        2.31      0.86 o
   4   7   9        2.19        4.35      1.31 o
   5   7   9       78.79       71.73      3.32 o
   6   7   9      164.11      173.32      6.18 o
   7   7   9        1.22        4.43      6.70 o
  -3   8   9        0.26        1.30      1.76 o
  -2   8   9       39.13       36.91      3.67 o
  -1   8   9        6.25        5.43      1.64 o
   0   8   9        3.28        7.27      2.21 o
   1   8   9        1.93        0.24      0.93 o
   2   8   9      121.30      112.53      4.08 o
   3   8   9       97.04       95.19      3.15 o
   4   8   9       51.37       48.43      2.18 o
   5   8   9       13.58       14.85      1.88 o
   6   8   9        4.34        3.40      1.59 o
   7   8   9      156.92      164.84      7.41 o
  -2   9   9      125.65      122.18      5.79 o
  -1   9   9      309.65      323.14     11.01 o
   0   9   9        6.93        6.70      1.66 o
   1   9   9        6.53       10.68      1.74 o
   2   9   9       30.67       33.07      4.40 o
   3   9   9      407.15      379.29      8.64 o
   4   9   9      589.11      586.72     18.46 o
   5   9   9      156.90      162.04      6.23 o
   6   9   9       36.36       42.00      3.67 o
   0  10   9        1.84        7.09      2.24 o
   1  10   9       23.16       21.93      2.67 o
   2  10   9       31.32       27.73      5.27 o
   3  10   9      124.99      119.77      7.98 o
   4  10   9       53.87       46.99      3.70 o
   5  10   9      100.53       88.95      5.15 o
   2  11   9      103.17       95.21      6.56 o
   3  11   9       77.23       72.55      5.91 o
  -1  -7  10       46.37       58.51      7.06 o
   0  -7  10       90.65       98.77      7.98 o
   1  -7  10       46.69       40.63      5.20 o
   2  -7  10       62.71       54.06      4.38 o
  -2  -6  10      161.36      180.23     12.04 o
  -1  -6  10        2.92        7.77      3.92 o
   0  -6  10      217.22      200.75      7.62 o
   1  -6  10        3.39        3.70      1.76 o
   2  -6  10      230.35      261.35     14.43 o
   3  -6  10       20.36       17.27      3.20 o
   4  -6  10       65.64       68.72      4.91 o
  -3  -5  10       41.90       32.85      5.70 o
  -2  -5  10        6.63        7.13      2.78 o
  -1  -5  10       18.45       26.65      2.62 o
   0  -5  10      192.83      168.71      6.63 o
   1  -5  10        1.74        2.33      2.00 o
   2  -5  10      163.58      154.61      6.52 o
   3  -5  10        0.48        4.45      2.09 o
   4  -5  10      332.63      359.54     12.94 o
   5  -5  10        3.58        1.40      1.59 o
  -4  -4  10       16.49       17.68      3.14 o
  -3  -4  10        0.59       -0.69      1.26 o
  -2  -4  10       40.68       31.38      2.13 o
  -1  -4  10      247.59      241.94      7.95 o
   0  -4  10      289.45      311.70      9.26 o
   1  -4  10       34.19       44.94      3.52 o
   2  -4  10      162.27      189.37      7.84 o
   3  -4  10       41.91       60.75      4.19 o
   4  -4  10       73.80       83.63      4.62 o
   5  -4  10        2.70        2.29      1.67 o
   6  -4  10       25.05       21.07      6.63 o
  -4  -3  10       45.89       34.92      2.95 o
  -3  -3  10      132.68      129.31      7.99 o
  -2  -3  10      219.01      206.09      9.40 o
  -1  -3  10      517.20      528.71     14.18 o
   0  -3  10       18.99       23.84      2.42 o
   1  -3  10      397.87      419.86     16.36 o
   2  -3  10      236.31      228.46      8.24 o
   3  -3  10        0.43        1.31      2.46 o
   4  -3  10      458.30      432.35     13.52 o
   5  -3  10       72.91       73.86      9.87 o
   6  -3  10       37.59       29.05      2.92 o
  -5  -2  10      134.31      125.78      8.05 o
  -4  -2  10       48.97       57.42      3.03 o
  -3  -2  10        4.41        8.19      1.91 o
  -2  -2  10       42.21       40.15      1.96 o
  -1  -2  10       25.98       26.18      1.54 o
   0  -2  10      287.04      274.30      7.80 o
   1  -2  10       47.43       46.61      3.02 o
   2  -2  10        7.82       18.83      7.23 o
   3  -2  10      207.67      187.34     12.69 o
   4  -2  10       34.67       21.76      2.31 o
   5  -2  10       79.46       63.22      3.80 o
   6  -2  10       48.13       47.87      6.27 o
   7  -2  10        0.16        3.16      1.57 o
  -5  -1  10       32.58       31.39      3.53 o
  -4  -1  10        7.62       13.92      1.77 o
  -3  -1  10        7.12        5.25      1.51 o
  -2  -1  10      110.65      110.97      4.29 o
  -1  -1  10      168.26      158.84      3.77 o
   0  -1  10      175.22      166.10      5.95 o
   1  -1  10      456.82      490.91     12.73 o
   2  -1  10        9.33       22.34      5.20 o
   3  -1  10       61.12       72.29      6.70 o
   4  -1  10       85.68      101.40      8.34 o
   5  -1  10       47.34       41.65      3.17 o
   6  -1  10       59.20       61.98      5.38 o
   7  -1  10       46.14       52.14      4.22 o
  -5   0  10       58.49       60.43      8.20 o
  -4   0  10      280.08      275.23     15.79 o
  -3   0  10       54.88       57.70      3.94 o
  -2   0  10       52.28       48.08      2.22 o
  -1   0  10       16.29       19.01      1.24 o
   0   0  10        6.79        8.60      1.43 o
   1   0  10       20.28       23.60      1.91 o
   2   0  10       77.92       72.85      3.38 o
   3   0  10      112.19      119.73      4.81 o
   4   0  10       41.84       45.17      3.03 o
   5   0  10       84.17       69.57      5.95 o
   6   0  10       13.17       14.04      2.50 o
   7   0  10        9.33       12.81      2.37 o
  -5   1  10        0.63        2.48      1.79 o
  -4   1  10      431.03      455.46     28.79 o
  -3   1  10       13.34       12.77      1.35 o
  -2   1  10       22.31       20.34      1.52 o
  -1   1  10      236.04      231.56      4.88 o
   0   1  10     1132.27     1171.57     25.48 o
   1   1  10     1883.20     1989.52     41.60 o
   2   1  10      881.90      841.67     24.16 o
   3   1  10       59.61       51.08      3.31 o
   4   1  10      557.92      537.87     13.92 o
   5   1  10      202.78      225.09      8.20 o
   6   1  10      321.44      312.61      9.87 o
   7   1  10       74.55       64.69      4.81 o
   8   1  10       12.80       12.91      2.28 o
  -5   2  10       60.35       55.97      4.79 o
  -4   2  10        9.77       12.36      2.92 o
  -3   2  10       92.49       87.91      6.02 o
  -2   2  10      543.19      566.94     14.98 o
  -1   2  10        1.70        1.74      1.10 o
   0   2  10        9.46       12.82      2.08 o
   1   2  10      669.63      659.67     14.18 o
   2   2  10     1389.52     1322.15     67.77 o
   3   2  10       82.45       79.87      7.02 o
   4   2  10       43.49       50.77      7.91 o
   5   2  10       93.54       89.17      4.07 o
   6   2  10       24.07       26.44      2.72 o
   7   2  10      129.11      136.60      6.30 o
   8   2  10        7.60        7.44      2.67 o
  -4   3  10       16.81       23.73      2.79 o
  -3   3  10       24.34       26.69      2.59 o
  -2   3  10      276.58      289.15     13.03 o
  -1   3  10        7.30       13.00      1.22 o
   0   3  10      214.46      214.68      4.20 o
   1   3  10      198.73      188.19      7.60 o
   2   3  10      120.65      119.24      4.23 o
   3   3  10        7.17        8.63      1.46 o
   4   3  10       17.10       22.20      1.97 o
   5   3  10        3.86        6.97      3.78 o
   6   3  10      171.16      175.13      7.09 o
   7   3  10        0.53        0.94      1.85 o
   8   3  10       15.45       16.45      2.57 o
  -4   4  10      161.26      202.49     15.61 o
  -3   4  10      329.22      335.20     10.32 o
  -2   4  10      253.68      267.63      8.77 o
  -1   4  10       22.01       24.08      2.03 o
   0   4  10      330.69      287.04      5.38 o
   1   4  10        3.89        3.14      0.70 o
   2   4  10      350.45      329.45      6.37 o
   3   4  10       11.00       11.73      1.48 o
   4   4  10        0.88       -0.22      0.93 o
   5   4  10        0.33        0.45      0.97 o
   6   4  10        1.43       -0.24      1.82 o
   7   4  10        0.46        0.48      1.46 o
   8   4  10      173.44      162.13     12.40 o
  -4   5  10       11.48        7.06      4.03 o
  -3   5  10       87.12       93.00      5.38 o
  -2   5  10      314.24      312.17      9.40 o
  -1   5  10       41.39       40.85      2.25 o
   0   5  10       37.27       24.70      1.64 o
   1   5  10       43.38       43.44      1.66 o
   2   5  10      180.87      178.60      3.85 o
   3   5  10      168.33      178.05      3.76 o
   4   5  10       51.46       52.88      2.94 o
   5   5  10       20.80       21.23      3.03 o
   6   5  10       24.19       23.28      2.60 o
   7   5  10      158.21      147.97      9.51 o
   8   5  10      208.85      214.58     12.76 o
  -3   6  10       15.22       15.07      2.54 o
  -2   6  10      261.29      275.57      8.55 o
  -1   6  10      361.49      359.18     10.01 o
   0   6  10       14.81       16.11      1.91 o
   1   6  10       77.67       77.70      2.58 o
   2   6  10       93.34       89.39      4.23 o
   3   6  10      378.97      353.89      8.73 o
   4   6  10      653.09      645.27     12.00 o
   5   6  10      406.57      406.65      8.16 o
   6   6  10      152.63      150.42      6.15 o
   7   6  10       13.21       12.47      3.35 o
  -3   7  10       14.66       13.57      2.29 o
  -2   7  10       10.36       15.15      2.55 o
  -1   7  10       56.92       47.43      4.06 o
   0   7  10       78.67       71.84      3.40 o
   1   7  10      356.84      356.36      7.38 o
   2   7  10        8.17       10.89      1.22 o
   3   7  10      541.63      535.67     10.62 o
   4   7  10       10.18       11.57      1.38 o
   5   7  10       46.68       43.85      2.15 o
   6   7  10        3.18        1.50      2.35 o
   7   7  10        3.65        2.85      2.92 o
  -2   8  10       17.27       25.89      2.74 o
  -1   8  10      763.66      763.51     21.64 o
   0   8  10       78.54       82.68      4.03 o
   1   8  10       26.87       25.93      2.03 o
   2   8  10      277.65      273.30      5.92 o
   3   8  10      108.26      102.07      3.58 o
   4   8  10       49.84       51.37      2.37 o
   5   8  10       16.69       14.66      2.12 o
   7   8  10       26.93       23.30      4.77 o
  -1   9  10       14.25       12.52      2.26 o
   0   9  10       42.49       45.54      3.44 o
   1   9  10        2.54        6.62      3.85 o
   2   9  10        0.34       -0.89      0.89 o
   3   9  10        5.22        9.11      1.22 o
   4   9  10        0.82        2.14      1.92 o
   5   9  10       84.20       89.84      4.78 o
   6   9  10       11.16       23.30      5.27 o
   1  10  10      283.56      283.28     10.23 o
   2  10  10       66.09       71.07      6.49 o
   3  10  10        5.29        2.52      1.35 o
   4  10  10       59.70       54.60      3.37 o
   5  10  10      134.59      135.48      6.22 o
  -1  -6  11       62.61       88.37      9.98 o
   0  -6  11      148.56      143.48      6.74 o
   1  -6  11      220.32      216.06      9.49 o
   2  -6  11        9.83       17.26      4.35 o
  -2  -5  11       48.55       49.74      7.41 o
  -1  -5  11      182.12      169.64     11.58 o
   0  -5  11      187.88      198.38      7.47 o
   1  -5  11      146.64      154.14      6.88 o
   2  -5  11       31.52       31.37      3.42 o
   3  -5  11       20.42       20.45      2.76 o
   4  -5  11       22.85       30.64      3.90 o
  -3  -4  11      248.92      269.52     16.32 o
  -2  -4  11        0.12        1.52      1.40 o
  -1  -4  11      168.55      165.42     10.76 o
   0  -4  11        0.21        1.71      1.38 o
   1  -4  11        2.26       -0.86      1.56 o
   2  -4  11       76.90       71.89      5.24 o
   3  -4  11       26.49       19.75      4.42 o
   4  -4  11       71.90       71.10      4.78 o
   5  -4  11        0.17        0.97      1.76 o
  -3  -3  11      132.60      104.37      7.80 o
  -2  -3  11       11.58       14.90      2.23 o
  -1  -3  11       30.44       30.26      2.67 o
   0  -3  11        0.55        1.29      1.21 o
   1  -3  11      125.57      130.78      6.22 o
   2  -3  11      199.33      243.11      9.85 o
   3  -3  11      188.01      216.80      8.43 o
   4  -3  11        0.04        3.09      3.06 o
   5  -3  11        0.02       -0.99      1.69 o
   6  -3  11        0.56       -1.93      1.93 o
  -4  -2  11        8.83        5.52      1.78 o
  -3  -2  11       56.28       39.67      2.31 o
  -2  -2  11       85.66       74.02      5.67 o
  -1  -2  11       92.75      108.80      4.40 o
   0  -2  11        8.86       12.92      3.74 o
   1  -2  11      343.64      406.05     12.66 o
   2  -2  11       89.09      102.66      4.88 o
   3  -2  11       80.48       92.99      4.83 o
   4  -2  11      151.52      153.37      6.51 o
   5  -2  11       26.42       26.31      5.88 o
   6  -2  11      165.05      147.56     13.50 o
  -4  -1  11       24.37       24.85      2.52 o
  -3  -1  11      272.90      256.41     15.35 o
  -2  -1  11      578.76      617.81     19.41 o
  -1  -1  11        1.82        0.19      1.03 o
   0  -1  11      200.25      214.05      9.19 o
   1  -1  11       54.24       52.30      3.35 o
   2  -1  11      108.64      101.55      4.78 o
   3  -1  11      399.70      392.76     11.59 o
   4  -1  11       45.74       46.69      3.34 o
   5  -1  11       95.78       87.26      5.49 o
   6  -1  11        1.14        0.39      1.27 o
   7  -1  11       20.61       28.61      8.12 o
  -4   0  11       56.23       62.31      4.09 o
  -3   0  11        2.01        5.29      2.22 o
  -2   0  11       27.99       27.04      1.90 o
  -1   0  11       80.32       77.27      5.90 o
   0   0  11      129.17      142.40      5.13 o
   1   0  11        0.35        1.70      1.30 o
   2   0  11       85.27       74.85      3.73 o
   3   0  11       78.36       94.91      7.20 o
   4   0  11      153.33      124.74     11.83 o
   5   0  11        3.99        3.84      1.71 o
   6   0  11       56.18       66.39      4.39 o
   7   0  11       14.31       11.96      2.44 o
  -4   1  11        6.53        2.58      1.76 o
  -3   1  11        6.38        9.87      2.12 o
  -2   1  11      163.48      167.44      6.57 o
  -1   1  11       35.20       30.04      2.24 o
   0   1  11      493.98      504.16     21.98 o
   1   1  11       35.53       29.39      2.85 o
   2   1  11        1.51        2.35      2.21 o
   3   1  11        0.63        0.67      1.67 o
   4   1  11        3.94        3.67      1.41 o
   5   1  11      136.14      131.00      6.11 o
   6   1  11       34.11       42.16      3.57 o
   7   1  11       32.88       44.28      4.35 o
  -4   2  11       58.32       72.17      7.38 o
  -3   2  11      114.71      115.53     13.65 o
  -2   2  11      333.65      345.10     10.79 o
  -1   2  11       43.29       45.11      2.03 o
   0   2  11        2.04        1.92      1.01 o
   1   2  11        7.02        4.44      1.40 o
   2   2  11      589.85      620.72     29.22 o
   3   2  11      136.19      132.76      5.72 o
   4   2  11      255.59      245.90     17.85 o
   5   2  11        3.87        2.64      1.47 o
   6   2  11        9.61       11.22      2.02 o
   7   2  11       95.41       99.95      5.31 o
  -4   3  11       11.38       21.70      3.49 o
  -3   3  11       63.85       63.31      4.23 o
  -2   3  11      211.66      206.32     15.25 o
  -1   3  11        0.82        0.73      0.81 o
   0   3  11      735.06      724.37     12.28 o
   1   3  11      156.87      150.62      5.46 o
   2   3  11       72.52       69.30      4.03 o
   3   3  11      773.53      779.23     50.60 o
   4   3  11     1028.13     1058.62     52.02 o
   5   3  11      206.08      201.85     14.82 o
   6   3  11       40.39       30.10      3.78 o
   7   3  11       17.66       17.75      2.90 o
  -3   4  11      161.58      164.07      9.26 o
  -2   4  11       16.62       16.46      2.17 o
  -1   4  11        9.27       13.18      2.55 o
   0   4  11      406.17      400.78      7.61 o
   1   4  11      270.40      245.91      4.97 o
   2   4  11       13.46       14.87      1.60 o
   3   4  11      136.26      134.60      5.13 o
   4   4  11        0.03        1.04      1.20 o
   5   4  11        4.13        4.99      1.54 o
   6   4  11       39.30       39.91      3.09 o
   7   4  11        1.40        7.77      5.02 o
  -3   5  11      105.28      113.57      6.22 o
  -2   5  11        2.88        8.15      3.99 o
  -1   5  11      363.48      360.80     10.45 o
   0   5  11       84.78       75.98      2.57 o
   1   5  11        3.11        6.15      0.98 o
   2   5  11       96.35       84.30      3.07 o
   3   5  11      205.34      204.33      6.62 o
   4   5  11       24.19       22.35      2.81 o
   5   5  11        3.32       13.21      2.21 o
   6   5  11       21.23       26.94      2.67 o
   7   5  11        4.87       10.02      2.01 o
  -3   6  11        2.45        0.69      2.78 o
  -2   6  11        4.17        3.84      1.64 o
  -1   6  11      224.26      214.28      7.35 o
   0   6  11       83.14       74.47      3.54 o
   1   6  11        1.49        6.25      2.99 o
   2   6  11      144.72      136.17      3.58 o
   3   6  11        0.07        3.59      1.99 o
   4   6  11        3.63        5.23      1.38 o
   5   6  11        4.95        6.23      2.07 o
   6   6  11       39.59       42.57      3.24 o
   7   6  11       35.50       39.77      5.91 o
  -2   7  11       11.55       13.86      5.27 o
  -1   7  11       25.43       27.70      7.63 o
   0   7  11       54.31       58.42      3.33 o
   1   7  11      276.53      274.93      6.27 o
   2   7  11       65.67       73.58      2.93 o
   3   7  11        4.49        6.25      1.08 o
   4   7  11       70.17       68.99      3.53 o
   5   7  11       57.17       57.56      3.70 o
   6   7  11      141.58      136.11      8.98 o
   7   7  11      339.48      351.40     17.74 o
  -1   8  11       50.39       48.12      3.51 o
   0   8  11       44.68       50.52      3.23 o
   1   8  11      122.82      115.77      5.10 o
   2   8  11      194.02      178.61      5.17 o
   3   8  11      517.76      514.48     10.91 o
   4   8  11      102.31      109.88      3.95 o
   5   8  11        0.90        2.35      1.92 o
   6   8  11        0.78        1.28      1.92 o
   0   9  11      245.32      256.93      9.75 o
   1   9  11       69.06       67.43      6.66 o
   2   9  11      117.54      111.92      4.62 o
   3   9  11        5.95        4.49      1.13 o
   4   9  11       63.33       53.66     14.93 o
   5   9  11        0.90        0.29      1.78 o
   2  10  11       25.25       23.31      2.80 o
   3  10  11        5.08        3.78      2.21 o
   0  -5  12       19.62       28.92     10.51 o
   1  -5  12       43.14       53.23      4.76 o
   2  -5  12       71.80       96.33      6.47 o
  -2  -4  12       47.76       57.72      6.06 o
  -1  -4  12       17.07       17.03      4.06 o
   0  -4  12      310.87      312.92     10.93 o
   1  -4  12      135.81      136.08      7.48 o
   2  -4  12       49.53       60.76      4.74 o
   3  -4  12      153.16      160.41      8.25 o
   4  -4  12       29.72       43.22      4.38 o
  -2  -3  12      156.79      152.17      6.44 o
  -1  -3  12      352.11      362.73     17.35 o
   0  -3  12       84.31       98.18      6.66 o
   1  -3  12      121.24      106.54     10.05 o
   2  -3  12       64.44       53.55      4.78 o
   3  -3  12       80.64       86.86     11.51 o
   4  -3  12        1.78       -0.75      1.61 o
   5  -3  12       31.35       22.77      4.03 o
  -3  -2  12        2.01        0.17      1.28 o
  -2  -2  12      222.31      211.46      8.13 o
  -1  -2  12      189.05      193.08      7.34 o
   0  -2  12      109.19      103.22      5.15 o
   1  -2  12       53.79       49.59      3.48 o
   2  -2  12       13.85       11.60      2.11 o
   3  -2  12        5.81       11.34      2.19 o
   4  -2  12      130.83      145.84      7.37 o
   5  -2  12       95.73      115.26      7.14 o
   6  -2  12       76.81       82.87     11.01 o
  -3  -1  12        0.07       -0.83      1.23 o
  -2  -1  12        0.01       -0.31      1.21 o
  -1  -1  12        8.86       12.62      3.49 o
   0  -1  12       50.81       42.34      3.35 o
   1  -1  12       89.94      122.32      5.62 o
   2  -1  12      334.59      361.27     13.86 o
   3  -1  12       28.83       36.44      6.38 o
   4  -1  12        0.16        7.95      4.67 o
   5  -1  12        7.31        6.73      2.23 o
   6  -1  12       19.20       28.84      8.27 o
  -3   0  12      139.35      120.01     12.47 o
  -2   0  12       91.65       95.96      4.64 o
  -1   0  12       63.89       51.08      5.45 o
   0   0  12      480.02      529.98     23.05 o
   1   0  12       61.20       64.75      7.06 o
   2   0  12        2.20        8.50      3.67 o
   3   0  12       51.88       62.25      4.03 o
   4   0  12      147.11      129.42     11.97 o
   5   0  12      104.53      108.88     13.75 o
   6   0  12      103.21       91.25      7.59 o
  -3   1  12      230.60      237.62     15.54 o
  -2   1  12       16.48       26.18      2.00 o
  -1   1  12       19.31       18.99      3.39 o
   0   1  12      298.95      299.29      9.16 o
   1   1  12        3.42        4.15      1.54 o
   2   1  12       27.72       26.32      3.49 o
   3   1  12        1.69        1.30      1.40 o
   4   1  12       59.88       57.71      5.81 o
   5   1  12       53.10       66.47      4.95 o
   6   1  12       43.44       49.68      7.52 o
   7   1  12        6.09        3.68      3.42 o
  -3   2  12       47.35       52.20      4.88 o
  -2   2  12      124.96      124.28      3.99 o
  -1   2  12       89.81       92.72      4.28 o
   0   2  12        1.31        2.03      1.89 o
   1   2  12       48.38       46.19      2.64 o
   2   2  12       29.02       28.15      2.39 o
   3   2  12      648.89      590.72     27.72 o
   4   2  12        5.89        9.22      2.92 o
   5   2  12        0.51        0.94      1.26 o
   6   2  12        8.23        9.44      2.06 o
   7   2  12       46.73       58.77      4.99 o
  -3   3  12        0.01        0.00      1.25 o
  -2   3  12        1.75        5.45      4.99 o
  -1   3  12     1141.58     1081.83     20.11 o
   0   3  12      128.28      128.53      5.01 o
   1   3  12        9.25        9.21      1.66 o
   2   3  12       46.01       43.52      3.02 o
   3   3  12       43.24       47.13      3.32 o
   4   3  12      640.62      629.19     18.07 o
   5   3  12        0.17       -0.13      2.53 o
   6   3  12       10.79       20.32      5.70 o
   7   3  12        0.84        1.69      1.68 o
  -3   4  12      183.95      197.47     11.65 o
  -2   4  12        0.60        1.23      1.25 o
  -1   4  12        0.07        1.37      0.98 o
   0   4  12       30.09       25.19      1.59 o
   1   4  12        0.09        1.91      1.28 o
   2   4  12       72.84       74.72      3.58 o
   3   4  12       47.19       42.70      2.88 o
   4   4  12      109.21      114.11     10.12 o
   5   4  12       77.23       78.94      7.09 o
   6   4  12      465.45      493.97     16.60 o
   7   4  12       58.68       61.60      7.23 o
  -2   5  12       34.89       41.52      3.73 o
  -1   5  12      345.38      325.27      9.91 o
   0   5  12       90.03       83.53      2.92 o
   1   5  12        0.35        0.14      0.94 o
   2   5  12      371.94      378.84     10.94 o
   3   5  12      348.85      352.10     11.32 o
   4   5  12       87.00       85.83      6.95 o
   5   5  12       11.65       16.20      2.33 o
   6   5  12        0.05        0.26      1.60 o
   7   5  12        0.47       -2.04      2.04 o
  -2   6  12      100.39      105.32      5.35 o
  -1   6  12      239.81      240.30      8.06 o
   0   6  12      196.74      182.21      6.23 o
   1   6  12       97.61       89.99      3.05 o
   2   6  12      113.27      105.39      4.48 o
   3   6  12        0.06       -0.43      2.03 o
   4   6  12       70.48       67.45      3.80 o
   5   6  12       65.38       65.68      6.34 o
   6   6  12        0.63        0.09      0.99 o
   7   6  12       27.85       26.44      5.34 o
  -1   7  12       10.73       11.03      3.71 o
   0   7  12       24.26       21.15      2.44 o
   1   7  12      103.65      103.20      5.81 o
   2   7  12       21.79       25.56      2.17 o
   3   7  12       35.53       30.25      2.39 o
   4   7  12       66.07       61.78     11.05 o
   5   7  12      100.07      100.50      6.06 o
   6   7  12        0.09       -2.28      2.28 o
   0   8  12        3.32        6.53      1.95 o
   1   8  12       55.66       52.17      3.15 o
   2   8  12       20.24       18.51      1.56 o
   3   8  12        1.21        0.88      1.35 o
   4   8  12        0.81        2.77      1.30 o
   5   8  12        1.82        2.71      2.21 o
   1   9  12      146.55      149.73      9.34 o
   2   9  12       29.34       31.30      2.67 o
   3   9  12      150.62      138.12      5.49 o
   4   9  12       47.12       48.53      4.70 o
   1  -4  13      210.17      235.27      9.84 o
   2  -4  13       89.75      113.10      7.96 o
  -1  -3  13        2.92        2.55      1.85 o
   0  -3  13       69.64       76.84      5.00 o
   1  -3  13       12.11       19.50      2.62 o
   2  -3  13       65.36       65.74      7.77 o
   3  -3  13        6.00       15.94      7.66 o
   4  -3  13        0.93        1.68      2.14 o
  -2  -2  13       22.01       25.16      3.81 o
  -1  -2  13       29.08       33.21      3.08 o
   0  -2  13      154.37      188.66      8.84 o
   1  -2  13       71.92       80.65      4.86 o
   2  -2  13      201.83      218.23      9.96 o
   3  -2  13       32.14       28.12      3.96 o
   4  -2  13      152.39      177.09     30.07 o
   5  -2  13        9.92       19.70      3.46 o
  -2  -1  13      280.87      258.80     19.21 o
  -1  -1  13        5.56        6.83      1.66 o
   0  -1  13      260.81      263.11     20.42 o
   1  -1  13       34.94       53.60      3.97 o
   2  -1  13      166.98      176.05      7.19 o
   3  -1  13       13.71       13.15      2.19 o
   4  -1  13       11.43       14.74      8.12 o
   5  -1  13        1.64        1.10      1.95 o
  -2   0  13      234.02      243.60     21.41 o
  -1   0  13      195.40      182.61     16.64 o
   0   0  13        7.65       12.83      4.31 o
   1   0  13       29.52       36.90      3.54 o
   2   0  13        4.36        4.28      1.81 o
   3   0  13       80.25      109.42      5.77 o
   4   0  13      241.28      259.45     17.00 o
   5   0  13       74.21       76.72      5.49 o
   6   0  13       53.74       59.06      4.79 o
  -2   1  13       78.27       86.10      5.02 o
  -1   1  13      107.83      105.25      6.34 o
   0   1  13      206.52      233.72      7.78 o
   1   1  13       60.71       69.67      4.09 o
   2   1  13      175.56      187.88      8.29 o
   3   1  13        9.41       13.85      2.21 o
   4   1  13       22.00       19.66      3.11 o
   5   1  13        2.61        5.76      2.71 o
   6   1  13       13.63       13.07      2.43 o
  -2   2  13       47.23       39.91      5.91 o
  -1   2  13      200.75      211.94      7.73 o
   0   2  13       67.60       82.14      4.32 o
   1   2  13        7.23        7.02      1.63 o
   2   2  13      236.30      265.89      9.61 o
   3   2  13       20.96       19.50      2.88 o
   4   2  13        0.02        1.54      1.53 o
   5   2  13        1.79       -0.34      1.23 o
   6   2  13       41.39       45.08      6.91 o
  -2   3  13        8.47       23.02      4.63 o
  -1   3  13      178.57      167.84      8.37 o
   0   3  13       73.99       74.46      4.00 o
   1   3  13        0.11       -0.21      1.89 o
   2   3  13        3.58        4.59      1.42 o
   3   3  13      112.47      101.03      7.87 o
   4   3  13        0.75        2.55      1.61 o
   5   3  13      179.00      171.06     11.79 o
   6   3  13       45.38       43.14      3.90 o
  -2   4  13       10.81       13.26      3.42 o
  -1   4  13       57.64       50.60      6.27 o
   0   4  13        9.32       16.53      2.04 o
   1   4  13      496.59      473.68     19.06 o
   2   4  13      163.13      157.20      6.77 o
   3   4  13       10.73       11.67      4.06 o
   4   4  13        1.32        2.92      1.61 o
   5   4  13      204.17      226.31     14.25 o
   6   4  13      256.75      266.98     14.15 o
  -1   5  13       69.59       74.04      6.98 o
   0   5  13        7.52       10.55      2.99 o
   1   5  13      176.31      172.87      6.70 o
   2   5  13        0.37       -0.12      1.32 o
   3   5  13       78.26       82.78      4.74 o
   4   5  13        0.40        2.47      2.35 o
   5   5  13       18.97       32.14      3.53 o
   6   5  13      120.99      111.49     13.29 o
  -1   6  13       39.90       40.69      6.27 o
   0   6  13        6.20        4.56      3.14 o
   1   6  13      118.84      112.99      6.16 o
   2   6  13        7.68        6.13      1.83 o
   3   6  13        3.50        3.04      1.64 o
   4   6  13       33.04       34.49      3.42 o
   5   6  13      196.20      210.15      8.37 o
   6   6  13       17.80       26.28      3.28 o
   0   7  13       18.51       20.88      3.85 o
   1   7  13      201.91      184.36     10.76 o
   2   7  13      336.95      340.69     11.02 o
   3   7  13       16.23       16.63      2.27 o
   4   7  13       75.01       64.50      4.09 o
   5   7  13       10.80       15.68      2.44 o
   1   8  13        0.36       -0.07      1.50 o
   2   8  13       32.59       26.94      4.56 o
   3   8  13       57.00       47.00      3.12 o
   4   8  13        5.97        4.00      1.50 o
   0  -2  14      270.66      276.83     13.86 o
   1  -2  14       28.11       38.52      6.66 o
   2  -2  14        1.40       -1.10      1.61 o
   3  -2  14       46.67       58.07      5.75 o
   0  -1  14        7.78       16.31      2.74 o
   1  -1  14        7.72       10.37      2.34 o
   2  -1  14        8.53       16.41      2.56 o
   3  -1  14       10.66       22.52      3.23 o
   4  -1  14      124.90      134.25      7.53 o
  -1   0  14       36.93       47.55      4.08 o
   0   0  14      102.12       99.97      6.98 o
   1   0  14       23.52       25.79      4.67 o
   2   0  14      182.01      184.64      7.81 o
   3   0  14       22.53       20.41      2.79 o
   4   0  14       24.79       27.05      4.02 o
   5   0  14       10.85        8.91      3.05 o
  -1   1  14       17.98       23.44      2.75 o
   0   1  14       87.72       98.57      4.97 o
   1   1  14      304.58      300.15     10.86 o
   2   1  14        8.05        6.18      1.92 o
   3   1  14       38.37       41.17      5.45 o
   4   1  14        0.05        1.43      1.59 o
   5   1  14        9.47       20.47      5.06 o
  -1   2  14       14.42       11.55      2.17 o
   0   2  14       50.95       63.32      5.27 o
   1   2  14       12.86        9.45      1.95 o
   2   2  14      177.00      207.74      8.98 o
   3   2  14       76.93       91.32      6.70 o
   4   2  14        9.57       13.05      2.69 o
   5   2  14        0.20       -0.24      1.33 o
  -1   3  14       91.32      101.69      9.26 o
   0   3  14       74.84       92.16      5.01 o
   1   3  14      192.51      214.64      8.81 o
   2   3  14        0.74        2.17      1.51 o
   3   3  14       15.40       19.67      2.92 o
   4   3  14       92.37      108.07      6.45 o
   5   3  14        0.48       -0.14      1.26 o
  -1   4  14        9.40       17.10      3.63 o
   0   4  14       39.27       38.02      4.28 o
   1   4  14       51.19       56.50      4.60 o
   2   4  14      138.09      128.01      6.06 o
   3   4  14       19.28       22.01      3.00 o
   4   4  14        0.03       -1.81      1.81 o
   5   4  14      203.71      201.69     11.62 o
   0   5  14        2.52        4.42      3.14 o
   1   5  14        0.72        0.79      1.26 o
   2   5  14        0.37        1.97      1.37 o
   3   5  14      183.08      173.69      9.59 o
   4   5  14       58.61       57.18     10.80 o
   5   5  14        5.33        4.01      2.99 o
   1   6  14      112.70      107.32      9.34 o
   2   6  14        0.34        1.03      2.07 o
   3   6  14      105.60      101.65      5.11 o
   4   6  14       72.21       77.68      4.77 o
   5   6  14       28.60       33.23      4.13 o
   2   7  14       46.25       45.54      5.20 o
   3   7  14        8.84       51.75     27.90 o
   2   0  15       40.55       59.63      5.08 o
   1   1  15        3.37        4.79      1.92 o
   2   1  15        0.50        2.25      1.66 o
   3   1  15       10.02       16.53      2.98 o
   1   2  15       61.87       65.86      5.09 o
   2   2  15        3.81        8.55      6.34 o
   3   2  15       80.63       81.58      6.15 o
   4   2  15       10.83        6.94      2.20 o
   1   3  15       32.51       38.09      3.74 o
   2   3  15       17.84       16.00      2.64 o
   3   3  15       11.83       13.47      2.62 o
   4   3  15       93.27       91.10      7.55 o
   1   4  15       69.49       78.64      4.80 o
   2   4  15      128.47      153.45     15.29 o
   3   4  15        0.16        0.68      1.51 o
   4   4  15        3.20        4.52      2.25 o
   2   5  15       85.68       96.06      9.34 o
   3   5  15       12.21       19.29      2.83 o
 
#==============================================================================
