# Supplementary material for: Aniline–phenol recognition: from solution through supramolecular synthons to cocrystals
Source: IUCrJ. 2014 Jun 12;1(Pt 4):228–39. doi: 10.1107/S2052252514012081 (PMC4107923; doi:10.1107/S2052252514012081)
Supplement: Supplementary file 14 [file m-01-00228-22sup15.fcf]

data_22
#==============================================================================
_shelx_title ' datam in P-1'
_shelx_refln_list_code          4
_shelx_F_calc_maximum      102.15
_exptl_crystal_F_000       360.00
_reflns_d_resolution_high  0.7700
 
loop_
 _symmetry_equiv_pos_as_xyz
 'x, y, z'
 '-x, -y, -z'
 
_cell_length_a     7.2060
_cell_length_b     9.2558
_cell_length_c    11.3203
_cell_angle_alpha  99.693
_cell_angle_beta   99.616
_cell_angle_gamma 101.387
 
_shelx_F_squared_multiplier     1.000
 
loop_
 _refln_index_h
 _refln_index_k
 _refln_index_l
 _refln_F_squared_calc
 _refln_F_squared_meas
 _refln_F_squared_sigma
 _refln_observed_status
   2   0   0      547.23      604.09      4.05 o
   3   0   0     1001.33      985.87      7.84 o
   4   0   0      247.47      240.04      2.78 o
   5   0   0     1322.28     1322.67     15.37 o
   6   0   0      495.77      507.28      7.69 o
   7   0   0        7.98       10.32      1.02 o
   8   0   0       54.91       51.74      2.30 o
  -9   1   0        3.31        4.69      1.92 o
  -8   1   0      273.34      254.32      5.64 o
  -7   1   0      563.64      557.22      9.25 o
  -6   1   0        1.52        4.53      1.36 o
  -5   1   0      134.52      134.64      2.53 o
  -4   1   0      443.56      482.39      5.02 o
  -3   1   0      541.65      558.56      7.78 o
  -1   1   0      101.16       30.64      0.61 o
   1   1   0      206.12      219.84      5.05 o
   2   1   0      612.85      624.95      5.21 o
   3   1   0     1433.87     1467.02     19.47 o
   4   1   0      143.99      165.50      2.43 o
   5   1   0      444.57      460.87      6.27 o
   6   1   0      314.30      304.87      5.13 o
   7   1   0      161.35      151.60      3.65 o
   8   1   0       87.28       65.24     21.99 o
  -9   2   0      216.92      202.04      7.73 o
  -8   2   0      116.03      113.73      3.75 o
  -7   2   0       13.69       18.74      4.03 o
  -6   2   0      176.21      170.14      3.69 o
  -5   2   0      420.31      420.92      9.11 o
  -4   2   0     1961.36     2049.73     19.54 o
  -3   2   0       84.40      101.48      1.33 o
  -2   2   0     6622.98     6197.63     57.93 o
  -1   2   0       45.59       42.79      1.26 o
   0   2   0     1858.51     1850.52     12.30 o
   1   2   0     3062.47     2801.17     48.67 o
   2   2   0       43.69       40.34      1.12 o
   3   2   0     2090.38     2135.79     18.13 o
   4   2   0     1489.63     1513.75     15.46 o
   5   2   0     1367.78     1347.35     15.83 o
   6   2   0       58.22       58.21      1.74 o
   7   2   0       68.80       65.94     33.10 o
   8   2   0        5.65        4.52      1.54 o
  -9   3   0       14.03       13.98      2.76 o
  -8   3   0       46.81       51.38      2.29 o
  -7   3   0       26.19       24.74      2.44 o
  -6   3   0      217.65      220.75      3.82 o
  -5   3   0       36.51       31.17      1.15 o
  -4   3   0     5772.53     5731.65     52.87 o
  -3   3   0      485.93      532.55      7.99 o
  -2   3   0     3732.06     3463.45     29.72 o
  -1   3   0     1315.04     1379.39      9.30 o
   0   3   0      773.57      755.21      7.78 o
   1   3   0      265.66      274.73      6.22 o
   2   3   0     1664.86     1776.27     16.56 o
   3   3   0     3856.62     3852.30     31.86 o
   4   3   0       30.92       31.36      0.91 o
   5   3   0       82.44       81.21      2.06 o
   6   3   0       75.78       71.09      2.73 o
   7   3   0       19.13       21.95      1.91 o
   8   3   0        0.85       -0.39      2.26 o
  -9   4   0       13.07        9.72      2.62 o
  -8   4   0       96.19       85.23      3.21 o
  -7   4   0       42.17       41.52      3.11 o
  -6   4   0     1748.39     1728.91     21.88 o
  -5   4   0       31.60       32.01      1.69 o
  -4   4   0      597.68      555.55      6.28 o
  -3   4   0       30.05       28.68      2.36 o
  -2   4   0       70.84       70.48      0.96 o
  -1   4   0      321.82      322.25      3.00 o
   0   4   0       22.24       10.39      0.80 o
   1   4   0        0.07        0.90      0.27 o
   2   4   0      135.39      149.98      1.81 o
   3   4   0       31.60       25.15      0.77 o
   4   4   0       36.51       37.45      1.80 o
   5   4   0       58.03       59.74      2.41 o
   6   4   0       73.22       69.14      3.02 o
   7   4   0       91.48       85.80      4.10 o
  -9   5   0        7.11        3.90      2.71 o
  -8   5   0      199.51      178.47      6.40 o
  -7   5   0      113.93      111.44      4.68 o
  -6   5   0        9.38       11.65      1.06 o
  -5   5   0      373.23      349.10      5.10 o
  -4   5   0      137.73      125.63      1.96 o
  -3   5   0      503.51      441.77      7.35 o
  -2   5   0      246.22      235.29      6.83 o
  -1   5   0      416.67      418.64      4.31 o
   0   5   0      545.80      564.01      5.66 o
   1   5   0     1055.67     1035.47      9.87 o
   2   5   0        3.14        3.11      0.59 o
   3   5   0       96.98       97.50      3.31 o
   4   5   0        9.59       15.94      4.13 o
   5   5   0       18.77       19.89      1.66 o
   6   5   0      135.46      132.06      4.72 o
   7   5   0      135.36      128.67      7.17 o
  -8   6   0      616.51      608.32     16.62 o
  -7   6   0       17.12       18.93      2.15 o
  -6   6   0        5.90       24.36     10.59 o
  -5   6   0      746.31      725.88     14.66 o
  -4   6   0        9.78        6.65      0.63 o
  -3   6   0      322.35      320.46      9.97 o
  -2   6   0      593.82      614.93      6.56 o
  -1   6   0     1105.99     1098.42     11.44 o
   0   6   0       25.10       30.95      1.15 o
   1   6   0      283.60      277.71      4.85 o
   2   6   0      132.61      133.44      2.78 o
   3   6   0       58.48       60.51      3.82 o
   4   6   0       84.21       80.37      4.26 o
   5   6   0        4.20        6.32      1.62 o
   6   6   0        0.11       -0.25      1.09 o
  -8   7   0       81.50       86.25      4.85 o
  -7   7   0        7.89       11.87      2.03 o
  -6   7   0      207.49      188.74      9.93 o
  -5   7   0      229.91      230.93      6.42 o
  -4   7   0       80.55       79.58      8.61 o
  -3   7   0      136.19      127.81      5.49 o
  -2   7   0      289.98      285.87      6.14 o
  -1   7   0      146.46      151.19      2.64 o
   0   7   0      898.74      897.35     10.54 o
   1   7   0        6.75        7.00      0.88 o
   2   7   0       38.75       38.70      2.67 o
   3   7   0      526.87      570.00     28.12 o
   4   7   0      799.15      833.54     17.80 o
   5   7   0        0.18       -0.24      1.04 o
  -8   8   0      159.31      160.65      6.95 o
  -7   8   0      320.52      342.25     16.65 o
  -6   8   0       96.89       95.44     12.09 o
  -5   8   0       10.72       17.26      3.95 o
  -4   8   0      917.65      938.62     19.46 o
  -3   8   0       11.19       11.95      1.54 o
  -2   8   0      811.58      806.52     14.76 o
  -1   8   0       18.87       22.30      2.10 o
   0   8   0       29.89       30.87      1.26 o
   1   8   0      513.85      507.01      7.48 o
   2   8   0      593.95      608.25     12.33 o
   3   8   0        6.75        9.71      1.54 o
   4   8   0      208.76      223.41      9.61 o
   5   8   0       45.99       44.02      4.77 o
  -7   9   0        1.36        4.04      1.93 o
  -6   9   0      465.47      479.40     14.29 o
  -5   9   0      353.92      375.22     10.71 o
  -4   9   0        4.70        4.51      1.41 o
  -3   9   0       79.36       71.68      3.35 o
  -2   9   0      146.67      145.28      4.73 o
  -1   9   0      186.97      177.85      3.44 o
   0   9   0      254.52      252.04      4.80 o
   1   9   0       29.18       34.13      2.04 o
   2   9   0        9.74       12.50      1.60 o
   3   9   0        0.45        2.07      1.43 o
   4   9   0        0.86        1.36      1.37 o
  -6  10   0        0.97        2.59      1.82 o
  -5  10   0      133.69      140.33      6.60 o
  -4  10   0       60.52       58.66      3.72 o
  -3  10   0      535.32      521.30     13.01 o
  -2  10   0      154.91      155.76      5.24 o
  -1  10   0      193.23      182.07      5.50 o
   0  10   0      112.37      104.48      4.50 o
   1  10   0       41.16       41.66      2.47 o
   2  10   0       65.28       71.83      3.80 o
   3  10   0      266.85      282.05     10.56 o
  -5  11   0      150.24      159.65      7.14 o
  -4  11   0      178.65      172.46      7.37 o
  -3  11   0       36.30       39.52      3.06 o
  -2  11   0      112.80      113.89      4.72 o
  -1  11   0      180.34      165.59     10.31 o
   0  11   0      201.58      192.44      9.89 o
   1  11   0      106.13      113.30      7.64 o
  -1 -11   1      224.06      216.97      8.89 o
   0 -11   1      289.07      273.65     12.74 o
   1 -11   1        3.50        3.13      2.35 o
   2 -11   1      167.98      159.26      6.28 o
   3 -11   1      170.95      162.22      6.08 o
   4 -11   1       27.80       29.69      4.21 o
   5 -11   1       25.35       31.78      5.57 o
  -3 -10   1       92.77       92.05      4.86 o
  -2 -10   1      434.80      444.79     11.73 o
  -1 -10   1        0.45        0.79      1.00 o
   0 -10   1       16.22       16.66      1.88 o
   1 -10   1      609.95      560.26     10.38 o
   2 -10   1        0.87        2.09      1.29 o
   3 -10   1        1.25        0.44      1.02 o
   4 -10   1       62.50       59.12      3.35 o
   5 -10   1       19.46       18.08      2.31 o
   6 -10   1        1.19        0.40      1.34 o
  -4  -9   1       18.20       24.74      2.62 o
  -3  -9   1       38.43       37.15      2.68 o
  -2  -9   1       16.82       12.64      1.63 o
  -1  -9   1      387.34      381.67      8.50 o
   0  -9   1      101.31      105.63      2.78 o
   1  -9   1       70.05       73.36      2.09 o
   2  -9   1      656.19      639.18      9.50 o
   3  -9   1       50.87       50.12      2.64 o
   4  -9   1      109.79      114.13      4.38 o
   5  -9   1       51.21       56.84      3.88 o
   6  -9   1       47.25       49.03      3.80 o
   7  -9   1        0.00        7.29      8.58 o
  -5  -8   1       56.81       58.40      3.61 o
  -4  -8   1      570.35      576.73     14.09 o
  -3  -8   1      446.71      458.75     12.65 o
  -2  -8   1      104.46      110.42      3.75 o
  -1  -8   1      357.21      340.15     15.57 o
   0  -8   1      256.21      239.82      6.95 o
   1  -8   1      374.22      355.97      5.74 o
   2  -8   1     1373.60     1370.13     17.25 o
   3  -8   1      490.15      461.64      6.62 o
   4  -8   1       58.39       58.43      3.15 o
   5  -8   1      126.39      130.44      5.96 o
   6  -8   1      398.84      380.61     10.35 o
   7  -8   1       25.91       19.88      2.46 o
  -6  -7   1      350.16      357.30     17.19 o
  -5  -7   1      105.59      102.69      4.35 o
  -4  -7   1      174.35      176.00      9.51 o
  -3  -7   1      742.50      770.96     25.01 o
  -2  -7   1       42.33       56.44      2.37 o
  -1  -7   1       28.13       35.47      2.01 o
   0  -7   1      419.92      423.35      5.66 o
   1  -7   1      471.67      455.36      5.99 o
   2  -7   1        5.53        6.91      0.76 o
   3  -7   1      356.45      338.00      5.65 o
   4  -7   1      485.31      460.30     21.46 o
   5  -7   1       85.21       88.83      6.23 o
   6  -7   1       32.43       27.13      2.38 o
   7  -7   1      191.51      199.14      6.98 o
   8  -7   1       46.87       59.26      5.31 o
  -6  -6   1      177.29      170.99     11.73 o
  -5  -6   1      372.95      372.83     11.89 o
  -4  -6   1      184.44      192.08      5.60 o
  -3  -6   1      137.80      151.11      4.29 o
  -2  -6   1      184.05      184.06      3.99 o
  -1  -6   1       26.55       33.26      0.94 o
   0  -6   1      456.42      445.26      5.30 o
   1  -6   1      900.27      880.57     10.65 o
   2  -6   1      132.02      143.93      2.22 o
   3  -6   1        7.83       10.57      0.91 o
   4  -6   1      234.12      232.10      5.63 o
   5  -6   1      446.83      435.55      9.78 o
   6  -6   1      462.36      457.52     11.43 o
   7  -6   1       25.56       28.34      2.43 o
   8  -6   1       76.86       68.25      3.89 o
  -7  -5   1       74.79       75.57      6.28 o
  -6  -5   1       78.56       78.20      4.64 o
  -5  -5   1        0.30       -0.59      2.42 o
  -4  -5   1      247.32      236.59      5.23 o
  -3  -5   1       40.60       47.87      1.84 o
  -2  -5   1     1131.28     1106.86      9.96 o
  -1  -5   1     3423.64     3399.11     48.46 o
   0  -5   1     1227.57     1406.11     12.83 o
   1  -5   1      114.04      102.72      2.89 o
   2  -5   1     4818.72     4793.50     41.92 o
   3  -5   1      148.53      157.76      2.23 o
   4  -5   1      900.96      883.77     11.68 o
   5  -5   1      210.34      197.75      3.43 o
   6  -5   1      240.87      228.84      4.63 o
   7  -5   1      287.06      301.69      7.35 o
   8  -5   1      789.17      738.99     40.94 o
  -7  -4   1       69.66       73.95      3.59 o
  -6  -4   1       88.07       88.14      3.39 o
  -5  -4   1      167.50      162.18      4.27 o
  -4  -4   1      352.67      367.98      6.97 o
  -3  -4   1      931.54      888.19     23.82 o
  -2  -4   1      893.18      949.94      7.40 o
  -1  -4   1        5.90        7.32      0.35 o
   0  -4   1     3655.80     3737.92     28.33 o
   1  -4   1     1198.82     1174.25      9.71 o
   2  -4   1        3.20        3.16      0.40 o
   3  -4   1      538.84      578.70      7.54 o
   4  -4   1       50.48       58.50      1.36 o
   5  -4   1      221.12      221.22      4.17 o
   6  -4   1     1467.82     1448.77     20.74 o
   7  -4   1      127.15      124.80      3.37 o
   8  -4   1       34.85       37.24      1.87 o
   9  -4   1       22.31       20.03      5.80 o
  -8  -3   1      149.28      144.73      5.34 o
  -7  -3   1      166.01      157.96      5.03 o
  -6  -3   1      132.90      137.05      4.41 o
  -5  -3   1        2.52        4.88      2.21 o
  -4  -3   1      199.82      230.38      2.96 o
  -3  -3   1      191.57      201.79      5.01 o
  -2  -3   1      867.64     1033.86     12.10 o
  -1  -3   1      748.67      716.01      4.76 o
   0  -3   1      219.65      224.83      1.90 o
   1  -3   1     1913.16     1936.42     13.54 o
   2  -3   1       29.78       23.65      1.46 o
   3  -3   1      948.20      935.72      9.22 o
   4  -3   1     2733.94     2807.64     27.68 o
   5  -3   1     1074.79     1091.23     13.01 o
   6  -3   1       78.94       83.01      2.22 o
   7  -3   1        4.91        7.74      0.96 o
   8  -3   1       54.32       56.83      3.58 o
   9  -3   1      174.83      163.21      9.44 o
  -8  -2   1       73.43       72.79      8.33 o
  -7  -2   1      132.41      133.76      4.21 o
  -6  -2   1      373.77      366.28      6.13 o
  -5  -2   1      184.02      180.93      3.12 o
  -4  -2   1      421.33      436.00     17.86 o
  -3  -2   1       18.67       18.34      0.77 o
  -2  -2   1      915.27      924.31     20.46 o
  -1  -2   1      228.37      207.66      5.24 o
   0  -2   1     1396.25     1405.88      7.93 o
   1  -2   1      920.29      906.88      5.78 o
   2  -2   1     6563.71     6142.26     42.01 o
   3  -2   1      428.87      464.10      7.04 o
   4  -2   1     1265.98     1349.30     13.71 o
   5  -2   1     1025.50     1006.87     11.86 o
   6  -2   1      672.72      676.35      9.58 o
   7  -2   1      107.71      108.32      3.29 o
   8  -2   1       13.36       13.95      1.90 o
   9  -2   1        0.88        2.21      1.48 o
  -8  -1   1      206.72      214.26      9.82 o
  -7  -1   1      304.32      296.53      6.44 o
  -6  -1   1      518.40      512.18      7.75 o
  -5  -1   1      173.37      179.27      2.98 o
  -4  -1   1       70.04       73.52      1.41 o
  -3  -1   1       30.59       31.68      1.26 o
  -2  -1   1       67.04       68.07      1.08 o
  -1  -1   1        1.60        3.54      0.29 o
   1  -1   1      600.93      611.21      9.42 o
   2  -1   1     1837.04     1867.90     11.56 o
   3  -1   1       20.69       20.41      0.92 o
   4  -1   1     1805.76     1863.84     16.92 o
   5  -1   1      124.31      116.27      2.14 o
   6  -1   1     1431.95     1416.18     18.43 o
   7  -1   1       19.35       19.00      1.35 o
   8  -1   1       15.11       22.03      3.61 o
  -9   0   1        0.37        1.66      1.97 o
  -8   0   1        0.09       -1.03      0.90 o
  -7   0   1       37.34       37.55      1.63 o
  -6   0   1      133.13      131.94      3.36 o
  -5   0   1      314.23      314.36      4.10 o
  -4   0   1       30.64       34.38      0.81 o
  -3   0   1     3286.26     3172.85     23.50 o
  -2   0   1      848.20      789.64      5.12 o
  -1   0   1        7.33        3.27      0.53 o
   1   0   1     3188.63     2905.21     51.33 o
   2   0   1      531.00      531.00      3.98 o
   3   0   1        5.02        8.50      1.36 o
   4   0   1     1720.77     1713.27     17.11 o
   5   0   1       27.99       26.39      1.39 o
   6   0   1       40.35       42.90      2.49 o
   7   0   1       46.51       42.60      2.10 o
   8   0   1       58.54       64.40      3.61 o
  -9   1   1       84.71       80.83      4.18 o
  -8   1   1      126.20      121.81      4.44 o
  -7   1   1        2.45        3.56      1.17 o
  -6   1   1      618.28      633.78      8.36 o
  -5   1   1      504.36      497.32      5.98 o
  -4   1   1      994.56      956.05     14.39 o
  -3   1   1     2435.75     2349.70     17.46 o
  -2   1   1     4689.74     4479.50     25.33 o
  -1   1   1     2557.99     2308.43     84.70 o
   0   1   1     1501.48     1300.55      7.82 o
   1   1   1       76.69       71.51      1.07 o
   2   1   1       32.27       35.17      0.84 o
   3   1   1      511.31      585.31      5.69 o
   4   1   1      566.81      585.93     12.38 o
   5   1   1      133.61      133.67      2.59 o
   6   1   1        0.59        1.55      0.64 o
   7   1   1        0.14        0.14      0.67 o
   8   1   1      211.15      209.05     10.42 o
  -9   2   1       25.75       26.10      2.60 o
  -8   2   1      185.44      170.80      4.26 o
  -7   2   1      194.74      188.92      4.56 o
  -6   2   1      147.13      144.74      3.37 o
  -5   2   1      278.20      280.11      3.76 o
  -4   2   1     1408.02     1581.91     17.17 o
  -3   2   1      362.77      334.04      3.12 o
  -2   2   1      497.69      546.41      5.21 o
  -1   2   1     1736.49     1679.77     21.45 o
   0   2   1       83.49       89.47      0.85 o
   1   2   1      166.75      166.72      1.51 o
   2   2   1     7050.26     6585.34     47.85 o
   3   2   1      263.79      288.76      3.19 o
   4   2   1      119.67      131.95      2.11 o
   5   2   1      227.91      225.21      6.89 o
   6   2   1        7.65       10.19      1.49 o
   7   2   1      326.61      307.36     11.85 o
   8   2   1       25.90       26.69      3.45 o
  -9   3   1       49.14       49.32      3.21 o
  -8   3   1       19.09       18.84      1.34 o
  -7   3   1        7.11        5.97      0.89 o
  -6   3   1        0.72        1.21      0.75 o
  -5   3   1     1492.48     1489.93     16.55 o
  -4   3   1      628.28      669.92      6.82 o
  -3   3   1     3266.65     3376.83     24.56 o
  -2   3   1      385.46      383.35      5.08 o
  -1   3   1       77.19       70.75      0.72 o
   1   3   1     1479.78     1480.44     11.35 o
   2   3   1      411.46      409.05      3.89 o
   3   3   1      309.42      325.72      3.74 o
   4   3   1      201.47      196.71      3.22 o
   5   3   1      359.04      349.63      5.05 o
   6   3   1        2.48        4.59      1.92 o
   7   3   1        5.52        2.70      1.35 o
  -9   4   1        7.15        7.06      1.87 o
  -8   4   1        0.29        1.05      1.37 o
  -7   4   1      903.93      895.15     32.77 o
  -6   4   1     1356.15     1372.01     24.53 o
  -5   4   1       10.36       11.97      1.46 o
  -4   4   1       23.75       22.59      0.64 o
  -3   4   1     1016.11     1042.07      9.05 o
  -2   4   1     1558.54     1490.42     18.53 o
  -1   4   1      554.72      558.13      7.06 o
   0   4   1      848.87      919.56      7.95 o
   1   4   1       95.85      108.16      4.01 o
   2   4   1      469.04      489.56      5.03 o
   3   4   1      402.02      389.79      6.58 o
   4   4   1       19.70       20.62      2.04 o
   5   4   1      157.63      141.36      2.74 o
   6   4   1       48.85       51.74      2.56 o
   7   4   1      326.14      311.68     11.69 o
  -9   5   1      161.84      160.22      7.20 o
  -8   5   1      534.84      514.40     14.12 o
  -7   5   1       20.72       27.47      3.14 o
  -6   5   1        3.24        0.74      1.00 o
  -5   5   1       38.23       38.80      2.17 o
  -4   5   1      119.32      118.49      3.26 o
  -3   5   1       11.11       13.99      1.75 o
  -2   5   1      748.41      746.73      6.37 o
  -1   5   1      145.88      148.98      2.77 o
   0   5   1     1646.46     1752.36     16.15 o
   1   5   1      834.95      890.90      9.04 o
   2   5   1        4.71        5.25      1.35 o
   3   5   1      211.23      207.09      5.37 o
   4   5   1       22.33       19.69      1.01 o
   5   5   1     1194.64     1176.84     36.19 o
   6   5   1        3.49        5.74      1.43 o
   7   5   1       23.34       20.96      4.73 o
  -8   6   1        1.01       -0.59      1.34 o
  -7   6   1       66.68       61.75      6.05 o
  -6   6   1        5.12       11.93      3.31 o
  -5   6   1       10.89       17.01      1.88 o
  -4   6   1     1011.25     1004.67     18.02 o
  -3   6   1      529.48      524.62     11.87 o
  -2   6   1     3172.29     3094.01    104.56 o
  -1   6   1        1.51        2.42      0.45 o
   0   6   1       26.02       33.06      1.02 o
   1   6   1       54.16       58.19      1.41 o
   2   6   1       25.07       22.22      1.09 o
   3   6   1     1592.16     1586.89     29.24 o
   4   6   1       50.89       50.18      2.54 o
   5   6   1       21.83       22.27      2.23 o
   6   6   1        3.12        4.65      1.50 o
  -8   7   1        0.20        0.71      1.40 o
  -7   7   1       84.77       74.04      4.12 o
  -6   7   1       95.67      101.58      4.38 o
  -5   7   1       16.33       11.85      1.82 o
  -4   7   1      602.97      592.36     12.39 o
  -3   7   1      218.86      216.51      5.49 o
  -2   7   1      418.96      397.13      8.03 o
  -1   7   1      245.09      246.36      3.65 o
   0   7   1      419.64      415.44      5.59 o
   1   7   1       35.87       38.02      1.64 o
   2   7   1        4.44        4.18      0.64 o
   3   7   1       12.71       13.54      1.75 o
   4   7   1      155.66      161.36      5.22 o
   5   7   1       72.09       70.81      3.53 o
  -8   8   1        0.96        1.28      2.13 o
  -7   8   1       34.81       33.96      3.22 o
  -6   8   1       20.13       21.64      3.29 o
  -5   8   1       12.85       11.63      1.85 o
  -4   8   1        0.22       -1.09      1.26 o
  -3   8   1       90.40       87.51      3.40 o
  -2   8   1      217.40      224.27      5.82 o
  -1   8   1       35.27       35.49      1.31 o
   0   8   1      114.27      113.99      2.90 o
   1   8   1      760.47      743.73     10.39 o
   2   8   1        4.53       10.73      3.52 o
   3   8   1      219.53      235.99      7.77 o
   4   8   1        1.40        7.23      5.54 o
  -7   9   1       43.82       52.16      3.90 o
  -6   9   1      135.29      135.34      6.09 o
  -5   9   1       66.64       72.11      4.29 o
  -4   9   1       74.06       83.89      7.45 o
  -3   9   1      244.65      247.66      7.40 o
  -2   9   1       74.65       71.69      3.09 o
  -1   9   1      524.17      494.81     11.67 o
   0   9   1       10.00       11.69      0.97 o
   1   9   1      356.83      340.58      8.80 o
   2   9   1      232.05      250.56      6.93 o
   3   9   1       14.81       14.02      2.99 o
  -6  10   1      126.55      114.56      6.02 o
  -5  10   1      175.15      179.67      7.17 o
  -4  10   1       23.13       19.42      3.28 o
  -3  10   1       29.98       32.16      5.26 o
  -2  10   1       42.23       41.34      3.08 o
  -1  10   1        0.22        1.01      1.09 o
   0  10   1      311.32      300.48      6.70 o
   1  10   1       66.78       61.60      3.42 o
   2  10   1        1.14        2.75      1.43 o
  -5  11   1        0.04        1.45      1.68 o
  -4  11   1      116.50      123.74      5.82 o
  -3  11   1      248.85      241.26      8.87 o
  -2  11   1       56.77       64.68      4.13 o
  -1  11   1       18.43       15.55      2.06 o
   0  11   1       20.34       23.12      3.86 o
   2 -12   2      335.44      324.35     14.92 o
  -1 -11   2      243.63      233.03      7.70 o
   0 -11   2       52.39       44.79      5.71 o
   1 -11   2       10.51        9.24      2.62 o
   2 -11   2        8.07        7.22      1.74 o
   3 -11   2       24.61       23.83      2.33 o
   4 -11   2      386.04      373.58     11.95 o
   5 -11   2        4.73        6.31      2.75 o
  -3 -10   2      278.70      285.53     11.86 o
  -2 -10   2        6.02        3.39      1.38 o
  -1 -10   2        6.09       10.58      1.58 o
   0 -10   2       72.34       67.43      3.78 o
   1 -10   2      833.08      791.92     19.01 o
   2 -10   2       55.01       47.69      3.32 o
   3 -10   2       11.41       13.69      2.93 o
   4 -10   2        1.51        5.02      1.65 o
   5 -10   2      108.51       94.18      4.84 o
   6 -10   2      258.52      259.31      8.79 o
  -4  -9   2       15.75       15.99      2.63 o
  -3  -9   2       32.65       33.71      2.58 o
  -2  -9   2       55.92       50.43      2.71 o
  -1  -9   2     1032.14     1052.89     20.56 o
   0  -9   2        4.20        2.05      0.67 o
   1  -9   2        2.60        3.70      0.75 o
   2  -9   2      290.77      298.59      5.39 o
   3  -9   2        0.11        0.59      0.64 o
   4  -9   2      194.31      183.88      5.80 o
   5  -9   2       26.46       23.34      6.69 o
   6  -9   2      210.95      191.07      6.72 o
   7  -9   2       41.02       40.14      3.52 o
  -5  -8   2       33.58       31.27      5.42 o
  -4  -8   2       59.93       69.77      3.61 o
  -3  -8   2      287.14      282.14      8.20 o
  -2  -8   2        0.15        1.26      1.11 o
  -1  -8   2       45.76       48.37      2.23 o
   0  -8   2     1482.77     1429.03     19.63 o
   1  -8   2       83.11       86.68      1.97 o
   2  -8   2      111.57      103.49      2.40 o
   3  -8   2      315.80      305.82      7.37 o
   4  -8   2       15.63       12.36      1.01 o
   5  -8   2        2.15        3.35      1.86 o
   6  -8   2        4.24        4.97      1.49 o
   7  -8   2       90.93       91.20      4.37 o
  -6  -7   2        1.21        0.05      1.10 o
  -5  -7   2       46.68       38.74      5.50 o
  -4  -7   2      165.13      151.40      5.01 o
  -3  -7   2        7.32        8.53      1.37 o
  -2  -7   2     1926.36     1916.72     31.22 o
  -1  -7   2       55.91       62.49      3.12 o
   0  -7   2      105.89      107.91      2.11 o
   1  -7   2      571.11      579.16      7.27 o
   2  -7   2      161.20      148.57      4.77 o
   3  -7   2       73.64       68.02      2.66 o
   4  -7   2      843.92      802.04     15.05 o
   5  -7   2       60.73       52.06      1.75 o
   6  -7   2        1.13        0.82      0.69 o
   7  -7   2        4.68        3.85      1.38 o
   8  -7   2       48.76       48.57      4.96 o
  -6  -6   2      127.10      127.30      6.74 o
  -5  -6   2      147.23      144.30      4.83 o
  -4  -6   2      462.11      428.35     25.17 o
  -3  -6   2       76.68       85.31      2.78 o
  -2  -6   2        1.17        0.25      0.60 o
  -1  -6   2      202.05      210.73      4.23 o
   0  -6   2      389.26      386.89      4.79 o
   1  -6   2       49.24       47.26      1.13 o
   2  -6   2     1212.47     1269.01     13.74 o
   3  -6   2      253.79      233.64      3.34 o
   4  -6   2      322.67      319.13      5.54 o
   5  -6   2      365.09      336.75      8.47 o
   6  -6   2      200.97      198.83      4.24 o
   7  -6   2       40.54       37.53      1.73 o
   8  -6   2        7.64       10.49      2.87 o
  -7  -5   2       55.98       51.61      3.39 o
  -6  -5   2      234.71      240.59      6.74 o
  -5  -5   2       98.23       99.78      3.40 o
  -4  -5   2     1466.45     1492.02     25.37 o
  -3  -5   2      795.90      823.12     14.87 o
  -2  -5   2      683.40      696.26     10.49 o
  -1  -5   2     2701.79     2715.23     23.28 o
   0  -5   2       70.75       93.79      1.49 o
   1  -5   2      216.84      202.31      3.93 o
   2  -5   2     1649.02     1716.54     16.54 o
   3  -5   2     1549.04     1535.73     17.44 o
   4  -5   2      121.02      112.96      2.07 o
   5  -5   2      214.20      210.33      5.25 o
   6  -5   2      139.16      135.02      3.08 o
   7  -5   2      100.96       93.06      2.98 o
   8  -5   2       32.23       32.70      2.48 o
  -7  -4   2        2.00        4.13      1.66 o
  -6  -4   2      694.69      704.72     14.47 o
  -5  -4   2      330.70      327.11      6.99 o
  -4  -4   2     1667.47     1629.41     24.77 o
  -3  -4   2      680.21      687.36     10.42 o
  -2  -4   2      128.77      101.07      2.36 o
  -1  -4   2      649.26      681.92      5.48 o
   0  -4   2        0.76        4.35      0.45 o
   1  -4   2     1071.12     1075.90      9.40 o
   2  -4   2        5.98       13.97      1.11 o
   3  -4   2      371.65      341.91      3.98 o
   4  -4   2        7.22        7.61      0.72 o
   5  -4   2        0.39        2.04      0.69 o
   6  -4   2        9.18       11.08      2.69 o
   7  -4   2      210.93      203.14      4.49 o
   8  -4   2      171.56      172.25      6.39 o
  -8  -3   2       91.97      103.30      4.68 o
  -7  -3   2       12.83       13.75      1.67 o
  -6  -3   2      513.16      516.82     10.68 o
  -5  -3   2      206.16      214.56      5.99 o
  -4  -3   2      438.57      424.00      7.06 o
  -3  -3   2      175.17      181.13      5.63 o
  -2  -3   2     1540.08     1643.46     23.39 o
  -1  -3   2       64.49       77.14      0.85 o
   0  -3   2      710.22      713.13      8.72 o
   1  -3   2     4527.92     4304.32     30.67 o
   2  -3   2        7.42        8.15      0.87 o
   3  -3   2       59.95       67.07      1.14 o
   4  -3   2      179.32      161.62      2.41 o
   5  -3   2        2.29        3.54      0.70 o
   6  -3   2      176.44      175.48      3.46 o
   7  -3   2      180.84      181.39      6.80 o
   8  -3   2        0.28        0.20      1.46 o
  -8  -2   2        0.62       -1.83      1.21 o
  -7  -2   2       97.91       93.20      3.52 o
  -6  -2   2      393.08      393.91      8.08 o
  -5  -2   2       33.62       30.09      1.10 o
  -4  -2   2      756.13      808.33      8.89 o
  -3  -2   2      323.79      309.25      4.32 o
  -2  -2   2     1255.45     1249.74     16.35 o
   0  -2   2     4340.22     4085.76     23.07 o
   1  -2   2       13.41       14.67      0.80 o
   2  -2   2     1787.27     1692.35     12.44 o
   3  -2   2      917.53      921.88      8.45 o
   4  -2   2      129.09      118.34      1.89 o
   5  -2   2      633.80      634.24      8.85 o
   6  -2   2        0.55        0.53      0.87 o
   7  -2   2      130.84      132.28      3.91 o
   8  -2   2      117.13      113.54      4.72 o
  -8  -1   2      226.83      224.90     14.59 o
  -7  -1   2       93.43       92.13      4.77 o
  -6  -1   2      328.56      347.44      6.00 o
  -5  -1   2      656.47      654.12      7.60 o
  -4  -1   2      107.76      121.00      1.73 o
  -3  -1   2     1166.64     1208.46     14.61 o
  -2  -1   2      237.78      224.07      1.67 o
  -1  -1   2     1096.49     1121.51      5.37 o
   0  -1   2     1068.06     1089.08     10.87 o
   1  -1   2     2254.39     2251.11     19.51 o
   2  -1   2      563.49      584.61      5.90 o
   3  -1   2        5.13        1.47      0.53 o
   4  -1   2      222.87      220.92      4.64 o
   5  -1   2       10.53        9.87      0.76 o
   6  -1   2      159.86      158.79      3.13 o
   7  -1   2       86.68       84.01      3.94 o
   8  -1   2        2.42        2.11      1.33 o
  -9   0   2        2.78        1.61      1.34 o
  -8   0   2      314.95      285.81      6.32 o
  -7   0   2      319.47      299.66      8.44 o
  -6   0   2      787.61      809.90     10.78 o
  -5   0   2       61.50       55.58      1.31 o
  -4   0   2      530.26      525.41      5.58 o
  -3   0   2       51.53       51.85      1.03 o
  -2   0   2        0.13        0.42      0.29 o
  -1   0   2     5098.09     4676.79     28.18 o
   0   0   2       69.00       76.04      0.53 o
   1   0   2      704.87      690.21      3.75 o
   2   0   2     1786.70     1848.78     12.09 o
   3   0   2      336.78      307.08      3.09 o
   4   0   2      987.17      953.60      9.99 o
   5   0   2      148.86      136.96      2.56 o
   6   0   2       34.88       36.00      2.53 o
   7   0   2      148.06      144.75      8.09 o
   8   0   2        0.22        0.17      1.26 o
  -9   1   2       23.55       27.37      2.13 o
  -8   1   2       19.17       20.03      1.38 o
  -7   1   2       16.79       17.09      1.09 o
  -6   1   2     1176.35     1146.39     14.31 o
  -5   1   2      590.75      579.90      8.45 o
  -4   1   2      214.77      217.39      2.61 o
  -3   1   2     1605.14     1698.49     13.15 o
  -2   1   2       10.14       10.70      0.37 o
  -1   1   2      394.55      386.43      2.17 o
   0   1   2        2.51        3.37      0.73 o
   1   1   2      175.98      153.98      3.85 o
   2   1   2     2316.61     2417.38     23.91 o
   3   1   2      171.41      198.36      2.79 o
   4   1   2       16.73       20.26      0.81 o
   5   1   2      212.00      202.81      3.24 o
   6   1   2      528.99      507.99      8.34 o
   7   1   2        1.50        1.70      0.87 o
   8   1   2      207.47      207.77     10.72 o
  -9   2   2       35.95       38.80      4.70 o
  -8   2   2       75.85       82.22      2.89 o
  -7   2   2       56.20       57.07      2.07 o
  -6   2   2       65.55       63.01      2.29 o
  -5   2   2      272.67      278.29      8.89 o
  -4   2   2        2.75        5.46      0.71 o
  -3   2   2      401.28      391.50      4.60 o
  -2   2   2      116.28      128.14      1.97 o
  -1   2   2     1670.51     1673.49      8.68 o
   0   2   2     1839.97     1817.06     12.00 o
   1   2   2      153.17      155.65      2.28 o
   2   2   2       28.71       32.97      0.69 o
   3   2   2      721.59      756.55      7.63 o
   4   2   2      921.11      927.40     10.39 o
   5   2   2       83.62       78.07      3.69 o
   6   2   2     1359.62     1319.55     26.52 o
   7   2   2        8.44       11.02      1.58 o
   8   2   2       46.05       36.70      3.92 o
  -9   3   2       21.26       18.67      5.23 o
  -8   3   2       76.76       74.43      4.55 o
  -7   3   2        4.42        5.68      0.96 o
  -6   3   2       78.36       72.19      2.90 o
  -5   3   2      371.36      360.41      4.60 o
  -4   3   2        2.41        6.60      0.58 o
  -3   3   2     2025.89     2009.21     25.63 o
  -2   3   2     3133.95     3062.39     34.30 o
  -1   3   2     1229.59     1204.46     13.01 o
   0   3   2      186.38      174.59      3.13 o
   1   3   2      862.10      842.40      7.26 o
   2   3   2      701.58      762.38     10.07 o
   3   3   2        8.72       10.75      0.62 o
   4   3   2      903.54      904.08     10.43 o
   5   3   2        5.57        6.75      0.80 o
   6   3   2      118.97      115.74      5.16 o
   7   3   2      177.60      164.70      7.52 o
  -9   4   2      186.15      189.70      7.71 o
  -8   4   2      117.11      135.69      5.36 o
  -7   4   2        0.11        1.57      1.78 o
  -6   4   2      309.91      311.25      7.67 o
  -5   4   2       31.04       28.38      1.39 o
  -4   4   2      623.92      611.40     10.95 o
  -3   4   2     1730.16     1764.04     24.71 o
  -2   4   2      505.22      517.67      7.50 o
  -1   4   2      583.36      582.85      7.81 o
   0   4   2       18.00       14.22      1.12 o
   1   4   2       16.19       19.53      2.13 o
   2   4   2       63.65       60.60      1.94 o
   3   4   2      198.05      189.64      3.70 o
   4   4   2     1975.68     1980.61     30.51 o
   5   4   2       25.02       25.49      1.38 o
   6   4   2       25.17       22.10      1.88 o
   7   4   2        5.11        5.37      2.00 o
  -9   5   2       57.41       57.14      7.10 o
  -8   5   2        0.05        1.51      1.46 o
  -7   5   2       95.70       88.08      4.08 o
  -6   5   2       28.27       24.71      1.98 o
  -5   5   2       57.84       67.45      2.75 o
  -4   5   2        3.47       13.54      1.28 o
  -3   5   2      497.64      481.45      8.54 o
  -2   5   2        6.32        8.93      1.06 o
  -1   5   2      934.85      946.14     11.25 o
   0   5   2        2.58        0.43      0.47 o
   1   5   2       18.92       22.46      0.92 o
   2   5   2     5933.73     5852.49     57.65 o
   3   5   2      635.43      622.39      8.00 o
   4   5   2       30.99       28.87      1.24 o
   5   5   2        6.45        6.80      5.16 o
   6   5   2       19.81       24.13      2.12 o
  -8   6   2       20.88       28.66      2.93 o
  -7   6   2        4.81        6.46      2.25 o
  -6   6   2       86.40       99.04      4.27 o
  -5   6   2     1096.29     1106.86     22.26 o
  -4   6   2      126.65      129.35      4.01 o
  -3   6   2      773.12      763.27     15.10 o
  -2   6   2       52.50       49.61      2.02 o
  -1   6   2      428.35      443.90      5.23 o
   0   6   2     3952.62     3964.25     40.30 o
   1   6   2      567.25      557.80     10.38 o
   2   6   2       21.61       24.12      1.11 o
   3   6   2       13.61       15.18      0.97 o
   4   6   2        9.30       10.29      1.50 o
   5   6   2      126.07      128.54     12.02 o
   6   6   2       25.14       42.25     15.88 o
  -8   7   2        1.29        1.24      1.61 o
  -7   7   2      525.35      511.77     14.70 o
  -6   7   2      298.48      313.74     16.68 o
  -5   7   2       35.30       41.67      7.25 o
  -4   7   2      117.36      112.48      4.14 o
  -3   7   2      695.67      710.69     14.12 o
  -2   7   2      435.46      438.57      8.76 o
  -1   7   2      100.32      102.24      2.46 o
   0   7   2      474.81      476.44      6.41 o
   1   7   2       39.85       41.74      1.37 o
   2   7   2      215.97      212.17      7.12 o
   3   7   2        1.21        0.11      0.86 o
   4   7   2       41.75       40.89      2.93 o
   5   7   2      103.51       92.20      7.32 o
  -8   8   2        5.95        9.86      2.70 o
  -7   8   2       23.25       18.50      2.60 o
  -6   8   2      187.36      186.70      6.90 o
  -5   8   2        1.90        1.35      1.25 o
  -4   8   2      514.63      532.21     12.93 o
  -3   8   2       65.81       74.98      3.38 o
  -2   8   2     2138.43     2124.27     37.57 o
  -1   8   2       17.08       17.53      1.84 o
   0   8   2      392.28      376.70      5.91 o
   1   8   2        3.71        2.79      0.75 o
   2   8   2      127.29      126.00      3.14 o
   3   8   2      206.08      214.85      6.44 o
   4   8   2      127.92      124.92     10.41 o
  -7   9   2        3.83        3.48      1.91 o
  -6   9   2      104.45      109.84      5.90 o
  -5   9   2       79.37       90.02      4.80 o
  -4   9   2      997.85     1018.88     23.88 o
  -3   9   2        6.25        5.85      1.51 o
  -2   9   2      350.30      355.25      8.82 o
  -1   9   2      149.37      146.91      4.88 o
   0   9   2       52.11       48.40      2.00 o
   1   9   2      125.09      122.61      3.13 o
   2   9   2        1.50        2.28      1.31 o
   3   9   2      100.38       91.30      4.22 o
  -6  10   2      368.62      355.27     13.19 o
  -5  10   2       49.34       48.80      3.89 o
  -4  10   2        0.22        0.01      2.41 o
  -3  10   2      140.04      138.06      9.82 o
  -2  10   2       17.63       17.91      3.04 o
  -1  10   2      259.46      259.63      7.43 o
   0  10   2       20.09       15.71      2.36 o
   1  10   2       54.43       54.53      4.76 o
   2  10   2       54.50       59.49      5.02 o
  -4  11   2       18.91       19.51      2.83 o
  -3  11   2       88.47       87.73      4.64 o
  -2  11   2       10.83       10.69      2.21 o
  -1  11   2       30.97       29.73      2.61 o
   0  11   2       83.58       94.18      6.92 o
   2 -12   3        0.48       -2.25      2.19 o
  -1 -11   3      231.32      234.94      9.97 o
   0 -11   3       51.04       45.59      3.12 o
   1 -11   3      269.97      240.68     10.14 o
   2 -11   3      102.72       89.82      4.11 o
   3 -11   3      108.63      109.21      4.45 o
   4 -11   3       57.57       56.96      4.01 o
   5 -11   3      181.43      171.28      6.65 o
  -3 -10   3       91.89      103.69      5.86 o
  -2 -10   3       92.22      105.65      4.86 o
  -1 -10   3       12.86       13.31      1.94 o
   0 -10   3       33.64       32.97      2.21 o
   1 -10   3      822.76      800.72     12.72 o
   2 -10   3      431.33      412.72      7.43 o
   3 -10   3      409.30      384.28      8.73 o
   4 -10   3      234.22      243.79      7.27 o
   5 -10   3      434.86      428.40     12.24 o
   6 -10   3        0.15       -0.02      1.69 o
  -4  -9   3      218.47      243.21      8.11 o
  -3  -9   3      170.34      189.04      6.26 o
  -2  -9   3      414.16      424.53     10.12 o
  -1  -9   3       85.29       91.64      3.64 o
   0  -9   3      452.11      413.37     16.66 o
   1  -9   3      155.91      153.75      4.74 o
   2  -9   3      199.66      191.31      3.87 o
   3  -9   3      586.84      564.62     15.72 o
   4  -9   3       69.98       64.76      3.04 o
   5  -9   3      102.38       89.51      3.86 o
   6  -9   3      210.14      200.61     11.20 o
   7  -9   3        2.57        0.40      1.88 o
  -5  -8   3      391.92      408.62     20.29 o
  -4  -8   3      503.94      519.92     19.16 o
  -3  -8   3      198.64      205.49      5.94 o
  -2  -8   3       42.48       36.38      2.46 o
  -1  -8   3      404.15      412.00     12.70 o
   0  -8   3      211.69      206.17      3.99 o
   1  -8   3       76.61       75.80      2.48 o
   2  -8   3       12.65       14.45      1.08 o
   3  -8   3      308.68      296.45      5.06 o
   4  -8   3      597.39      585.27      9.12 o
   5  -8   3        4.43        6.78      1.93 o
   6  -8   3        9.19       11.42      1.94 o
   7  -8   3       61.80       63.35      5.38 o
  -6  -7   3       37.43       34.31      3.22 o
  -5  -7   3      217.52      229.83      9.34 o
  -4  -7   3       34.34       30.48      2.22 o
  -3  -7   3      416.54      427.93      9.37 o
  -2  -7   3      502.36      502.10     10.79 o
  -1  -7   3       57.68       64.26      2.28 o
   0  -7   3       33.27       31.65      1.03 o
   1  -7   3     2357.01     2397.38     26.80 o
   2  -7   3        1.57        2.90      0.68 o
   3  -7   3        7.75        7.61      0.80 o
   4  -7   3       98.68       90.91      2.33 o
   5  -7   3       23.71       23.44      1.27 o
   6  -7   3      361.93      359.82      7.97 o
   7  -7   3      236.42      249.76     11.41 o
   8  -7   3       80.80       80.41      6.24 o
  -7  -6   3        2.39        3.84      1.66 o
  -6  -6   3      121.50      118.72      4.91 o
  -5  -6   3       96.44      101.11      3.84 o
  -4  -6   3      181.92      168.84      4.83 o
  -3  -6   3       34.14       32.17      2.43 o
  -2  -6   3       16.45       14.92      1.25 o
  -1  -6   3     1299.33     1325.07     13.26 o
   0  -6   3      261.20      243.93      3.34 o
   1  -6   3      222.23      226.28      3.28 o
   2  -6   3     1181.19     1272.60     14.01 o
   3  -6   3       72.37       71.24      1.70 o
   4  -6   3      168.83      168.63      3.18 o
   5  -6   3        0.12       -0.09      0.57 o
   6  -6   3       45.69       46.16      1.88 o
   7  -6   3       53.98       57.51      7.62 o
   8  -6   3       28.54       22.61      6.09 o
  -7  -5   3       92.08       99.05      4.52 o
  -6  -5   3       15.74       15.20      5.46 o
  -5  -5   3      144.48      140.51      9.66 o
  -4  -5   3       85.51       89.54      5.35 o
  -3  -5   3      100.58      106.40      2.83 o
  -2  -5   3      122.00      128.25      2.68 o
  -1  -5   3       49.38       44.18      1.48 o
   0  -5   3     3946.64     4062.99     36.14 o
   1  -5   3      195.27      204.69      4.50 o
   2  -5   3      482.86      462.62      6.64 o
   3  -5   3      221.22      214.67      3.14 o
   4  -5   3      214.14      207.69      3.80 o
   5  -5   3       22.65       19.91      1.18 o
   6  -5   3        8.14       10.52      0.94 o
   7  -5   3       24.74       23.45      1.96 o
   8  -5   3       22.31       23.62      4.13 o
  -8  -4   3       26.56       30.59      2.72 o
  -7  -4   3      631.71      641.65     18.97 o
  -6  -4   3      117.34      122.50      4.08 o
  -5  -4   3        4.99        9.77      1.24 o
  -4  -4   3      290.24      283.48      7.11 o
  -3  -4   3      504.04      516.58      8.10 o
  -2  -4   3     2101.55     2162.16     26.47 o
  -1  -4   3      408.17      471.23      6.17 o
   0  -4   3      252.53      243.72      2.56 o
   1  -4   3      473.25      505.20      8.16 o
   2  -4   3      708.24      747.87      7.35 o
   3  -4   3       64.10       63.83      1.74 o
   4  -4   3     1357.94     1321.68     14.53 o
   5  -4   3      627.92      608.97      8.30 o
   6  -4   3       30.85       29.26      1.79 o
   7  -4   3       18.36       20.96      3.36 o
   8  -4   3       11.98       13.20      2.15 o
  -8  -3   3      166.64      173.95      7.91 o
  -7  -3   3       47.41       51.56      2.74 o
  -6  -3   3       55.00       58.53      2.65 o
  -5  -3   3      259.02      259.07      5.53 o
  -4  -3   3      292.65      306.64      5.50 o
  -3  -3   3      236.75      247.80      4.06 o
  -2  -3   3      106.08      101.54      1.65 o
  -1  -3   3      737.31      774.03     19.07 o
   0  -3   3     2993.93     2955.29     23.19 o
   1  -3   3     1157.51     1155.28      9.12 o
   2  -3   3      524.19      533.30      6.01 o
   3  -3   3      552.40      564.08      5.81 o
   4  -3   3     1075.60     1076.55     16.42 o
   5  -3   3     1980.26     1936.69     24.48 o
   6  -3   3        0.54        0.61      0.69 o
   7  -3   3       73.98       71.92      3.90 o
   8  -3   3      101.86       95.24      5.27 o
  -8  -2   3       35.34       36.61      2.52 o
  -7  -2   3        0.66        1.99      1.19 o
  -6  -2   3      235.19      240.40      5.58 o
  -5  -2   3        3.73        4.61      0.70 o
  -4  -2   3     1640.94     1631.00     21.66 o
  -3  -2   3     1408.39     1388.07     16.33 o
  -2  -2   3     2344.91     2201.96     25.13 o
  -1  -2   3    10434.75     9473.89     79.93 o
   0  -2   3      154.11      159.16      2.79 o
   1  -2   3      312.75      318.18      2.88 o
   2  -2   3      498.19      493.54      5.09 o
   3  -2   3     3155.13     3032.59     44.26 o
   4  -2   3       62.18       59.73      1.54 o
   5  -2   3      121.64      116.77      5.51 o
   6  -2   3      197.06      197.37     15.57 o
   7  -2   3       65.46       64.64      3.29 o
   8  -2   3        8.23        6.02      1.72 o
  -8  -1   3        1.27        2.32      1.16 o
  -7  -1   3      149.05      150.52      4.46 o
  -6  -1   3      185.33      179.34      3.01 o
  -5  -1   3      462.86      460.57      5.63 o
  -4  -1   3     3688.71     3506.02     30.99 o
  -3  -1   3      505.40      500.32      7.47 o
  -2  -1   3      224.60      212.30      3.23 o
  -1  -1   3     6861.80     6348.97     67.82 o
   0  -1   3     1436.43     1448.22      8.76 o
   1  -1   3     1228.87     1274.88     19.87 o
   2  -1   3     1144.21     1256.13     15.00 o
   3  -1   3     1204.05     1231.93     10.76 o
   4  -1   3      438.05      457.25      8.04 o
   5  -1   3       52.62       49.45      2.16 o
   6  -1   3      192.57      188.41      7.63 o
   7  -1   3      120.67      124.64      6.87 o
   8  -1   3      391.09      400.81     11.64 o
  -9   0   3       81.64       77.18      3.88 o
  -8   0   3       24.58       20.92      1.85 o
  -7   0   3       37.27       37.88      1.53 o
  -6   0   3      402.54      401.38      6.19 o
  -5   0   3        9.89        8.57      0.93 o
  -4   0   3       51.67       39.45      1.64 o
  -3   0   3      185.81      190.24      1.96 o
  -2   0   3      358.65      328.12      3.21 o
  -1   0   3      748.54      763.49      4.84 o
   0   0   3     2521.94     2505.23     14.18 o
   1   0   3     6023.97     5751.33     59.32 o
   2   0   3     1910.56     1974.32     12.01 o
   3   0   3      350.08      374.35      7.27 o
   4   0   3     1874.84     1945.10     22.99 o
   5   0   3       75.19       71.55      2.49 o
   6   0   3      291.73      279.39     12.28 o
   7   0   3      194.00      189.14      7.26 o
   8   0   3      242.33      263.33      8.90 o
  -9   1   3       24.13       24.70      2.26 o
  -8   1   3       61.07       56.00      2.11 o
  -7   1   3       49.15       49.51      1.69 o
  -6   1   3      496.66      481.11      7.62 o
  -5   1   3        5.57        5.29      0.94 o
  -4   1   3        0.06        4.13      0.81 o
  -3   1   3     2453.75     2378.86     18.69 o
  -2   1   3      311.87      322.03      6.24 o
  -1   1   3     7904.98     7368.33    181.82 o
   0   1   3     3839.80     3740.11     24.49 o
   1   1   3      719.50      697.17      5.44 o
   2   1   3     5271.02     5456.89     58.31 o
   3   1   3      774.58      751.44      7.20 o
   4   1   3       34.33       33.48      1.16 o
   5   1   3       39.69       36.13      3.08 o
   6   1   3       40.07       41.86      1.47 o
   7   1   3      101.39      102.28      4.12 o
   8   1   3      460.56      476.98     17.70 o
  -9   2   3       36.46       33.86      2.84 o
  -8   2   3      508.27      470.98     19.96 o
  -7   2   3       23.97       29.33      1.36 o
  -6   2   3      345.53      360.76      5.43 o
  -5   2   3      358.98      338.55      6.15 o
  -4   2   3      346.16      356.87      6.78 o
  -3   2   3       40.94       36.58      0.99 o
  -2   2   3       96.41      102.45      2.45 o
  -1   2   3     1452.23     1465.56      9.93 o
   0   2   3      544.29      596.76      4.94 o
   1   2   3      727.26      752.91      6.58 o
   2   2   3       18.61       23.02      1.74 o
   3   2   3      164.33      174.82      2.46 o
   4   2   3       54.21       54.43      1.34 o
   5   2   3       88.77       98.27      2.86 o
   6   2   3     1063.20     1054.87     56.81 o
   7   2   3       67.22       62.79      5.19 o
  -9   3   3       12.48       12.47      2.44 o
  -8   3   3      242.78      240.09      8.19 o
  -7   3   3        7.33        6.92      0.96 o
  -6   3   3      141.17      129.07      3.63 o
  -5   3   3        2.09        2.04      0.43 o
  -4   3   3      497.74      430.88     15.40 o
  -3   3   3      262.75      286.34      4.88 o
  -2   3   3     1174.98     1245.61     15.47 o
  -1   3   3      974.27     1022.98      7.72 o
   0   3   3     1153.91     1304.07     10.87 o
   1   3   3       59.61       63.19      1.07 o
   2   3   3      121.62      123.57      1.84 o
   3   3   3      121.84      122.15      2.12 o
   4   3   3     1992.78     1968.46     31.09 o
   5   3   3       48.92       43.71      1.72 o
   6   3   3      318.41      270.33      8.91 o
   7   3   3       36.87       36.20      4.01 o
  -9   4   3       44.56       48.48      5.40 o
  -8   4   3        3.85        2.81      2.58 o
  -7   4   3       12.00       22.21      2.41 o
  -6   4   3      645.00      613.57     13.25 o
  -5   4   3      702.58      717.44     13.52 o
  -4   4   3      854.42      839.10     13.98 o
  -3   4   3     1089.50     1097.66     16.53 o
  -2   4   3      555.95      603.94      8.92 o
  -1   4   3      349.58      393.94      3.69 o
   0   4   3        1.03        4.72      0.78 o
   1   4   3       37.08       47.43      1.05 o
   2   4   3     1422.76     1387.52     14.86 o
   3   4   3        0.51        0.93      0.58 o
   4   4   3      418.41      417.94      6.49 o
   5   4   3       25.20       23.85      1.23 o
   6   4   3      205.47      190.86      8.77 o
  -9   5   3       44.70       44.66      3.70 o
  -8   5   3       20.14       28.92      5.27 o
  -7   5   3       22.11       29.24      2.58 o
  -6   5   3       80.30       75.43      3.35 o
  -5   5   3      191.29      197.20      5.31 o
  -4   5   3      170.77      188.82      4.82 o
  -3   5   3      726.16      723.78     12.50 o
  -2   5   3      117.97      115.36      4.29 o
  -1   5   3      617.81      617.99      9.21 o
   0   5   3       26.27       25.90      1.39 o
   1   5   3      525.69      513.05      6.30 o
   2   5   3      461.11      448.46      6.09 o
   3   5   3     1252.88     1245.90     19.02 o
   4   5   3       66.83       60.51      1.89 o
   5   5   3        9.71        6.78      1.21 o
   6   5   3      143.28      140.06      7.70 o
  -8   6   3       53.73       56.05      3.98 o
  -7   6   3      127.11      115.82      5.10 o
  -6   6   3      305.35      296.74      8.63 o
  -5   6   3      110.83      110.55      4.20 o
  -4   6   3      146.19      149.07      4.49 o
  -3   6   3      331.76      337.25     18.55 o
  -2   6   3      189.66      197.59      4.62 o
  -1   6   3     1717.88     1718.43     17.80 o
   0   6   3     1920.85     1901.76     21.12 o
   1   6   3      435.77      432.14      6.06 o
   2   6   3       19.88       21.95      2.41 o
   3   6   3       40.61       37.65      1.57 o
   4   6   3       20.87       23.86      1.62 o
   5   6   3       26.46       24.28      2.19 o
  -8   7   3      435.27      482.25     16.20 o
  -7   7   3       32.96       36.71      3.31 o
  -6   7   3      229.78      243.86      7.83 o
  -5   7   3        3.31        3.26      1.39 o
  -4   7   3      100.25       97.44      3.78 o
  -3   7   3     1483.56     1518.48     40.64 o
  -2   7   3     1184.06     1244.01     22.32 o
  -1   7   3      250.45      245.78      4.53 o
   0   7   3       15.79       23.83      1.67 o
   1   7   3      127.72      133.49      2.71 o
   2   7   3      128.94      126.82      3.30 o
   3   7   3       19.76       20.69      1.41 o
   4   7   3      582.06      596.89     14.87 o
   5   7   3       32.91       30.30      3.70 o
  -7   8   3       34.07       28.49      3.17 o
  -6   8   3       13.61       11.24      2.17 o
  -5   8   3       48.84       60.70      3.66 o
  -4   8   3       10.54       11.01      1.92 o
  -3   8   3      419.60      434.87     10.73 o
  -2   8   3      358.96      371.24      9.45 o
  -1   8   3      265.60      276.27      6.54 o
   0   8   3      184.65      180.52      4.62 o
   1   8   3      136.36      127.90      2.99 o
   2   8   3      966.11      932.11     14.37 o
   3   8   3      306.10      315.73      9.01 o
   4   8   3      181.91      185.96      7.11 o
  -7   9   3       14.58       13.16      2.70 o
  -6   9   3        4.13        5.52      2.04 o
  -5   9   3      661.62      682.43     24.88 o
  -4   9   3     1259.90     1277.00     40.27 o
  -3   9   3       18.04       19.46      2.23 o
  -2   9   3       42.72       45.05      2.76 o
  -1   9   3       88.53       93.07      3.76 o
   0   9   3      530.37      501.37     16.53 o
   1   9   3      194.40      193.01      4.57 o
   2   9   3       98.98       98.33      4.27 o
   3   9   3       16.61       59.46     26.50 o
  -6  10   3      678.64      677.07     21.09 o
  -5  10   3       21.11       25.12      4.61 o
  -4  10   3        0.09       -0.64      2.43 o
  -3  10   3       22.47       25.39      2.69 o
  -2  10   3       97.36       99.25      4.41 o
  -1  10   3      131.27      128.81      5.67 o
   0  10   3        1.27        2.55      2.15 o
   1  10   3        2.72        3.22      2.24 o
  -3  11   3       59.47       56.02      3.86 o
  -2  11   3      224.16      229.20      8.13 o
  -1  11   3       84.87       78.14      4.18 o
  -1 -11   4       18.07       17.84      2.30 o
   0 -11   4       19.00       14.77      2.08 o
   1 -11   4       37.78       38.05      2.41 o
   2 -11   4       14.26       14.23      1.41 o
   3 -11   4       55.84       49.12      3.30 o
   4 -11   4        0.36        1.82      1.35 o
  -3 -10   4        8.06       13.50      3.46 o
  -2 -10   4      103.51      106.47      4.85 o
  -1 -10   4      113.57      117.07      4.37 o
   0 -10   4       28.77       26.62      2.03 o
   1 -10   4       47.87       45.99      2.01 o
   2 -10   4      377.50      379.78      6.93 o
   3 -10   4      111.53      110.90      3.17 o
   4 -10   4        2.13        1.73      1.80 o
   5 -10   4       24.04       20.04      2.34 o
   6 -10   4       12.73       19.08      3.52 o
  -4  -9   4        0.09       -0.18      3.20 o
  -3  -9   4      101.56      101.96      7.34 o
  -2  -9   4        3.33        9.38      1.71 o
  -1  -9   4       24.97       24.24      2.48 o
   0  -9   4      698.47      720.92     16.84 o
   1  -9   4      763.60      768.73     11.35 o
   2  -9   4       67.31       66.07      2.21 o
   3  -9   4       72.29       74.97      2.19 o
   4  -9   4       25.33       32.52      4.13 o
   5  -9   4       82.16       82.96      3.88 o
   6  -9   4        9.97       13.56      3.02 o
  -5  -8   4        0.02        1.03      1.46 o
  -4  -8   4        6.06        8.62      3.35 o
  -3  -8   4        0.67        2.19      1.19 o
  -2  -8   4      176.86      208.92      5.56 o
  -1  -8   4      583.22      602.86     27.62 o
   0  -8   4        0.00        1.88      1.48 o
   1  -8   4      106.54      108.81      4.85 o
   2  -8   4       24.23       23.40      1.17 o
   3  -8   4      349.80      355.28     23.99 o
   4  -8   4      153.37      147.28      4.66 o
   5  -8   4      221.14      219.33      4.70 o
   6  -8   4      125.61      116.10      4.58 o
   7  -8   4      260.50      259.05     12.61 o
  -6  -7   4       50.16       52.55      4.08 o
  -5  -7   4       61.92       64.45      3.35 o
  -4  -7   4      372.33      395.53      9.42 o
  -3  -7   4      196.95      201.47      5.29 o
  -2  -7   4      690.48      726.09     13.35 o
  -1  -7   4      268.26      287.03      6.78 o
   0  -7   4       20.35       24.08      1.72 o
   1  -7   4     1065.22     1071.85     13.37 o
   2  -7   4      721.21      718.87      9.43 o
   3  -7   4      339.66      336.82      5.32 o
   4  -7   4      484.58      484.11      7.35 o
   5  -7   4      920.20      896.05     13.44 o
   6  -7   4       22.10       19.00      2.78 o
   7  -7   4       37.80       30.26     16.47 o
  -7  -6   4        3.23        5.48      2.31 o
  -6  -6   4      127.49      138.88      6.58 o
  -5  -6   4      163.41      165.22      5.27 o
  -4  -6   4       92.81      107.46      7.80 o
  -3  -6   4      572.56      603.34     11.36 o
  -2  -6   4      930.65      968.74     15.66 o
  -1  -6   4       11.53       13.94      2.04 o
   0  -6   4      266.17      259.41      3.95 o
   1  -6   4        3.71        4.37      0.55 o
   2  -6   4       79.74       72.26      1.56 o
   3  -6   4      596.29      588.79      7.58 o
   4  -6   4       80.29       76.28      2.17 o
   5  -6   4      237.66      228.84      7.09 o
   6  -6   4      426.43      420.06     14.46 o
   7  -6   4        1.45        4.07      1.39 o
   8  -6   4       20.58       31.38      8.66 o
  -7  -5   4       42.46       51.87      4.00 o
  -6  -5   4        8.15        8.54      1.65 o
  -5  -5   4      452.14      466.52     12.28 o
  -4  -5   4      486.51      489.64     18.58 o
  -3  -5   4      411.46      403.55     11.19 o
  -2  -5   4       81.91       86.74      2.30 o
  -1  -5   4      479.16      476.83      9.29 o
   0  -5   4      355.47      373.10      7.37 o
   1  -5   4      117.53      112.81      1.80 o
   2  -5   4        9.28       12.41      0.65 o
   3  -5   4     1489.65     1473.15     16.09 o
   4  -5   4      354.59      372.30      5.38 o
   5  -5   4       40.91       41.01      3.17 o
   6  -5   4       96.15       97.88      3.97 o
   7  -5   4        0.86        1.11      1.39 o
   8  -5   4      271.46      262.46     17.13 o
  -8  -4   4        2.79        3.80      1.59 o
  -7  -4   4       52.28       51.29      3.36 o
  -6  -4   4        0.22       -0.20      1.80 o
  -5  -4   4      143.50      149.52      4.06 o
  -4  -4   4       50.09       49.53      4.85 o
  -3  -4   4      557.33      541.22     14.22 o
  -2  -4   4     1302.98     1405.64     17.94 o
  -1  -4   4      960.31      954.64     15.27 o
   0  -4   4        8.98       11.20      0.69 o
   1  -4   4     3450.36     3381.15     31.55 o
   2  -4   4       94.59       77.31      1.35 o
   3  -4   4       93.17       91.39      2.37 o
   4  -4   4      171.89      164.97      2.94 o
   5  -4   4      248.66      249.66      6.74 o
   6  -4   4      362.89      372.87     10.72 o
   7  -4   4      101.14      107.38      4.59 o
   8  -4   4      231.70      225.52      8.09 o
  -8  -3   4       54.22       55.90      3.28 o
  -7  -3   4        3.94        5.34      1.54 o
  -6  -3   4       49.53       48.91      3.61 o
  -5  -3   4        3.60        2.91      0.90 o
  -4  -3   4        3.34        6.00      0.90 o
  -3  -3   4       22.70       25.43      1.08 o
  -2  -3   4       14.34        8.85      0.19 o
  -1  -3   4        1.13        5.26      0.41 o
   0  -3   4      179.11      141.07      1.70 o
   1  -3   4      502.45      488.00      4.65 o
   2  -3   4     2046.11     2055.23     18.94 o
   3  -3   4      245.62      245.00      6.16 o
   4  -3   4       45.71       44.91      1.53 o
   5  -3   4      184.65      178.78      7.23 o
   6  -3   4       28.12       27.21      3.26 o
   7  -3   4        0.17       -1.31      1.22 o
   8  -3   4      125.73      131.51      7.95 o
  -8  -2   4       54.32       48.40      3.16 o
  -7  -2   4      301.87      318.63      8.32 o
  -6  -2   4      397.74      407.75      8.36 o
  -5  -2   4      878.03      884.45     14.00 o
  -4  -2   4       37.82       45.89      2.45 o
  -3  -2   4        7.72       15.14      0.80 o
  -2  -2   4      502.88      521.12      5.30 o
  -1  -2   4       51.13       56.91      1.51 o
   0  -2   4     5796.42     5520.93     43.24 o
   1  -2   4        1.26        2.00      0.82 o
   2  -2   4      786.77      750.30     10.20 o
   3  -2   4      157.56      159.75      3.51 o
   4  -2   4       43.40       40.89      2.26 o
   5  -2   4      156.24      175.15      4.68 o
   6  -2   4      733.04      759.98     16.09 o
   7  -2   4        0.00        0.69      1.16 o
   8  -2   4        0.05        0.27      1.42 o
  -8  -1   4       72.86       70.52      6.57 o
  -7  -1   4     1383.91     1431.17     26.34 o
  -6  -1   4      457.73      459.67      6.44 o
  -5  -1   4       40.34       41.63      1.73 o
  -4  -1   4       35.37       32.77      2.23 o
  -3  -1   4     1350.38     1348.88     11.02 o
  -2  -1   4     3198.91     3293.43     22.69 o
  -1  -1   4        7.72       14.55      0.93 o
   0  -1   4      134.36      135.89      1.93 o
   1  -1   4       17.69       17.32      0.98 o
   2  -1   4        5.86       13.88      0.86 o
   3  -1   4        0.53        1.11      0.76 o
   4  -1   4     1201.19     1293.24     21.07 o
   5  -1   4      254.53      247.79      6.12 o
   6  -1   4       41.21       40.79      4.60 o
   7  -1   4       96.90       88.40      4.65 o
   8  -1   4       37.61       32.21      3.30 o
  -9   0   4      122.06      120.41      5.02 o
  -8   0   4        6.46        7.43      1.37 o
  -7   0   4       30.23       31.42      1.49 o
  -6   0   4       19.09       20.46      0.99 o
  -5   0   4      797.45      818.56      9.41 o
  -4   0   4      435.95      460.23      4.96 o
  -3   0   4       25.56       25.66      0.61 o
  -2   0   4     2315.48     2269.91     20.13 o
  -1   0   4      789.46      776.19      5.64 o
   0   0   4     2813.55     2807.07     20.14 o
   1   0   4     1024.60     1034.31      8.29 o
   2   0   4       30.53       37.75      1.30 o
   3   0   4        0.03        0.89      0.23 o
   4   0   4      166.02      149.94      5.35 o
   5   0   4     1699.81     1688.71     29.37 o
   6   0   4        0.70        1.05      1.18 o
   7   0   4       26.57       19.75      2.22 o
   8   0   4        5.90        8.01      3.12 o
  -9   1   4       30.94       36.28      3.71 o
  -8   1   4       98.48       97.69      3.54 o
  -7   1   4      137.06      140.38      3.13 o
  -6   1   4      343.60      342.91      6.02 o
  -5   1   4       34.07       30.22      0.97 o
  -4   1   4     3025.00     3002.52     26.41 o
  -3   1   4      990.87      955.68      8.08 o
  -2   1   4     6147.29     5765.70     38.89 o
  -1   1   4      873.40      926.76      7.23 o
   0   1   4       35.38       25.07      0.99 o
   1   1   4      515.43      526.69      6.09 o
   2   1   4      317.89      358.38      4.68 o
   3   1   4     1739.08     1705.10     15.19 o
   4   1   4        0.72        1.50      0.51 o
   5   1   4       18.23       21.10      5.05 o
   6   1   4        0.09       -0.02      0.82 o
   7   1   4       90.24       92.08      6.33 o
  -9   2   4      209.19      211.75     12.81 o
  -8   2   4       34.50       31.28      5.08 o
  -7   2   4      404.57      412.57      6.94 o
  -6   2   4       82.32       83.97      2.04 o
  -5   2   4        6.25        4.06      0.54 o
  -4   2   4     3875.44     3713.74     73.70 o
  -3   2   4       84.81       93.82      1.94 o
  -2   2   4       80.94       72.34      1.35 o
  -1   2   4     2142.84     2264.28     17.37 o
   0   2   4     2483.34     2637.18     30.66 o
   1   2   4      878.32      985.32      9.17 o
   2   2   4      163.44      133.28      1.84 o
   3   2   4      910.75      929.86     12.13 o
   4   2   4      122.53      121.26      2.18 o
   5   2   4      185.40      170.43      8.81 o
   6   2   4       12.53       10.54      1.64 o
   7   2   4       18.58       15.46      1.98 o
  -9   3   4       42.50       39.42      3.12 o
  -8   3   4       40.08       41.71      3.22 o
  -7   3   4       52.92       58.54      5.04 o
  -6   3   4       45.74       43.81      2.45 o
  -5   3   4       17.76       17.60      3.08 o
  -4   3   4      238.90      224.01      4.69 o
  -3   3   4       56.71       58.48      3.51 o
  -2   3   4      708.50      742.16     17.76 o
  -1   3   4      743.75      744.67      8.16 o
   0   3   4      199.74      197.44      2.41 o
   1   3   4     3323.64     3415.66     31.35 o
   2   3   4     1215.30     1208.55     19.29 o
   3   3   4     1144.25     1153.25     13.18 o
   4   3   4      164.92      160.91      2.97 o
   5   3   4      294.62      286.88      9.14 o
   6   3   4        1.03        1.25      0.97 o
   7   3   4      106.70       98.93      6.87 o
  -9   4   4        9.66        7.50      2.21 o
  -8   4   4       69.41       71.35      4.19 o
  -7   4   4       18.24       21.88      2.31 o
  -6   4   4      770.22      785.51     16.37 o
  -5   4   4       46.53       55.09      2.68 o
  -4   4   4      148.16      157.16      4.06 o
  -3   4   4     1211.08     1237.44     19.30 o
  -2   4   4      524.54      598.63      9.43 o
  -1   4   4     1164.44     1160.46     17.21 o
   0   4   4      808.63      828.87      8.65 o
   1   4   4     1048.50     1054.80     11.29 o
   2   4   4      200.98      205.76      3.30 o
   3   4   4      386.85      378.67      7.01 o
   4   4   4      180.41      175.88      3.28 o
   5   4   4        8.24        7.36      1.28 o
   6   4   4       43.56       42.09      3.97 o
  -8   5   4      450.61      433.24     16.83 o
  -7   5   4       85.89       96.40      4.49 o
  -6   5   4      423.61      429.45     14.08 o
  -5   5   4       50.68       50.24      7.05 o
  -4   5   4     1162.82     1228.12     22.27 o
  -3   5   4       22.66       21.04      1.62 o
  -2   5   4       15.69       17.47      1.27 o
  -1   5   4       85.64       78.90      1.52 o
   0   5   4       19.93       23.83      0.95 o
   1   5   4      724.54      719.09     11.03 o
   2   5   4      828.52      829.13     10.69 o
   3   5   4       37.10       34.73      1.35 o
   4   5   4        6.40        6.81      1.22 o
   5   5   4       93.36       89.64      2.64 o
   6   5   4      344.35      346.02     14.05 o
  -8   6   4      104.77       87.24      5.26 o
  -7   6   4       43.54       47.82      3.47 o
  -6   6   4      126.01      127.72      5.01 o
  -5   6   4      121.60      126.59      4.60 o
  -4   6   4       38.13       38.68      3.82 o
  -3   6   4      662.63      670.31     13.02 o
  -2   6   4      258.48      254.68      9.02 o
  -1   6   4      800.69      798.44      9.33 o
   0   6   4       85.40       74.00      1.74 o
   1   6   4       18.94       18.56      2.03 o
   2   6   4       18.92       22.88      1.18 o
   3   6   4      181.46      166.79      3.45 o
   4   6   4      452.64      431.88      9.99 o
   5   6   4       40.93       45.23      4.21 o
  -8   7   4       35.09       36.44      7.59 o
  -7   7   4      144.05      147.27      6.49 o
  -6   7   4        0.78        1.23      1.43 o
  -5   7   4      344.34      344.60      9.50 o
  -4   7   4        1.84        2.98      1.29 o
  -3   7   4      550.20      565.21     12.31 o
  -2   7   4       80.96       77.08      4.39 o
  -1   7   4       16.54       13.63      1.34 o
   0   7   4      200.50      195.90      3.72 o
   1   7   4       17.03       17.70      1.30 o
   2   7   4       12.47       11.84      1.11 o
   3   7   4        0.70        0.53      0.81 o
   4   7   4        1.03        0.88      1.35 o
  -7   8   4       61.97       69.74      4.56 o
  -6   8   4       16.11       21.65      2.77 o
  -5   8   4      106.72      104.55      4.95 o
  -4   8   4        6.85        7.13      1.79 o
  -3   8   4        1.03       -0.19      1.01 o
  -2   8   4        6.14        7.03      1.45 o
  -1   8   4       77.61       74.74      6.29 o
   0   8   4      193.40      176.47      6.11 o
   1   8   4      238.50      234.79      4.81 o
   2   8   4      133.09      123.97      3.32 o
   3   8   4       31.39       29.92      2.60 o
  -6   9   4       41.43       48.20      5.88 o
  -5   9   4       78.25       86.29      8.33 o
  -4   9   4        4.14        6.73      2.18 o
  -3   9   4        2.25        2.06      1.38 o
  -2   9   4        0.02       -0.20      2.00 o
  -1   9   4      292.93      300.49      8.74 o
   0   9   4      538.87      518.54     12.58 o
   1   9   4        1.51        0.91      0.82 o
   2   9   4      129.53      125.72      4.98 o
  -5  10   4        2.64        3.62      2.08 o
  -4  10   4        3.07        4.18      1.80 o
  -3  10   4      208.41      211.59      7.57 o
  -2  10   4      120.32      120.12      5.48 o
  -1  10   4       45.07       39.70      2.97 o
   0  10   4       17.10       18.08      2.32 o
  -1 -11   5        1.51       -0.45      2.12 o
   0 -11   5       55.40       50.79      2.94 o
   1 -11   5       26.90       25.20      2.38 o
   2 -11   5      287.16      282.38      8.20 o
   3 -11   5        1.05        1.79      1.19 o
   4 -11   5       59.72       51.23      3.83 o
  -3 -10   5       22.41       17.61      2.47 o
  -2 -10   5      153.94      156.95      5.82 o
  -1 -10   5       31.06       36.13      2.82 o
   0 -10   5      101.93      107.26      3.90 o
   1 -10   5      152.09      149.13      4.70 o
   2 -10   5       30.05       31.61      2.64 o
   3 -10   5       18.21       19.12      3.28 o
   4 -10   5       19.09       17.37      1.43 o
   5 -10   5        0.14       -0.62      2.01 o
  -4  -9   5      202.13      228.22      7.67 o
  -3  -9   5       93.01      101.62      4.43 o
  -2  -9   5       11.79       12.44      1.73 o
  -1  -9   5      578.43      620.72     13.31 o
   0  -9   5      270.76      277.67      6.82 o
   1  -9   5       40.58       39.20      1.62 o
   2  -9   5       16.21       15.37      1.79 o
   3  -9   5       93.48       89.19      2.90 o
   4  -9   5      119.24      116.90      5.10 o
   5  -9   5      245.62      226.54      7.04 o
   6  -9   5       56.49       59.30      5.43 o
  -5  -8   5       58.03       57.41      3.62 o
  -4  -8   5       51.91       51.54      3.06 o
  -3  -8   5      522.33      538.06     12.43 o
  -2  -8   5      255.12      261.49      7.75 o
  -1  -8   5       11.11       13.01      2.14 o
   0  -8   5       61.94       62.16      1.74 o
   1  -8   5       86.84       92.64      2.20 o
   2  -8   5      254.55      265.00      4.59 o
   3  -8   5        9.49       10.92      1.03 o
   4  -8   5      315.00      327.41      6.29 o
   5  -8   5       11.78       12.89      1.35 o
   6  -8   5        2.42        3.86      1.43 o
   7  -8   5       29.27       44.22     10.11 o
  -6  -7   5      129.60      130.61      7.69 o
  -5  -7   5        2.99        2.77      1.37 o
  -4  -7   5       15.23       17.83      4.27 o
  -3  -7   5       97.42      101.02      3.55 o
  -2  -7   5      154.71      160.75      4.24 o
  -1  -7   5      311.62      329.88      6.82 o
   0  -7   5      397.83      410.69      6.37 o
   1  -7   5        0.02       -0.66      0.51 o
   2  -7   5     1496.43     1529.04     18.84 o
   3  -7   5      367.42      377.67      5.83 o
   4  -7   5       99.89       92.81      2.45 o
   5  -7   5        5.92        7.68      1.28 o
   6  -7   5      136.80      139.55      5.19 o
   7  -7   5        6.29        3.85      2.30 o
  -6  -6   5        7.98       10.70      1.87 o
  -5  -6   5     1077.37     1083.96     28.61 o
  -4  -6   5      177.25      176.14      4.96 o
  -3  -6   5       41.76       44.58      3.63 o
  -2  -6   5      610.71      609.33     10.77 o
  -1  -6   5       50.04       48.81      1.71 o
   0  -6   5     2193.48     2277.41     26.33 o
   1  -6   5     1584.30     1644.60     60.70 o
   2  -6   5      199.26      204.04      3.25 o
   3  -6   5      214.71      208.52      3.42 o
   4  -6   5       19.07       18.52      4.19 o
   5  -6   5      119.28      122.57      4.30 o
   6  -6   5      126.40      119.13     10.64 o
   7  -6   5       87.95       82.57      4.34 o
  -7  -5   5      436.49      437.56     15.28 o
  -6  -5   5      153.24      152.96      9.73 o
  -5  -5   5       15.86       18.36      3.17 o
  -4  -5   5       27.02       26.76      1.65 o
  -3  -5   5       31.39       30.68      1.67 o
  -2  -5   5     1539.44     1548.98     22.30 o
  -1  -5   5     1551.10     1610.02     31.46 o
   0  -5   5      232.30      214.51      4.67 o
   1  -5   5        8.88        9.62      2.12 o
   2  -5   5       21.54       24.16      0.90 o
   3  -5   5      678.52      676.73      8.78 o
   4  -5   5     2136.73     2112.81     26.74 o
   5  -5   5       25.25       28.31      2.08 o
   6  -5   5      294.97      269.19      7.91 o
   7  -5   5      329.03      344.50     10.54 o
   8  -5   5        6.01        2.51      1.87 o
  -7  -4   5       11.65       15.86      2.90 o
  -6  -4   5        0.06        0.96      0.96 o
  -5  -4   5        0.74       -0.06      0.80 o
  -4  -4   5     1982.67     2013.57     43.14 o
  -3  -4   5      667.12      633.83     12.16 o
  -2  -4   5     3292.74     3315.96     41.33 o
  -1  -4   5     1079.89     1126.98     32.72 o
   0  -4   5     1571.52     1598.82     16.55 o
   1  -4   5      197.44      188.62      2.93 o
   2  -4   5     3197.47     3285.97     31.55 o
   3  -4   5       65.05       67.85      1.58 o
   4  -4   5      685.82      719.54     14.14 o
   5  -4   5      435.85      447.33     10.38 o
   6  -4   5      122.40      129.56      5.15 o
   7  -4   5       18.94       19.26      2.28 o
   8  -4   5       35.35       34.74      3.08 o
  -8  -3   5        2.33        1.60      1.33 o
  -7  -3   5      107.56      109.29      4.25 o
  -6  -3   5      857.91      876.44     16.94 o
  -5  -3   5      768.55      769.24     13.62 o
  -4  -3   5      406.83      410.58      7.46 o
  -3  -3   5      498.33      511.30      7.64 o
  -2  -3   5     5188.97     5039.05     35.56 o
  -1  -3   5     2224.27     2203.73     18.17 o
   0  -3   5     1202.40     1280.86     14.10 o
   1  -3   5      134.29      148.08      3.48 o
   2  -3   5     1308.68     1420.30     20.77 o
   3  -3   5      291.62      273.78      5.47 o
   4  -3   5      603.42      593.54     15.99 o
   5  -3   5      253.41      244.58      6.47 o
   6  -3   5      224.13      223.69      6.83 o
   7  -3   5       15.38       19.27      2.46 o
   8  -3   5       22.02       32.28      2.98 o
  -8  -2   5      244.07      233.81      7.17 o
  -7  -2   5       97.40       98.51      3.86 o
  -6  -2   5      176.38      183.83      4.79 o
  -5  -2   5       10.41        9.77      1.99 o
  -4  -2   5      407.32      404.74      6.83 o
  -3  -2   5      461.30      419.80      4.57 o
  -2  -2   5      661.36      713.72      6.00 o
  -1  -2   5     1501.72     1527.98     12.22 o
   0  -2   5     2894.66     3103.00     25.81 o
   1  -2   5       80.63       67.88      0.86 o
   2  -2   5      609.97      658.99      9.90 o
   3  -2   5     2070.84     2098.86     31.37 o
   4  -2   5        2.17        3.46      1.02 o
   5  -2   5       13.78       11.96      3.11 o
   6  -2   5       62.76       65.88      7.98 o
   7  -2   5      230.09      251.07      8.77 o
   8  -2   5       35.10       40.72      3.98 o
  -8  -1   5      260.78      269.96      7.51 o
  -7  -1   5        1.34        2.92      1.12 o
  -6  -1   5       10.90       11.18      0.87 o
  -5  -1   5        1.24        1.78      0.51 o
  -4  -1   5     1143.32     1161.34     11.52 o
  -3  -1   5      256.75      254.08      2.75 o
  -2  -1   5     1629.90     1780.76     16.83 o
  -1  -1   5      270.99      234.19      2.36 o
   0  -1   5      106.17       97.22      1.87 o
   1  -1   5     4290.75     4367.11     49.31 o
   2  -1   5      759.59      756.30     11.04 o
   3  -1   5      317.50      326.45     15.84 o
   4  -1   5      162.16      184.56     10.69 o
   5  -1   5      340.45      365.30     13.79 o
   6  -1   5       63.25       62.72      3.16 o
   7  -1   5       55.10       56.85      3.48 o
  -9   0   5       82.67       69.92      5.40 o
  -8   0   5        3.04        4.47      1.31 o
  -7   0   5        0.10        0.00      0.52 o
  -6   0   5      392.22      388.79      5.81 o
  -5   0   5       28.40       30.28      1.83 o
  -4   0   5       11.64       10.02      1.55 o
  -3   0   5      253.15      246.07      2.64 o
  -2   0   5       12.78        9.25      0.44 o
  -1   0   5        0.28        1.15      0.26 o
   0   0   5      397.92      386.00      4.72 o
   1   0   5      408.26      429.10      3.79 o
   2   0   5     3905.99     4106.12     85.59 o
   3   0   5      139.44      149.04      3.42 o
   4   0   5       37.04       36.67      3.96 o
   5   0   5        0.11       -1.52      1.01 o
   6   0   5        0.15        0.84      1.35 o
   7   0   5       10.67       13.94      4.76 o
  -9   1   5       16.54       18.85      3.08 o
  -8   1   5       22.65       19.12      1.40 o
  -7   1   5       35.64       35.74      1.70 o
  -6   1   5       23.62       20.93      1.16 o
  -5   1   5      788.24      728.76      8.45 o
  -4   1   5      723.46      725.68     16.18 o
  -3   1   5       35.17       35.40      0.73 o
  -2   1   5       58.84       64.28      0.98 o
  -1   1   5     1210.45     1264.47     13.27 o
   0   1   5     2306.48     2381.46     20.14 o
   1   1   5      123.97      152.52      1.91 o
   2   1   5      216.58      192.66      3.66 o
   3   1   5       39.18       43.06      1.48 o
   4   1   5       52.60       52.09      2.18 o
   5   1   5       20.61       16.66      4.75 o
   6   1   5      281.44      289.67      7.90 o
   7   1   5       91.37       99.85      4.90 o
  -9   2   5       39.42       38.59      5.66 o
  -8   2   5       48.18       44.75      2.58 o
  -7   2   5      819.21      790.22     17.87 o
  -6   2   5     1164.37     1129.92     16.10 o
  -5   2   5      123.63      114.49      2.74 o
  -4   2   5        0.90        2.80      0.75 o
  -3   2   5     1340.42     1382.48     11.77 o
  -2   2   5      916.17      999.70      8.68 o
  -1   2   5       59.52       59.47      1.86 o
   0   2   5      217.15      262.18      3.11 o
   1   2   5       44.09       45.26      1.07 o
   2   2   5      115.84      109.21      3.12 o
   3   2   5       33.45       31.73      0.97 o
   4   2   5       64.89       71.49      4.53 o
   5   2   5      251.73      235.58      5.84 o
   6   2   5      325.50      303.08      7.84 o
   7   2   5       90.50       85.38      7.42 o
  -9   3   5       21.02       32.24     13.84 o
  -8   3   5       68.46       74.69      6.59 o
  -7   3   5       26.95       37.48      6.76 o
  -6   3   5        1.14        1.70      2.01 o
  -5   3   5      354.03      342.66     13.08 o
  -4   3   5      277.17      285.84      5.96 o
  -3   3   5        3.92        4.07      2.48 o
  -2   3   5     1600.19     1635.29     26.58 o
  -1   3   5       53.07       31.74      2.09 o
   0   3   5     1894.29     1800.42     17.53 o
   1   3   5      192.03      193.89      2.78 o
   2   3   5      664.70      645.41      9.49 o
   3   3   5        5.11        6.79      1.32 o
   4   3   5       97.18       89.83      2.52 o
   5   3   5      391.74      372.14      8.36 o
   6   3   5       14.77       11.43      3.31 o
  -9   4   5       56.24       51.88      4.51 o
  -8   4   5      268.05      251.23     14.43 o
  -7   4   5      255.73      255.50      8.14 o
  -6   4   5       75.58       76.04      3.43 o
  -5   4   5      115.12      112.62      4.13 o
  -4   4   5      888.60      934.40     16.98 o
  -3   4   5       19.99       18.80      2.01 o
  -2   4   5     3635.75     3625.88     50.47 o
  -1   4   5      112.66      111.01      1.74 o
   0   4   5      176.42      178.16      2.66 o
   1   4   5       38.29       37.51      3.31 o
   2   4   5      311.20      309.32      4.68 o
   3   4   5       42.79       39.97      1.45 o
   4   4   5       72.87       71.25      1.99 o
   5   4   5       41.68       38.67      2.13 o
   6   4   5       56.84       66.40      5.29 o
  -8   5   5        4.16        6.10      2.09 o
  -7   5   5      127.31      135.26      9.21 o
  -6   5   5        7.82        8.52      1.70 o
  -5   5   5       85.68       93.10      4.07 o
  -4   5   5     1906.73     1937.51     34.69 o
  -3   5   5      380.82      401.89      8.51 o
  -2   5   5       79.59       77.21      2.53 o
  -1   5   5        5.93        8.47      1.22 o
   0   5   5      305.84      301.87      4.32 o
   1   5   5      210.71      206.50      3.43 o
   2   5   5       25.07       26.42      1.22 o
   3   5   5      569.17      550.79      8.24 o
   4   5   5      129.23      130.46      3.54 o
   5   5   5       83.49       81.69      3.34 o
  -8   6   5        7.58        7.82      2.28 o
  -7   6   5      116.02      125.81      5.70 o
  -6   6   5        0.36        8.66      6.38 o
  -5   6   5       60.50       64.67      8.06 o
  -4   6   5      288.01      287.29      8.30 o
  -3   6   5       21.56       19.52      3.22 o
  -2   6   5      156.47      156.76      6.00 o
  -1   6   5      235.73      209.39      7.07 o
   0   6   5        1.88        0.96      0.56 o
   1   6   5      757.79      750.96     10.41 o
   2   6   5       81.63       87.69      2.26 o
   3   6   5      424.24      426.19      7.42 o
   4   6   5      113.15       98.70      2.99 o
  -8   7   5       21.33       16.88      2.93 o
  -7   7   5       34.03       43.17      3.65 o
  -6   7   5      577.48      599.22     17.28 o
  -5   7   5      183.89      190.67      6.62 o
  -4   7   5      443.80      458.08     11.50 o
  -3   7   5      107.62      106.47      4.10 o
  -2   7   5       98.90      104.60      3.81 o
  -1   7   5      247.56      238.32      5.89 o
   0   7   5        5.07        5.57      1.78 o
   1   7   5      408.54      395.94      6.93 o
   2   7   5       30.05       31.29      2.31 o
   3   7   5       84.14       81.23      3.48 o
   4   7   5        0.02       -0.02      1.48 o
  -7   8   5       62.58       62.33      4.74 o
  -6   8   5      321.38      339.91     15.29 o
  -5   8   5        5.51       13.06      6.86 o
  -4   8   5       55.17       62.61      3.98 o
  -3   8   5        1.29        2.35      1.36 o
  -2   8   5      187.26      184.37      5.86 o
  -1   8   5       61.97       51.95      2.74 o
   0   8   5       14.13       17.82      3.22 o
   1   8   5      240.51      231.72      4.85 o
   2   8   5        1.51        6.14      2.76 o
   3   8   5       38.99       33.45      2.81 o
  -6   9   5        0.89        1.08      1.90 o
  -5   9   5       57.13       57.46      4.03 o
  -4   9   5      134.70      145.33      6.02 o
  -3   9   5      199.28      209.24      7.17 o
  -2   9   5      137.58      141.86      5.35 o
  -1   9   5      344.69      354.17     10.16 o
   0   9   5       32.52       31.04      6.79 o
   1   9   5       27.80       26.27      2.13 o
  -4  10   5        3.30        3.71      1.87 o
  -3  10   5      261.62      258.79      9.06 o
  -2  10   5        1.00        4.00      1.97 o
  -1  10   5       40.20       44.12      3.23 o
  -1 -11   6      656.34      653.42     22.42 o
   0 -11   6      567.28      600.81     21.42 o
   1 -11   6      267.46      256.28      7.59 o
   2 -11   6       28.05       26.55      2.31 o
   3 -11   6       44.18       40.77      2.19 o
  -3 -10   6      155.74      151.64      6.15 o
  -2 -10   6      216.35      241.62      7.84 o
  -1 -10   6       44.43       44.69      2.77 o
   0 -10   6        1.59        3.13      1.51 o
   1 -10   6      178.87      181.83      8.76 o
   2 -10   6       83.20       76.87      3.21 o
   3 -10   6       18.50       19.53      1.63 o
   4 -10   6       96.80       84.03      3.19 o
   5 -10   6      237.21      226.94     17.15 o
  -4  -9   6       18.26       25.08      2.77 o
  -3  -9   6      221.70      223.65      7.08 o
  -2  -9   6      267.38      300.34      8.14 o
  -1  -9   6      534.87      575.10     29.69 o
   0  -9   6      390.89      391.12     22.46 o
   1  -9   6       26.64       26.01      1.67 o
   2  -9   6       46.77       45.88      3.09 o
   3  -9   6      553.23      538.23     11.30 o
   4  -9   6     1568.38     1482.73     46.22 o
   5  -9   6       10.62       10.95      2.84 o
   6  -9   6       67.32       73.26      9.77 o
  -5  -8   6      128.74      140.36      7.72 o
  -4  -8   6      218.55      249.53     13.17 o
  -3  -8   6     1044.39     1071.31     21.95 o
  -2  -8   6        2.09        7.05      3.23 o
  -1  -8   6        7.64       10.14      1.41 o
   0  -8   6      181.10      183.08      4.05 o
   1  -8   6       15.63       17.89      1.42 o
   2  -8   6     1715.96     1739.19     25.91 o
   3  -8   6       10.88       10.32      1.91 o
   4  -8   6       92.92       87.03      3.29 o
   5  -8   6        0.37        2.57      1.81 o
   6  -8   6       79.73       80.32      5.20 o
  -6  -7   6      138.22      148.51      6.15 o
  -5  -7   6      502.30      511.96     13.35 o
  -4  -7   6       41.99       40.73      4.87 o
  -3  -7   6        4.08        6.32      3.65 o
  -2  -7   6       42.95       44.84      2.23 o
  -1  -7   6      183.55      182.25      4.52 o
   0  -7   6     1161.05     1173.36     37.84 o
   1  -7   6      509.36      531.37      8.17 o
   2  -7   6      679.42      705.46     11.10 o
   3  -7   6        5.89        8.71      1.05 o
   4  -7   6      102.29       91.31      5.70 o
   5  -7   6       29.41       32.81      4.44 o
   6  -7   6        0.16        2.47      2.03 o
   7  -7   6      284.94      268.47      9.79 o
  -6  -6   6        0.03        0.06      1.04 o
  -5  -6   6        7.90       11.02      1.73 o
  -4  -6   6      286.28      280.77      6.81 o
  -3  -6   6       65.83       69.10      3.92 o
  -2  -6   6     1235.17     1219.10     19.59 o
  -1  -6   6      883.93      842.88     25.82 o
   0  -6   6     1731.31     1768.99     35.22 o
   1  -6   6       66.31       62.26      1.72 o
   2  -6   6      187.99      183.74      6.21 o
   3  -6   6      235.76      237.29      4.20 o
   4  -6   6      193.86      189.47      7.66 o
   5  -6   6      269.46      266.57      7.66 o
   6  -6   6      100.89      104.01      4.84 o
   7  -6   6      100.55      101.17      5.21 o
  -7  -5   6      107.97      106.57      6.52 o
  -6  -5   6       14.61       18.85      2.02 o
  -5  -5   6       80.11       82.49      6.16 o
  -4  -5   6      202.63      202.88      6.07 o
  -3  -5   6      406.51      393.95      8.48 o
  -2  -5   6      780.67      752.38     12.17 o
  -1  -5   6      112.57      117.11      3.72 o
   0  -5   6      444.85      455.91      5.86 o
   1  -5   6      122.62      116.36      2.14 o
   2  -5   6       31.47       30.96      1.06 o
   3  -5   6        1.71        3.76      1.17 o
   4  -5   6      676.16      688.43     14.71 o
   5  -5   6       34.38       34.34      2.39 o
   6  -5   6        0.79        1.85      1.57 o
   7  -5   6        3.34        4.27      1.74 o
  -7  -4   6      186.31      192.11      6.23 o
  -6  -4   6       56.75       59.68      5.45 o
  -5  -4   6       93.35       89.19      3.16 o
  -4  -4   6      690.19      674.88     12.10 o
  -3  -4   6      381.12      364.69     12.80 o
  -2  -4   6       54.57       66.68      4.60 o
  -1  -4   6       96.83       83.22      1.77 o
   0  -4   6      202.43      195.48      2.63 o
   1  -4   6      433.69      440.46      5.06 o
   2  -4   6      842.68      795.89      8.77 o
   3  -4   6      516.21      517.42     10.14 o
   4  -4   6      586.41      603.00     12.77 o
   5  -4   6      163.11      172.24      5.51 o
   6  -4   6        7.71        8.49      1.73 o
   7  -4   6       38.85       42.50      4.70 o
  -8  -3   6      265.06      286.21      9.91 o
  -7  -3   6      204.66      201.22      6.15 o
  -6  -3   6      683.53      693.34     14.22 o
  -5  -3   6     1192.38     1179.57     19.89 o
  -4  -3   6      974.81      950.46     14.97 o
  -3  -3   6        2.16        2.30      0.68 o
  -2  -3   6      784.97      815.82     16.54 o
  -1  -3   6      833.23      831.13     17.17 o
   0  -3   6      206.52      174.44      3.61 o
   1  -3   6      457.60      453.94     13.30 o
   2  -3   6      387.85      415.48      7.48 o
   3  -3   6       94.35       96.51      4.96 o
   4  -3   6        4.04        6.28      1.23 o
   5  -3   6      206.58      216.58      6.29 o
   6  -3   6      183.36      184.31      6.35 o
   7  -3   6      126.28      116.43      5.48 o
  -8  -2   6      318.95      326.85      9.75 o
  -7  -2   6      271.11      263.79      7.04 o
  -6  -2   6     1066.32     1082.49     19.83 o
  -5  -2   6      125.63      126.08      3.31 o
  -4  -2   6        7.47        6.05      0.51 o
  -3  -2   6        0.90        2.25      0.68 o
  -2  -2   6      333.72      294.50      3.20 o
  -1  -2   6     1460.77     1502.06     13.27 o
   0  -2   6        0.31        3.81      0.54 o
   1  -2   6      588.39      647.88      5.56 o
   2  -2   6      835.58      872.32     13.47 o
   3  -2   6      336.74      346.88      7.18 o
   4  -2   6     1465.86     1486.89     26.97 o
   5  -2   6       10.50       13.03      1.76 o
   6  -2   6      161.23      152.92      5.63 o
   7  -2   6      423.92      463.81     13.81 o
  -8  -1   6      562.92      572.85     13.69 o
  -7  -1   6       21.76       25.54      2.61 o
  -6  -1   6        1.59        0.39      0.57 o
  -5  -1   6       74.15       79.09      2.67 o
  -4  -1   6      743.30      695.16      8.26 o
  -3  -1   6     2352.06     2294.89     38.25 o
  -2  -1   6        7.21        3.85      0.52 o
  -1  -1   6      815.86      854.92      9.48 o
   0  -1   6     3191.68     3064.87     24.47 o
   1  -1   6       15.78       13.50      1.18 o
   2  -1   6      821.96      835.66     12.87 o
   3  -1   6        8.18        8.76      3.53 o
   4  -1   6       81.00       90.21      3.24 o
   5  -1   6      213.06      237.80     13.83 o
   6  -1   6      176.12      190.22      6.26 o
   7  -1   6        8.58        5.84      2.19 o
  -8   0   6       79.81       80.37      3.60 o
  -7   0   6      207.73      208.61      4.19 o
  -6   0   6        4.76        4.23      0.85 o
  -5   0   6     1506.42     1536.08     17.30 o
  -4   0   6      400.58      426.84      4.96 o
  -3   0   6      151.04      160.56      2.21 o
  -2   0   6     4597.25     4588.96     50.98 o
  -1   0   6     1728.18     1710.89     14.58 o
   0   0   6       90.93      113.94      1.69 o
   1   0   6        0.03        1.46      0.54 o
   2   0   6      376.21      378.78      6.41 o
   3   0   6      142.46      136.07      4.89 o
   4   0   6      456.89      430.44      9.08 o
   5   0   6      345.37      332.40      8.22 o
   6   0   6        5.78        7.63      1.70 o
   7   0   6        1.79        1.42      1.35 o
  -9   1   6       99.38      100.01      6.69 o
  -8   1   6       47.60       44.34      4.34 o
  -7   1   6        9.45       10.78      1.31 o
  -6   1   6        5.26        6.03      0.75 o
  -5   1   6       46.85       46.87      2.56 o
  -4   1   6      383.98      398.49      5.26 o
  -3   1   6      179.19      171.92      2.47 o
  -2   1   6       89.88       92.19      1.55 o
  -1   1   6      617.70      670.22      8.31 o
   0   1   6     1217.73     1281.28     12.53 o
   1   1   6      273.12      251.97      3.56 o
   2   1   6      945.14      858.45     28.84 o
   3   1   6     1002.21     1016.86     16.83 o
   4   1   6       71.20       86.20      3.18 o
   5   1   6       46.25       61.73      2.90 o
   6   1   6        9.41       13.04      1.81 o
   7   1   6      211.09      225.96      7.78 o
  -9   2   6       39.79       49.15      7.41 o
  -8   2   6       42.36       45.20      3.20 o
  -7   2   6      122.43      111.78     56.97 o
  -6   2   6       84.45       84.55      1.98 o
  -5   2   6        0.31        1.47      0.64 o
  -4   2   6      755.83      752.54     12.17 o
  -3   2   6        4.10        5.14      1.37 o
  -2   2   6       18.86       18.42      0.69 o
  -1   2   6      104.78       93.24      1.74 o
   0   2   6      627.42      626.97      7.00 o
   1   2   6      782.59      778.88      8.64 o
   2   2   6      203.23      205.28      3.69 o
   3   2   6      164.56      161.11      9.67 o
   4   2   6      353.02      351.36      8.96 o
   5   2   6      183.91      164.98      5.41 o
   6   2   6       32.47       31.64      2.94 o
  -8   3   6       94.84       91.74      5.02 o
  -7   3   6        3.26        6.43      1.59 o
  -6   3   6      227.89      220.45      6.20 o
  -5   3   6      111.13      110.72      3.92 o
  -4   3   6      594.68      610.97     14.08 o
  -3   3   6      372.38      382.27      7.17 o
  -2   3   6        3.79        6.01      0.49 o
  -1   3   6       82.70       86.35      1.61 o
   0   3   6      101.38      108.81      1.98 o
   1   3   6      163.33      164.56      2.67 o
   2   3   6     2049.20     1981.87     23.93 o
   3   3   6       66.89       67.45      1.90 o
   4   3   6      166.68      168.70      5.37 o
   5   3   6       26.18       29.14      2.25 o
   6   3   6        8.15        7.57      3.14 o
  -8   4   6        0.01        0.42      1.32 o
  -7   4   6        5.09        3.96      2.56 o
  -6   4   6       22.73       21.13      2.06 o
  -5   4   6      263.07      257.55      6.75 o
  -4   4   6      767.16      793.81     15.44 o
  -3   4   6      351.60      355.41      7.21 o
  -2   4   6       11.71       10.97      1.19 o
  -1   4   6      393.18      398.15      5.12 o
   0   4   6      510.93      480.28      6.26 o
   1   4   6       66.72       65.01      1.77 o
   2   4   6      486.23      474.75      6.79 o
   3   4   6      100.07       95.72      2.48 o
   4   4   6       54.71       47.84      2.36 o
   5   4   6       64.32       69.97      4.06 o
  -8   5   6       58.19       59.18      4.26 o
  -7   5   6       64.06       71.34      4.07 o
  -6   5   6      325.73      338.85      9.48 o
  -5   5   6       30.33       35.80      4.24 o
  -4   5   6       13.49       15.92      2.69 o
  -3   5   6      302.94      311.27      7.14 o
  -2   5   6       68.21       66.19      2.93 o
  -1   5   6      157.01      147.28      5.83 o
   0   5   6       79.34       77.30      1.98 o
   1   5   6       60.28       61.22      1.72 o
   2   5   6      427.48      413.65      6.46 o
   3   5   6       77.15       69.66      3.77 o
   4   5   6       28.54       30.18      2.06 o
   5   5   6        7.17        4.27      2.15 o
  -8   6   6        3.71        2.36      2.17 o
  -7   6   6        0.02        0.30      1.71 o
  -6   6   6        4.65        5.55      1.74 o
  -5   6   6       97.06      103.11      4.55 o
  -4   6   6        0.17        4.78      3.67 o
  -3   6   6        2.20        3.93      1.21 o
  -2   6   6      313.54      302.14      7.09 o
  -1   6   6      241.00      228.13      5.51 o
   0   6   6     1750.25     1729.65     31.91 o
   1   6   6       10.86       11.92      2.01 o
   2   6   6       11.62       12.16      1.12 o
   3   6   6        6.16        9.04      1.51 o
   4   6   6       34.84       36.79      4.03 o
  -7   7   6      111.35      112.93      6.21 o
  -6   7   6        4.63        4.84      1.99 o
  -5   7   6      194.03      191.12      7.04 o
  -4   7   6       37.42       40.67      3.14 o
  -3   7   6        5.33        5.92      1.53 o
  -2   7   6     1100.50     1131.57     22.92 o
  -1   7   6      235.86      232.23      6.67 o
   0   7   6        1.46        1.28      0.68 o
   1   7   6       14.22       15.65      1.21 o
   2   7   6      437.49      429.22      8.05 o
   3   7   6       91.06       82.80      3.18 o
  -6   8   6        0.16        0.15      1.41 o
  -5   8   6       76.24       80.29      4.66 o
  -4   8   6      254.93      264.32     11.41 o
  -3   8   6       50.80       52.20      3.30 o
  -2   8   6      147.02      152.00      5.31 o
  -1   8   6       31.62       25.76      3.19 o
   0   8   6      257.67      258.73      6.88 o
   1   8   6      139.51      134.15      4.95 o
   2   8   6       18.73       25.15      1.88 o
  -5   9   6       13.26       16.32      4.54 o
  -4   9   6      235.90      229.64      9.18 o
  -3   9   6       10.89        9.45      2.82 o
  -2   9   6      200.36      204.99      6.95 o
  -1   9   6       53.13       65.10      3.63 o
   0   9   6      147.97      155.49      5.51 o
   1   9   6      277.58      254.67      9.20 o
  -1 -11   7       60.21       58.21      3.47 o
   0 -11   7        7.59       12.41      1.98 o
   1 -11   7        1.49        1.47      1.25 o
   2 -11   7       56.79       54.52      5.59 o
   3 -11   7       36.27       33.75      5.25 o
  -3 -10   7      123.04      126.27      5.73 o
  -2 -10   7        0.25        1.56      1.45 o
  -1 -10   7        5.37        9.93      1.71 o
   0 -10   7       42.26       46.66      2.73 o
   1 -10   7       48.75       52.16      6.43 o
   2 -10   7       30.22       29.14      1.90 o
   3 -10   7      320.62      326.01      7.95 o
   4 -10   7      115.19      100.01      6.20 o
  -4  -9   7       24.54       24.61      2.63 o
  -3  -9   7       25.92       26.21      7.72 o
  -2  -9   7        8.61        9.13      1.67 o
  -1  -9   7       48.71       52.73      2.80 o
   0  -9   7       67.24       69.86      6.95 o
   1  -9   7      963.98     1016.05     17.24 o
   2  -9   7        3.65        6.30      1.38 o
   3  -9   7      369.12      360.11      8.03 o
   4  -9   7        0.03        1.30      1.35 o
   5  -9   7      106.49      103.51     14.32 o
  -5  -8   7      203.07      195.45      7.26 o
  -4  -8   7       75.78       85.91      3.88 o
  -3  -8   7      150.73      156.19      5.23 o
  -2  -8   7       51.08       58.05      3.13 o
  -1  -8   7      755.32      765.82     14.82 o
   0  -8   7      319.62      332.28     12.78 o
   1  -8   7      675.84      692.44     19.85 o
   2  -8   7      195.10      197.05      8.12 o
   3  -8   7      166.63      169.64      4.07 o
   4  -8   7       46.42       49.07      3.11 o
   5  -8   7       23.44       20.78      2.87 o
   6  -8   7        0.10        0.19      1.56 o
  -6  -7   7       96.77      115.59      8.54 o
  -5  -7   7        3.02        2.59      1.48 o
  -4  -7   7       86.20       95.66      9.58 o
  -3  -7   7      118.83      120.26      6.98 o
  -2  -7   7       48.82       51.45      2.45 o
  -1  -7   7       19.31       17.84      1.43 o
   0  -7   7      290.05      299.75      6.05 o
   1  -7   7      488.75      497.58     17.04 o
   2  -7   7      178.27      170.19      3.79 o
   3  -7   7       48.92       47.46      2.54 o
   4  -7   7       73.29       77.93      3.73 o
   5  -7   7      246.79      254.11      8.30 o
   6  -7   7      317.25      318.27     10.43 o
  -6  -6   7       69.10       65.12      3.63 o
  -5  -6   7       81.63       86.98      8.44 o
  -4  -6   7        0.01       -0.09      0.88 o
  -3  -6   7      636.82      628.64     12.18 o
  -2  -6   7       30.83       39.63      1.94 o
  -1  -6   7     1802.49     1685.68     60.05 o
   0  -6   7        0.03        1.68      0.93 o
   1  -6   7      188.56      188.26      3.41 o
   2  -6   7       56.90       51.95      1.54 o
   3  -6   7      247.71      258.20      6.77 o
   4  -6   7      563.98      551.38     13.00 o
   5  -6   7       63.19       65.25      4.17 o
   6  -6   7        5.89        8.64      2.01 o
   7  -6   7       45.11       46.90      3.77 o
  -7  -5   7       25.87       29.77      2.97 o
  -6  -5   7       13.60       13.86      1.93 o
  -5  -5   7      146.11      142.71      4.63 o
  -4  -5   7        7.11        8.06      1.26 o
  -3  -5   7     2612.51     2570.31     39.57 o
  -2  -5   7     2129.41     2163.96     31.80 o
  -1  -5   7       12.80       14.38      0.97 o
   0  -5   7        2.31        5.88      3.14 o
   1  -5   7       53.15       49.47      1.29 o
   2  -5   7      431.22      417.63      7.00 o
   3  -5   7      207.29      217.49      5.79 o
   4  -5   7       45.75       49.03      2.76 o
   5  -5   7        5.15        4.54      1.44 o
   6  -5   7       13.61       11.41      3.93 o
   7  -5   7       34.93       42.96      3.66 o
  -7  -4   7       32.10       29.51      2.62 o
  -6  -4   7      156.03      156.64      5.19 o
  -5  -4   7      252.86      260.42     11.73 o
  -4  -4   7      743.89      761.23     29.05 o
  -3  -4   7      139.40      138.63      3.46 o
  -2  -4   7      701.82      678.87     10.80 o
  -1  -4   7       94.68       92.25      1.61 o
   0  -4   7       91.48       82.98      2.43 o
   1  -4   7       84.62       75.35      1.48 o
   2  -4   7      149.23      141.79      5.55 o
   3  -4   7       39.92       37.61      3.15 o
   4  -4   7       46.69       44.60      2.68 o
   5  -4   7      126.09      129.15      5.40 o
   6  -4   7        0.10        1.36      1.82 o
   7  -4   7        5.53        2.10      1.87 o
  -8  -3   7      210.20      200.53      7.04 o
  -7  -3   7       34.61       37.86      2.59 o
  -6  -3   7       54.29       60.86      4.82 o
  -5  -3   7      473.11      479.47     15.02 o
  -4  -3   7      255.35      252.35      5.22 o
  -3  -3   7      225.27      215.52      5.57 o
  -2  -3   7       24.75       20.76      0.80 o
  -1  -3   7      273.90      272.76      4.23 o
   0  -3   7     1008.09      998.55     10.33 o
   1  -3   7      493.50      478.67      5.07 o
   2  -3   7      552.36      539.81     13.80 o
   3  -3   7        0.24        3.83      2.58 o
   4  -3   7        4.04        5.58      1.42 o
   5  -3   7        3.76        3.03      1.53 o
   6  -3   7       15.32       14.90      2.28 o
   7  -3   7       34.28       40.02      6.71 o
  -8  -2   7        0.40       -0.77      1.16 o
  -7  -2   7      434.28      435.69     13.08 o
  -6  -2   7        1.49        2.92      1.07 o
  -5  -2   7      262.92      274.19      9.69 o
  -4  -2   7      111.59      103.10      1.98 o
  -3  -2   7       27.88       23.92      0.97 o
  -2  -2   7      101.47      101.77      1.67 o
  -1  -2   7       80.96       85.17      1.41 o
   0  -2   7      922.05      967.11      9.53 o
   1  -2   7     1187.04     1226.62     17.61 o
   2  -2   7      187.52      190.09      3.97 o
   3  -2   7       22.27       21.57      1.86 o
   4  -2   7      859.44      865.11     17.73 o
   5  -2   7       22.42       25.22      2.25 o
   6  -2   7        0.05        0.29      1.15 o
   7  -2   7        5.14        5.46      1.89 o
  -8  -1   7       61.35       57.21      3.06 o
  -7  -1   7       70.66       69.25      6.09 o
  -6  -1   7      295.95      304.37      6.55 o
  -5  -1   7       35.41       33.40      1.46 o
  -4  -1   7      198.87      189.20      2.82 o
  -3  -1   7      909.95      866.28      9.04 o
  -2  -1   7       62.03       50.18      1.59 o
  -1  -1   7        7.07        5.53      0.80 o
   0  -1   7      215.74      199.08      4.75 o
   1  -1   7      833.51      868.40     12.76 o
   2  -1   7      889.13      899.03     15.32 o
   3  -1   7      237.91      238.34      8.25 o
   4  -1   7      271.81      261.86      6.72 o
   5  -1   7      171.95      171.58      6.21 o
   6  -1   7        0.52       -0.54      1.24 o
   7  -1   7       73.01       73.59      4.23 o
  -8   0   7      267.95      262.30      9.79 o
  -7   0   7      191.44      183.57      3.83 o
  -6   0   7      313.67      300.29      7.98 o
  -5   0   7      900.15      868.55     10.91 o
  -4   0   7      668.25      642.31      7.48 o
  -3   0   7      125.40      116.61      2.12 o
  -2   0   7       61.77       66.97      1.42 o
  -1   0   7      366.30      379.38      5.30 o
   0   0   7     1009.40     1025.81     10.74 o
   1   0   7      296.04      319.43      5.71 o
   2   0   7       27.19       28.55      1.59 o
   3   0   7       14.91       17.59      1.49 o
   4   0   7        9.38        8.83      1.42 o
   5   0   7      257.61      253.88      7.42 o
   6   0   7      402.34      399.92     11.22 o
  -8   1   7       86.36       88.89      5.86 o
  -7   1   7       38.15       33.31      1.58 o
  -6   1   7      167.80      158.87      3.10 o
  -5   1   7       68.27       68.78      2.27 o
  -4   1   7       62.59       64.91      1.75 o
  -3   1   7        0.05        0.66      0.55 o
  -2   1   7      884.96      832.80      9.08 o
  -1   1   7      941.26      921.01     10.04 o
   0   1   7       93.84       91.51      1.69 o
   1   1   7      522.72      523.85      6.20 o
   2   1   7     1191.19     1182.82     18.53 o
   3   1   7       17.86       21.57      1.58 o
   4   1   7      753.24      761.91     19.81 o
   5   1   7        0.03       -1.08      1.16 o
   6   1   7       29.85       23.55      2.42 o
  -8   2   7      153.82      146.81      5.92 o
  -7   2   7       21.10       20.92      2.34 o
  -6   2   7        0.04       -0.14      1.84 o
  -5   2   7        1.24        5.47      2.31 o
  -4   2   7      429.96      421.50      6.33 o
  -3   2   7     1952.09     1941.82     37.83 o
  -2   2   7        2.56        2.51      0.52 o
  -1   2   7      146.08      160.96      2.80 o
   0   2   7     1782.86     1835.20     19.92 o
   1   2   7      528.65      515.94      6.60 o
   2   2   7       22.35       19.79      0.99 o
   3   2   7        0.19       -0.07      0.73 o
   4   2   7       51.51       48.39      2.49 o
   5   2   7      157.74      158.70      9.71 o
   6   2   7      171.00      166.85      6.04 o
  -8   3   7        2.04        1.91      1.50 o
  -7   3   7      206.77      217.00      7.02 o
  -6   3   7       12.97       12.53      1.77 o
  -5   3   7     1005.43     1031.84     20.36 o
  -4   3   7       52.36       53.96      2.58 o
  -3   3   7        4.08        7.25      1.78 o
  -2   3   7      550.11      552.08     15.59 o
  -1   3   7      655.28      639.22      9.73 o
   0   3   7       70.39       67.68      1.55 o
   1   3   7       41.39       43.30      1.50 o
   2   3   7      344.09      316.23      6.01 o
   3   3   7      130.10      136.25      3.80 o
   4   3   7      247.57      233.25      6.62 o
   5   3   7      102.62       98.49      4.26 o
  -8   4   7       93.03      107.77      8.87 o
  -7   4   7        0.61       -0.37      1.44 o
  -6   4   7      450.14      445.25     11.70 o
  -5   4   7       41.97       38.97      2.51 o
  -4   4   7       28.17       35.08      2.19 o
  -3   4   7       89.55       92.13      3.84 o
  -2   4   7      219.38      198.37      6.37 o
  -1   4   7        0.40        0.45      0.47 o
   0   4   7      440.99      403.06      8.99 o
   1   4   7        2.02        3.95      0.71 o
   2   4   7      203.70      219.26      4.11 o
   3   4   7      180.28      175.38      4.90 o
   4   4   7      152.70      156.87      4.89 o
   5   4   7      190.33      196.45      6.06 o
  -8   5   7      331.33      348.74     12.28 o
  -7   5   7      217.24      228.20     17.09 o
  -6   5   7       16.77       19.52      2.36 o
  -5   5   7      316.21      326.79     10.97 o
  -4   5   7      343.75      356.48      8.80 o
  -3   5   7       89.85       86.28      3.56 o
  -2   5   7       62.59       51.74      4.76 o
  -1   5   7       27.63       24.68      1.91 o
   0   5   7      129.04      142.65      3.78 o
   1   5   7       13.30       16.74      1.19 o
   2   5   7      153.26      142.40      3.42 o
   3   5   7      103.46      105.29      3.61 o
   4   5   7      389.20      391.57      9.55 o
  -7   6   7      152.45      160.85      7.80 o
  -6   6   7       66.62       68.49      4.98 o
  -5   6   7        5.73        6.31      1.87 o
  -4   6   7        0.54        2.97      1.42 o
  -3   6   7      336.78      342.69      8.75 o
  -2   6   7       18.47       19.87      1.82 o
  -1   6   7        2.25        0.32      0.94 o
   0   6   7       95.63       94.33      3.32 o
   1   6   7        0.79       -0.36      0.64 o
   2   6   7      448.22      412.33      7.45 o
   3   6   7       67.70       62.29      4.24 o
  -7   7   7        9.90       12.54      2.69 o
  -6   7   7       65.80       64.45      4.42 o
  -5   7   7      194.79      206.15      9.84 o
  -4   7   7      454.81      468.48     30.16 o
  -3   7   7      172.45      189.60      7.76 o
  -2   7   7       99.42       96.14      4.16 o
  -1   7   7      266.98      243.65      6.50 o
   0   7   7       77.75       85.14      3.29 o
   1   7   7       51.51       50.03      2.24 o
   2   7   7        0.95       -0.06      0.73 o
  -6   8   7       92.87       98.93      5.72 o
  -5   8   7        5.44       13.88      2.51 o
  -4   8   7       25.47       24.13      2.80 o
  -3   8   7       42.15       43.62      3.79 o
  -2   8   7       44.42       48.75      3.01 o
  -1   8   7       40.28       35.50      2.53 o
   0   8   7      137.33      134.12      4.77 o
   1   8   7        0.10        1.65      1.34 o
  -4   9   7       17.94       17.11      3.19 o
  -3   9   7        3.63        5.69      1.91 o
  -2   9   7       99.44      105.15      5.44 o
  -1   9   7        0.63        0.00      1.17 o
   1 -11   8        4.74        3.79      2.24 o
  -2 -10   8       39.75       42.20      3.05 o
  -1 -10   8       11.14       16.50      2.07 o
   0 -10   8       29.72       34.08      3.32 o
   1 -10   8       81.37       84.88      4.56 o
   2 -10   8       19.71       19.69      1.96 o
   3 -10   8        2.33        2.70      1.58 o
   4 -10   8        2.41        3.21      1.71 o
  -3  -9   8        0.50        0.76      1.24 o
  -2  -9   8      127.32      144.53      5.14 o
  -1  -9   8        0.76        3.11      1.26 o
   0  -9   8      520.68      530.12     24.23 o
   1  -9   8       70.47       68.05      4.05 o
   2  -9   8       69.81       73.28      2.88 o
   3  -9   8       39.45       39.26      5.51 o
   4  -9   8       29.61       30.47      3.15 o
   5  -9   8       92.40       93.39      5.28 o
  -5  -8   8       49.03       49.64      4.07 o
  -4  -8   8       65.72       67.36      3.65 o
  -3  -8   8       13.80       13.35      2.06 o
  -2  -8   8      750.81      768.99     16.01 o
  -1  -8   8      243.63      241.81     10.59 o
   0  -8   8       95.99      100.20      2.99 o
   1  -8   8       27.11       30.66      1.94 o
   2  -8   8        8.90       11.65      1.19 o
   3  -8   8        9.78       12.39      3.30 o
   4  -8   8       75.43       78.25      4.04 o
   5  -8   8        2.10        4.27      1.78 o
  -5  -7   8        0.46        0.93      2.06 o
  -4  -7   8      377.75      354.95      9.16 o
  -3  -7   8      114.86      114.85      4.55 o
  -2  -7   8      384.63      375.38      8.15 o
  -1  -7   8       47.98       49.14      2.28 o
   0  -7   8       27.87       27.05      1.30 o
   1  -7   8        0.82        3.62      0.82 o
   2  -7   8        4.95        5.87      0.84 o
   3  -7   8     1396.64     1445.09     30.70 o
   4  -7   8      130.52      133.42      6.67 o
   5  -7   8       47.72       50.53      3.60 o
   6  -7   8       77.80       78.42      5.16 o
  -6  -6   8       77.34       77.41      7.80 o
  -5  -6   8        2.71        1.77      1.22 o
  -4  -6   8      434.00      436.75      9.94 o
  -3  -6   8       21.69       21.13      2.37 o
  -2  -6   8       19.47       19.72      1.66 o
  -1  -6   8      131.76      137.46      5.72 o
   0  -6   8       87.11       83.29      2.05 o
   1  -6   8     1458.46     1473.05     24.45 o
   2  -6   8      573.15      565.21     16.86 o
   3  -6   8      694.42      715.49     16.01 o
   4  -6   8        8.49       10.32      1.79 o
   5  -6   8      106.16      111.97      5.27 o
   6  -6   8       20.08       24.81      3.04 o
  -7  -5   8        2.40        4.23      1.71 o
  -6  -5   8      582.86      599.69     21.69 o
  -5  -5   8      348.06      349.21      8.54 o
  -4  -5   8       27.24       28.48      1.82 o
  -3  -5   8      483.02      489.39     18.32 o
  -2  -5   8      589.37      586.18     22.02 o
  -1  -5   8      374.20      367.89      6.37 o
   0  -5   8      441.67      431.19      6.00 o
   1  -5   8      329.99      310.77      6.51 o
   2  -5   8       17.74       16.52      1.62 o
   3  -5   8      505.05      520.09     12.39 o
   4  -5   8      197.01      197.17      6.77 o
   5  -5   8        0.53        2.69      4.11 o
   6  -5   8       24.85       25.31      2.97 o
  -7  -4   8      204.85      212.99     13.84 o
  -6  -4   8      118.42      116.84      4.44 o
  -5  -4   8       16.57       16.76      1.67 o
  -4  -4   8        2.87        4.12      1.07 o
  -3  -4   8       77.63       77.05      2.49 o
  -2  -4   8       56.48       49.28      2.80 o
  -1  -4   8       27.69       28.82      2.26 o
   0  -4   8       81.67       80.14      1.73 o
   1  -4   8     2278.33     2209.24     32.23 o
   2  -4   8      353.73      364.84      7.81 o
   3  -4   8       77.19       75.27      3.10 o
   4  -4   8      176.26      191.65      6.23 o
   5  -4   8      167.31      181.98      6.60 o
   6  -4   8     1282.64     1372.85     46.38 o
  -7  -3   8       15.55       17.07      2.04 o
  -6  -3   8       59.60       55.72      5.92 o
  -5  -3   8      217.20      217.57      6.50 o
  -4  -3   8      185.08      177.18      4.36 o
  -3  -3   8      101.58      105.48      1.94 o
  -2  -3   8      335.37      322.75      4.30 o
  -1  -3   8     3058.99     3050.25     31.05 o
   0  -3   8       22.71       26.38      0.97 o
   1  -3   8       27.43       29.82      1.50 o
   2  -3   8      203.19      191.28      4.75 o
   3  -3   8        3.58        6.61      1.53 o
   4  -3   8     1226.26     1313.15     26.95 o
   5  -3   8       59.94       62.03      3.57 o
   6  -3   8        0.75        0.64      1.46 o
  -8  -2   8        8.49        9.77      2.84 o
  -7  -2   8        0.20        1.60      1.16 o
  -6  -2   8       88.90       91.34      3.37 o
  -5  -2   8       24.90       21.29      2.52 o
  -4  -2   8       23.18       19.90      1.00 o
  -3  -2   8     1877.31     1857.90     21.28 o
  -2  -2   8      762.19      751.34      8.48 o
  -1  -2   8        0.01        1.40      0.50 o
   0  -2   8        3.55        4.04      0.71 o
   1  -2   8      367.24      369.26      8.04 o
   2  -2   8      929.67      925.18     16.20 o
   3  -2   8       14.73       13.28      1.69 o
   4  -2   8      167.53      181.19      5.57 o
   5  -2   8        0.30        1.89      1.31 o
   6  -2   8       68.67       76.35      4.18 o
  -8  -1   8       34.03       35.20      2.55 o
  -7  -1   8       51.43       50.91      2.52 o
  -6  -1   8        4.16        5.44      1.06 o
  -5  -1   8        7.20        8.08      0.82 o
  -4  -1   8       15.21       15.10      0.89 o
  -3  -1   8       96.31       99.36      1.90 o
  -2  -1   8     1238.02     1303.39     13.95 o
  -1  -1   8       36.42       36.11      1.10 o
   0  -1   8      764.12      752.08      8.82 o
   1  -1   8       75.68       79.52      4.38 o
   2  -1   8     1113.44     1158.08     19.66 o
   3  -1   8        4.57       11.27      2.91 o
   4  -1   8      143.28      173.47      5.24 o
   5  -1   8       26.29       28.78      2.51 o
   6  -1   8       64.02       73.05      4.15 o
  -8   0   8        0.61        1.51      1.83 o
  -7   0   8       39.39       35.94      2.23 o
  -6   0   8       62.39       58.00      1.88 o
  -5   0   8      622.68      593.60      8.08 o
  -4   0   8      284.55      292.44      4.12 o
  -3   0   8      227.94      234.16      3.32 o
  -2   0   8      289.55      291.07      3.79 o
  -1   0   8        6.86        5.97      1.38 o
   0   0   8     1749.18     1771.15     19.31 o
   1   0   8        0.28        1.21      0.88 o
   2   0   8      222.11      223.09      7.63 o
   3   0   8      152.31      143.72      4.22 o
   4   0   8       39.87       34.11      2.43 o
   5   0   8        0.53        2.60      1.84 o
   6   0   8        9.70       10.00      2.17 o
  -8   1   8       83.15       78.82      5.86 o
  -7   1   8      378.75      362.39      9.00 o
  -6   1   8        9.19       10.02      0.94 o
  -5   1   8      381.68      382.53      7.25 o
  -4   1   8       95.17       93.37      2.81 o
  -3   1   8       53.92       56.64      2.09 o
  -2   1   8     1515.56     1574.64     17.78 o
  -1   1   8      481.44      477.86      7.67 o
   0   1   8       23.18       26.06      1.01 o
   1   1   8     1186.74     1182.11     24.17 o
   2   1   8       13.69       12.16      2.39 o
   3   1   8      214.27      211.97      5.53 o
   4   1   8       80.65       75.56      3.34 o
   5   1   8      105.35       99.37      4.27 o
   6   1   8       15.20       16.63      2.32 o
  -8   2   8       36.86       38.68      8.80 o
  -7   2   8       12.32       14.12      1.94 o
  -6   2   8      159.37      158.17      5.06 o
  -5   2   8      186.44      194.82      5.52 o
  -4   2   8     1927.62     1950.72     33.62 o
  -3   2   8      926.60      934.09     12.88 o
  -2   2   8      957.89      940.82     16.16 o
  -1   2   8       32.20       31.91      1.12 o
   0   2   8        4.50        6.24      0.72 o
   1   2   8     1388.39     1360.34     20.46 o
   2   2   8        0.22       -0.31      0.86 o
   3   2   8      229.61      217.71      5.85 o
   4   2   8       63.16       55.83      2.89 o
   5   2   8        9.75       10.80      1.86 o
  -8   3   8       27.96       24.41      4.43 o
  -7   3   8       69.50       69.57      7.92 o
  -6   3   8      788.60      826.79     19.05 o
  -5   3   8      769.73      826.15     18.01 o
  -4   3   8     1223.06     1245.82     23.44 o
  -3   3   8       25.31       28.66      3.30 o
  -2   3   8      204.55      195.14      6.52 o
  -1   3   8      180.23      168.26      2.98 o
   0   3   8      270.54      299.64      4.69 o
   1   3   8      680.41      642.97      8.92 o
   2   3   8        1.40       -0.42      0.79 o
   3   3   8        6.12        5.59      1.29 o
   4   3   8       80.36       76.39      3.68 o
   5   3   8        5.27        2.00      1.27 o
  -8   4   8      154.54      157.60      7.10 o
  -7   4   8       71.94       69.14      7.38 o
  -6   4   8      420.33      446.69     12.68 o
  -5   4   8       19.86       20.48      2.21 o
  -4   4   8      106.54      104.00      3.79 o
  -3   4   8       17.87       23.30      1.73 o
  -2   4   8      306.79      315.83      7.20 o
  -1   4   8     1615.31     1538.59     31.57 o
   0   4   8       85.47       70.83      2.01 o
   1   4   8        3.27        2.02      0.73 o
   2   4   8      619.16      614.17     21.82 o
   3   4   8       26.21       32.10      2.35 o
   4   4   8      345.68      326.23      8.48 o
  -7   5   8       31.75       27.33      3.07 o
  -6   5   8      124.41      115.29      5.37 o
  -5   5   8      145.40      147.50      5.67 o
  -4   5   8        3.34        0.86      1.12 o
  -3   5   8      968.63      983.25     20.12 o
  -2   5   8      157.75      142.90      4.52 o
  -1   5   8       31.59       29.58      1.26 o
   0   5   8      769.74      711.42     10.58 o
   1   5   8      349.81      353.53      6.13 o
   2   5   8       13.22       11.37      1.65 o
   3   5   8        2.71        3.32      1.31 o
  -7   6   8      132.02      159.45      7.42 o
  -6   6   8      104.93      119.70      5.83 o
  -5   6   8      132.60      141.17      5.98 o
  -4   6   8        9.71       13.89      2.14 o
  -3   6   8       11.46       12.67      1.81 o
  -2   6   8      525.99      480.83     11.22 o
  -1   6   8      199.81      208.89      5.99 o
   0   6   8       54.81       51.83      2.57 o
   1   6   8        2.44        1.90      0.77 o
   2   6   8      157.37      150.87      4.58 o
   3   6   8       29.89       26.15      3.70 o
  -6   7   8       89.93      101.99      5.62 o
  -5   7   8      109.37      111.23      5.47 o
  -4   7   8       59.36       52.13      3.56 o
  -3   7   8       43.76       50.16      3.72 o
  -2   7   8       90.64       91.08      4.00 o
  -1   7   8        0.14        0.47      0.99 o
   0   7   8       56.35       61.31      3.25 o
   1   7   8       12.92       16.76      1.80 o
   2   7   8      120.68      116.18      6.09 o
  -5   8   8      109.98      124.65      6.41 o
  -4   8   8      194.91      194.00     14.85 o
  -3   8   8       37.28       37.56      4.01 o
  -2   8   8        0.01        3.38      1.56 o
  -1   8   8       95.71      114.91      7.65 o
   0   8   8       11.65       10.04      1.97 o
  -1 -10   9      297.38      292.79      8.64 o
   0 -10   9      289.84      297.56      8.63 o
   1 -10   9       75.13       73.70      4.15 o
   2 -10   9      137.68      134.80      7.17 o
   3 -10   9        1.80        4.18      1.74 o
  -3  -9   9        7.27        7.98      3.32 o
  -2  -9   9       33.63       37.68      2.76 o
  -1  -9   9      134.29      136.93      4.85 o
   0  -9   9       28.01       32.66      2.55 o
   1  -9   9        8.28        5.90      1.11 o
   2  -9   9        3.16        3.35      1.50 o
   3  -9   9       55.01       55.38      3.67 o
   4  -9   9      153.40      153.34      6.57 o
  -4  -8   9      101.10       87.45      7.16 o
  -3  -8   9      695.30      679.94     15.67 o
  -2  -8   9      121.97      124.93      4.48 o
  -1  -8   9        1.61        1.52      1.05 o
   0  -8   9       11.16       11.05      2.34 o
   1  -8   9       75.47       69.53      2.58 o
   2  -8   9      228.63      223.58      7.30 o
   3  -8   9      286.50      288.97      9.57 o
   4  -8   9        6.41        9.56      2.06 o
   5  -8   9        0.05        5.49      4.49 o
  -5  -7   9      253.32      251.06     12.54 o
  -4  -7   9      186.14      200.45      6.52 o
  -3  -7   9      202.28      191.03      5.72 o
  -2  -7   9       47.41       44.15      2.37 o
  -1  -7   9       57.00       55.34      4.57 o
   0  -7   9        2.21        5.82      2.18 o
   1  -7   9       55.75       56.78      3.15 o
   2  -7   9        8.54        9.84      3.66 o
   3  -7   9       92.12       94.41      4.33 o
   4  -7   9       60.89       67.39      4.75 o
   5  -7   9       71.39       79.73      4.90 o
  -6  -6   9        0.87        0.97      1.31 o
  -5  -6   9       12.76       11.83      2.71 o
  -4  -6   9        0.68        2.87      1.23 o
  -3  -6   9       40.17       46.14      2.41 o
  -2  -6   9       11.66       11.65      1.31 o
  -1  -6   9       24.94       24.42      1.24 o
   0  -6   9      553.79      560.10     12.91 o
   1  -6   9       59.83       62.54      4.02 o
   2  -6   9       42.04       42.54      2.49 o
   3  -6   9       10.96       12.51      1.89 o
   4  -6   9      150.51      152.42      5.85 o
   5  -6   9       25.20       27.20      6.90 o
   6  -6   9        0.74       -0.38      1.54 o
  -6  -5   9       11.80       11.80      1.92 o
  -5  -5   9       46.47       50.97      2.86 o
  -4  -5   9        0.29       -0.45      0.88 o
  -3  -5   9       93.97       91.31      3.63 o
  -2  -5   9      828.56      798.73     34.03 o
  -1  -5   9      569.88      557.90     10.42 o
   0  -5   9      241.79      215.56      4.65 o
   1  -5   9        6.11        5.21      0.71 o
   2  -5   9       80.98       80.19      5.75 o
   3  -5   9        0.01        1.58      1.20 o
   4  -5   9        0.09        0.29      1.46 o
   5  -5   9       68.46       70.78      4.09 o
   6  -5   9      148.32      149.32      6.93 o
  -7  -4   9        0.60        1.70      1.38 o
  -6  -4   9        0.04        0.66      1.16 o
  -5  -4   9        8.60       11.91      1.57 o
  -4  -4   9      284.25      276.67      6.36 o
  -3  -4   9      257.83      255.84      9.77 o
  -2  -4   9       18.54       25.42      1.06 o
  -1  -4   9        5.86        6.22      0.90 o
   0  -4   9       39.41       48.61      1.49 o
   1  -4   9      217.47      210.96      5.30 o
   2  -4   9       57.86       59.08      2.53 o
   3  -4   9      944.94      986.79     38.86 o
   4  -4   9        2.89        4.27      1.59 o
   5  -4   9      240.86      264.31      9.31 o
   6  -4   9        4.62        6.04      2.22 o
  -7  -3   9        5.53        7.00      1.61 o
  -6  -3   9       64.87       71.20      3.15 o
  -5  -3   9       50.53       55.38      4.86 o
  -4  -3   9      491.74      497.02      9.65 o
  -3  -3   9      333.90      316.88      5.12 o
  -2  -3   9      340.62      302.12      5.77 o
  -1  -3   9      192.14      184.96      3.03 o
   0  -3   9      875.99      851.99     18.06 o
   1  -3   9      358.58      345.57     10.40 o
   2  -3   9      157.45      154.34      4.63 o
   3  -3   9     1109.84     1178.65     24.10 o
   4  -3   9      430.42      434.59     11.17 o
   5  -3   9      287.48      285.02      8.91 o
   6  -3   9        0.37        1.60      1.68 o
  -7  -2   9       79.66       80.72      3.54 o
  -6  -2   9      584.15      591.62     26.00 o
  -5  -2   9      865.97      851.23     15.81 o
  -4  -2   9      874.57      804.46     16.19 o
  -3  -2   9       89.23       87.31      2.91 o
  -2  -2   9      854.68      823.20      9.99 o
  -1  -2   9      121.77      123.94      2.71 o
   0  -2   9      183.59      184.11      4.41 o
   1  -2   9      366.83      372.20      7.34 o
   2  -2   9      544.71      549.04     11.05 o
   3  -2   9      928.81      947.20     19.14 o
   4  -2   9       28.41       27.80      2.58 o
   5  -2   9       78.49       78.47      4.34 o
   6  -2   9       12.97       16.10      2.52 o
  -8  -1   9       16.73       12.83      3.13 o
  -7  -1   9       92.27       95.55      8.57 o
  -6  -1   9      419.09      407.08      8.82 o
  -5  -1   9       45.09       42.82      2.31 o
  -4  -1   9      106.52      103.98      2.18 o
  -3  -1   9       32.49       27.46      1.04 o
  -2  -1   9       48.95       49.62      2.31 o
  -1  -1   9        0.37        6.01      1.75 o
   0  -1   9      103.50       99.45      2.16 o
   1  -1   9     3515.33     3518.74     52.48 o
   2  -1   9       56.09       61.08      2.93 o
   3  -1   9      116.61      126.83      6.69 o
   4  -1   9      123.60      129.52      4.77 o
   5  -1   9        7.22       10.15      3.61 o
   6  -1   9      468.06      502.29     15.12 o
  -8   0   9        6.19        6.35      2.34 o
  -7   0   9       11.59       12.69      2.59 o
  -6   0   9       86.33       84.65      2.42 o
  -5   0   9       87.53       80.98      2.11 o
  -4   0   9      333.23      335.51      4.97 o
  -3   0   9       24.25       21.44      0.99 o
  -2   0   9       42.66       39.95      2.02 o
  -1   0   9     3641.28     3643.86     41.38 o
   0   0   9     1034.89     1012.31     14.27 o
   1   0   9       11.88       13.22      1.31 o
   2   0   9       47.93       46.34      3.80 o
   3   0   9      164.59      171.61      7.45 o
   4   0   9      375.61      377.55     11.39 o
   5   0   9      183.97      179.46      7.92 o
  -8   1   9      205.63      216.67     10.77 o
  -7   1   9       11.22       12.06      1.60 o
  -6   1   9      147.14      145.97      8.91 o
  -5   1   9      146.13      150.66      3.66 o
  -4   1   9      173.20      179.37      3.68 o
  -3   1   9      828.02      838.47     16.34 o
  -2   1   9     1291.15     1312.24     16.37 o
  -1   1   9       34.87       38.35      2.35 o
   0   1   9       42.77       46.52      2.87 o
   1   1   9      243.49      244.51     11.82 o
   2   1   9      323.65      332.94      7.49 o
   3   1   9       54.27       54.00      2.82 o
   4   1   9        5.46        8.49      1.62 o
   5   1   9        3.86        4.93      1.60 o
  -8   2   9       10.51       15.28      4.52 o
  -7   2   9       90.04       91.55      4.81 o
  -6   2   9        0.00        3.47      1.35 o
  -5   2   9       19.95       23.37      5.28 o
  -4   2   9      157.88      157.52      4.04 o
  -3   2   9      461.66      458.82     11.86 o
  -2   2   9       14.04       18.00      1.09 o
  -1   2   9       18.66       19.94      1.91 o
   0   2   9       62.83       61.36      3.17 o
   1   2   9       41.19       40.65      2.83 o
   2   2   9      181.19      194.53      5.79 o
   3   2   9       65.13       64.33      3.06 o
   4   2   9      664.18      694.42     16.00 o
   5   2   9        0.02       -1.12      1.28 o
  -8   3   9       58.94       62.97      6.57 o
  -7   3   9        3.24        7.42      5.75 o
  -6   3   9      262.50      268.11      8.36 o
  -5   3   9      692.53      720.66     25.16 o
  -4   3   9      136.53      139.94      4.80 o
  -3   3   9       14.61       15.59      1.77 o
  -2   3   9       18.80       19.79      2.31 o
  -1   3   9       10.52        9.88      1.04 o
   0   3   9       90.68       98.13      2.63 o
   1   3   9       24.80       19.33      2.73 o
   2   3   9      538.99      524.61     11.48 o
   3   3   9       88.93       98.75      3.81 o
   4   3   9        6.60       15.30      1.99 o
  -7   4   9      301.41      293.24     10.17 o
  -6   4   9      100.90      104.09      4.95 o
  -5   4   9       10.57       12.03      2.80 o
  -4   4   9       72.62       77.34      3.44 o
  -3   4   9        4.22        7.50      1.47 o
  -2   4   9       93.49      102.76      3.98 o
  -1   4   9       60.78       64.18      2.59 o
   0   4   9        5.63        4.68      0.88 o
   1   4   9       36.17       42.48      4.70 o
   2   4   9       16.06       12.11      1.56 o
   3   4   9      113.46      115.39      5.15 o
  -7   5   9      125.14      131.58      6.49 o
  -6   5   9       56.96       60.23      4.06 o
  -5   5   9       85.49       88.67      5.68 o
  -4   5   9      555.05      588.66     18.05 o
  -3   5   9       14.37       19.66      3.21 o
  -2   5   9      310.81      317.42      8.06 o
  -1   5   9      119.74      104.74      3.80 o
   0   5   9      166.58      152.28      5.01 o
   1   5   9      349.67      323.93     18.94 o
   2   5   9       22.25       22.57      2.14 o
   3   5   9       88.32       81.65      4.51 o
  -6   6   9      190.50      210.15      8.57 o
  -5   6   9        1.69        1.39      1.61 o
  -4   6   9       86.27       93.49      4.63 o
  -3   6   9       21.45       26.18      3.85 o
  -2   6   9      271.79      257.53      7.43 o
  -1   6   9       33.98       34.11      2.55 o
   0   6   9       87.42       88.63      7.96 o
   1   6   9      205.41      193.06     15.57 o
   2   6   9        1.92        0.31      0.94 o
  -5   7   9       54.19       54.78      4.61 o
  -4   7   9      110.99      113.37      5.82 o
  -3   7   9       64.07       59.48      3.61 o
  -2   7   9        4.05       10.56      1.91 o
  -1   7   9      478.63      473.93     12.65 o
   0   7   9       21.67       24.77      4.28 o
  -3   8   9      208.80      203.70      8.14 o
  -2   8   9       17.20       21.02      2.71 o
   0 -10  10      239.27      226.39      7.22 o
   1 -10  10       83.50       89.56      5.78 o
  -2  -9  10      112.84      107.16      4.46 o
  -1  -9  10      261.54      270.04      7.85 o
   0  -9  10      114.96      125.76      5.10 o
   1  -9  10       80.94       86.48      5.66 o
   2  -9  10      266.36      275.33     15.11 o
   3  -9  10      335.01      339.78     12.29 o
  -4  -8  10        3.61        7.56      1.85 o
  -3  -8  10      200.99      199.41      6.99 o
  -2  -8  10      349.86      371.62      9.43 o
  -1  -8  10        3.84        3.51      1.37 o
   0  -8  10      292.85      298.57     19.96 o
   1  -8  10      443.21      436.13     18.35 o
   2  -8  10      362.53      354.56     10.02 o
   3  -8  10        1.06        0.30      1.30 o
   4  -8  10       19.31       16.13      2.54 o
  -5  -7  10      262.26      263.75     18.51 o
  -4  -7  10      643.23      620.27     15.96 o
  -3  -7  10      365.24      351.02      9.53 o
  -2  -7  10       55.88       63.48      2.98 o
  -1  -7  10       65.15       62.19      2.69 o
   0  -7  10      378.20      363.09     11.50 o
   1  -7  10        7.00       11.51      1.89 o
   2  -7  10      188.90      209.80      6.84 o
   3  -7  10       38.90       39.36      3.69 o
   4  -7  10       58.56       66.36      8.63 o
  -5  -6  10       55.19       63.65      4.40 o
  -4  -6  10       58.37       56.80      4.60 o
  -3  -6  10      317.66      301.54      8.89 o
  -2  -6  10        9.38        8.53      1.26 o
  -1  -6  10      160.39      155.06      4.64 o
   0  -6  10      339.91      336.19      6.48 o
   1  -6  10        6.99        7.07      1.30 o
   2  -6  10      111.97      106.13      4.45 o
   3  -6  10       75.30       73.69      3.86 o
   4  -6  10       58.56       61.63      4.27 o
   5  -6  10      339.51      361.21     16.93 o
  -6  -5  10      273.21      269.61      9.37 o
  -5  -5  10      121.04      124.80      4.67 o
  -4  -5  10        0.13       -0.99      1.01 o
  -3  -5  10      420.81      420.56     12.15 o
  -2  -5  10      491.95      464.56     19.69 o
  -1  -5  10        1.19        1.19      0.68 o
   0  -5  10       91.22       78.53      2.10 o
   1  -5  10      184.77      171.08      4.82 o
   2  -5  10       24.26       21.20      4.52 o
   3  -5  10      219.41      218.63      6.86 o
   4  -5  10       17.38       25.76      3.27 o
   5  -5  10       77.94       91.42      6.41 o
  -6  -4  10       11.44        9.15      1.77 o
  -5  -4  10       45.05       43.93      2.56 o
  -4  -4  10      266.86      276.32      9.35 o
  -3  -4  10       70.88       68.72      2.70 o
  -2  -4  10      260.52      220.69      3.77 o
  -1  -4  10      153.72      141.10      2.84 o
   0  -4  10      545.48      501.93      9.50 o
   1  -4  10       16.94       16.91      1.56 o
   2  -4  10       50.72       54.47      2.84 o
   3  -4  10       35.69       38.70      3.34 o
   4  -4  10       26.77       30.56      5.66 o
   5  -4  10      231.65      238.89      8.70 o
  -7  -3  10        0.00        1.88      1.35 o
  -6  -3  10        0.03        0.25      1.00 o
  -5  -3  10      144.06      135.87      4.25 o
  -4  -3  10       56.02       50.27      2.29 o
  -3  -3  10      100.13      105.73      5.67 o
  -2  -3  10       22.17       16.56      1.02 o
  -1  -3  10       10.61        8.35      0.82 o
   0  -3  10      812.49      796.79     21.86 o
   1  -3  10      150.08      154.18      4.42 o
   2  -3  10        8.39       12.94      1.90 o
   3  -3  10       75.31       82.56      4.75 o
   4  -3  10        7.19       10.77      2.16 o
   5  -3  10        7.48       10.15      2.15 o
  -7  -2  10      296.25      309.34      8.69 o
  -6  -2  10       20.57       18.47      4.41 o
  -5  -2  10        9.42       13.88      2.32 o
  -4  -2  10       56.00       47.53      1.63 o
  -3  -2  10       39.13       32.88      1.31 o
  -2  -2  10      267.57      277.07      4.28 o
  -1  -2  10      266.90      263.13      3.97 o
   0  -2  10        0.02       -0.18      0.79 o
   1  -2  10       95.27       87.92      3.13 o
   2  -2  10      144.20      146.02      4.51 o
   3  -2  10       37.63       40.46      5.31 o
   4  -2  10       37.70       36.94      2.85 o
   5  -2  10      161.39      163.52      6.56 o
  -7  -1  10       12.53       12.61      1.54 o
  -6  -1  10       96.95       95.14      7.69 o
  -5  -1  10        5.53        6.68      1.07 o
  -4  -1  10       81.86       88.06      2.88 o
  -3  -1  10      287.58      288.61      4.50 o
  -2  -1  10      216.43      220.92      3.53 o
  -1  -1  10        0.65        1.26      0.63 o
   0  -1  10      450.94      443.72     16.68 o
   1  -1  10       11.45       11.19      1.38 o
   2  -1  10       36.92       40.12      2.31 o
   3  -1  10      242.19      243.01     11.33 o
   4  -1  10       94.76       87.74      4.21 o
   5  -1  10      149.82      173.00     22.49 o
  -7   0  10        0.05        0.46      1.64 o
  -6   0  10       24.34       23.91      1.43 o
  -5   0  10      362.46      355.71      6.03 o
  -4   0  10      547.88      552.52     11.34 o
  -3   0  10      377.66      371.33      5.81 o
  -2   0  10       29.70       25.83      1.26 o
  -1   0  10       26.07       23.04      2.08 o
   0   0  10      576.11      557.05     11.58 o
   1   0  10       64.32       63.38      2.57 o
   2   0  10      100.72       98.46      3.69 o
   3   0  10      266.99      275.15      7.60 o
   4   0  10       22.21       19.69      2.95 o
   5   0  10       63.19       57.54      3.66 o
  -7   1  10      224.90      211.92      9.80 o
  -6   1  10      457.41      447.00     13.63 o
  -5   1  10      405.63      396.28     13.94 o
  -4   1  10      248.06      247.96      4.95 o
  -3   1  10      343.15      337.76      5.60 o
  -2   1  10       29.80       27.00      1.22 o
  -1   1  10        1.16        2.95      1.81 o
   0   1  10      186.37      183.10      4.97 o
   1   1  10        1.57        3.97      1.35 o
   2   1  10       17.97       18.42      1.86 o
   3   1  10      328.62      339.84      8.82 o
   4   1  10       11.09        7.49      1.91 o
  -7   2  10        3.46        5.76      1.96 o
  -6   2  10       74.73       81.66      5.33 o
  -5   2  10      456.14      466.87     11.48 o
  -4   2  10       17.72       19.81      1.89 o
  -3   2  10        0.22        0.27      0.69 o
  -2   2  10      205.96      195.55      3.63 o
  -1   2  10        8.86        9.65      1.60 o
   0   2  10      138.90      132.28      5.56 o
   1   2  10      848.38      868.49     16.49 o
   2   2  10       35.05       40.46      2.47 o
   3   2  10        7.72       10.39      1.71 o
   4   2  10       16.36       24.07      5.83 o
  -7   3  10        2.88        0.71      1.92 o
  -6   3  10       75.37       80.15      4.20 o
  -5   3  10        8.45        6.93      1.71 o
  -4   3  10       78.20       77.60      4.25 o
  -3   3  10       29.72       32.56      2.47 o
  -2   3  10      171.84      159.16      4.48 o
  -1   3  10      721.29      709.99     10.82 o
   0   3  10      309.81      309.28      5.82 o
   1   3  10       35.73       36.53      2.18 o
   2   3  10       25.77       23.50      5.42 o
   3   3  10      236.04      229.70      6.98 o
  -7   4  10      132.48      126.95      6.36 o
  -6   4  10       67.99       71.62      4.36 o
  -5   4  10        1.80        1.74      1.64 o
  -4   4  10       52.46       51.12      3.09 o
  -3   4  10      221.06      216.08      6.55 o
  -2   4  10      211.97      211.86      6.19 o
  -1   4  10        2.01        3.25      0.92 o
   0   4  10      160.64      149.21      4.45 o
   1   4  10       86.84       71.11      3.21 o
   2   4  10       88.12       89.63      3.95 o
   3   4  10       28.69       29.04      2.72 o
  -6   5  10        3.06        4.49      2.48 o
  -5   5  10        0.65        1.90      1.59 o
  -4   5  10        1.49        0.47      1.37 o
  -3   5  10       99.58      100.33      4.31 o
  -2   5  10      214.23      194.85      9.05 o
  -1   5  10       62.80       54.45      3.05 o
   0   5  10        0.03       -0.37      0.90 o
   1   5  10        2.45       -0.21      0.89 o
   2   5  10      110.05      109.74      4.91 o
  -5   6  10      219.34      232.99      8.54 o
  -4   6  10        2.28        5.36      1.63 o
  -3   6  10      120.28      112.55      4.87 o
  -2   6  10       36.09       35.32      4.61 o
  -1   6  10        8.19        2.99      2.84 o
   0   6  10      144.06      151.92      7.81 o
   1   6  10        6.80        8.92      2.54 o
  -4   7  10      145.86      154.50      6.81 o
  -3   7  10        1.49        4.56      1.98 o
  -2   7  10      175.04      179.07      6.91 o
  -1   7  10       11.29       11.08      3.39 o
  -1  -9  11        5.74        5.73      1.52 o
   0  -9  11       51.35       58.84      4.97 o
   1  -9  11      145.78      153.86      8.25 o
   2  -9  11       89.75       80.93      6.28 o
  -3  -8  11       35.23       31.30      4.19 o
  -2  -8  11        8.18        9.95      1.76 o
  -1  -8  11      823.34      823.36     17.89 o
   0  -8  11       12.77       17.93      3.04 o
   1  -8  11       17.72       16.01      2.44 o
   2  -8  11      357.25      353.23     10.45 o
   3  -8  11       89.43       89.34      4.91 o
  -4  -7  11        3.94        0.09      1.73 o
  -3  -7  11      829.38      811.46     18.28 o
  -2  -7  11      251.41      273.31     11.72 o
  -1  -7  11       39.95       33.29      5.22 o
   0  -7  11      163.72      154.35      7.29 o
   1  -7  11      237.84      240.87      7.01 o
   2  -7  11      152.39      151.43      9.34 o
   3  -7  11       70.61       69.55      4.33 o
   4  -7  11       29.89       30.01      3.47 o
  -5  -6  11      139.72      141.43      9.34 o
  -4  -6  11      280.95      295.17      8.30 o
  -3  -6  11        6.74        9.70      1.61 o
  -2  -6  11       43.51       48.29      2.67 o
  -1  -6  11      159.86      158.39      4.45 o
   0  -6  11      625.86      579.36     23.36 o
   1  -6  11       41.94       39.84      3.48 o
   2  -6  11      237.66      229.31      7.53 o
   3  -6  11      183.96      206.56      7.12 o
   4  -6  11      174.15      186.80      7.77 o
  -5  -5  11      327.87      341.08      9.78 o
  -4  -5  11      154.10      154.64      5.03 o
  -3  -5  11      407.81      392.82     11.52 o
  -2  -5  11      470.60      469.66     23.89 o
  -1  -5  11       54.92       54.15      1.75 o
   0  -5  11       34.17       30.60      5.48 o
   1  -5  11      149.56      153.85      4.96 o
   2  -5  11      730.52      766.32     17.58 o
   3  -5  11        6.72        9.59      2.40 o
   4  -5  11      132.79      138.77      6.30 o
  -6  -4  11      385.20      390.14     10.46 o
  -5  -4  11      506.35      501.06     11.86 o
  -4  -4  11      173.44      163.05      5.16 o
  -3  -4  11      286.89      291.07      6.91 o
  -2  -4  11       34.07       28.85      2.28 o
  -1  -4  11        0.12        1.16      0.69 o
   0  -4  11      377.29      387.88     11.35 o
   1  -4  11        0.95        1.13      1.47 o
   2  -4  11      264.56      269.01      7.52 o
   3  -4  11        0.10       -0.49      1.70 o
   4  -4  11        1.28        0.07      1.12 o
  -6  -3  11       10.79       12.76      2.01 o
  -5  -3  11       33.00       39.52      2.62 o
  -4  -3  11       95.55       84.65      3.16 o
  -3  -3  11      424.70      383.45     12.19 o
  -2  -3  11        0.09        1.51      0.61 o
  -1  -3  11       68.50       72.16      3.77 o
   0  -3  11      651.85      648.96     12.74 o
   1  -3  11        0.32       -1.04      1.26 o
   2  -3  11       10.89       11.15      1.63 o
   3  -3  11       47.45       54.88      3.26 o
   4  -3  11       17.50       25.79      3.32 o
  -7  -2  11       51.63       53.60      3.02 o
  -6  -2  11      285.12      260.19      7.04 o
  -5  -2  11       70.15       65.82      2.84 o
  -4  -2  11        2.59        2.40      0.75 o
  -3  -2  11      143.46      150.50      3.53 o
  -2  -2  11      932.41      928.28     12.65 o
  -1  -2  11       30.03       28.22      1.15 o
   0  -2  11      153.80      149.81      4.10 o
   1  -2  11        9.18        9.73      1.37 o
   2  -2  11       21.62       20.92      3.68 o
   3  -2  11       31.70       32.86      4.03 o
   4  -2  11       16.90       15.92      2.50 o
  -7  -1  11       16.56       15.82      3.13 o
  -6  -1  11       19.76       20.50      3.79 o
  -5  -1  11        6.20        5.18      0.92 o
  -4  -1  11      136.01      134.95      3.13 o
  -3  -1  11        2.24        2.70      0.71 o
  -2  -1  11      110.33      109.49      2.63 o
  -1  -1  11        0.70        2.73      0.79 o
   0  -1  11      126.38      128.57      3.81 o
   1  -1  11        6.77        9.24      1.39 o
   2  -1  11      177.14      176.41      9.56 o
   3  -1  11        0.26       -1.88      2.59 o
   4  -1  11        3.07        2.81      1.60 o
  -7   0  11        0.60       -1.91      1.99 o
  -6   0  11       34.35       32.25      3.09 o
  -5   0  11      421.30      418.38      8.46 o
  -4   0  11       13.08       11.96      1.12 o
  -3   0  11       65.81       67.35      2.03 o
  -2   0  11        3.04        4.06      0.82 o
  -1   0  11        2.71        3.70      0.84 o
   0   0  11     1348.37     1351.97     23.82 o
   1   0  11      180.48      171.24      4.96 o
   2   0  11       10.06       16.38      1.82 o
   3   0  11      122.13      137.87      5.18 o
   4   0  11        5.74       11.86      2.02 o
  -7   1  11      107.53      126.58     10.64 o
  -6   1  11       66.80       67.54      4.10 o
  -5   1  11        7.88        8.55      1.84 o
  -4   1  11        0.04       -0.46      0.59 o
  -3   1  11       61.74       63.00      2.92 o
  -2   1  11      428.52      428.77      7.38 o
  -1   1  11       27.83       31.18      1.56 o
   0   1  11        1.31        2.84      1.08 o
   1   1  11      132.50      126.93      4.27 o
   2   1  11        0.22        2.36      2.23 o
   3   1  11       63.42       69.77      4.02 o
   4   1  11      119.18      127.88      5.44 o
  -7   2  11        3.99        5.71      2.42 o
  -6   2  11       18.52       19.30      2.34 o
  -5   2  11        6.45        8.56      1.69 o
  -4   2  11      236.82      234.45      7.21 o
  -3   2  11        9.61       12.21      3.81 o
  -2   2  11      234.25      231.16      4.70 o
  -1   2  11       67.70       63.74      2.24 o
   0   2  11      118.80      121.99      4.00 o
   1   2  11       33.52       36.27      2.66 o
   2   2  11      293.76      294.90      8.20 o
   3   2  11      162.44      152.98      9.97 o
  -6   3  11      149.44      148.59      6.45 o
  -5   3  11      123.18      137.26      5.49 o
  -4   3  11      188.14      193.06      6.38 o
  -3   3  11      317.56      316.55      8.61 o
  -2   3  11      722.23      737.95     16.37 o
  -1   3  11       21.99       17.81      1.79 o
   0   3  11      458.70      463.78     12.34 o
   1   3  11        6.39        7.07      1.45 o
   2   3  11       66.49       59.27      4.20 o
  -6   4  11       69.71       74.43      6.76 o
  -5   4  11       40.00       48.53      6.59 o
  -4   4  11      206.95      213.24      7.03 o
  -3   4  11       55.03       55.97      3.30 o
  -2   4  11       70.59       70.78      4.58 o
  -1   4  11       38.76       44.14      5.12 o
   0   4  11      101.61       96.53      3.52 o
   1   4  11        0.07        1.03      1.18 o
   2   4  11       80.87       81.89      3.87 o
  -5   5  11       37.02       43.26      3.53 o
  -4   5  11       99.42      103.19      5.42 o
  -3   5  11        0.24        3.21      2.62 o
  -2   5  11      166.37      177.51     13.86 o
  -1   5  11        4.16        5.93      1.72 o
   0   5  11      192.02      207.04      9.62 o
  -4   6  11       87.47       86.09      5.09 o
  -3   6  11        0.04        0.21      1.43 o
  -2   6  11      160.44      182.07      7.04 o
  -1   6  11      243.41      252.65     11.43 o
  -2  -8  12       38.12       30.47      2.75 o
  -1  -8  12      100.72      107.70      6.64 o
   0  -8  12       22.69       20.95      3.33 o
   1  -8  12       32.27       34.54      5.07 o
  -3  -7  12      142.04      140.61      8.31 o
  -2  -7  12        4.49        4.10      1.37 o
  -1  -7  12       10.95        9.55      2.23 o
   0  -7  12       64.72       64.76      5.13 o
   1  -7  12       14.38       13.27      1.93 o
   2  -7  12      102.29       97.52      4.96 o
  -4  -6  12        7.85        7.41      2.68 o
  -3  -6  12        3.15        3.89      1.35 o
  -2  -6  12       99.79       92.01      8.41 o
  -1  -6  12       91.81       88.00      5.63 o
   0  -6  12        3.61        3.52      1.36 o
   1  -6  12      345.90      342.43     10.85 o
   2  -6  12       18.73       22.80      3.18 o
   3  -6  12       22.56       23.55      2.66 o
  -5  -5  12       25.05       21.19      2.31 o
  -4  -5  12        0.21       -1.06      1.13 o
  -3  -5  12       38.35       37.78      2.36 o
  -2  -5  12       20.11       13.65      1.94 o
  -1  -5  12     1251.71     1189.80     52.23 o
   0  -5  12      193.65      183.73      5.42 o
   1  -5  12       32.14       28.09      3.86 o
   2  -5  12      191.99      197.74      6.71 o
   3  -5  12      133.67      135.80      5.77 o
  -5  -4  12       61.13       63.05      3.33 o
  -4  -4  12       51.04       43.57      2.78 o
  -3  -4  12      411.89      392.52      9.48 o
  -2  -4  12      220.75      209.41      5.51 o
  -1  -4  12       19.26       23.02      1.87 o
   0  -4  12       47.42       45.68      2.52 o
   1  -4  12      264.33      269.90      8.67 o
   2  -4  12       81.62       77.63      3.77 o
   3  -4  12       45.98       46.49      3.35 o
   4  -4  12       20.69       22.14      2.77 o
  -6  -3  12       72.53       61.35      6.45 o
  -5  -3  12       39.82       38.88      2.55 o
  -4  -3  12      212.36      196.04      5.54 o
  -3  -3  12       34.93       28.31      1.43 o
  -2  -3  12       55.02       46.11      1.88 o
  -1  -3  12      245.50      232.55      5.66 o
   0  -3  12      423.61      421.36     19.22 o
   1  -3  12        3.70        1.09      2.26 o
   2  -3  12       16.01       22.95      2.60 o
   3  -3  12      159.17      157.84      6.06 o
   4  -3  12      499.93      527.82     16.42 o
  -6  -2  12       79.95       74.73      3.49 o
  -5  -2  12      275.57      252.90      6.78 o
  -4  -2  12      244.93      225.14      5.17 o
  -3  -2  12      516.60      502.31      9.45 o
  -2  -2  12      186.03      184.97      4.13 o
  -1  -2  12      300.87      294.15      7.12 o
   0  -2  12      184.17      170.54      8.13 o
   1  -2  12       11.78       13.76      3.98 o
   2  -2  12      773.16      804.76     18.56 o
   3  -2  12        0.15       -0.69      1.80 o
  -6  -1  12      303.12      277.58     11.68 o
  -5  -1  12      416.55      420.32     10.11 o
  -4  -1  12        4.52        7.61      1.98 o
  -3  -1  12      140.51      141.10      3.25 o
  -2  -1  12        3.48        5.22      1.60 o
  -1  -1  12        2.09       -0.06      0.97 o
   0  -1  12      189.84      186.52      5.64 o
   1  -1  12       24.19       22.08      2.12 o
   2  -1  12      157.52      155.17      5.70 o
   3  -1  12       32.94       38.13      3.65 o
  -6   0  12      129.74      129.52      7.72 o
  -5   0  12       18.04       11.19      1.57 o
  -4   0  12       80.09       85.52      3.09 o
  -3   0  12       23.62       26.71      2.00 o
  -2   0  12       50.94       46.79      1.94 o
  -1   0  12        1.10        0.73      0.90 o
   0   0  12      270.52      285.97      7.18 o
   1   0  12       45.76       46.54      2.71 o
   2   0  12      135.32      148.01      6.37 o
   3   0  12      188.79      193.29      6.77 o
  -6   1  12      125.71      123.79      6.03 o
  -5   1  12        2.83        1.95      1.27 o
  -4   1  12       19.58       17.08      1.98 o
  -3   1  12        0.66        1.96      0.92 o
  -2   1  12      455.41      467.15     14.05 o
  -1   1  12       51.37       50.70      2.52 o
   0   1  12      143.71      157.59      7.88 o
   1   1  12       60.87       65.13      4.01 o
   2   1  12      218.78      239.70      7.64 o
   3   1  12        0.62        0.50      1.28 o
  -6   2  12       12.57       16.54      2.44 o
  -5   2  12       15.59       19.27      2.37 o
  -4   2  12      183.52      179.82      6.24 o
  -3   2  12        0.10       -0.48      1.26 o
  -2   2  12       29.87       32.53      1.87 o
  -1   2  12        5.90        5.17      2.70 o
   0   2  12      119.55      122.56      4.26 o
   1   2  12       54.98       56.41      3.12 o
   2   2  12       33.15       30.32      3.56 o
  -5   3  12      168.44      179.97      7.66 o
  -4   3  12       60.51       62.24      3.94 o
  -3   3  12       55.73       50.70      3.20 o
  -2   3  12       33.98       41.36      4.77 o
  -1   3  12       98.42      102.80      5.81 o
   0   3  12      130.12      123.90      5.75 o
   1   3  12       54.97       56.56      3.94 o
  -5   4  12       35.08       41.22      3.35 o
  -4   4  12      141.63      146.90      6.03 o
  -3   4  12      113.45      112.38      4.87 o
  -2   4  12        5.48        6.88      1.78 o
  -1   4  12       59.29       70.07      5.24 o
   0   4  12        0.05        1.70      1.91 o
  -3   5  12      136.06      135.82     17.31 o
  -2   5  12       25.04       26.78      3.63 o
  -1  -7  13       57.35       57.18      5.14 o
   0  -7  13      112.66      119.21      7.60 o
  -3  -6  13       75.55       79.37      4.46 o
  -2  -6  13       23.81       20.13      3.27 o
  -1  -6  13      127.32      125.33      7.33 o
   0  -6  13       15.59       15.63      2.46 o
   1  -6  13       60.96       55.46      3.34 o
   2  -6  13       59.43       60.62      3.86 o
  -4  -5  13       93.29       88.33      4.03 o
  -3  -5  13       19.11       16.18      2.59 o
  -2  -5  13      143.53      152.88      7.48 o
  -1  -5  13       33.82       28.98      5.07 o
   0  -5  13        1.83        2.68      1.91 o
   1  -5  13       25.81       30.44      2.54 o
   2  -5  13       64.27       64.65      5.07 o
  -4  -4  13      305.57      332.29      8.87 o
  -3  -4  13      195.16      165.29     11.81 o
  -2  -4  13        0.00        1.49      1.17 o
  -1  -4  13        1.61        6.15      3.92 o
   0  -4  13       58.91       58.95      4.16 o
   1  -4  13        6.50        5.63      1.77 o
   2  -4  13       58.66       62.81      3.79 o
  -5  -3  13       16.93       16.41      1.98 o
  -4  -3  13       69.90       68.29      7.94 o
  -3  -3  13        0.08       -0.74      0.77 o
  -2  -3  13       32.43       29.87      1.60 o
  -1  -3  13       80.86       79.75      3.34 o
   0  -3  13       58.31       59.10      3.12 o
   1  -3  13      417.76      422.26     12.26 o
   2  -3  13        0.15        1.45      1.45 o
  -5  -2  13       39.51       34.77      2.42 o
  -4  -2  13        1.96        0.71      1.79 o
  -3  -2  13       11.42       13.95      1.26 o
  -2  -2  13      160.16      154.12      4.60 o
  -1  -2  13     1241.05     1263.32     29.79 o
   0  -2  13      390.82      396.15     11.37 o
   1  -2  13       21.39       28.99      2.40 o
   2  -2  13        3.68        2.80      1.74 o
  -5  -1  13       18.57       24.07      3.29 o
  -4  -1  13      334.79      323.65      6.47 o
  -3  -1  13      208.55      214.55      7.97 o
  -2  -1  13      153.64      163.83      4.36 o
  -1  -1  13        1.77        9.27      5.27 o
   0  -1  13       64.85       60.34      3.01 o
   1  -1  13      127.02      123.66      4.86 o
   2  -1  13      118.21      115.82      4.94 o
  -5   0  13       25.50       28.22      4.91 o
  -4   0  13       70.31       70.24      5.09 o
  -3   0  13      164.93      167.04      4.54 o
  -2   0  13       28.74       22.03      1.86 o
  -1   0  13      596.72      595.21     26.74 o
   0   0  13      105.36      109.77      5.63 o
   1   0  13       48.18       50.29      3.27 o
   2   0  13       39.56       42.25      3.07 o
  -5   1  13      162.86      158.11      6.70 o
  -4   1  13      125.45      133.70      5.26 o
  -3   1  13      868.35      869.42     20.63 o
  -2   1  13        0.12        0.39      0.90 o
  -1   1  13       91.89       94.77      3.99 o
   0   1  13        0.16        0.98      1.08 o
   1   1  13       48.10       49.87      3.07 o
  -5   2  13      182.43      185.56      8.40 o
  -4   2  13       12.11       14.63      2.43 o
  -3   2  13       20.34       17.80      2.19 o
  -2   2  13       40.99       46.75      4.01 o
  -1   2  13      120.79      121.76      4.57 o
   0   2  13        8.45        7.95      1.94 o
  -4   3  13       23.46       29.56      3.46 o
  -3   3  13       90.71       84.88      4.52 o
  -2   3  13        1.18        1.05      1.75 o
  -1   3  13       70.74       73.63      5.37 o
  -2  -5  14      309.82      338.09     14.05 o
  -1  -5  14       82.56       85.92      6.06 o
   0  -5  14        1.16        2.91      1.52 o
  -3  -4  14      145.21      143.25      7.51 o
  -2  -4  14       47.50       44.80      4.18 o
  -1  -4  14      317.32      296.94     19.99 o
   0  -4  14        4.39        3.79      1.73 o
   1  -4  14      323.19      332.29     10.26 o
  -3  -3  14      117.67      122.76      6.15 o
  -2  -3  14       19.32       19.99      1.85 o
  -1  -3  14       74.01       80.26      3.66 o
   0  -3  14       17.97       14.12      1.97 o
   1  -3  14       50.08       53.35      3.66 o
  -4  -2  14       24.70       28.16      2.12 o
  -3  -2  14        6.55        4.96      1.57 o
  -2  -2  14       16.00       13.71      1.89 o
  -1  -2  14        5.67        9.97      1.69 o
   0  -2  14       21.66       25.75      2.55 o
   1  -2  14       26.69       29.39      2.59 o
  -4  -1  14       46.74       40.56      2.86 o
  -3  -1  14       94.56       95.59      3.85 o
  -2  -1  14       30.20       34.90      3.14 o
  -1  -1  14       11.60       11.10      1.82 o
   0  -1  14      130.81      129.90      5.00 o
  -4   0  14        1.97        8.57      4.79 o
  -3   0  14       20.24       21.76      2.92 o
  -2   0  14        7.07        6.50      1.46 o
  -1   0  14        0.58       -0.61      1.18 o
   0   0  14       41.51       40.08      2.86 o
  -3   1  14       68.93       68.02      4.95 o
  -2   1  14      184.15      168.31      7.67 o
  -1   1  14      304.81      292.42     17.34 o
 
#==============================================================================
