# Supplementary material for: Aniline–phenol recognition: from solution through supramolecular synthons to cocrystals
Source: IUCrJ. 2014 Jun 12;1(Pt 4):228–39. doi: 10.1107/S2052252514012081 (PMC4107923; doi:10.1107/S2052252514012081)
Supplement: Supplementary file 15 [file m-01-00228-23sup16.fcf]

data_23
#==============================================================================
_shelx_title ' datam in C2/c'
_shelx_refln_list_code          4
_shelx_F_calc_maximum      178.09
_exptl_crystal_F_000      1152.00
_reflns_d_resolution_high  0.7700
 
loop_
 _symmetry_equiv_pos_as_xyz
 'x, y, z'
 '-x, y, -z+1/2'
 'x+1/2, y+1/2, z'
 '-x+1/2, y+1/2, -z+1/2'
 '-x, -y, -z'
 'x, -y, z-1/2'
 '-x+1/2, -y+1/2, -z'
 'x+1/2, -y+1/2, z-1/2'
 
_cell_length_a    24.6984
_cell_length_b     5.1072
_cell_length_c    20.6682
_cell_angle_alpha  90.000
_cell_angle_beta   99.673
_cell_angle_gamma  90.000
 
_shelx_F_squared_multiplier     1.000
 
loop_
 _refln_index_h
 _refln_index_k
 _refln_index_l
 _refln_F_squared_calc
 _refln_F_squared_meas
 _refln_F_squared_sigma
 _refln_observed_status
   4   0   0    31717.28    14731.47    130.69 o
   6   0   0      135.84       95.80      5.58 o
   8   0   0     4564.90     4377.04     45.04 o
  10   0   0     4337.06     4983.49     37.83 o
  12   0   0      577.71      613.37      7.39 o
  14   0   0     6498.82     7145.76     84.38 o
  16   0   0      681.38      797.94     11.38 o
  18   0   0       49.35       57.42      3.36 o
  20   0   0     9534.58     9243.09    162.94 o
  22   0   0     1406.28     1260.06     20.67 o
  24   0   0     2288.57     2121.63     62.01 o
  26   0   0      879.63      642.11    289.69 o
  28   0   0     1938.40     1718.67     53.76 o
  30   0   0        0.05        8.29      5.66 o
   1   1   0      167.86      134.70      2.08 o
   3   1   0     2516.37     2504.09     10.80 o
   5   1   0      787.13      638.56      7.71 o
   7   1   0     2754.04     2608.81     13.58 o
   9   1   0     1392.18     1484.96     12.46 o
  11   1   0     1451.15     1441.65      9.85 o
  13   1   0     3316.44     3880.15     25.32 o
  15   1   0       22.17       13.97      1.52 o
  17   1   0      562.82      587.35      7.10 o
  19   1   0     4343.14     4126.18     35.58 o
  21   1   0      592.46      604.26     11.12 o
  23   1   0      311.49      317.54      7.43 o
  25   1   0        1.35        1.45      2.49 o
  27   1   0       87.67       82.52      5.61 o
  29   1   0        9.17       22.20      6.34 o
  31   1   0       62.73      116.23     27.72 o
   0   2   0     1420.08     1464.05     36.74 o
   2   2   0     1708.29     1709.88     16.47 o
   4   2   0     8945.12     8876.29     49.63 o
   6   2   0     4152.08     4360.26     26.56 o
   8   2   0     1617.84     1728.48     12.39 o
  10   2   0      460.92      547.70      5.73 o
  12   2   0      741.05      717.88      7.30 o
  14   2   0      265.56      226.38      3.77 o
  16   2   0     3755.39     3667.52     30.02 o
  18   2   0      151.96      148.16      6.70 o
  20   2   0     1665.33     1646.27     21.19 o
  22   2   0      374.77      360.81     10.07 o
  24   2   0      656.98      633.56     11.97 o
  26   2   0       25.13        9.64      4.19 o
  28   2   0      650.83      658.82     20.31 o
  30   2   0       47.79       58.04      8.43 o
   1   3   0      281.89      245.55      3.62 o
   3   3   0     1167.96     1207.95     10.59 o
   5   3   0      114.78      115.38      3.66 o
   7   3   0     5363.01     5676.37     42.13 o
   9   3   0      322.64      368.02      5.20 o
  11   3   0        0.37        4.56      1.94 o
  13   3   0       25.15       35.11      2.47 o
  15   3   0      198.84      217.46     22.20 o
  17   3   0        7.31        8.45      1.96 o
  19   3   0     1641.66     1606.11     21.72 o
  21   3   0      998.76     1039.77     20.82 o
  23   3   0      154.18      147.71      8.15 o
  25   3   0      137.46      147.22      9.74 o
  27   3   0      631.97      583.63     17.42 o
   0   4   0       18.03       17.05      2.77 o
   2   4   0        0.20        6.59      3.03 o
   4   4   0       10.25       30.50      7.98 o
   6   4   0      367.41      393.82      6.24 o
   8   4   0       35.71       37.51      4.66 o
  10   4   0      238.01      252.85      5.45 o
  12   4   0      261.22      262.69      6.02 o
  14   4   0       46.38       60.26      5.88 o
  16   4   0      336.56      341.33      8.74 o
  18   4   0       65.90       72.87      6.39 o
  20   4   0      229.63      193.82     12.70 o
  22   4   0      198.59      179.77     10.10 o
  24   4   0        0.02        2.08      3.84 o
   1   5   0      167.36      180.62      5.73 o
   3   5   0     1153.51     1118.05     20.04 o
   5   5   0      244.52      241.52      7.45 o
   7   5   0      103.77      104.53      7.95 o
   9   5   0      101.52       92.12      5.95 o
  11   5   0      231.41      192.78      5.69 o
  13   5   0        1.63        4.30      2.99 o
  15   5   0      703.05      647.96     17.58 o
  17   5   0      652.47      661.00     20.52 o
  19   5   0        5.63        9.58      5.06 o
   0   6   0       74.22       83.84      9.89 o
   2   6   0      101.05      126.85      8.24 o
   4   6   0       53.89       48.41      6.42 o
   6   6   0       42.63       42.50      5.58 o
   8   6   0        8.94        7.69      4.91 o
  10   6   0        0.02       -5.39     14.39 o
  12   6   0        9.37       26.65     15.02 o
 -31   1   1      177.81      179.02     11.69 o
 -29   1   1      171.67      197.96     13.28 o
 -27   1   1       85.77       73.20      9.48 o
 -25   1   1      153.45      124.67      5.10 o
 -23   1   1       41.93       53.34      7.39 o
 -21   1   1      216.01      226.31      7.75 o
 -19   1   1     3287.61     2984.20     48.00 o
 -17   1   1     1334.91     1378.20     14.35 o
 -15   1   1      900.66     1103.25     15.90 o
 -13   1   1      147.48      204.13      6.18 o
 -11   1   1      325.07      241.30      5.52 o
  -9   1   1    13275.32    13734.94     69.16 o
  -7   1   1      831.77      706.91      5.30 o
  -5   1   1      738.21      699.61      6.26 o
  -3   1   1      347.49      281.18      2.18 o
  -1   1   1       26.41       27.73      2.04 o
   1   1   1     2955.27     2860.93     15.13 o
   3   1   1     4112.46     4199.74     35.21 o
   5   1   1     1525.99     1523.72     10.61 o
   7   1   1     4158.40     3995.80     20.18 o
   9   1   1     3952.99     4018.10     29.09 o
  11   1   1      251.36      235.95      4.00 o
  13   1   1       11.30        4.15      1.07 o
  15   1   1     2306.35     2338.50     19.42 o
  17   1   1      299.94      305.45      5.19 o
  19   1   1      105.16      116.69      4.43 o
  21   1   1       71.52       50.93      3.70 o
  23   1   1     1462.94     1324.00     18.89 o
  25   1   1      510.72      520.54     10.33 o
  27   1   1       98.61       89.75      5.22 o
  29   1   1       49.22       42.23      6.91 o
  31   1   1      962.66     1059.91     28.16 o
 -30   2   1      243.47      300.82     41.95 o
 -28   2   1      182.37      224.22     12.42 o
 -26   2   1       35.78       26.56      4.88 o
 -24   2   1     1577.01     1486.32     21.57 o
 -22   2   1      223.79      235.92     12.68 o
 -20   2   1      143.28      122.80      4.70 o
 -18   2   1     1501.82     1445.51     18.02 o
 -16   2   1       15.30       18.11      2.14 o
 -14   2   1      554.57      456.81      7.19 o
 -12   2   1     1936.12     1970.39     15.35 o
 -10   2   1     8449.20     9017.83     57.58 o
  -8   2   1      169.20      194.29      2.87 o
  -6   2   1      201.66      193.55      2.74 o
  -4   2   1     2288.80     2233.53     14.02 o
  -2   2   1      724.52      675.43      5.20 o
   0   2   1     4612.63     4715.61     26.04 o
   2   2   1     9565.63     9800.10     62.26 o
   4   2   1     2562.49     2717.42     19.88 o
   6   2   1       98.17       73.23      2.96 o
   8   2   1     2924.64     3013.14     19.73 o
  10   2   1     6892.67     7855.76     50.79 o
  12   2   1     5012.66     5420.69     37.91 o
  14   2   1        9.31       14.03      2.87 o
  16   2   1     2269.72     2261.90     19.81 o
  18   2   1     5500.54     5338.76     44.80 o
  20   2   1      134.38      126.74      5.72 o
  22   2   1     1202.83     1116.53     17.27 o
  24   2   1       27.35       30.17      4.41 o
  26   2   1       34.07       59.54      6.44 o
  28   2   1      229.15      231.99     11.02 o
 -27   3   1      366.53      357.07     12.90 o
 -25   3   1        5.62       11.96      4.46 o
 -23   3   1      348.15      326.46     10.96 o
 -21   3   1     1047.88      997.47     21.57 o
 -19   3   1      846.37      881.71     14.62 o
 -17   3   1     2621.09     2583.01     33.05 o
 -15   3   1       52.85       58.06      5.50 o
 -13   3   1       71.28       66.71      6.05 o
 -11   3   1      276.02      277.94      4.59 o
  -9   3   1        6.78        7.39      1.97 o
  -7   3   1     4838.51     5245.12     39.74 o
  -5   3   1       33.77       43.81      3.86 o
  -3   3   1        2.46       45.67     17.99 o
  -1   3   1       23.27       32.06      8.20 o
   1   3   1     5049.98     5255.19     36.40 o
   3   3   1       45.22       37.91      5.29 o
   5   3   1     7612.58     7799.67     54.97 o
   7   3   1      995.96      996.69      9.75 o
   9   3   1      349.28      339.32      4.93 o
  11   3   1      441.78      438.14      6.79 o
  13   3   1       20.49       24.98      4.03 o
  15   3   1      200.76      194.21      5.02 o
  17   3   1       51.72       65.67      7.37 o
  19   3   1      786.99      747.99     18.00 o
  21   3   1      107.29      133.66      7.78 o
  23   3   1      158.80      156.41      7.84 o
  25   3   1      157.58      131.87      8.32 o
  27   3   1      134.44      157.29      9.08 o
 -24   4   1        0.46       -3.44      3.95 o
 -22   4   1      113.01      137.16      7.64 o
 -20   4   1     1008.90      902.79     19.99 o
 -18   4   1     1045.27      927.61     19.16 o
 -16   4   1      523.70      482.28      8.64 o
 -14   4   1     4438.75     4377.24     51.08 o
 -12   4   1      427.57      413.76      7.11 o
 -10   4   1        0.56        8.06      3.15 o
  -8   4   1      937.78      909.83     11.19 o
  -6   4   1      805.60      754.28      9.73 o
  -4   4   1      603.47      589.96      8.35 o
  -2   4   1      479.59      440.34      7.71 o
   0   4   1      680.09      639.49      8.38 o
   2   4   1      155.15      172.61      4.76 o
   4   4   1       82.13       83.28      5.19 o
   6   4   1      573.21      591.16      8.23 o
   8   4   1      720.48      723.46      9.65 o
  10   4   1      540.79      549.03      8.37 o
  12   4   1        3.23        5.07      1.98 o
  14   4   1      899.42      893.01     12.09 o
  16   4   1      768.79      679.85     12.32 o
  18   4   1     1456.71     1348.43     25.29 o
  20   4   1       67.08       98.33      8.14 o
  22   4   1        1.23        1.01      3.53 o
  24   4   1       70.75       65.12      7.88 o
 -19   5   1      514.50      555.23     17.89 o
 -17   5   1      138.01      121.76      8.68 o
 -15   5   1     2139.26     2060.61     35.85 o
 -13   5   1       52.07       44.99      3.61 o
 -11   5   1       56.63       64.42      4.72 o
  -9   5   1     1192.84     1233.49     16.53 o
  -7   5   1       42.04       54.49      3.96 o
  -5   5   1        0.00       -0.40      2.51 o
  -3   5   1     1737.90     1738.62     23.74 o
  -1   5   1     1421.76     1454.19     17.98 o
   1   5   1       31.77       40.20      6.36 o
   3   5   1      806.51      826.58     16.32 o
   5   5   1     2434.75     2443.70     31.58 o
   7   5   1      684.26      656.16     12.56 o
   9   5   1      234.96      219.94      9.48 o
  11   5   1      999.68      980.89     22.52 o
  13   5   1       52.07       46.66      6.90 o
  15   5   1       91.79       80.31      6.95 o
  17   5   1      253.01      247.10     13.13 o
  19   5   1      245.08      246.38     17.32 o
 -12   6   1        4.82        8.72      7.11 o
 -10   6   1      416.88      384.31     19.04 o
  -8   6   1       68.45       68.87      6.23 o
  -6   6   1       68.33       68.06      6.71 o
  -4   6   1      445.06      444.65     13.91 o
  -2   6   1      565.27      563.96     16.93 o
   0   6   1     1093.42     1108.94     24.07 o
   2   6   1      127.64      126.64      7.69 o
   4   6   1      427.66      405.26     19.28 o
   6   6   1      342.43      326.02     11.43 o
   8   6   1        0.29       -0.32      4.50 o
  10   6   1        1.45        5.55      5.91 o
  12   6   1      371.49      346.27     18.58 o
 -30   0   2       25.10       15.72      6.88 o
 -28   0   2        0.46        9.83      7.04 o
 -26   0   2       61.57       35.65      8.81 o
 -24   0   2     4881.39     4466.54     83.81 o
 -22   0   2      124.67      155.51     14.67 o
 -20   0   2        0.39        4.43      5.16 o
 -18   0   2       42.54       57.55      7.28 o
 -16   0   2       32.70       67.44      5.64 o
 -14   0   2       35.70       16.75      2.59 o
 -12   0   2    10735.57    11165.40    115.29 o
 -10   0   2     4899.36     4917.45     37.05 o
  -8   0   2     7045.22     6459.27     41.43 o
  -6   0   2     1751.45     1786.84     24.65 o
  -4   0   2    21345.24    17039.53    880.71 o
   6   0   2      314.20      373.73      5.57 o
   8   0   2    13552.22    14081.60     96.30 o
  10   0   2       28.65       31.82      1.60 o
  12   0   2     4345.55     4735.80     42.28 o
  14   0   2      600.69      741.09     10.04 o
  16   0   2      298.88      215.22      5.37 o
  18   0   2     6821.66     6973.67     78.02 o
  20   0   2      485.77      464.76     10.26 o
  22   0   2     5065.76     4893.54     64.35 o
  24   0   2     5219.66     5164.38     83.67 o
  26   0   2       29.43       41.31      7.79 o
  28   0   2       26.22       29.32      5.83 o
  30   0   2       78.20       86.96     18.41 o
 -31   1   2      400.26      434.97     18.79 o
 -29   1   2       39.45       39.67      5.43 o
 -27   1   2       19.04       26.69      4.34 o
 -25   1   2      120.26      107.75      5.31 o
 -23   1   2     1699.71     1586.50     20.94 o
 -21   1   2        0.08       -1.37      2.02 o
 -19   1   2     2013.80     1991.51     21.82 o
 -17   1   2     1136.42      990.62     10.97 o
 -15   1   2     1296.55     1394.08     21.17 o
 -13   1   2     4480.07     4718.08     36.49 o
 -11   1   2     1136.78     1090.81      7.08 o
  -9   1   2     7065.08     7937.76     38.73 o
  -7   1   2      759.39      731.84      6.48 o
  -5   1   2    10184.15     9738.34     41.99 o
  -3   1   2      144.70      127.86      2.09 o
  -1   1   2     1935.97     1880.92      9.54 o
   1   1   2      343.03      333.44      1.78 o
   3   1   2    10479.07    10105.95     58.57 o
   5   1   2      173.75      106.79      2.42 o
   7   1   2     4438.09     4579.28     22.34 o
   9   1   2      154.18      145.16      3.12 o
  11   1   2     5349.51     5718.70     43.67 o
  13   1   2       10.22       14.40      1.39 o
  15   1   2       68.84       85.22      4.82 o
  17   1   2      966.43      878.39     10.94 o
  19   1   2      116.12       92.78      3.24 o
  21   1   2      421.08      394.00      6.87 o
  23   1   2     2742.60     2562.38     38.83 o
  25   1   2      408.43      366.86      8.67 o
  27   1   2      131.38      160.32      8.06 o
  29   1   2       60.34       82.73      8.02 o
 -30   2   2      174.25      229.98     22.53 o
 -28   2   2      266.76      243.59     13.56 o
 -26   2   2       32.08       47.71      4.15 o
 -24   2   2     1952.49     1900.04     28.19 o
 -22   2   2      952.85      886.25     14.72 o
 -20   2   2      507.24      506.58     11.42 o
 -18   2   2     2234.13     2154.21     24.44 o
 -16   2   2       57.86       50.76      3.83 o
 -14   2   2      179.61      172.05      3.06 o
 -12   2   2      568.91      640.57      6.28 o
 -10   2   2       84.06      111.51      2.31 o
  -8   2   2      235.77      235.86      4.98 o
  -6   2   2       12.92       24.75      1.90 o
  -4   2   2    14104.20    14476.53     79.44 o
  -2   2   2      591.25      633.80     23.47 o
   0   2   2     5395.66     5674.68     49.76 o
   2   2   2     3198.61     3277.58     30.54 o
   4   2   2       36.52      103.83     12.25 o
   6   2   2        2.43       10.79      3.96 o
   8   2   2      220.63      208.80      2.85 o
  10   2   2      145.36      109.94      3.32 o
  12   2   2     4513.68     4691.67     42.28 o
  14   2   2      161.97      196.27      3.43 o
  16   2   2      427.54      444.75      8.98 o
  18   2   2      683.13      641.52      8.37 o
  20   2   2     2359.00     2367.00     34.45 o
  22   2   2      184.39      182.89     10.58 o
  24   2   2       29.69       27.19      4.54 o
  26   2   2       19.18       19.52      4.46 o
  28   2   2      477.77      494.77     14.76 o
 -27   3   2        0.20        1.92      4.21 o
 -25   3   2       70.63       67.17      8.17 o
 -23   3   2      124.57      119.83      9.31 o
 -21   3   2        9.42       18.45      8.93 o
 -19   3   2     1044.75     1088.44     17.91 o
 -17   3   2     7017.82     7022.89     73.19 o
 -15   3   2     1658.46     1545.91     16.29 o
 -13   3   2      266.14      257.28      4.83 o
 -11   3   2       43.56       30.34      2.66 o
  -9   3   2      166.82      171.55      5.82 o
  -7   3   2     4843.77     4978.78     37.74 o
  -5   3   2       11.70        4.82      1.37 o
  -3   3   2     5039.54     5327.65     38.96 o
  -1   3   2      907.57      924.56     15.62 o
   1   3   2     1652.53     1746.48     21.84 o
   3   3   2     1425.48     1423.22     13.59 o
   5   3   2       71.08       68.58     19.02 o
   7   3   2      278.77      319.18     12.09 o
   9   3   2      787.33      764.76      8.21 o
  11   3   2     2334.91     2412.22     20.74 o
  13   3   2      197.62      197.38      5.21 o
  15   3   2      263.20      254.97      7.33 o
  17   3   2        0.72        4.94      5.75 o
  19   3   2      113.53       86.02      5.57 o
  21   3   2      264.47      302.14     12.68 o
  23   3   2      140.92      155.49      8.09 o
  25   3   2        0.31        5.28      4.12 o
  27   3   2      310.41      353.25     14.88 o
 -24   4   2       20.32       15.16      4.63 o
 -22   4   2       17.88       18.39      4.99 o
 -20   4   2       73.04       66.76      6.02 o
 -18   4   2        0.07       -0.37      2.57 o
 -16   4   2      147.31      144.95     10.68 o
 -14   4   2      679.41      673.08     13.40 o
 -12   4   2     1399.11     1346.37     16.06 o
 -10   4   2       86.21       83.27      4.47 o
  -8   4   2      338.58      339.30      5.96 o
  -6   4   2      284.51      279.20      6.01 o
  -4   4   2        0.40        0.44      1.54 o
  -2   4   2      426.68      407.25      6.44 o
   0   4   2      238.88      240.56      4.54 o
   2   4   2      397.26      421.23      6.16 o
   4   4   2      138.07      116.17      4.62 o
   6   4   2       10.88       21.06      3.54 o
   8   4   2      272.54      276.16      8.55 o
  10   4   2      104.85      105.71      3.81 o
  12   4   2      126.56      125.99      5.32 o
  14   4   2       89.33       86.01      7.10 o
  16   4   2     1449.74     1367.44     26.69 o
  18   4   2       66.13       61.85      8.09 o
  20   4   2      356.71      387.76     12.55 o
  22   4   2      431.61      450.41     15.83 o
  24   4   2        3.32        1.63      4.37 o
 -21   5   2      143.41      176.25     21.53 o
 -19   5   2      213.87      213.07     12.21 o
 -17   5   2        8.98       14.18      4.64 o
 -15   5   2      109.79       89.00      9.88 o
 -13   5   2      435.38      397.20      8.84 o
 -11   5   2      255.18      258.91      6.73 o
  -9   5   2       68.00       63.15      5.86 o
  -7   5   2      375.33      353.57      7.11 o
  -5   5   2      324.14      322.46      8.52 o
  -3   5   2      779.03      805.07     14.00 o
  -1   5   2      778.04      775.02     13.61 o
   1   5   2      972.66      985.16     16.41 o
   3   5   2     1219.37     1209.92     20.88 o
   5   5   2        4.09        9.31      3.25 o
   7   5   2     1692.87     1634.75     23.66 o
   9   5   2       64.68       66.76      8.61 o
  11   5   2      212.20      195.89      8.83 o
  13   5   2      146.29      185.17     12.99 o
  15   5   2        6.21        5.66      3.46 o
  17   5   2      379.70      404.36     16.84 o
  19   5   2      153.46      150.19     10.54 o
 -12   6   2        2.04       -4.11      7.20 o
 -10   6   2      186.20      169.84     11.48 o
  -8   6   2      527.64      487.87     14.48 o
  -6   6   2      264.11      239.09     12.75 o
  -4   6   2     1381.03     1429.77     28.47 o
  -2   6   2     1090.63     1102.64     25.03 o
   0   6   2      555.43      575.09     16.22 o
   2   6   2      235.70      250.60     10.43 o
   4   6   2      195.43      196.48     18.73 o
   6   6   2       15.12       12.63      5.72 o
   8   6   2        0.94        0.34      4.58 o
  10   6   2      262.05      287.17     14.40 o
  12   6   2        0.54        3.84      5.86 o
 -31   1   3       20.46       30.62      8.10 o
 -29   1   3       61.36       67.03      6.76 o
 -27   1   3        9.75        1.98      3.33 o
 -25   1   3        6.27        0.60      3.33 o
 -23   1   3     2901.42     2849.74     34.09 o
 -21   1   3      243.98      237.87      6.94 o
 -19   1   3      279.33      270.39      6.14 o
 -17   1   3      806.39      727.42      9.38 o
 -15   1   3      482.68      536.92      7.19 o
 -13   1   3     3262.60     3483.42     33.90 o
 -11   1   3     7929.57     8970.84     62.28 o
  -9   1   3      175.07      224.93      5.04 o
  -7   1   3     3495.72     3324.92     42.71 o
  -5   1   3       62.06       66.92      2.39 o
  -3   1   3    14594.82    15391.11    622.39 o
  -1   1   3     8819.69     8504.74     47.73 o
   1   1   3     2356.11     2154.72     25.36 o
   3   1   3     4272.52     3978.57     14.54 o
   5   1   3     4151.49     4202.99     27.20 o
   7   1   3      829.60      885.10      7.20 o
   9   1   3     9116.95     9390.63     49.62 o
  11   1   3     1261.71     1275.36      9.26 o
  13   1   3     1866.29     1715.15     12.74 o
  15   1   3      945.68      889.80      8.39 o
  17   1   3       55.70       53.30      3.28 o
  19   1   3      269.15      264.02      5.04 o
  21   1   3       74.38       96.48      5.81 o
  23   1   3       31.83       30.51      3.03 o
  25   1   3       82.66       73.52      5.57 o
  27   1   3        1.87       20.52     13.63 o
  29   1   3       16.03       22.71      5.97 o
 -30   2   3        2.33        7.24      5.71 o
 -28   2   3        2.99       -1.57      4.09 o
 -26   2   3     1035.86     1061.95     25.04 o
 -24   2   3        0.43       14.61      5.54 o
 -22   2   3      379.19      430.33      9.76 o
 -20   2   3      634.46      596.20     17.98 o
 -18   2   3       15.38       27.59      6.48 o
 -16   2   3      961.02      961.23     12.18 o
 -14   2   3        5.08        2.19      1.73 o
 -12   2   3       94.14       83.05      1.97 o
 -10   2   3        1.58        1.44      0.98 o
  -8   2   3     1669.76     1730.72     18.28 o
  -6   2   3    12737.79    13532.29     78.20 o
  -4   2   3      326.99      257.78      3.41 o
  -2   2   3     7165.94     7841.79     41.33 o
   0   2   3     2242.88     2304.94     29.38 o
   2   2   3      738.66      698.36     11.26 o
   4   2   3      656.16      773.26      6.06 o
   6   2   3     5935.06     6604.71     37.64 o
   8   2   3     2062.49     2073.56     18.43 o
  10   2   3     1075.78     1168.47      9.10 o
  12   2   3      125.37      105.66      3.47 o
  14   2   3      938.91      985.82     12.61 o
  16   2   3     1395.59     1422.78     15.09 o
  18   2   3       63.86       49.84      9.35 o
  20   2   3     1905.79     1815.96     23.16 o
  22   2   3     1142.37     1136.74     17.77 o
  24   2   3      172.47      162.07      7.93 o
  26   2   3        6.02       31.68      9.08 o
  28   2   3       37.83       64.45      7.18 o
 -27   3   3      548.11      587.58     17.17 o
 -25   3   3        0.25       -3.64      3.64 o
 -23   3   3      183.56      179.97      7.48 o
 -21   3   3        3.71       -2.03      2.74 o
 -19   3   3     6425.17     6534.90     72.54 o
 -17   3   3     1300.77     1323.07     19.32 o
 -15   3   3      358.61      340.28     10.90 o
 -13   3   3      629.30      631.63     14.90 o
 -11   3   3        2.92        1.31      1.36 o
  -9   3   3        4.35        3.94      1.58 o
  -7   3   3       77.65       69.90      6.81 o
  -5   3   3      330.24      361.72      4.84 o
  -3   3   3     3207.57     3461.04     33.43 o
  -1   3   3     1350.45     1358.37     12.90 o
   1   3   3     2521.43     2399.47     23.40 o
   3   3   3     1776.53     1648.96     13.05 o
   5   3   3     3599.97     3602.57     26.32 o
   7   3   3     1384.79     1367.66     12.50 o
   9   3   3     2079.32     2076.46     17.57 o
  11   3   3       63.44       78.86      3.64 o
  13   3   3      353.54      331.61      6.52 o
  15   3   3        1.63        0.91      2.27 o
  17   3   3      868.31      761.37     12.62 o
  19   3   3     1967.23     1801.28     27.84 o
  21   3   3       15.62       23.65      5.10 o
  23   3   3      841.99      809.82     20.32 o
  25   3   3      317.15      324.46     14.38 o
  27   3   3       61.97       75.95      7.97 o
 -24   4   3       67.35       78.20      6.92 o
 -22   4   3       35.58       43.64      5.82 o
 -20   4   3        2.47        1.43      2.78 o
 -18   4   3      466.53      413.32      9.81 o
 -16   4   3     1603.16     1556.17     22.36 o
 -14   4   3       12.38       13.47      2.67 o
 -12   4   3     2135.34     2133.07     22.68 o
 -10   4   3      748.15      752.54      9.92 o
  -8   4   3       52.48       54.43      3.75 o
  -6   4   3     1900.19     1943.30     19.68 o
  -4   4   3     1285.94     1249.27     13.38 o
  -2   4   3      114.57      122.54      5.47 o
   0   4   3       85.83       95.11      2.90 o
   2   4   3       73.17       70.19      3.01 o
   4   4   3     4702.79     4693.72     65.71 o
   6   4   3      250.22      239.99      7.64 o
   8   4   3     3023.76     2865.82     35.10 o
  10   4   3       43.57       30.53      2.59 o
  12   4   3      190.80      166.31      5.56 o
  14   4   3     1070.13     1038.76     16.12 o
  16   4   3     1173.46     1109.49     20.84 o
  18   4   3     2948.98     3004.27     72.12 o
  20   4   3      383.51      372.93     13.17 o
  22   4   3        6.26       13.44      6.90 o
  24   4   3       58.37      112.21     19.99 o
 -21   5   3      307.50      327.51     19.01 o
 -19   5   3       79.16       85.79      8.87 o
 -17   5   3       45.66       51.23      8.27 o
 -15   5   3      187.84      154.62      6.87 o
 -13   5   3      153.76      134.96      5.18 o
 -11   5   3        1.20        5.07      2.83 o
  -9   5   3       46.57       38.25      3.83 o
  -7   5   3      345.17      358.46      8.93 o
  -5   5   3       55.05       60.46      7.50 o
  -3   5   3      153.04      198.11     15.39 o
  -1   5   3        3.14        1.56      2.92 o
   1   5   3     2153.72     2226.58     29.72 o
   3   5   3     5380.31     5599.20     82.21 o
   5   5   3      413.93      424.07      9.98 o
   7   5   3      971.16      939.47     20.43 o
   9   5   3      551.97      556.52     14.17 o
  11   5   3        7.72        3.70      3.54 o
  13   5   3     1363.04     1415.00     26.68 o
  15   5   3      950.79      866.40     21.23 o
  17   5   3      117.10      108.79     10.39 o
  19   5   3      183.69      152.87     11.85 o
 -10   6   3      539.52      506.15     15.44 o
  -8   6   3       20.48       21.94      4.93 o
  -6   6   3      997.84     1044.17     24.73 o
  -4   6   3      252.01      252.62     10.74 o
  -2   6   3      396.67      382.68     13.39 o
   0   6   3      689.90      698.11     22.15 o
   2   6   3      622.49      611.37     16.53 o
   4   6   3       51.93       75.25      8.92 o
   6   6   3       52.34       68.16      8.97 o
   8   6   3      193.48      220.36     15.72 o
  10   6   3       27.68       26.59      6.98 o
  12   6   3        5.55        8.62      5.34 o
 -32   0   4     1728.16     1973.83     78.77 o
 -30   0   4      951.29     1076.74     35.87 o
 -28   0   4       49.38       54.58     14.79 o
 -26   0   4      699.00      549.99     18.94 o
 -24   0   4     4064.56     3767.36     99.32 o
 -22   0   4       92.50       57.45      6.00 o
 -20   0   4     4750.82     4029.91     69.20 o
 -18   0   4      381.39      387.68     18.97 o
 -16   0   4     1507.97     1453.01     27.95 o
 -14   0   4     3907.90     4500.68     63.28 o
 -12   0   4     1353.26     1505.76     31.93 o
 -10   0   4      941.35      877.85     24.05 o
  -8   0   4    16060.98    15800.20    145.74 o
  -6   0   4    15750.32    14420.56    104.02 o
  -4   0   4     5484.46     5583.46     45.34 o
  -2   0   4     2767.76     2690.08     15.24 o
   0   0   4     5623.12     5907.02     38.97 o
   2   0   4    12502.92    12181.35     80.92 o
   4   0   4      162.17      121.52      3.07 o
   6   0   4      584.00      550.99     13.62 o
   8   0   4     7739.17     8051.08     63.36 o
  10   0   4     6841.47     6968.87     60.94 o
  12   0   4    10952.86    11460.73    100.65 o
  14   0   4      112.66      122.48      3.71 o
  16   0   4       10.55       17.33     10.49 o
  18   0   4     4924.04     4822.25     64.17 o
  20   0   4     5525.34     5578.50     70.66 o
  22   0   4       26.88       30.43      5.27 o
  24   0   4       64.99       65.50      8.46 o
  26   0   4      210.23      186.21      7.82 o
  28   0   4        7.17        3.95      7.68 o
  30   0   4       26.40       31.97     12.13 o
 -31   1   4        4.56        3.00      3.80 o
 -29   1   4      767.55      705.47     22.44 o
 -27   1   4       20.97       16.85      5.33 o
 -25   1   4      612.54      610.98     14.38 o
 -23   1   4      108.83      117.61      5.35 o
 -21   1   4     1145.42     1229.26     16.30 o
 -19   1   4      267.14      302.44      5.99 o
 -17   1   4        0.35        1.24      1.84 o
 -15   1   4     5385.86     5721.51     47.48 o
 -13   1   4      120.61      212.32      4.59 o
 -11   1   4     3829.25     4264.97     46.34 o
  -9   1   4        0.03       18.57      1.46 o
  -7   1   4      358.72      330.56      5.01 o
  -5   1   4    16126.79    16187.13    130.93 o
  -3   1   4     2924.14     2700.71     23.21 o
   1   1   4      104.31       98.82      8.51 o
   3   1   4     6526.54     6683.31     54.56 o
   5   1   4     4150.93     4236.86     25.13 o
   7   1   4     1226.93     1218.37     15.15 o
   9   1   4      342.88      452.06      4.32 o
  11   1   4     2739.14     2952.81     20.01 o
  13   1   4      148.90      121.01      3.18 o
  15   1   4      568.97      453.44      5.59 o
  17   1   4      987.86      930.28      9.97 o
  19   1   4     4494.32     4437.33     39.05 o
  21   1   4       10.82       10.20      2.67 o
  23   1   4     1406.83     1383.78     19.80 o
  25   1   4       95.44       93.91      5.66 o
  27   1   4      604.75      546.79     14.20 o
  29   1   4      174.04      173.87     11.47 o
 -30   2   4       42.37       54.42      9.20 o
 -28   2   4        0.43        2.01      3.34 o
 -26   2   4        1.01        3.61      3.05 o
 -24   2   4       24.55       39.61      3.95 o
 -22   2   4     1598.52     1486.91     21.04 o
 -20   2   4       22.93       33.32     12.34 o
 -18   2   4     1435.52     1388.81     29.57 o
 -16   2   4      311.30      323.45      6.69 o
 -14   2   4      656.14      585.65      8.28 o
 -12   2   4      364.85      348.69      5.00 o
 -10   2   4      419.11      462.77      5.41 o
  -8   2   4       17.81       18.51      1.74 o
  -6   2   4      101.46      120.86      5.29 o
  -4   2   4     5251.18     5841.26     36.18 o
  -2   2   4     1383.02     1569.26      9.09 o
   0   2   4     4006.71     4400.53     30.01 o
   2   2   4      752.32      699.30      6.00 o
   4   2   4      907.81      970.90      6.91 o
   6   2   4     2369.46     2485.70     15.16 o
   8   2   4     4055.63     4601.76     49.11 o
  10   2   4      985.79     1066.41     11.01 o
  12   2   4      303.10      343.18      5.70 o
  14   2   4       69.32       40.64      4.91 o
  16   2   4     1288.68     1334.30     33.53 o
  18   2   4      377.66      336.95      8.80 o
  20   2   4      288.95      268.79      7.12 o
  22   2   4      442.47      395.38     10.28 o
  24   2   4       26.44       35.58      4.83 o
  26   2   4      489.03      503.80     15.15 o
  28   2   4      509.06      547.26     16.62 o
 -27   3   4      638.11      688.53     19.97 o
 -25   3   4       39.34       39.36      8.17 o
 -23   3   4        4.94        6.43      2.97 o
 -21   3   4     1432.55     1514.26     24.75 o
 -19   3   4      127.24      142.96      6.29 o
 -17   3   4      135.90      124.89      5.42 o
 -15   3   4     1701.78     1712.07     22.04 o
 -13   3   4     2406.36     2366.70     28.18 o
 -11   3   4      707.81      765.60      8.91 o
  -9   3   4     2858.72     3019.10     24.89 o
  -7   3   4     5519.65     6026.76     44.65 o
  -5   3   4       40.94       41.06      5.86 o
  -3   3   4      101.24      115.23      3.21 o
  -1   3   4       59.85       70.32      4.81 o
   1   3   4        7.23       14.96      3.03 o
   3   3   4      256.89      273.67      4.42 o
   5   3   4      666.38      658.23      6.88 o
   7   3   4       35.76       31.88      3.09 o
   9   3   4      337.16      322.33      6.69 o
  11   3   4      196.50      199.54      4.98 o
  13   3   4      609.02      584.73      9.51 o
  15   3   4     1074.28      998.74     14.30 o
  17   3   4       36.54       46.09      5.24 o
  19   3   4      982.67      860.00     15.36 o
  21   3   4       75.62       87.39      4.92 o
  23   3   4       44.38       60.87      6.36 o
  25   3   4      453.97      467.18     14.99 o
  27   3   4      181.11      151.99     23.53 o
 -24   4   4       40.03       59.53      7.03 o
 -22   4   4       23.10       29.65      4.89 o
 -20   4   4      137.31      124.64      5.99 o
 -18   4   4      686.64      664.62     12.94 o
 -16   4   4      150.43      164.98      7.54 o
 -14   4   4      241.86      246.14     18.53 o
 -12   4   4       63.60       67.61      3.53 o
 -10   4   4      321.19      306.08      7.13 o
  -8   4   4      186.04      199.65      4.70 o
  -6   4   4       86.82       91.57      3.83 o
  -4   4   4      103.35      102.67      7.79 o
  -2   4   4      716.24      747.06     11.56 o
   0   4   4      463.47      467.64      8.44 o
   2   4   4        0.31        2.16      2.69 o
   4   4   4      632.45      616.68     11.32 o
   6   4   4      407.91      410.03      8.42 o
   8   4   4       27.24       33.70      5.02 o
  10   4   4     1038.08      967.56     16.63 o
  12   4   4       28.30       29.38      3.18 o
  14   4   4       17.57       33.12     15.99 o
  16   4   4       40.16       33.61      4.11 o
  18   4   4      442.32      434.08     10.86 o
  20   4   4      702.61      684.42     22.19 o
  22   4   4       58.79       76.68     11.03 o
 -21   5   4      126.27      127.40     23.03 o
 -19   5   4       86.24       96.49     16.35 o
 -17   5   4        2.23        5.75      4.74 o
 -15   5   4        0.00       -1.81      3.19 o
 -13   5   4       69.30       61.46      7.31 o
 -11   5   4      282.29      275.05      9.28 o
  -9   5   4      192.69      187.49      6.70 o
  -7   5   4        1.65        7.11      2.84 o
  -5   5   4       91.46       86.43      5.73 o
  -3   5   4      266.99      230.55     11.31 o
  -1   5   4       96.15      110.80      5.17 o
   1   5   4      536.32      537.12     20.10 o
   3   5   4      122.01      105.29      8.54 o
   5   5   4      441.19      412.16     10.19 o
   7   5   4       20.87       26.44      7.35 o
   9   5   4       45.64       51.19      6.56 o
  11   5   4      796.58      757.59     17.04 o
  13   5   4      531.10      525.02     16.99 o
  15   5   4      470.06      452.52     16.17 o
  17   5   4       33.62       29.97      6.82 o
  19   5   4        9.78        5.57      7.01 o
 -12   6   4       44.45       39.45      8.74 o
 -10   6   4       16.65       23.80     15.56 o
  -8   6   4        0.60        1.13      3.64 o
  -6   6   4     1949.60     1991.98     38.54 o
  -4   6   4      862.94      852.30     21.34 o
  -2   6   4      146.95      142.52      8.49 o
   0   6   4      471.38      449.52     14.88 o
   2   6   4      253.57      268.91     10.37 o
   4   6   4      105.61      103.55      8.72 o
   6   6   4      187.30      216.23     11.40 o
   8   6   4        5.43        5.84      4.27 o
  10   6   4        9.04       15.08      4.75 o
 -31   1   5        4.96        6.97      4.42 o
 -29   1   5       22.49       28.57      4.93 o
 -27   1   5       33.99       46.26      8.33 o
 -25   1   5     1610.33     1503.56     28.37 o
 -23   1   5      155.09      142.03      5.56 o
 -21   1   5     1369.76     1211.60     16.83 o
 -19   1   5     1537.24     1421.89     18.83 o
 -17   1   5      161.96      157.15      4.23 o
 -15   1   5      316.71      354.14      9.21 o
 -13   1   5     1089.95     1119.44     21.71 o
 -11   1   5      502.69      448.35      5.86 o
  -9   1   5        0.71        1.39      1.22 o
  -7   1   5       18.28       28.29      2.35 o
  -5   1   5      206.22      158.94      7.63 o
  -3   1   5     3448.08     3613.09     18.55 o
  -1   1   5     8867.68     8578.41     96.82 o
   3   1   5    15664.07    15491.33    128.46 o
   5   1   5     1808.04     1625.62     14.69 o
   7   1   5     1653.57     1660.55     12.41 o
   9   1   5      300.16      412.07      4.93 o
  11   1   5     7264.57     7993.90     47.86 o
  13   1   5       32.19       30.70      1.54 o
  15   1   5     1174.36     1268.80     11.57 o
  17   1   5     5428.45     5425.46     51.37 o
  19   1   5      327.19      293.47      5.80 o
  21   1   5      383.61      447.60     57.23 o
  23   1   5      329.76      325.50      9.70 o
  25   1   5       43.93       32.20      4.69 o
  27   1   5       31.82       33.97      5.62 o
  29   1   5       29.39       12.13      7.30 o
 -30   2   5       55.95       78.64      9.63 o
 -28   2   5       26.57       29.88      8.09 o
 -26   2   5       49.86       39.44      5.55 o
 -24   2   5        9.32       10.44      3.24 o
 -22   2   5      160.53      155.59     12.95 o
 -20   2   5      470.61      484.13     10.52 o
 -18   2   5     6767.49     6805.67     68.23 o
 -16   2   5     1211.92     1147.08     26.95 o
 -14   2   5      603.04      668.04      8.99 o
 -12   2   5        0.04        6.08      1.93 o
 -10   2   5     1672.90     1455.39     20.60 o
  -8   2   5     3143.29     3055.01     26.60 o
  -6   2   5      286.09      328.49      4.32 o
  -4   2   5      410.49      408.44      4.01 o
  -2   2   5     1605.19     1753.59     13.89 o
   0   2   5      759.03      693.93      6.60 o
   2   2   5     2997.93     2854.73     23.32 o
   4   2   5     1581.50     1575.79      9.56 o
   6   2   5     2576.03     2671.25     38.16 o
   8   2   5      141.92      148.23      5.61 o
  10   2   5       51.24       83.35      3.57 o
  12   2   5      134.48      133.82      4.43 o
  14   2   5      968.68     1037.70     16.77 o
  16   2   5      466.71      407.59      7.85 o
  18   2   5       80.80      111.00     10.93 o
  20   2   5      473.68      424.24      9.37 o
  22   2   5      310.55      314.97      9.36 o
  24   2   5        6.35        6.74      3.81 o
  26   2   5      209.25      243.92     10.34 o
  28   2   5        8.84        7.18      5.54 o
 -27   3   5      125.16      131.55     10.88 o
 -25   3   5      288.97      293.83      9.18 o
 -23   3   5      974.85      984.65     17.65 o
 -21   3   5       14.80       18.62      5.15 o
 -19   3   5     2173.30     2165.61     28.97 o
 -17   3   5      619.38      599.93     11.19 o
 -15   3   5     7989.60     8008.62     81.52 o
 -13   3   5      147.71      143.76      7.18 o
 -11   3   5      504.19      514.99      9.60 o
  -9   3   5       71.98      103.23      4.76 o
  -7   3   5        0.14        2.56      1.66 o
  -5   3   5     1633.83     1642.09     14.88 o
  -3   3   5       79.10      112.06      2.21 o
  -1   3   5     1884.13     1888.26     18.34 o
   1   3   5      795.03      805.36      9.29 o
   3   3   5      820.19      846.34     12.70 o
   5   3   5     2797.46     2657.80     34.86 o
   7   3   5       20.50       23.80      2.61 o
   9   3   5       78.65       68.32      3.09 o
  11   3   5      560.69      621.58      9.80 o
  13   3   5      146.02      148.83      4.74 o
  15   3   5       41.60       24.51      3.06 o
  17   3   5      353.84      288.70      7.79 o
  19   3   5       73.89      103.79      5.04 o
  21   3   5      283.63      254.92     10.38 o
  23   3   5      539.08      494.65     15.86 o
  25   3   5        7.78       24.49      6.56 o
 -24   4   5       13.47       18.86      4.73 o
 -22   4   5      296.41      266.23      8.95 o
 -20   4   5        0.30        7.93      8.10 o
 -18   4   5        1.11        2.03      2.84 o
 -16   4   5     1580.94     1551.72     22.51 o
 -14   4   5      232.14      225.64      6.93 o
 -12   4   5        0.27        1.28      1.77 o
 -10   4   5      393.40      371.37      6.63 o
  -8   4   5      852.35      853.77     11.53 o
  -6   4   5     1749.37     1726.07     21.36 o
  -4   4   5      158.96      168.52      5.10 o
  -2   4   5     1235.94     1231.19     16.68 o
   0   4   5       36.01       51.35     11.06 o
   2   4   5       66.33       78.22      7.87 o
   4   4   5     4072.85     3960.09     41.27 o
   6   4   5      639.01      624.24     10.00 o
   8   4   5      999.62     1037.52     18.70 o
  10   4   5       91.16      120.08      6.59 o
  12   4   5      285.27      233.47      8.22 o
  14   4   5       10.17        5.17      3.22 o
  16   4   5      298.18      290.45      9.39 o
  18   4   5      113.85      109.97     12.28 o
  20   4   5      282.05      237.61     12.59 o
  22   4   5      409.50      431.16     18.82 o
 -19   5   5     1060.81      964.24     27.34 o
 -17   5   5       17.80       12.13      4.50 o
 -15   5   5      691.15      742.32     21.60 o
 -13   5   5      337.93      312.36     10.50 o
 -11   5   5      191.09      182.66      8.05 o
  -9   5   5       54.56       56.59      6.20 o
  -7   5   5        1.73        1.58      2.69 o
  -5   5   5        7.98       11.76      3.38 o
  -3   5   5      528.21      538.25     10.92 o
  -1   5   5      278.72      287.08      8.23 o
   1   5   5      392.44      381.13      9.29 o
   3   5   5      126.66      136.79      6.07 o
   5   5   5      566.90      533.44     21.30 o
   7   5   5       67.56       64.48      7.49 o
   9   5   5       40.61       43.72      4.91 o
  11   5   5      357.42      352.02     11.78 o
  13   5   5      119.98      154.49     12.00 o
  15   5   5      111.75      124.37     12.63 o
  17   5   5      560.39      591.84     21.51 o
 -12   6   5        0.68       -2.55      4.65 o
 -10   6   5        5.53       10.59      6.23 o
  -8   6   5       37.63       46.98      6.77 o
  -6   6   5       99.85       91.26     10.71 o
  -4   6   5      113.69      111.23      7.03 o
  -2   6   5        1.34        5.23      3.76 o
   0   6   5        0.38        2.08      3.12 o
   2   6   5       22.83       18.95      4.76 o
   4   6   5       32.14       33.28      5.80 o
   6   6   5       31.26       25.51      5.26 o
   8   6   5        1.91       10.18      4.78 o
  10   6   5        1.40        4.34      4.56 o
 -32   0   6      354.35      457.20     28.94 o
 -30   0   6       22.35       16.03      8.22 o
 -28   0   6      323.98      412.71     17.63 o
 -26   0   6      254.01      240.78     14.37 o
 -24   0   6     1605.66     1403.20     35.63 o
 -22   0   6      264.47      226.04     11.11 o
 -20   0   6       29.06       28.78      6.15 o
 -18   0   6        7.01       10.18      6.26 o
 -16   0   6     3209.86     3360.90     52.84 o
 -14   0   6     7988.72     9340.04    122.51 o
 -12   0   6       83.72       61.00      2.15 o
 -10   0   6     5824.69     6902.28     90.80 o
  -8   0   6    15723.47    17223.67    728.29 o
  -6   0   6     2113.95     1869.05     16.89 o
  -4   0   6      560.52      527.48      5.61 o
  -2   0   6     4130.34     3966.81    102.68 o
   0   0   6      293.45      279.00      3.85 o
   2   0   6     3921.13     3805.16     26.30 o
   4   0   6     4126.37     4620.50     62.52 o
   6   0   6     3173.21     3168.79     58.13 o
   8   0   6     4557.00     4304.19     35.09 o
  10   0   6      204.96      222.47      5.72 o
  12   0   6      615.17      662.67      9.23 o
  14   0   6       33.05       24.85      3.52 o
  16   0   6     2080.15     2109.37     26.45 o
  18   0   6      343.19      346.00     10.64 o
  20   0   6      631.86      632.73     12.44 o
  22   0   6     1449.78     1417.09     25.07 o
  24   0   6      319.79      287.90     12.70 o
  26   0   6      347.76      393.10     15.53 o
  28   0   6       62.92       78.95     16.35 o
 -31   1   6        7.09        9.43      6.59 o
 -29   1   6      187.06      157.50      8.21 o
 -27   1   6      324.79      341.81     14.42 o
 -25   1   6     3131.37     2898.87     46.24 o
 -23   1   6      600.53      567.10     13.47 o
 -21   1   6      178.60      182.35      5.67 o
 -19   1   6      261.38      238.54     24.00 o
 -17   1   6       24.68       19.48      2.92 o
 -15   1   6      460.06      547.93      8.87 o
 -13   1   6      451.88      435.43      6.06 o
 -11   1   6     2314.25     2305.79     20.12 o
  -9   1   6     8554.64     8621.88     91.62 o
  -7   1   6     4222.45     4255.15     39.84 o
  -5   1   6     6057.22     6000.58     55.47 o
  -3   1   6        0.72        2.49      0.84 o
  -1   1   6    22869.57    22317.32    118.55 o
   1   1   6     4390.76     4706.83    105.90 o
   3   1   6    17572.04    17365.26    116.84 o
   5   1   6      139.78      159.20      2.60 o
   7   1   6      496.88      629.62      6.18 o
   9   1   6      241.99      237.80      7.58 o
  11   1   6     3457.52     3973.87     32.80 o
  13   1   6      104.59       90.36      4.83 o
  15   1   6      184.27      157.40      3.75 o
  17   1   6      322.52      373.54      8.35 o
  19   1   6     6271.94     6324.90     67.35 o
  21   1   6     3738.53     3754.58     44.72 o
  23   1   6     3256.49     3279.81     41.43 o
  25   1   6       59.03       87.06     26.01 o
  27   1   6      655.28      667.04     28.23 o
  29   1   6        9.36       31.97     24.67 o
 -30   2   6      246.91      323.96     14.55 o
 -28   2   6       82.78       89.20      7.79 o
 -26   2   6      225.69      221.41      8.97 o
 -24   2   6       19.39       19.81      4.50 o
 -22   2   6     1055.57     1009.63     16.78 o
 -20   2   6     2751.67     2770.76     49.30 o
 -18   2   6     7044.04     6973.50     71.51 o
 -16   2   6     2339.03     2238.62     25.62 o
 -14   2   6       13.73       11.98      2.31 o
 -12   2   6      596.85      513.75      7.32 o
 -10   2   6     2396.41     2354.85     36.30 o
  -8   2   6     4680.48     4755.49     30.95 o
  -6   2   6     4315.16     4894.53     43.96 o
  -4   2   6       57.17       80.57      2.24 o
  -2   2   6      825.27     1007.52     20.43 o
   0   2   6      175.99      157.46     15.71 o
   2   2   6     6802.42     7237.24     67.73 o
   4   2   6       57.72       88.92      4.23 o
   6   2   6     5062.62     5166.35    100.97 o
   8   2   6      320.98      293.18      5.73 o
  10   2   6     5083.35     5457.32     51.91 o
  12   2   6     1054.66     1062.43     15.17 o
  14   2   6      139.02      115.25      7.04 o
  16   2   6      279.17      261.07      6.28 o
  18   2   6      121.33      107.94      4.73 o
  20   2   6        1.83       -1.54      2.40 o
  22   2   6      566.34      605.69     21.02 o
  24   2   6      764.50      711.32     16.55 o
  26   2   6        8.38        5.99      4.27 o
  28   2   6      135.06      133.30      8.71 o
 -27   3   6      106.14      110.78      9.92 o
 -25   3   6      362.22      392.52     10.46 o
 -23   3   6      142.42      170.24      7.61 o
 -21   3   6      168.04      162.33      7.48 o
 -19   3   6     1169.88     1149.13     17.67 o
 -17   3   6      291.60      298.81      7.59 o
 -15   3   6      491.27      523.68     31.00 o
 -13   3   6     3889.31     3906.45     40.10 o
 -11   3   6      272.23      249.79      4.52 o
  -9   3   6      925.33      938.91      9.78 o
  -7   3   6      132.73      126.30      2.93 o
  -5   3   6     2661.41     2684.90     26.47 o
  -3   3   6      450.85      527.26      7.58 o
  -1   3   6      531.57      460.81      6.84 o
   1   3   6      698.32      757.61      9.22 o
   3   3   6      830.01      775.00     11.80 o
   5   3   6       22.01       23.74      1.88 o
   7   3   6      449.12      457.81     13.17 o
   9   3   6       68.34       52.93      2.88 o
  11   3   6     2256.75     2344.05     31.33 o
  13   3   6      390.33      368.92     17.34 o
  15   3   6        3.00        3.63      2.47 o
  17   3   6      230.72      209.33      7.15 o
  19   3   6       54.91       49.22      4.53 o
  21   3   6      213.63      260.37      8.72 o
  23   3   6       90.67       76.77      7.00 o
  25   3   6        0.34        1.80      3.65 o
 -24   4   6      107.62      125.43      8.85 o
 -22   4   6      113.71      101.79      6.36 o
 -20   4   6      109.49      100.53      6.01 o
 -18   4   6     1305.40     1294.18     20.41 o
 -16   4   6      207.87      217.93      9.12 o
 -14   4   6     1942.39     1926.78     32.56 o
 -12   4   6       77.68       69.04      4.49 o
 -10   4   6        2.39        4.11      2.02 o
  -8   4   6      696.14      725.38     11.84 o
  -6   4   6      793.46      778.97     20.38 o
  -4   4   6      174.94      200.13      5.97 o
  -2   4   6      587.73      555.63     13.04 o
   0   4   6     1235.63     1229.18     19.70 o
   2   4   6      186.31      192.64      6.19 o
   4   4   6      117.39      105.64      5.29 o
   6   4   6     2339.91     2170.79     31.10 o
   8   4   6      712.01      730.58     15.24 o
  10   4   6      407.67      419.30     10.55 o
  12   4   6      125.87       94.92      6.34 o
  14   4   6       94.68       86.00      6.75 o
  16   4   6      354.30      336.35     58.16 o
  18   4   6      169.43      187.89      8.88 o
  20   4   6       63.61       71.98      8.37 o
  22   4   6      103.48      130.67     11.60 o
 -19   5   6       32.88       44.55     10.77 o
 -17   5   6       19.49       20.72      4.78 o
 -15   5   6        7.82        8.06      4.10 o
 -13   5   6      107.07       86.27     12.10 o
 -11   5   6       63.24       71.97      4.85 o
  -9   5   6       10.56       12.39      4.89 o
  -7   5   6      322.88      314.11      8.96 o
  -5   5   6      426.14      410.74     13.19 o
  -3   5   6      110.74       86.85      5.06 o
  -1   5   6       49.62       43.32      4.41 o
   1   5   6      929.34      897.93     15.63 o
   3   5   6      239.57      231.05      7.23 o
   5   5   6       34.73       37.85      5.08 o
   7   5   6        7.16        5.80      3.95 o
   9   5   6      298.76      318.32     10.88 o
  11   5   6       37.41       34.73      5.19 o
  13   5   6       28.91       39.35      5.58 o
  15   5   6      274.79      250.06     10.83 o
  17   5   6      462.52      401.10     17.21 o
 -12   6   6      303.46      290.01     15.06 o
 -10   6   6       49.20       47.72     11.00 o
  -8   6   6      566.72      546.12     16.37 o
  -6   6   6      113.19      101.02      7.02 o
  -4   6   6      169.67      152.24      7.63 o
  -2   6   6        0.14       -0.78      3.43 o
   0   6   6       72.31       87.95      8.94 o
   2   6   6     1073.38     1097.78     32.94 o
   4   6   6        0.06       -1.87      3.94 o
   6   6   6        3.91        0.51      3.78 o
   8   6   6       18.71       31.35      6.02 o
  10   6   6        9.57        3.39      7.64 o
 -31   1   7       62.26       67.84      8.27 o
 -29   1   7       30.01       17.69      4.79 o
 -27   1   7      318.69      356.79     12.13 o
 -25   1   7        8.94       34.43     11.42 o
 -23   1   7       80.27       96.44      7.80 o
 -21   1   7      731.77      573.68     10.44 o
 -19   1   7      492.48      494.52     25.11 o
 -17   1   7       49.22       44.26      2.81 o
 -15   1   7       28.89       28.36      2.28 o
 -13   1   7       67.76       44.49      2.87 o
 -11   1   7     1083.33     1130.62     10.86 o
  -9   1   7      303.34      297.11      4.89 o
  -7   1   7      903.81     1096.70      8.23 o
  -5   1   7       37.67       19.99      1.47 o
  -3   1   7    21915.47    22566.34    113.23 o
  -1   1   7      283.26      315.63     91.63 o
   1   1   7      456.41      453.17      6.29 o
   3   1   7      273.91      296.43     11.74 o
   5   1   7    10754.28    11670.84     74.31 o
   7   1   7      274.02      307.48     12.34 o
   9   1   7     3953.19     4160.80     32.71 o
  11   1   7       84.52       65.59      4.93 o
  13   1   7     1237.23     1240.98     13.56 o
  15   1   7     1995.25     2070.58     21.62 o
  17   1   7      936.64      985.62     15.80 o
  19   1   7     2693.97     2776.34     33.52 o
  21   1   7     1554.60     1587.09     22.80 o
  23   1   7      633.64      616.58     13.03 o
  25   1   7      438.38      459.71     14.49 o
  27   1   7        7.74       14.21      5.34 o
 -30   2   7       77.38       85.47      8.71 o
 -28   2   7       99.71      115.96      8.14 o
 -26   2   7        0.50        4.49      3.67 o
 -24   2   7      159.13      159.40      7.78 o
 -22   2   7      662.82      671.00     16.94 o
 -20   2   7     2441.64     2508.74     38.26 o
 -18   2   7       38.90       41.82      4.27 o
 -16   2   7      883.57      903.13     14.67 o
 -14   2   7     1620.65     1593.71     20.78 o
 -12   2   7      325.77      280.24      6.21 o
 -10   2   7      504.16      493.24      9.06 o
  -8   2   7      244.29      258.73      6.36 o
  -6   2   7     3380.37     3627.62     43.93 o
  -4   2   7      308.33      357.21     10.17 o
  -2   2   7     5082.53     5069.60     97.01 o
   0   2   7      498.97      487.26      9.01 o
   2   2   7     1009.07     1072.64      9.23 o
   4   2   7     1061.08      986.22     42.46 o
   6   2   7     2074.97     2004.23     19.06 o
   8   2   7     1491.90     1507.10     20.83 o
  10   2   7       42.38       28.49      4.21 o
  12   2   7      474.32      533.13     13.89 o
  14   2   7       19.70       25.06      3.07 o
  16   2   7      505.28      462.62      8.89 o
  18   2   7      483.66      385.24      8.58 o
  20   2   7      120.75      104.62      5.37 o
  22   2   7      534.94      469.05     13.55 o
  24   2   7      147.25      138.05      8.84 o
  26   2   7      467.67      434.98     14.34 o
 -27   3   7      134.72      109.94      8.12 o
 -25   3   7      153.95      152.97      7.75 o
 -23   3   7      504.27      526.99     12.40 o
 -21   3   7       15.93       22.26      3.53 o
 -19   3   7       17.02       22.26      4.03 o
 -17   3   7        7.26       26.37      7.81 o
 -15   3   7        2.24       -3.12      3.12 o
 -13   3   7     2245.15     2125.23     24.51 o
 -11   3   7       61.78       56.30      3.52 o
  -9   3   7        0.16        2.21      2.66 o
  -7   3   7     2345.09     2379.55     23.51 o
  -5   3   7     1137.58     1162.17     13.07 o
  -3   3   7        0.04       19.81      7.78 o
  -1   3   7     1530.60     1492.96     16.53 o
   1   3   7       35.54       54.55     14.26 o
   3   3   7     1842.65     1783.91     30.30 o
   5   3   7      189.43      191.30     12.24 o
   7   3   7      931.69      897.31     19.34 o
   9   3   7        1.05       12.25      5.50 o
  11   3   7        0.07        2.24      2.07 o
  13   3   7     2417.90     2478.48     53.82 o
  15   3   7      381.89      392.37      8.99 o
  17   3   7      133.15      178.26      6.49 o
  19   3   7        1.51        3.43      2.77 o
  21   3   7        6.34       24.31      5.40 o
  23   3   7      604.63      679.66     19.02 o
  25   3   7        2.24        1.35      5.10 o
 -24   4   7       34.32       33.23      5.60 o
 -22   4   7      841.69      856.10     18.47 o
 -20   4   7      345.52      360.53      9.90 o
 -18   4   7      727.06      730.91     15.08 o
 -16   4   7     1387.01     1419.99     24.08 o
 -14   4   7      332.06      272.13      7.59 o
 -12   4   7      450.47      379.44     10.06 o
 -10   4   7        4.16        2.22      2.11 o
  -8   4   7       41.36       61.85      4.67 o
  -6   4   7     1372.56     1333.79     19.05 o
  -4   4   7      325.91      301.71      9.38 o
  -2   4   7       26.23      194.26     44.50 o
   0   4   7     3547.71     3521.05     59.95 o
   2   4   7     9420.61     9325.49    167.28 o
   4   4   7     1972.34     1847.41     38.59 o
   6   4   7     1919.29     1944.14     29.76 o
   8   4   7     2393.73     2337.98     65.65 o
  10   4   7      220.77      197.32      7.63 o
  12   4   7      793.88      829.69     17.08 o
  14   4   7        4.31       -1.51      3.24 o
  16   4   7       25.46        7.04      3.69 o
  18   4   7      256.57      242.03     11.85 o
  20   4   7       98.93       93.96      6.97 o
  22   4   7      747.62      776.64     24.75 o
 -19   5   7      110.72      136.02      8.70 o
 -17   5   7      903.45      863.01     20.68 o
 -15   5   7       97.09      102.07      7.26 o
 -13   5   7      104.54       97.63      6.62 o
 -11   5   7      724.04      678.57     14.26 o
  -9   5   7        5.34        2.67      2.95 o
  -7   5   7      192.02      201.04      7.12 o
  -5   5   7        0.00        1.61      2.84 o
  -3   5   7      189.16      187.93      8.29 o
  -1   5   7        2.66       -0.07      2.67 o
   1   5   7        2.22        0.43      2.58 o
   3   5   7     1197.32     1170.71     29.04 o
   5   5   7      473.55      447.42     12.68 o
   7   5   7      466.28      500.96     23.76 o
   9   5   7       14.59       19.65      6.64 o
  11   5   7       16.09       23.93      4.76 o
  13   5   7      535.86      502.17     19.30 o
  15   5   7       31.40       49.42      8.54 o
  17   5   7     1044.97     1060.84     26.39 o
 -12   6   7      174.76      202.86     22.20 o
 -10   6   7       18.51       32.24      9.79 o
  -8   6   7       61.31       54.84      6.00 o
  -6   6   7       37.63       54.56      7.58 o
  -4   6   7        4.66        4.53      3.47 o
  -2   6   7      260.66      245.16     10.19 o
   0   6   7      190.85      209.08     10.80 o
   2   6   7       27.66       29.40      7.51 o
   4   6   7       47.24       51.66      6.77 o
   6   6   7       50.22       49.90      6.93 o
   8   6   7        2.01        0.56      4.82 o
 -30   0   8      370.48      362.55     18.38 o
 -28   0   8       42.74       37.18      7.68 o
 -26   0   8        9.79       11.87      5.87 o
 -24   0   8       47.47       39.30      6.95 o
 -22   0   8     1174.69     1088.95     42.78 o
 -20   0   8      631.03      706.66     19.13 o
 -18   0   8       17.02       25.91      5.17 o
 -16   0   8     2492.43     2672.19     45.33 o
 -14   0   8      714.91      610.82     23.04 o
 -12   0   8    16152.91    17567.18    303.40 o
 -10   0   8     3142.69     3819.14     63.27 o
  -8   0   8      231.60      273.34      4.06 o
  -6   0   8     6880.68     6947.87     68.18 o
  -4   0   8     1734.75     1505.90     19.21 o
  -2   0   8    12072.98    12282.41     90.59 o
   0   0   8     3382.68     3417.34     33.67 o
   2   0   8     3561.42     3572.70     28.03 o
   4   0   8       87.50       60.88     10.33 o
   6   0   8        3.13        0.37      1.34 o
   8   0   8     6661.29     7013.77     87.52 o
  10   0   8    10683.95    11116.11    115.63 o
  12   0   8      937.39      929.50     15.69 o
  14   0   8      615.03      540.58      9.28 o
  16   0   8     4618.41     4599.46     77.95 o
  18   0   8      736.95      740.52     16.99 o
  20   0   8      285.24      282.89     11.70 o
  22   0   8      403.77      458.62     17.84 o
  24   0   8       11.70       12.20      9.69 o
  26   0   8       30.44       31.11      8.67 o
  28   0   8       96.82      113.21     18.94 o
 -31   1   8      268.80      307.70     13.39 o
 -29   1   8       83.89      102.32      8.78 o
 -27   1   8      108.66      122.83      8.40 o
 -25   1   8     2321.89     2230.44     37.26 o
 -23   1   8      145.90      147.75      7.29 o
 -21   1   8      899.05      669.68     19.76 o
 -19   1   8     1652.03     1541.05     23.77 o
 -17   1   8       28.23       28.89      2.64 o
 -15   1   8       58.42       70.61      4.63 o
 -13   1   8      393.91      482.83      6.83 o
 -11   1   8     3644.45     4028.07     47.61 o
  -9   1   8       74.79       71.64      2.91 o
  -7   1   8     2044.46     2059.05     13.34 o
  -5   1   8    12529.79    13182.64    111.06 o
  -3   1   8     2129.68     2097.11     17.30 o
  -1   1   8     3335.97     3548.11     43.14 o
   1   1   8     6056.83     6090.59     66.02 o
   3   1   8       23.42       17.71      2.39 o
   5   1   8     1161.41     1229.84     28.73 o
   7   1   8     5458.70     6039.82     44.67 o
   9   1   8        2.25       22.85      5.22 o
  11   1   8      656.92      638.03      8.49 o
  13   1   8       36.69       22.13      2.31 o
  15   1   8        7.16       14.43      9.65 o
  17   1   8     1678.27     1675.98     20.69 o
  19   1   8       20.35       38.82      8.09 o
  21   1   8       66.35      193.38     71.73 o
  23   1   8      157.12      146.19      7.19 o
  25   1   8      502.72      528.91     14.20 o
  27   1   8       82.60      102.56      8.66 o
 -30   2   8      228.02      237.05     11.19 o
 -28   2   8      167.96      185.92      9.85 o
 -26   2   8      162.91      161.94     11.14 o
 -24   2   8       38.62       33.63      4.03 o
 -22   2   8     1187.61     1209.57     19.49 o
 -20   2   8      137.11      130.45      5.58 o
 -18   2   8     2556.08     2573.15     30.62 o
 -16   2   8     3707.32     3742.03     40.02 o
 -14   2   8      185.57      160.50      7.81 o
 -12   2   8        6.32       10.23      2.02 o
 -10   2   8     1047.24     1023.16     11.85 o
  -8   2   8       94.10      128.46      4.79 o
  -6   2   8        0.02        7.67      2.74 o
  -4   2   8      242.64      228.23      2.97 o
  -2   2   8    21526.00    22511.18    158.07 o
   0   2   8        1.38        0.51      5.33 o
   2   2   8     1568.29     1473.52     13.98 o
   4   2   8     8711.42     8639.78    100.00 o
   6   2   8      809.58      951.25      9.65 o
   8   2   8      398.96      405.48      6.24 o
  10   2   8      333.57      355.20      6.76 o
  12   2   8        3.02        3.91      1.96 o
  14   2   8        9.57        7.70      2.33 o
  16   2   8       10.31       12.34      2.88 o
  18   2   8     1949.44     1858.06     27.98 o
  20   2   8      273.72      233.47      7.39 o
  22   2   8       68.33       63.55      5.69 o
  24   2   8        1.02        1.81      4.56 o
  26   2   8        8.84       16.81     10.12 o
 -27   3   8       65.54       68.17      7.42 o
 -25   3   8       10.75       11.78      3.62 o
 -23   3   8       13.17       12.23      3.63 o
 -21   3   8      182.96      183.74      7.45 o
 -19   3   8       35.22       31.16      3.39 o
 -17   3   8     1168.17     1173.88     20.48 o
 -15   3   8     4929.37     4904.05     63.47 o
 -13   3   8      745.38      772.92     11.39 o
 -11   3   8     1510.37     1436.22     22.38 o
  -9   3   8      118.84       98.01      3.94 o
  -7   3   8        1.72        3.55      1.26 o
  -5   3   8      289.50      294.68      5.49 o
  -3   3   8     1282.90     1155.86     14.06 o
  -1   3   8      162.90      176.95      5.74 o
   1   3   8        3.85        3.55      1.65 o
   3   3   8       91.75       81.61      6.55 o
   5   3   8     1309.22     1293.17     19.05 o
   7   3   8       42.55       39.08      4.06 o
   9   3   8     4213.66     4046.71     50.11 o
  11   3   8      114.77      161.06      4.95 o
  13   3   8      275.90      257.00      8.19 o
  15   3   8       18.27        6.31      2.91 o
  17   3   8        8.66       12.24      3.74 o
  19   3   8      110.11      102.57      5.60 o
  21   3   8      265.87      291.96      8.82 o
  23   3   8      684.67      778.02     25.21 o
 -24   4   8       70.60       97.37      8.53 o
 -22   4   8      223.35      235.21     10.48 o
 -20   4   8       17.98       24.75      6.17 o
 -18   4   8       12.32       64.12     26.20 o
 -16   4   8     1095.00     1039.81     17.97 o
 -14   4   8       83.59       76.77      5.61 o
 -12   4   8      447.82      404.83      9.15 o
 -10   4   8        8.01        4.21      2.58 o
  -8   4   8      499.99      505.90     10.48 o
  -6   4   8       60.56       51.42      4.56 o
  -4   4   8      153.55      150.57     10.68 o
  -2   4   8     1821.30     1896.40     31.73 o
   0   4   8       46.64       44.42      6.84 o
   2   4   8      217.94      207.55      8.33 o
   4   4   8     2702.07     2657.97     38.03 o
   6   4   8       37.59       36.35      5.09 o
   8   4   8       15.19       18.56      3.95 o
  10   4   8      413.81      387.10     11.10 o
  12   4   8       44.05       36.70      4.82 o
  14   4   8      279.16      273.42      9.53 o
  16   4   8      172.10      159.86      8.45 o
  18   4   8        2.49       -1.17      4.01 o
  20   4   8      390.55      386.84     12.75 o
 -19   5   8        1.45       -3.57      4.15 o
 -17   5   8      109.89      115.30      9.24 o
 -15   5   8        0.23       12.23      8.79 o
 -13   5   8        0.59        0.03      3.27 o
 -11   5   8       81.26       57.20      5.87 o
  -9   5   8        2.88        3.24      2.78 o
  -7   5   8      807.05      750.13     14.48 o
  -5   5   8      206.99      183.41      6.56 o
  -3   5   8       52.56       61.98      5.87 o
  -1   5   8      205.76      222.48      8.44 o
   1   5   8        1.08        1.88      2.70 o
   3   5   8       42.30       51.14      7.56 o
   5   5   8      491.06      456.17     15.21 o
   7   5   8       54.63       64.34     11.04 o
   9   5   8       20.07       17.07      4.72 o
  11   5   8        8.54        4.67      4.18 o
  13   5   8      143.09      169.38      9.83 o
  15   5   8      419.88      523.25     16.97 o
 -10   6   8       37.47       44.81      6.31 o
  -8   6   8        0.02       -3.15      4.33 o
  -6   6   8       23.50       17.27      4.79 o
  -4   6   8       69.53       75.20      6.02 o
  -2   6   8       55.89       54.97      6.51 o
   0   6   8      110.72       95.98      8.12 o
   2   6   8       59.32       72.25      7.65 o
   4   6   8     1386.62     1611.34     53.74 o
   6   6   8      372.20      398.48     14.61 o
   8   6   8       75.15       82.10     12.07 o
 -31   1   9     1172.94     1450.89     32.96 o
 -29   1   9       29.97       36.95      6.37 o
 -27   1   9       13.12       26.59      5.55 o
 -25   1   9      294.38      227.49      9.81 o
 -23   1   9     2011.71     1911.01     32.21 o
 -21   1   9       30.91       47.48      5.10 o
 -19   1   9     1656.94     1564.81     21.84 o
 -17   1   9     2200.51     2119.56     48.39 o
 -15   1   9     2286.73     2310.03     23.58 o
 -13   1   9      266.47      300.24      5.28 o
 -11   1   9      292.24      248.83      5.70 o
  -9   1   9       10.91       10.63      1.92 o
  -7   1   9     2168.46     2125.12     26.14 o
  -5   1   9     2952.77     2919.03     19.22 o
  -3   1   9     1041.58     1193.32      9.31 o
  -1   1   9     1944.57     2274.94     44.36 o
   1   1   9      677.26      832.16     19.00 o
   3   1   9     1940.80     2108.47     32.86 o
   5   1   9     1992.09     2291.75     29.38 o
   7   1   9       12.11       55.74     26.40 o
   9   1   9       38.90       18.00      5.76 o
  11   1   9      559.38      549.73      7.63 o
  13   1   9     1310.64     1337.44     15.39 o
  15   1   9      674.13      650.47      9.95 o
  17   1   9      286.11      297.05      7.52 o
  19   1   9      159.56      167.25      7.95 o
  21   1   9     1342.96     1377.36     24.42 o
  23   1   9       74.91       71.72      5.15 o
  25   1   9       16.11       22.23      4.69 o
  27   1   9        2.96       19.19     21.77 o
 -30   2   9      179.37      269.48     13.94 o
 -28   2   9      305.59      277.27     18.18 o
 -26   2   9      249.01      213.77     12.77 o
 -24   2   9     1400.71     1398.00     26.44 o
 -22   2   9      443.14      454.19     10.49 o
 -20   2   9      918.00      866.91     14.38 o
 -18   2   9       45.18       43.80      4.86 o
 -16   2   9     6001.34     5910.39     60.70 o
 -14   2   9     1253.64     1230.55     15.59 o
 -12   2   9     1312.84     1304.57     20.34 o
 -10   2   9      534.50      483.52      8.08 o
  -8   2   9      210.45      188.37      3.38 o
  -6   2   9      538.28      527.76      8.56 o
  -4   2   9     5768.99     6343.10     53.32 o
  -2   2   9     7679.31     8020.31    120.41 o
   0   2   9    22473.90    22477.77    158.91 o
   2   2   9     4080.17     4037.46     74.60 o
   4   2   9      585.78      540.86     14.70 o
   6   2   9       12.34       16.58      4.19 o
   8   2   9        2.10        2.73      1.85 o
  10   2   9     1059.98     1162.75     21.10 o
  12   2   9      675.37      691.91     12.58 o
  14   2   9      361.32      301.86      6.90 o
  16   2   9     1343.14     1252.80     19.02 o
  18   2   9       60.94       83.13     12.01 o
  20   2   9       54.11       85.45      8.30 o
  22   2   9        8.72       42.02     11.39 o
  24   2   9      267.26      257.57     12.71 o
  26   2   9       16.80       15.04      5.30 o
 -27   3   9        0.89        5.29      4.82 o
 -25   3   9        4.23       17.03      4.10 o
 -23   3   9        2.18        9.85      3.58 o
 -21   3   9      739.37      728.87     15.19 o
 -19   3   9      800.66      818.62     15.05 o
 -17   3   9      900.54      878.17     15.07 o
 -15   3   9      177.47      191.76      6.67 o
 -13   3   9        5.47        7.53      2.56 o
 -11   3   9     1972.23     1856.45     29.88 o
  -9   3   9      543.38      479.38     12.82 o
  -7   3   9      253.32      220.28      7.77 o
  -5   3   9      221.51      224.80      5.02 o
  -3   3   9       59.20       54.22      3.33 o
  -1   3   9     1499.78     1462.06     16.12 o
   1   3   9      809.58      799.02     13.14 o
   3   3   9     1238.75     1186.70     17.30 o
   5   3   9      851.17      841.24     29.88 o
   7   3   9      435.03      410.92      9.66 o
   9   3   9     1246.39     1243.28     23.71 o
  11   3   9      328.90      261.30     10.58 o
  13   3   9      851.24      779.64     15.97 o
  15   3   9       50.81       50.80      4.25 o
  17   3   9      642.92      612.70     12.53 o
  19   3   9       56.35       78.30      5.54 o
  21   3   9      249.12      254.25     10.79 o
  23   3   9      125.93      106.38     10.08 o
 -24   4   9      149.40      158.62     12.48 o
 -22   4   9      200.34      211.03     10.80 o
 -20   4   9     2259.26     2184.47     34.46 o
 -18   4   9      619.06      623.50     14.30 o
 -16   4   9      626.69      691.25     16.18 o
 -14   4   9        0.03       -1.33      3.57 o
 -12   4   9      734.52      748.58     16.09 o
 -10   4   9       46.53       35.18      3.53 o
  -8   4   9      690.44      621.85     11.14 o
  -6   4   9     1290.71     1405.53     23.62 o
  -4   4   9      370.65      342.34      8.63 o
  -2   4   9       95.87       71.31      7.10 o
   0   4   9     1448.75     1451.43     20.50 o
   2   4   9      293.14      274.27     12.26 o
   4   4   9     1279.52     1235.24     21.98 o
   6   4   9      141.87      121.95      6.52 o
   8   4   9       44.61       41.41      4.59 o
  10   4   9        8.48       10.55      4.07 o
  12   4   9      245.07      212.50      8.83 o
  14   4   9      347.07      347.53     12.94 o
  16   4   9        7.03       11.38      4.23 o
  18   4   9       83.47       69.26      7.09 o
  20   4   9        5.92        6.09      3.99 o
 -19   5   9        0.68        2.72      4.12 o
 -17   5   9       28.34       34.88     12.94 o
 -15   5   9        1.05       -2.30      4.13 o
 -13   5   9        9.85       11.80      4.34 o
 -11   5   9      281.93      255.81     11.89 o
  -9   5   9      162.45      154.27      6.86 o
  -7   5   9     1021.45      987.22     17.54 o
  -5   5   9      389.00      377.84     11.35 o
  -3   5   9       92.43       97.43      5.23 o
  -1   5   9       57.29       60.45      4.97 o
   1   5   9        2.08        6.43      3.89 o
   3   5   9       17.50       21.78      9.70 o
   5   5   9      138.08      125.49      7.84 o
   7   5   9      918.97      916.48     20.40 o
   9   5   9      215.80      229.59     10.24 o
  11   5   9        4.19        2.68      4.06 o
  13   5   9       14.93       16.12      5.16 o
  15   5   9      770.54      916.59     23.89 o
 -10   6   9      127.77      126.53     10.43 o
  -8   6   9        4.32       13.64      5.08 o
  -6   6   9        8.01        3.36      3.54 o
  -4   6   9        4.77       22.87      5.50 o
  -2   6   9      182.78      183.17      9.97 o
   0   6   9      313.97      348.13     12.99 o
   2   6   9       84.53       85.37      7.90 o
   4   6   9      302.68      295.94     14.07 o
   6   6   9      648.13      709.55     28.70 o
 -30   0  10        3.18       -0.28      6.35 o
 -28   0  10      165.58      164.95     21.20 o
 -26   0  10     1659.69     1576.83     43.99 o
 -24   0  10     1901.98     1773.15     44.40 o
 -22   0  10       20.68       27.83      7.07 o
 -20   0  10     1795.84     1583.65     34.73 o
 -18   0  10      391.59      288.23     28.78 o
 -16   0  10     1446.21     1568.09     32.17 o
 -14   0  10      294.72      342.78      5.39 o
 -12   0  10        3.98        3.22      1.47 o
 -10   0  10     1120.98     1316.41     22.81 o
  -8   0  10     1923.25     1803.78     29.61 o
  -6   0  10     6257.34     6156.72    106.98 o
  -4   0  10      700.21      760.29      9.08 o
  -2   0  10     3216.89     3002.80     60.00 o
   0   0  10      817.43      812.82     15.91 o
   2   0  10     2791.83     2707.97     24.96 o
   4   0  10     8135.44     8334.30     70.86 o
   6   0  10     9993.38    10637.83     92.62 o
   8   0  10      616.12      654.58      8.77 o
  10   0  10     3408.38     3789.17     38.75 o
  12   0  10     4911.50     5191.88     80.71 o
  14   0  10     2195.50     2143.43     27.49 o
  16   0  10      546.15      539.64     22.46 o
  18   0  10    10994.86    11377.19    191.53 o
  20   0  10     6136.68     6396.57    207.31 o
  22   0  10      420.24      456.87     31.12 o
  24   0  10       32.96       53.77      7.80 o
  26   0  10      497.15      561.35     36.63 o
 -29   1  10        1.61        8.29      4.96 o
 -27   1  10       32.39       33.95      5.90 o
 -25   1  10       60.20       46.72      5.66 o
 -23   1  10        4.24       11.08      4.29 o
 -21   1  10      551.90      567.27     13.41 o
 -19   1  10       58.03       46.40      5.12 o
 -17   1  10     2979.07     3059.68     51.18 o
 -15   1  10       83.65       46.82      3.41 o
 -13   1  10      139.66      171.58      7.12 o
 -11   1  10     2072.71     2058.41     19.48 o
  -9   1  10      546.75      480.70      6.54 o
  -7   1  10     5075.03     5364.31     35.60 o
  -5   1  10      121.22       96.85      3.85 o
  -3   1  10     1961.55     2069.52     14.28 o
  -1   1  10      125.76      138.69      5.12 o
   1   1  10     2479.54     2456.09     33.90 o
   3   1  10     2294.68     2266.89     21.63 o
   5   1  10      690.65      782.38     31.93 o
   7   1  10     3749.64     3653.06     30.48 o
   9   1  10      415.04      404.73      5.95 o
  11   1  10      100.62      101.13      3.41 o
  13   1  10      389.52      404.68      7.44 o
  15   1  10       81.35       79.09      3.73 o
  17   1  10       42.15      101.36     38.78 o
  19   1  10       12.19       10.33      2.91 o
  21   1  10      598.44      624.91     12.46 o
  23   1  10       29.02       38.99      5.02 o
  25   1  10       10.47       11.94      4.33 o
 -28   2  10      767.48      866.44     22.45 o
 -26   2  10      238.69      252.87     13.19 o
 -24   2  10      130.19      137.68      8.01 o
 -22   2  10       47.29       55.78      4.61 o
 -20   2  10        0.86       -0.79      2.69 o
 -18   2  10        3.13        0.00      2.33 o
 -16   2  10      928.89      940.09     15.25 o
 -14   2  10     5637.23     5421.10     54.34 o
 -12   2  10      435.57      454.21      8.06 o
 -10   2  10     1392.72     1436.01     15.91 o
  -8   2  10     1903.45     1880.26     16.19 o
  -6   2  10     1337.17     1236.45     18.20 o
  -4   2  10       79.51       92.58      4.04 o
  -2   2  10     5481.57     5375.81     45.10 o
   0   2  10     5773.37     5999.13     81.23 o
   2   2  10    13055.41    13426.51     96.65 o
   4   2  10      276.02      311.99     11.83 o
   6   2  10     1050.88      940.69     14.26 o
   8   2  10       14.93       24.11      4.07 o
  10   2  10      277.57      260.96      5.80 o
  12   2  10      865.66      894.34     12.62 o
  14   2  10       24.62       23.26      3.04 o
  16   2  10      720.56      708.22     15.27 o
  18   2  10      423.80      398.76      9.09 o
  20   2  10      268.67      243.31      8.53 o
  22   2  10     2838.61     2854.90     65.09 o
  24   2  10      141.95      117.20      7.59 o
 -27   3  10       22.00       14.71      8.23 o
 -25   3  10       33.78       44.86      7.13 o
 -23   3  10      394.65      396.89     11.18 o
 -21   3  10      344.25      334.93     10.43 o
 -19   3  10     2569.62     2505.36     40.14 o
 -17   3  10        0.59        1.60      2.71 o
 -15   3  10     2446.48     2323.75     31.23 o
 -13   3  10      199.48      172.92      5.67 o
 -11   3  10       26.99       22.70      2.24 o
  -9   3  10        7.19        5.34      2.04 o
  -7   3  10       17.86       23.86      4.42 o
  -5   3  10      237.38      221.21     10.24 o
  -3   3  10      137.00      147.48      4.38 o
  -1   3  10     1947.02     1898.43     20.37 o
   1   3  10       74.01       80.11      5.94 o
   3   3  10      250.15      241.08      7.91 o
   5   3  10     3786.69     3728.05     47.31 o
   7   3  10      856.98      895.19     17.80 o
   9   3  10        0.63        2.63      2.89 o
  11   3  10        1.52        7.23      4.72 o
  13   3  10      272.26      200.75      7.85 o
  15   3  10       15.23       12.68      3.74 o
  17   3  10       71.13       62.42      7.39 o
  19   3  10      279.51      274.26     10.05 o
  21   3  10       32.75       20.93      4.92 o
  23   3  10      110.82       82.86      9.14 o
 -24   4  10      611.88      640.50     19.02 o
 -22   4  10        3.29        1.63      4.58 o
 -20   4  10      287.06      311.23     12.90 o
 -18   4  10        6.39        7.46      4.41 o
 -16   4  10      384.57      388.56     13.08 o
 -14   4  10       43.03       60.86      5.90 o
 -12   4  10      667.07      589.53     18.16 o
 -10   4  10      150.43      137.47      7.55 o
  -8   4  10      572.65      513.19      9.65 o
  -6   4  10        8.18       -0.33      2.43 o
  -4   4  10     1787.31     1665.65     33.97 o
  -2   4  10      244.45      246.67      9.07 o
   0   4  10     2112.57     2057.57     41.03 o
   2   4  10      434.03      423.02     11.72 o
   4   4  10      102.86      102.53      9.06 o
   6   4  10        0.97       -1.58      2.92 o
   8   4  10        0.62        4.10      5.18 o
  10   4  10      162.77      192.97      8.10 o
  12   4  10      505.85      517.35     14.30 o
  14   4  10       22.44       11.13      4.48 o
  16   4  10       10.79        4.10      4.51 o
  18   4  10      159.69      179.16     10.25 o
  20   4  10       22.17       30.11      5.64 o
 -19   5  10       57.29       56.90      7.22 o
 -17   5  10       85.81       69.59      9.44 o
 -15   5  10      236.07      277.76     11.81 o
 -13   5  10        0.67        0.79      3.39 o
 -11   5  10        0.60        2.50      3.41 o
  -9   5  10       24.00       36.35      6.47 o
  -7   5  10       69.75       61.56      5.57 o
  -5   5  10       22.03       32.47      4.23 o
  -3   5  10        0.13       -0.62      2.64 o
  -1   5  10        3.55        7.04      3.80 o
   1   5  10       17.24       11.16      4.53 o
   3   5  10        8.33       14.26      4.64 o
   5   5  10        2.79        0.84      3.99 o
   7   5  10        1.84        6.60      4.08 o
   9   5  10      183.77      176.19      9.11 o
  11   5  10       17.08       33.40      5.91 o
  13   5  10        4.05        1.65      4.46 o
  15   5  10       82.38       81.45      8.17 o
  -8   6  10      192.63      206.82     12.36 o
  -6   6  10      339.84      441.02     17.89 o
  -4   6  10       28.72       23.87      5.56 o
  -2   6  10      140.22      142.26     10.56 o
   0   6  10      177.76      226.96     11.37 o
   2   6  10       86.55      103.72     13.71 o
   4   6  10       16.84       21.78      6.23 o
 -29   1  11       50.21       81.20      8.15 o
 -27   1  11      104.02      162.33      9.41 o
 -25   1  11      248.87      261.39     10.68 o
 -23   1  11      277.41      277.50     12.66 o
 -21   1  11     1882.70     1876.21     31.63 o
 -19   1  11     2810.46     2892.89     42.21 o
 -17   1  11      239.03      231.68     14.05 o
 -15   1  11       50.52       46.74      5.21 o
 -13   1  11     2424.06     2434.92     30.73 o
 -11   1  11       11.17        7.07      1.91 o
  -9   1  11      385.40      441.55      5.10 o
  -7   1  11     5341.72     5539.64     38.42 o
  -5   1  11     2386.62     2508.99     31.46 o
  -3   1  11       41.31       55.66      4.63 o
  -1   1  11       13.55       82.43     20.60 o
   1   1  11      107.09      106.92     12.91 o
   3   1  11        9.25       16.29      1.42 o
   5   1  11        9.46       11.94      1.27 o
   7   1  11     1180.59     1189.07     20.75 o
   9   1  11       10.27       24.32      2.62 o
  11   1  11       37.38       29.37      2.74 o
  13   1  11      449.65      474.40      8.39 o
  15   1  11      127.09      147.56     27.58 o
  17   1  11     1061.83     1074.41     29.30 o
  19   1  11      189.09      193.90      7.10 o
  21   1  11      481.11      474.94     12.83 o
  23   1  11       37.56       27.81      4.96 o
  25   1  11       23.60       32.30      7.81 o
 -28   2  11       79.35       79.19      8.03 o
 -26   2  11      523.15      511.53     15.53 o
 -24   2  11      492.06      499.22     14.18 o
 -22   2  11       86.51       82.33      4.98 o
 -20   2  11       12.25       11.64      4.09 o
 -18   2  11      424.26      442.03     12.72 o
 -16   2  11       40.46       35.74      4.46 o
 -14   2  11      642.66      547.31     12.46 o
 -12   2  11     2387.70     2308.82     27.48 o
 -10   2  11      252.79      224.42      4.46 o
  -8   2  11       75.49       49.23      5.07 o
  -6   2  11     2399.43     2282.37     23.56 o
  -4   2  11      609.10      605.85      9.63 o
  -2   2  11      359.89      340.66     17.84 o
   0   2  11     3071.51     3330.67     48.31 o
   2   2  11     5103.05     5247.17     60.74 o
   4   2  11     2088.24     2237.90     26.85 o
   6   2  11     1116.23     1159.87     12.45 o
   8   2  11      266.94      286.39      7.17 o
  10   2  11       13.45        9.95      2.25 o
  12   2  11      445.76      450.50      8.41 o
  14   2  11      310.73      358.19     17.54 o
  16   2  11      136.25      163.96      7.06 o
  18   2  11      418.19      470.29     11.07 o
  20   2  11        7.29       14.86      3.66 o
  22   2  11     2316.17     2213.56    204.90 o
  24   2  11      282.03      278.43     13.02 o
 -27   3  11        3.55        9.73      5.32 o
 -25   3  11        0.00       -2.11      3.81 o
 -23   3  11      141.61      151.62      9.48 o
 -21   3  11       72.52       87.97      7.87 o
 -19   3  11      348.15      357.12      9.99 o
 -17   3  11      515.93      545.17     11.80 o
 -15   3  11        5.36       17.91      5.60 o
 -13   3  11      471.84      422.79      8.53 o
 -11   3  11      108.09      106.60      3.55 o
  -9   3  11      365.62      398.22      7.64 o
  -7   3  11      215.52      188.97      7.83 o
  -5   3  11      908.95      885.58     12.47 o
  -3   3  11     1396.47     1310.01     15.83 o
  -1   3  11       12.42        2.55      2.40 o
   1   3  11     1631.30     1569.52     27.81 o
   3   3  11      952.64     1012.41     18.01 o
   5   3  11     1702.61     1724.02     26.75 o
   7   3  11     1681.08     1558.19     24.98 o
   9   3  11      190.37      197.71      7.54 o
  11   3  11      963.95      936.75     22.01 o
  13   3  11      172.13      202.41      8.50 o
  15   3  11       17.42        7.50      3.61 o
  17   3  11       10.37       24.77      8.81 o
  19   3  11       39.89       35.33      5.10 o
  21   3  11      363.56      382.75     13.69 o
 -22   4  11      237.94      260.88     11.68 o
 -20   4  11      640.82      687.19     17.92 o
 -18   4  11        0.18        3.71      3.79 o
 -16   4  11      493.38      510.20     15.38 o
 -14   4  11      262.69      255.98     10.39 o
 -12   4  11      841.81      791.04     16.56 o
 -10   4  11       21.17       17.99      3.26 o
  -8   4  11      110.72      131.23      9.46 o
  -6   4  11        2.35       10.75      2.72 o
  -4   4  11     1040.11      914.06     15.79 o
  -2   4  11      353.51      387.42      8.47 o
   0   4  11        6.06        3.14      2.47 o
   2   4  11      219.66      211.01      9.41 o
   4   4  11     1327.89     1367.55     25.31 o
   6   4  11      442.71      486.30     12.89 o
   8   4  11       75.87       80.14      6.74 o
  10   4  11       25.91       26.85      5.20 o
  12   4  11     1040.14     1088.83     23.06 o
  14   4  11       26.49       30.66      5.13 o
  16   4  11       58.97       68.35      7.00 o
  18   4  11        5.64       -0.42      4.33 o
 -17   5  11     1077.05     1142.95     30.27 o
 -15   5  11      551.01      568.69     16.71 o
 -13   5  11      181.25      228.54      9.97 o
 -11   5  11      193.61      176.60      8.89 o
  -9   5  11       14.25        9.17      3.33 o
  -7   5  11      732.49      718.02     28.16 o
  -5   5  11        5.85        0.85      2.86 o
  -3   5  11        0.53        1.50      3.28 o
  -1   5  11      276.59      296.85     10.56 o
   1   5  11      264.91      258.26     10.38 o
   3   5  11      830.46      837.15     21.18 o
   5   5  11      355.46      366.85     13.47 o
   7   5  11      100.62       79.11      7.26 o
   9   5  11        5.40        7.98      4.42 o
  11   5  11       44.67       48.16      6.95 o
  13   5  11      330.06      376.50     30.82 o
  -4   6  11       83.68      100.60     10.47 o
  -2   6  11       54.21       59.15      7.88 o
   0   6  11        5.04        2.99      4.15 o
 -30   0  12      682.47      751.65     29.74 o
 -28   0  12      100.79       87.88     25.24 o
 -26   0  12     1940.99     1937.30     51.14 o
 -24   0  12       81.36       78.31      9.21 o
 -22   0  12     1393.63     1201.14     32.53 o
 -20   0  12     2760.51     2511.67     65.13 o
 -18   0  12     1585.69     1524.61     35.03 o
 -16   0  12       55.64       62.68      6.89 o
 -14   0  12        6.03        8.90      4.66 o
 -12   0  12     2439.33     2558.35     53.45 o
 -10   0  12     1733.42     1686.40     26.48 o
  -8   0  12      255.51      259.65      5.29 o
  -6   0  12     9743.04    10213.32     97.02 o
  -4   0  12     4294.17     4318.79     44.09 o
  -2   0  12    20205.21    20575.32    187.55 o
   0   0  12     1371.08     1342.69     45.16 o
   2   0  12      122.74      329.26     26.82 o
   4   0  12      135.41      173.47      4.12 o
   6   0  12     2904.19     2961.01     31.36 o
   8   0  12      560.92      647.61     10.78 o
  10   0  12     1543.95     1681.18     48.45 o
  12   0  12      233.20      195.95      9.93 o
  14   0  12       51.43       43.31      5.58 o
  16   0  12     3162.16     3294.82     62.09 o
  18   0  12     3974.41     4132.30     80.63 o
  20   0  12      112.80       97.38     10.17 o
  22   0  12     2106.96     2175.20     54.68 o
  24   0  12      151.15      177.21     12.32 o
 -29   1  12        0.01       -0.66      5.17 o
 -27   1  12      256.37      261.66     11.46 o
 -25   1  12      111.05      116.51     10.13 o
 -23   1  12       21.82       31.83      5.13 o
 -21   1  12      207.60      231.43      9.89 o
 -19   1  12     1798.15     1916.82     39.90 o
 -17   1  12     3986.06     4021.42     66.81 o
 -15   1  12      252.35      246.82      5.67 o
 -13   1  12     2589.22     2609.55     26.43 o
 -11   1  12        6.89        0.06      1.35 o
  -9   1  12        0.31        0.46      1.22 o
  -7   1  12        0.81       -1.43      1.43 o
  -5   1  12      139.21      143.81      3.10 o
  -3   1  12     5575.97     6094.66     57.26 o
  -1   1  12     1228.59     1273.89     21.39 o
   1   1  12      142.38      147.52      5.18 o
   3   1  12     1413.65     1500.58     20.31 o
   5   1  12      273.69      291.16     15.40 o
   7   1  12     3569.92     3704.01     33.56 o
   9   1  12     2987.04     3142.92     31.06 o
  11   1  12      132.87      125.37      4.14 o
  13   1  12        0.93        0.44      2.20 o
  15   1  12     1090.35     1127.74     15.90 o
  17   1  12      359.96      325.38      9.25 o
  19   1  12      100.66       76.93      4.83 o
  21   1  12       14.93       11.24      4.22 o
  23   1  12       44.57       49.57      5.98 o
  25   1  12        0.76       -0.16      5.03 o
 -28   2  12       94.06      103.30     12.70 o
 -26   2  12      499.94      441.64     18.53 o
 -24   2  12       13.60       17.10      5.06 o
 -22   2  12      186.04      184.91      8.84 o
 -20   2  12      337.99      335.35      8.48 o
 -18   2  12      114.89      133.30     13.42 o
 -16   2  12     1118.41     1089.10     16.58 o
 -14   2  12      331.22      302.89      6.90 o
 -12   2  12     4211.35     4172.10     42.51 o
 -10   2  12       55.17       54.98      2.44 o
  -8   2  12       79.20       81.76      2.68 o
  -6   2  12     1989.27     1967.75     19.11 o
  -4   2  12       32.79       43.17      4.46 o
  -2   2  12        0.36        2.05      1.69 o
   0   2  12     1003.01      998.27     15.37 o
   2   2  12     1320.90     1253.34     23.98 o
   4   2  12       26.17       23.44      3.41 o
   6   2  12      165.57      183.24     10.23 o
   8   2  12     1937.86     1910.35     26.97 o
  10   2  12      416.25      462.13      8.22 o
  12   2  12        5.66        6.71      2.54 o
  14   2  12     1254.34     1298.62     20.87 o
  16   2  12      123.01      141.23      5.94 o
  18   2  12      104.32      124.79      7.08 o
  20   2  12      500.18      533.67     12.20 o
  22   2  12      181.40      201.65      9.32 o
  24   2  12       83.62       61.12      9.01 o
 -25   3  12      209.66      240.58     11.41 o
 -23   3  12      320.15      326.31     10.88 o
 -21   3  12     1422.55     1498.09     26.07 o
 -19   3  12        2.24        3.55      3.12 o
 -17   3  12      456.03      498.73     10.92 o
 -15   3  12       49.18       72.75      5.29 o
 -13   3  12      208.60      193.75      6.88 o
 -11   3  12      587.05      462.28     12.10 o
  -9   3  12      107.20      104.37      4.66 o
  -7   3  12        6.44       67.20     26.16 o
  -5   3  12     1163.69     1321.32     26.96 o
  -3   3  12      649.46      607.98     10.32 o
  -1   3  12     1122.02     1013.12     15.38 o
   1   3  12     2244.39     2130.22     38.98 o
   3   3  12    13977.65    13977.36    160.43 o
   5   3  12     1043.05     1076.95     19.20 o
   7   3  12      612.20      620.35     13.98 o
   9   3  12     1496.35     1495.63     25.15 o
  11   3  12      398.82      373.08     11.04 o
  13   3  12       61.90       47.72      5.55 o
  15   3  12       13.04        4.59      3.64 o
  17   3  12        2.09        1.13      3.71 o
  19   3  12        7.44        8.94      4.03 o
  21   3  12        5.16        8.88      4.90 o
 -22   4  12      126.38      151.26      9.48 o
 -20   4  12      367.71      358.41     13.48 o
 -18   4  12       98.39       88.51      7.43 o
 -16   4  12     1499.50     1521.99     30.57 o
 -14   4  12       73.24       77.40      7.41 o
 -12   4  12        5.22        9.83      7.65 o
 -10   4  12      337.79      303.35     11.34 o
  -8   4  12      238.74      234.32     10.94 o
  -6   4  12      153.54      118.88      6.14 o
  -4   4  12        0.00       -0.38      2.48 o
  -2   4  12      182.51      152.61      8.56 o
   0   4  12      165.15      168.92     10.42 o
   2   4  12       22.27       24.25      4.18 o
   4   4  12       53.31       56.14      5.67 o
   6   4  12      201.86      181.64      8.19 o
   8   4  12      427.85      443.84     13.04 o
  10   4  12       15.71        8.91      4.28 o
  12   4  12      159.84      165.43      9.67 o
  14   4  12      141.73      179.06      9.69 o
  16   4  12       34.66       25.12      5.35 o
  18   4  12        3.52       11.72      5.00 o
 -17   5  12      624.18      607.18     21.92 o
 -15   5  12      238.96      200.85     10.69 o
 -13   5  12        0.03       -1.40      3.63 o
 -11   5  12       75.91       87.51      7.03 o
  -9   5  12       63.07       60.30      5.80 o
  -7   5  12        4.85        2.92      2.70 o
  -5   5  12      516.33      493.03     11.89 o
  -3   5  12      104.72       86.43      8.09 o
  -1   5  12       23.24       18.22      5.05 o
   1   5  12       71.59       77.45      7.04 o
   3   5  12      659.64      713.30     38.62 o
   5   5  12       55.71       73.70      7.56 o
   7   5  12      104.92      114.34      8.02 o
   9   5  12        5.25        7.46      4.52 o
  11   5  12        9.48        8.35      5.22 o
 -29   1  13      245.99      251.66     12.86 o
 -27   1  13        3.17        6.32      4.63 o
 -25   1  13      237.72      216.74     10.67 o
 -23   1  13       60.60       64.36      8.44 o
 -21   1  13      103.90       97.55      6.55 o
 -19   1  13        0.01        1.93      3.37 o
 -17   1  13     3905.56     3889.53     44.78 o
 -15   1  13       42.59       27.26      3.01 o
 -13   1  13        0.21       -2.35      2.72 o
 -11   1  13     3832.45     3796.43     34.54 o
  -9   1  13      380.12      377.34      5.40 o
  -7   1  13        6.03        4.92      1.42 o
  -5   1  13      990.83     1015.80     13.32 o
  -3   1  13     1019.34     1006.23     17.26 o
  -1   1  13        1.56        2.67      1.32 o
   1   1  13      296.18      260.34      3.96 o
   3   1  13      930.31      946.65     11.53 o
   5   1  13     1125.09     1033.55     13.65 o
   7   1  13       47.74       43.60      4.81 o
   9   1  13      395.47      365.78     12.74 o
  11   1  13      564.08      569.32     11.43 o
  13   1  13      106.69      101.88      4.15 o
  15   1  13      188.28      155.59      6.76 o
  17   1  13      510.92      552.57     36.33 o
  19   1  13      212.41      177.88     20.50 o
  21   1  13      146.87      143.03      8.34 o
  23   1  13       56.16       50.62      6.48 o
 -28   2  13        0.83        5.76      4.72 o
 -26   2  13       24.57       28.38      6.65 o
 -24   2  13      693.51      661.13     17.25 o
 -22   2  13      465.00      501.79     14.58 o
 -20   2  13      268.62      238.96      7.50 o
 -18   2  13       29.37       29.47      3.64 o
 -16   2  13     1519.50     1470.65     20.24 o
 -14   2  13      760.02      700.92     11.28 o
 -12   2  13     3104.65     3047.07     33.24 o
 -10   2  13      141.63      193.19      6.08 o
  -8   2  13      305.90      267.15      5.86 o
  -6   2  13      476.35      461.07     10.82 o
  -4   2  13       56.23       62.36      3.03 o
  -2   2  13     1130.14     1002.89     13.45 o
   0   2  13        0.06        5.26      3.56 o
   2   2  13     1637.43     1614.79     21.78 o
   4   2  13       77.97       76.28      4.74 o
   6   2  13     1846.18     1814.91     31.20 o
   8   2  13     2299.49     2133.95     60.54 o
  10   2  13      897.27      819.09     12.29 o
  12   2  13      571.24      538.79     12.46 o
  14   2  13       40.24       41.98      4.00 o
  16   2  13      283.92      276.68      7.39 o
  18   2  13      181.54      180.07      7.46 o
  20   2  13       79.72       72.91      5.72 o
  22   2  13        3.74        8.08      5.38 o
 -25   3  13       34.79       34.60      6.16 o
 -23   3  13      420.65      439.03     19.11 o
 -21   3  13      618.22      562.13     14.19 o
 -19   3  13       54.55       66.82      7.68 o
 -17   3  13      526.26      534.91     11.37 o
 -15   3  13     2428.99     2267.48     36.51 o
 -13   3  13       46.35       29.40      4.42 o
 -11   3  13      104.88       91.85      5.96 o
  -9   3  13      327.72      239.03      6.20 o
  -7   3  13        0.03        0.66      2.16 o
  -5   3  13      138.45      191.40     12.85 o
  -3   3  13      948.86      929.14     14.05 o
  -1   3  13     8586.35     8769.93    141.35 o
   1   3  13     2906.10     2744.38     39.03 o
   3   3  13       14.25       -2.66      3.67 o
   5   3  13        4.63       -0.51      3.15 o
   7   3  13       96.19       98.36      7.59 o
   9   3  13      254.24      245.26      9.21 o
  11   3  13       14.06       15.04      4.23 o
  13   3  13       16.73        8.33      4.12 o
  15   3  13      677.40      623.46     16.37 o
  17   3  13      158.27      166.38     13.72 o
  19   3  13      318.03      334.24     12.83 o
  21   3  13        3.76        3.87      5.07 o
 -22   4  13      105.08       85.61     13.59 o
 -20   4  13      661.30      720.33     19.54 o
 -18   4  13        0.93       -3.09      3.87 o
 -16   4  13      431.55      442.44     14.56 o
 -14   4  13      720.51      765.05     19.30 o
 -12   4  13       23.97       15.87      4.12 o
 -10   4  13       97.55       97.32      6.04 o
  -8   4  13      400.60      352.58      8.44 o
  -6   4  13      221.25      190.79      6.40 o
  -4   4  13      175.64      147.67      5.91 o
  -2   4  13      282.29      291.99      9.89 o
   0   4  13      187.31      184.66     11.53 o
   2   4  13        0.20        0.80      3.07 o
   4   4  13      213.83      228.89      9.35 o
   6   4  13        0.67       -1.41      3.50 o
   8   4  13      144.39      136.17      8.08 o
  10   4  13       61.13       62.69      8.64 o
  12   4  13      353.43      355.50     13.01 o
  14   4  13       30.50       71.93      7.06 o
  16   4  13       14.18        1.59      4.36 o
 -15   5  13       34.54       34.10      6.18 o
 -13   5  13       54.94       66.30      6.93 o
 -11   5  13       24.47       34.52      5.37 o
  -9   5  13       55.63       61.96      9.48 o
  -7   5  13      239.95      242.14     10.26 o
  -5   5  13       22.08       24.16      4.90 o
  -3   5  13      156.02      168.82      9.65 o
  -1   5  13       71.07       92.50     11.10 o
   1   5  13        9.55       10.51      4.55 o
   3   5  13      797.44      849.01     21.25 o
   5   5  13      866.64     1025.54     26.43 o
   7   5  13      377.23      424.62     15.43 o
   9   5  13       31.23       29.70      6.42 o
  11   5  13        7.10        3.34      4.66 o
 -28   0  14       17.90       17.30      7.81 o
 -26   0  14      121.07      165.10     13.49 o
 -24   0  14       90.68       66.78     11.41 o
 -22   0  14     2965.23     2956.38     69.37 o
 -20   0  14      765.12      840.63     25.46 o
 -18   0  14      387.85      370.31     15.13 o
 -16   0  14     2875.41     2806.15     70.83 o
 -14   0  14     3309.75     3381.34     72.68 o
 -12   0  14      441.09      400.90      8.56 o
 -10   0  14      729.56      696.45     11.81 o
  -8   0  14     1654.81     1822.92     23.27 o
  -6   0  14     3729.80     3620.59     41.20 o
  -4   0  14     5197.82     5281.48     97.76 o
  -2   0  14      489.41      508.75      9.12 o
   0   0  14     2661.51     2981.44     40.89 o
   2   0  14       32.20       27.15      6.23 o
   4   0  14      245.56      264.26      6.27 o
   6   0  14     5013.39     5150.56     56.89 o
   8   0  14      152.18      186.61      6.72 o
  10   0  14       83.31       82.98      4.77 o
  12   0  14      599.19      662.20     17.55 o
  14   0  14      190.76      170.96     11.68 o
  16   0  14      324.24      353.48     14.04 o
  18   0  14      178.00      171.37     11.99 o
  20   0  14      385.62      352.34     15.96 o
  22   0  14      994.33      952.05     30.41 o
  24   0  14       21.45       13.18      6.57 o
 -29   1  14      509.87      594.76     19.09 o
 -27   1  14        8.41        8.36      4.69 o
 -25   1  14      400.80      358.69     13.56 o
 -23   1  14      453.32      437.66     15.18 o
 -21   1  14      660.64      672.15     16.20 o
 -19   1  14      378.40      356.40     11.24 o
 -17   1  14     1281.45     1218.42     25.52 o
 -15   1  14     3592.71     3507.36     37.43 o
 -13   1  14       47.37       40.07      3.91 o
 -11   1  14       30.54       42.42      2.48 o
  -9   1  14     1987.44     1900.69     28.26 o
  -7   1  14      654.42      592.56      7.47 o
  -5   1  14      185.68      189.72      3.98 o
  -3   1  14        2.72       -1.58      1.58 o
  -1   1  14      315.71      308.78      6.44 o
   1   1  14        0.07        4.52      1.88 o
   3   1  14     1924.25     1785.36     16.30 o
   5   1  14      219.42      250.40      6.51 o
   7   1  14      158.00      167.21     10.14 o
   9   1  14      553.40      565.62      9.56 o
  11   1  14      311.17      316.22      7.05 o
  13   1  14      536.16      496.60      9.29 o
  15   1  14     1185.45     1169.96     19.64 o
  17   1  14     1698.74     1640.50     34.43 o
  19   1  14     1536.33     1573.75     30.22 o
  21   1  14      321.31      309.84     16.35 o
  23   1  14        3.35       -4.47      4.47 o
 -28   2  14       62.38       55.68      7.32 o
 -26   2  14        0.65        3.63      4.39 o
 -24   2  14        6.70        3.95      4.65 o
 -22   2  14      350.57      356.73     12.13 o
 -20   2  14      122.07      106.86      8.58 o
 -18   2  14       48.23       51.44      4.13 o
 -16   2  14      819.69      770.43     13.40 o
 -14   2  14        0.61        3.96      2.32 o
 -12   2  14       17.48       12.61      2.71 o
 -10   2  14     1779.39     1722.63     20.74 o
  -8   2  14      957.44      976.11     16.66 o
  -6   2  14      193.00      166.45      4.90 o
  -4   2  14       17.90       22.87      2.81 o
  -2   2  14       74.84       63.63      3.38 o
   0   2  14      928.07      900.52     11.41 o
   2   2  14       28.08       32.49      3.94 o
   4   2  14      151.08      136.63      8.66 o
   6   2  14      906.46     1051.29     25.12 o
   8   2  14      177.91      154.74      5.17 o
  10   2  14      493.20      484.91     30.74 o
  12   2  14      823.21      772.30     14.58 o
  14   2  14      167.80      159.40      5.97 o
  16   2  14       24.21       30.95      3.50 o
  18   2  14      405.41      386.93     10.52 o
  20   2  14      176.60      165.87      8.19 o
  22   2  14      500.82      563.71     21.07 o
 -25   3  14      281.69      293.87     15.73 o
 -23   3  14       26.24       20.41      6.53 o
 -21   3  14        2.02        5.31      3.32 o
 -19   3  14       74.43       74.27      5.70 o
 -17   3  14       50.91       82.20      6.53 o
 -15   3  14        0.23       -0.81      3.17 o
 -13   3  14      145.38       99.38      6.05 o
 -11   3  14      238.95      289.21      8.65 o
  -9   3  14      665.86      618.42     15.96 o
  -7   3  14       81.00       45.79      3.51 o
  -5   3  14      150.06      110.22      4.69 o
  -3   3  14     2770.05     2710.95     31.39 o
  -1   3  14     6072.05     5816.88     60.47 o
   1   3  14      170.69      131.89     10.43 o
   3   3  14       27.72       29.20      5.17 o
   5   3  14       91.85       75.13      5.77 o
   7   3  14      160.79      150.37      7.23 o
   9   3  14       10.84       20.37      7.02 o
  11   3  14      257.44      291.45      9.89 o
  13   3  14      261.71      233.18      9.64 o
  15   3  14      161.84      134.73      8.38 o
  17   3  14       55.40       52.99      6.20 o
  19   3  14       34.25       41.97      6.63 o
 -20   4  14      467.64      540.09     17.01 o
 -18   4  14       33.19       40.35      6.33 o
 -16   4  14      223.92      231.78     13.93 o
 -14   4  14       30.04       21.87      5.37 o
 -12   4  14       53.38       50.82      5.30 o
 -10   4  14       33.36       21.64      4.52 o
  -8   4  14       21.35       24.37      3.84 o
  -6   4  14      466.87      408.89     19.92 o
  -4   4  14      251.60      221.71      7.21 o
  -2   4  14       92.62       84.28      8.77 o
   0   4  14      111.64       94.18      7.83 o
   2   4  14      180.14      166.23      8.37 o
   4   4  14       10.14       20.00     14.46 o
   6   4  14      151.51      154.20      8.06 o
   8   4  14       78.16       91.94      6.95 o
  10   4  14        4.79        4.32      4.02 o
  12   4  14      100.13       82.69      7.55 o
  14   4  14       28.23       37.04      6.31 o
  16   4  14      804.44      970.79     25.47 o
 -15   5  14      227.53      311.05     13.06 o
 -13   5  14      445.34      458.25     20.40 o
 -11   5  14      374.17      369.87     12.53 o
  -9   5  14      311.51      267.55     11.64 o
  -7   5  14       95.02      138.40     13.50 o
  -5   5  14      638.68      552.31     15.38 o
  -3   5  14      158.14      177.23     14.08 o
  -1   5  14      142.44      192.15     11.30 o
   1   5  14       89.31       86.26      8.97 o
   3   5  14       22.42       27.06      5.80 o
   5   5  14       37.18       53.34      6.73 o
   7   5  14      281.42      328.95     13.91 o
   9   5  14       27.36       44.47      7.28 o
 -27   1  15        4.76        9.10      5.00 o
 -25   1  15      584.20      576.96     18.98 o
 -23   1  15       52.97       63.52      9.38 o
 -21   1  15       86.84       68.31      6.65 o
 -19   1  15      103.53       99.08      7.04 o
 -17   1  15       34.92       45.34      3.63 o
 -15   1  15      323.81      325.30     16.02 o
 -13   1  15     4507.88     4457.71     46.28 o
 -11   1  15       49.68       48.59      2.98 o
  -9   1  15        7.56        9.01      1.97 o
  -7   1  15       42.17       39.07      2.75 o
  -5   1  15      243.49      257.49      4.87 o
  -3   1  15      241.73      249.46      7.26 o
  -1   1  15      101.21      112.07      6.12 o
   1   1  15      157.97      144.14      4.74 o
   3   1  15      136.76      128.12     11.82 o
   5   1  15        0.15        2.52      2.63 o
   7   1  15     3219.95     3408.14     35.94 o
   9   1  15       20.24       30.02      4.56 o
  11   1  15      282.09      291.82      7.59 o
  13   1  15      769.85      778.57     12.97 o
  15   1  15      386.98      377.46     10.29 o
  17   1  15      249.85      245.87     11.56 o
  19   1  15      240.33      234.71     10.52 o
  21   1  15     1102.07     1223.15     26.90 o
 -26   2  15       49.84       57.28      6.69 o
 -24   2  15      138.08      168.09     12.13 o
 -22   2  15      482.61      512.02     15.78 o
 -20   2  15      204.77      186.36      7.81 o
 -18   2  15      106.14      101.87      9.12 o
 -16   2  15        9.34        7.25      2.89 o
 -14   2  15      231.65      222.49      6.26 o
 -12   2  15       62.02       57.43      3.90 o
 -10   2  15      707.96      683.16     12.58 o
  -8   2  15       12.22       17.93      2.06 o
  -6   2  15      518.05      556.62      9.25 o
  -4   2  15      436.50      410.30      7.46 o
  -2   2  15      322.67      324.85      6.84 o
   0   2  15      470.67      483.72     16.48 o
   2   2  15      143.42      155.15     22.68 o
   4   2  15       28.51       27.48      3.71 o
   6   2  15     2895.05     2815.19     39.50 o
   8   2  15      826.62      834.71     20.67 o
  10   2  15      146.23      136.10     11.37 o
  12   2  15       85.06       72.39      5.97 o
  14   2  15        6.22       13.50      3.95 o
  16   2  15       13.78       23.25      4.76 o
  18   2  15       39.18       30.77      5.31 o
  20   2  15       12.88       15.16      5.75 o
 -23   3  15      246.58      270.75     14.34 o
 -21   3  15       66.15       81.69     11.78 o
 -19   3  15      327.37      338.86     11.43 o
 -17   3  15      201.68      207.01     13.82 o
 -15   3  15       40.12       46.95      6.69 o
 -13   3  15       13.78       25.21      4.37 o
 -11   3  15      513.80      413.40     16.41 o
  -9   3  15      551.84      473.39      9.45 o
  -7   3  15      575.88      574.48     14.17 o
  -5   3  15      610.49      520.78     24.72 o
  -3   3  15        1.79        9.43      3.29 o
  -1   3  15     1436.25     1438.18     25.12 o
   1   3  15     2280.57     2297.90     39.01 o
   3   3  15     4447.40     4506.46     66.54 o
   5   3  15      902.12      898.66     20.09 o
   7   3  15        1.70        2.89      3.47 o
   9   3  15       81.72       75.75      6.94 o
  11   3  15      105.99       97.21      6.84 o
  13   3  15      185.83      149.13     10.39 o
  15   3  15       20.48       34.42      5.85 o
  17   3  15      215.24      163.14      9.10 o
 -20   4  15      783.31      768.06     24.23 o
 -18   4  15     1251.42     1279.35     28.13 o
 -16   4  15       81.57      172.41     53.63 o
 -14   4  15      381.77      453.07     17.18 o
 -12   4  15      230.71      208.34     11.27 o
 -10   4  15       20.51       22.99      5.29 o
  -8   4  15      108.60      106.07      5.73 o
  -6   4  15        2.59       -1.17      2.39 o
  -4   4  15       99.87       97.18      6.78 o
  -2   4  15        0.80        0.53      3.07 o
   0   4  15        0.48       -1.63      3.82 o
   2   4  15      141.21      149.20      9.27 o
   4   4  15      487.04      489.30     23.75 o
   6   4  15      257.91      295.34     11.34 o
   8   4  15        6.60        9.66      4.63 o
  10   4  15        5.90        8.35      4.31 o
  12   4  15      286.67      310.02     22.16 o
  14   4  15       41.89       59.12      7.01 o
 -13   5  15      113.90       85.85      8.31 o
 -11   5  15       45.66       54.41      6.88 o
  -9   5  15       96.08       99.75     10.61 o
  -7   5  15       91.73      104.29     11.48 o
  -5   5  15      332.28      402.22     14.20 o
  -3   5  15      814.34      856.32     23.26 o
  -1   5  15       37.05       39.68      6.43 o
   1   5  15     1504.87     1658.82     39.97 o
   3   5  15       53.21       73.96      7.69 o
   5   5  15       69.58       79.49      7.61 o
   7   5  15       44.65       41.49      6.99 o
 -28   0  16       22.56       28.08      8.93 o
 -26   0  16      243.94      355.46     20.16 o
 -24   0  16      219.55      218.89     25.98 o
 -22   0  16      134.80      182.70     26.02 o
 -20   0  16     1960.30     2053.89     49.49 o
 -18   0  16    11297.52    11575.78    211.38 o
 -16   0  16      368.73      375.76     15.75 o
 -14   0  16       91.79      105.81     17.35 o
 -12   0  16     1619.39     1642.88     53.83 o
 -10   0  16      244.30      249.28     11.35 o
  -8   0  16      258.16      284.74      7.16 o
  -6   0  16     1426.84     1452.48     23.20 o
  -4   0  16     6384.45     6715.34     77.99 o
  -2   0  16      166.36      224.71     19.68 o
   0   0  16      145.13      124.61      6.35 o
   2   0  16     2051.03     2152.06     46.39 o
   4   0  16      262.41      262.60      7.24 o
   6   0  16     1669.41     1715.40     24.13 o
   8   0  16     2314.08     2179.83     41.62 o
  10   0  16      738.76      761.09     45.39 o
  12   0  16        2.04        2.45      3.87 o
  14   0  16      114.36      107.05      8.53 o
  16   0  16      178.90      184.65     15.73 o
  18   0  16     1563.18     1667.60     44.62 o
  20   0  16       50.44       51.17      9.35 o
  22   0  16      483.87      481.76     21.72 o
 -27   1  16      394.56      385.39     15.87 o
 -25   1  16        0.06        3.46      4.54 o
 -23   1  16      223.81      206.98     10.34 o
 -21   1  16      964.81      949.89     20.87 o
 -19   1  16      533.83      542.91     14.11 o
 -17   1  16      539.93      526.52     14.60 o
 -15   1  16       78.47       87.67      7.11 o
 -13   1  16     2322.06     2348.27     28.07 o
 -11   1  16      334.16      324.11      5.89 o
  -9   1  16      175.60      167.39      4.10 o
  -7   1  16     1171.68     1254.42     13.64 o
  -5   1  16      308.89      316.61      5.75 o
  -3   1  16     1851.58     1876.30     19.51 o
  -1   1  16      472.81      455.23      8.88 o
   1   1  16        5.63        7.00      1.70 o
   3   1  16     1145.00     1204.34     14.82 o
   5   1  16        1.61        5.10      2.06 o
   7   1  16     1192.94     1205.72     16.38 o
   9   1  16       16.74       23.16      3.92 o
  11   1  16      216.84      205.22      6.21 o
  13   1  16      152.53      166.19      6.11 o
  15   1  16       59.68       45.49      5.41 o
  17   1  16      948.92      944.20     25.26 o
  19   1  16      139.06      120.27      8.84 o
  21   1  16      243.12      217.18     10.84 o
 -26   2  16      178.36      166.55     12.84 o
 -24   2  16       62.09       87.72      7.57 o
 -22   2  16     1013.14     1120.23     25.67 o
 -20   2  16       10.35        5.85      4.03 o
 -18   2  16        1.55        4.72      5.84 o
 -16   2  16        4.38        3.19      2.77 o
 -14   2  16      409.56      439.49      9.38 o
 -12   2  16     1157.46     1097.36     15.58 o
 -10   2  16        8.79        8.10      2.43 o
  -8   2  16      149.38      142.28      4.79 o
  -6   2  16      629.41      611.09      9.89 o
  -4   2  16      532.81      515.75     11.55 o
  -2   2  16     2780.36     2722.34     30.52 o
   0   2  16      102.92       90.20      6.18 o
   2   2  16     4481.18     4681.17     59.87 o
   4   2  16        5.62        2.62      4.91 o
   6   2  16     1992.48     2122.38     32.83 o
   8   2  16     1421.20     1453.38     24.88 o
  10   2  16        0.28        2.20      2.98 o
  12   2  16       74.46       68.41      5.82 o
  14   2  16      795.18      792.97     18.65 o
  16   2  16        4.30       12.38      5.18 o
  18   2  16       98.44      101.07     15.85 o
  20   2  16       13.09        6.04      6.27 o
 -23   3  16      436.12      551.61     21.73 o
 -21   3  16      488.92      485.31     14.59 o
 -19   3  16       69.58       76.05      6.95 o
 -17   3  16      221.28      231.39      9.15 o
 -15   3  16        8.51       13.38      4.11 o
 -13   3  16      209.26      190.68     11.37 o
 -11   3  16      997.31      968.66     23.55 o
  -9   3  16       81.77       66.12      4.57 o
  -7   3  16       82.21       49.41      3.66 o
  -5   3  16      253.96      246.96      7.20 o
  -3   3  16      492.46      414.02     15.13 o
  -1   3  16      118.67      116.20     11.97 o
   1   3  16      708.94      701.80     17.21 o
   3   3  16      895.14      854.41     19.65 o
   5   3  16      151.99      134.29     18.01 o
   7   3  16      189.75      193.49      9.13 o
   9   3  16      149.78      150.17      8.24 o
  11   3  16      195.83      179.72      9.34 o
  13   3  16      222.10      218.39     10.31 o
  15   3  16      368.69      394.76     14.50 o
  17   3  16       80.69       75.55      7.39 o
 -18   4  16        0.26       -4.61      4.61 o
 -16   4  16        5.36        1.17      4.53 o
 -14   4  16      150.04      165.65      9.26 o
 -12   4  16        3.98       19.64      5.01 o
 -10   4  16        8.17        6.93      3.85 o
  -8   4  16      113.21      106.03      5.73 o
  -6   4  16        1.63        6.80      3.18 o
  -4   4  16       57.47       50.24      5.90 o
  -2   4  16       75.55      111.14      8.01 o
   0   4  16      841.81      828.72     19.52 o
   2   4  16      716.75      643.61     17.57 o
   4   4  16      995.48     1004.75     23.50 o
   6   4  16        0.32        1.47      3.95 o
   8   4  16        1.00       -1.33      4.30 o
  10   4  16       14.40       26.47      5.63 o
  12   4  16      413.49      432.38     17.08 o
 -11   5  16      165.07      159.29     12.41 o
  -9   5  16       37.66       72.72     13.30 o
  -7   5  16      335.01      312.31     15.49 o
  -5   5  16       10.01        5.37      4.44 o
  -3   5  16       85.51       91.84      9.26 o
  -1   5  16       55.79       59.56      6.79 o
   1   5  16        1.04       -5.02      5.02 o
   3   5  16      135.41      186.93     11.29 o
   5   5  16       24.79       50.93      7.01 o
 -27   1  17      150.14      149.78     10.46 o
 -25   1  17       65.43       74.54      7.35 o
 -23   1  17      107.43      101.71      8.53 o
 -21   1  17      235.04      219.27      9.99 o
 -19   1  17        6.92       -1.50      4.31 o
 -17   1  17       28.16       29.29      3.70 o
 -15   1  17      237.48      204.18     13.37 o
 -13   1  17      903.37      851.48     15.42 o
 -11   1  17       88.81       69.45      3.74 o
  -9   1  17      298.75      298.57      6.87 o
  -7   1  17      153.28      155.26      6.92 o
  -5   1  17       24.80       29.41      3.27 o
  -3   1  17     1652.52     1670.98     20.79 o
  -1   1  17      982.18     1006.36     16.45 o
   1   1  17       26.82       24.11      2.37 o
   3   1  17      543.02      591.70     12.04 o
   5   1  17       66.63       67.82      3.67 o
   7   1  17      591.02      590.72     18.02 o
   9   1  17      711.16      717.42     13.49 o
  11   1  17      147.06      159.21      5.80 o
  13   1  17       11.05       17.43      3.46 o
  15   1  17      157.91      162.39      7.94 o
  17   1  17      434.96      420.64     13.96 o
  19   1  17     1237.42     1230.34     57.32 o
 -24   2  17        4.39        4.77      5.64 o
 -22   2  17       72.06       84.39      7.86 o
 -20   2  17      289.19      276.96     10.90 o
 -18   2  17      145.82      143.13      5.96 o
 -16   2  17      928.59      913.91     15.63 o
 -14   2  17        0.00        3.50      2.56 o
 -12   2  17      774.85      788.53     15.24 o
 -10   2  17       54.92       38.85      3.31 o
  -8   2  17       40.66       44.77      3.43 o
  -6   2  17        6.96        6.75      2.28 o
  -4   2  17       92.60      103.32     10.05 o
  -2   2  17     2196.19     2246.58     27.58 o
   0   2  17     3285.12     3139.22     53.37 o
   2   2  17        0.01       14.86     18.35 o
   4   2  17     1441.11     1395.38     23.59 o
   6   2  17       40.14       54.05      8.34 o
   8   2  17        0.80        0.21      3.08 o
  10   2  17       17.37       13.69      4.71 o
  12   2  17       47.08       53.97      5.81 o
  14   2  17      626.74      577.40     14.80 o
  16   2  17      498.73      568.55     24.84 o
  18   2  17        2.04        2.15      4.55 o
 -23   3  17      229.71      160.90     15.95 o
 -21   3  17      637.34      739.13     24.37 o
 -19   3  17       93.50      128.06      7.84 o
 -17   3  17        4.42       10.42      7.40 o
 -15   3  17        7.94       12.45      5.02 o
 -13   3  17       92.41       80.73      9.65 o
 -11   3  17      447.60      445.20     12.59 o
  -9   3  17      228.23      197.67      6.51 o
  -7   3  17       54.61       48.56      4.25 o
  -5   3  17      202.65      174.48      6.63 o
  -3   3  17      387.01      360.85     12.65 o
  -1   3  17      148.04      122.19      7.02 o
   1   3  17      290.41      261.72     10.23 o
   3   3  17       41.52       52.12      7.79 o
   5   3  17      606.59      605.17     15.71 o
   7   3  17       28.32       34.06      5.06 o
   9   3  17        0.01        1.62      3.58 o
  11   3  17      255.61      246.60     10.47 o
  13   3  17       48.74       72.52      7.12 o
  15   3  17       38.29       44.34      7.00 o
 -18   4  17      635.55      710.00     21.64 o
 -16   4  17     1283.23     1381.50     31.31 o
 -14   4  17       14.51        9.69      4.45 o
 -12   4  17       47.62       58.93      5.91 o
 -10   4  17       32.69       31.83      4.87 o
  -8   4  17       22.45       29.29      6.09 o
  -6   4  17        4.82        4.37      4.03 o
  -4   4  17     1087.55     1087.16     22.85 o
  -2   4  17       95.06      105.37     11.33 o
   0   4  17        0.00       -0.47      3.57 o
   2   4  17      101.62      135.21      9.34 o
   4   4  17     2799.11     2898.42     53.66 o
   6   4  17        0.85       -4.42      4.42 o
   8   4  17        0.97        8.14      4.57 o
  10   4  17      105.60      108.52      9.69 o
  -7   5  17      258.31      375.19     17.81 o
  -5   5  17      121.77      119.22     11.21 o
  -3   5  17      142.00      139.90      8.98 o
  -1   5  17        0.59       -2.92      4.22 o
   1   5  17       33.87       31.49      6.46 o
 -26   0  18      632.74      644.88     29.57 o
 -24   0  18      385.27      349.89     18.50 o
 -22   0  18       59.17       74.90     13.18 o
 -20   0  18      230.62      257.19     15.40 o
 -18   0  18     1832.08     1856.60     46.62 o
 -16   0  18     6699.95     6932.63    134.87 o
 -14   0  18      656.16      605.76     19.43 o
 -12   0  18       46.02       51.68      6.15 o
 -10   0  18     6062.32     5958.53     77.44 o
  -8   0  18      163.47      151.87      6.71 o
  -6   0  18      300.03      318.34     18.69 o
  -4   0  18       20.82       33.42      3.73 o
  -2   0  18      603.56      593.28     12.23 o
   0   0  18      592.02      602.63     12.91 o
   2   0  18     1974.40     1916.45     29.06 o
   4   0  18        2.85       13.56      8.76 o
   6   0  18      646.61      689.64     55.55 o
   8   0  18      251.55      270.01    154.73 o
  10   0  18       73.40       88.87      7.81 o
  12   0  18      363.66      348.56     14.61 o
  14   0  18      600.14      624.63     22.68 o
  16   0  18      671.77      676.56     30.19 o
  18   0  18      282.94      247.59     14.67 o
 -25   1  18        5.74        6.74      4.98 o
 -23   1  18       59.57       55.46      7.00 o
 -21   1  18      267.11      268.32     11.67 o
 -19   1  18      194.87      204.95     13.58 o
 -17   1  18       95.18       86.80      7.63 o
 -15   1  18     2236.20     2280.36     35.46 o
 -13   1  18        9.04        9.68      3.00 o
 -11   1  18     2837.83     2918.74     33.71 o
  -9   1  18      117.13      132.49      5.10 o
  -7   1  18     1066.38     1014.28     12.65 o
  -5   1  18      587.35      588.63      8.68 o
  -3   1  18      388.85      371.37      7.03 o
  -1   1  18       23.24       30.28      4.22 o
   1   1  18      205.20      213.46      7.19 o
   3   1  18       54.91       71.33      5.11 o
   5   1  18       64.11      106.19      4.86 o
   7   1  18     1105.55     1101.66     22.29 o
   9   1  18     1922.72     1970.17     31.42 o
  11   1  18      747.27      745.05     19.90 o
  13   1  18      260.63      283.12     12.41 o
  15   1  18       55.93       57.92      6.01 o
  17   1  18      210.74      216.30      9.59 o
  19   1  18       73.76       55.72      8.88 o
 -24   2  18        1.82       -3.34      4.86 o
 -22   2  18      705.26      772.59     23.98 o
 -20   2  18      114.87      107.67      7.41 o
 -18   2  18      262.56      254.86      8.18 o
 -16   2  18       28.36       25.29      3.64 o
 -14   2  18      534.87      453.74     15.13 o
 -12   2  18       32.48       25.27      3.99 o
 -10   2  18        2.82        1.26      2.64 o
  -8   2  18       96.75       89.86      7.13 o
  -6   2  18       56.47       53.96      4.13 o
  -4   2  18      119.54      100.58      5.63 o
  -2   2  18        2.42        1.83      4.34 o
   0   2  18      724.22      742.02     15.92 o
   2   2  18     2425.09     2422.47     36.86 o
   4   2  18      218.88      226.06     11.75 o
   6   2  18      100.63      111.03      9.59 o
   8   2  18        4.76        7.72      3.66 o
  10   2  18      648.40      672.68     16.14 o
  12   2  18       77.47       74.76      6.87 o
  14   2  18        0.36        5.72      3.88 o
  16   2  18      161.20      153.12     12.96 o
 -21   3  18       71.47       83.79      9.73 o
 -19   3  18       22.65       31.88      5.48 o
 -17   3  18      130.12      162.89      9.43 o
 -15   3  18      159.90      158.47     10.37 o
 -13   3  18       32.11       45.70      5.79 o
 -11   3  18       77.78       61.01      5.38 o
  -9   3  18      946.68      915.48     18.26 o
  -7   3  18      663.37      611.44     12.17 o
  -5   3  18      446.45      392.37      9.88 o
  -3   3  18      144.10      134.99      7.91 o
  -1   3  18      438.96      411.13     11.72 o
   1   3  18      140.74      145.00      7.54 o
   3   3  18      190.33      187.91      9.13 o
   5   3  18      412.55      410.67     12.69 o
   7   3  18       11.52       17.42      4.78 o
   9   3  18        4.84        1.60      3.73 o
  11   3  18       95.33       86.39     12.76 o
  13   3  18      137.92      140.83      9.02 o
 -16   4  18        9.29       14.73      6.40 o
 -14   4  18       12.87       11.17      4.81 o
 -12   4  18        8.15       12.50      4.93 o
 -10   4  18      162.35      139.21      8.57 o
  -8   4  18       28.84       40.29      7.66 o
  -6   4  18       21.71       11.38      4.54 o
  -4   4  18      223.65      215.27     10.99 o
  -2   4  18      244.32      205.90     10.56 o
   0   4  18       81.81       62.84      7.45 o
   2   4  18       26.41       33.27      6.57 o
   4   4  18      699.31      753.29     22.97 o
   6   4  18        0.85       14.52      5.74 o
   8   4  18      273.19      341.13     14.38 o
  10   4  18        9.88        3.25      6.15 o
 -25   1  19       87.98      118.99      9.37 o
 -23   1  19       39.26       55.28      8.89 o
 -21   1  19      614.51      637.99     18.33 o
 -19   1  19      650.93      669.51     17.54 o
 -17   1  19      145.72      148.46      8.15 o
 -15   1  19      683.19      652.76     16.54 o
 -13   1  19      185.79      187.29      6.26 o
 -11   1  19       62.71       66.65      8.07 o
  -9   1  19      259.85      249.86      5.91 o
  -7   1  19       49.27       50.33      3.28 o
  -5   1  19      404.70      367.73      7.27 o
  -3   1  19     1200.86     1176.65     19.50 o
  -1   1  19        3.15        4.03      2.08 o
   1   1  19      822.16      849.45     11.66 o
   3   1  19       88.04       92.19      5.59 o
   5   1  19      678.23      642.24     12.83 o
   7   1  19     1905.82     1933.65     31.72 o
   9   1  19        5.73        4.79      2.90 o
  11   1  19      171.91      150.49      9.40 o
  13   1  19       19.32       12.65      6.67 o
  15   1  19       96.01       96.99     13.56 o
  17   1  19        8.70       -4.99      5.46 o
 -24   2  19       29.97       15.57      6.59 o
 -22   2  19        0.68       -3.98      6.70 o
 -20   2  19       82.58       98.76      9.22 o
 -18   2  19       90.82       85.75      8.55 o
 -16   2  19       45.38       27.48      4.76 o
 -14   2  19      104.34      100.72      6.31 o
 -12   2  19      373.99      326.26      9.86 o
 -10   2  19      268.11      224.84     11.15 o
  -8   2  19      313.81      285.53      7.86 o
  -6   2  19      375.16      346.84     10.04 o
  -4   2  19       24.96       18.26      3.15 o
  -2   2  19        2.83       14.39      7.06 o
   0   2  19      182.18      183.00      8.00 o
   2   2  19      787.11      799.73     17.11 o
   4   2  19      409.90      392.60     11.53 o
   6   2  19      434.27      447.87     12.69 o
   8   2  19       37.42       39.92      5.10 o
  10   2  19      302.56      331.05     12.25 o
  12   2  19       26.01       48.58     10.12 o
  14   2  19      180.75      174.42     11.94 o
  16   2  19      812.16      858.90     29.62 o
 -19   3  19       89.58       89.50      9.24 o
 -17   3  19       49.22       66.68      8.59 o
 -15   3  19      259.91      284.80     12.01 o
 -13   3  19       24.73       10.46      4.44 o
 -11   3  19        6.66        8.71      3.93 o
  -9   3  19       20.26       24.93      4.48 o
  -7   3  19      137.80      115.88      6.89 o
  -5   3  19        3.27        7.05      3.84 o
  -3   3  19       74.80       76.14      6.56 o
  -1   3  19        0.08       -3.88      3.88 o
   1   3  19       36.56       35.85      5.68 o
   3   3  19        0.55        2.69      6.51 o
   5   3  19       38.94       36.39      5.92 o
   7   3  19       37.62       34.93      7.07 o
   9   3  19        0.03       -1.98      3.80 o
  11   3  19       29.96       33.33      5.87 o
  13   3  19       82.44       77.07      7.46 o
 -14   4  19      312.47      398.93     23.17 o
 -12   4  19       82.09       80.48      6.89 o
 -10   4  19      453.11      503.72     20.36 o
  -8   4  19      272.30      309.13     15.10 o
  -6   4  19      317.74      377.28     13.43 o
  -4   4  19      344.18      375.64     13.85 o
  -2   4  19      843.47      848.70     23.23 o
   0   4  19     4131.60     4292.57     73.04 o
   2   4  19      415.62      436.79     17.59 o
   4   4  19       20.27       11.05      5.54 o
   6   4  19      345.84      394.17     15.26 o
 -24   0  20      157.12      184.61     14.65 o
 -22   0  20      670.02      734.79     27.63 o
 -20   0  20       10.32        0.02     10.08 o
 -18   0  20       39.06       61.41      8.53 o
 -16   0  20      326.82      326.07     15.43 o
 -14   0  20     3553.29     3868.72     81.50 o
 -12   0  20     4952.11     5198.36    186.56 o
 -10   0  20        0.05       -3.71      3.71 o
  -8   0  20        0.24       -3.70      3.90 o
  -6   0  20      285.35      298.50      8.81 o
  -4   0  20        2.80       15.92      8.29 o
  -2   0  20      652.25      664.89     13.67 o
   0   0  20       17.43       11.69      3.73 o
   2   0  20       85.34      102.58      7.50 o
   4   0  20       73.48       72.64      9.15 o
   6   0  20     1008.24     1040.46     36.78 o
   8   0  20     1267.05     1365.19     34.34 o
  10   0  20      455.41      493.67     19.74 o
  12   0  20       47.51       55.49      9.10 o
  14   0  20      479.01      499.40     20.28 o
  16   0  20       12.49       14.09      6.35 o
 -23   1  20      507.61      553.84     18.62 o
 -21   1  20       71.18       78.53      8.00 o
 -19   1  20     1339.88     1310.47     28.39 o
 -17   1  20      155.24      149.00      8.29 o
 -15   1  20        0.92       -2.33      4.09 o
 -13   1  20        0.09       -0.53      2.72 o
 -11   1  20       67.35       56.57      3.87 o
  -9   1  20       38.48       39.69      3.30 o
  -7   1  20       17.79       17.65      2.89 o
  -5   1  20       75.19       73.69      3.89 o
  -3   1  20      688.83      711.43     11.58 o
  -1   1  20       67.15       75.08      4.01 o
   1   1  20     1008.55     1053.07     30.46 o
   3   1  20        3.57        1.44      3.23 o
   5   1  20      444.45      455.78      9.83 o
   7   1  20     1502.42     1448.22     45.08 o
   9   1  20        1.84        0.83      2.51 o
  11   1  20       35.27       37.12      5.01 o
  13   1  20      564.04      562.87     18.85 o
  15   1  20        0.07        0.26      4.53 o
 -22   2  20      838.45      917.28     35.96 o
 -20   2  20        8.83        5.36      5.28 o
 -18   2  20      415.20      464.76     27.25 o
 -16   2  20       22.35       30.50      6.18 o
 -14   2  20        4.80       11.50      3.75 o
 -12   2  20      147.51      144.74      6.93 o
 -10   2  20      623.30      561.31     12.44 o
  -8   2  20      245.04      219.41      7.20 o
  -6   2  20       58.37       58.42      4.33 o
  -4   2  20       14.91       12.26      4.15 o
  -2   2  20      102.35      108.63      6.76 o
   0   2  20       62.39       59.89      5.91 o
   2   2  20      448.38      490.56     15.13 o
   4   2  20      412.99      427.92     12.50 o
   6   2  20      293.02      319.56     10.62 o
   8   2  20      447.22      501.91     14.86 o
  10   2  20      360.71      331.78     12.91 o
  12   2  20       34.09       42.99      6.06 o
  14   2  20       15.95        3.78      5.45 o
 -19   3  20      458.47      483.43     21.10 o
 -17   3  20      160.18      180.62      9.77 o
 -15   3  20       58.25       65.57     10.36 o
 -13   3  20        1.59        7.16      4.06 o
 -11   3  20       85.02       85.79      6.49 o
  -9   3  20      270.73      250.47      9.10 o
  -7   3  20      131.82      123.91      5.82 o
  -5   3  20        1.90       13.94      8.82 o
  -3   3  20      103.57      114.05      8.03 o
  -1   3  20      171.38      176.86      8.42 o
   1   3  20      373.57      337.97     12.31 o
   3   3  20       53.19       51.41      6.00 o
   5   3  20       90.41      107.99      8.26 o
   7   3  20      204.27      221.79     10.57 o
   9   3  20       10.89       12.93      5.49 o
  11   3  20       90.50       90.82      9.45 o
 -12   4  20       15.96        4.18      5.52 o
 -10   4  20      145.02      152.07     12.42 o
  -8   4  20      293.48      321.87     15.75 o
  -6   4  20       62.29       44.09      7.55 o
  -4   4  20       89.44      106.21     11.07 o
  -2   4  20        0.84        4.86      4.48 o
   0   4  20      234.27      219.20     16.78 o
   2   4  20      210.20      151.12     12.87 o
   4   4  20       61.48       62.53      8.38 o
 -23   1  21       47.43       75.45     10.34 o
 -21   1  21       72.97       89.60     10.08 o
 -19   1  21        8.06        5.04      6.22 o
 -17   1  21     1949.38     1981.57     36.65 o
 -15   1  21      382.90      364.80      9.49 o
 -13   1  21      297.58      273.50      7.88 o
 -11   1  21      518.43      518.76     10.06 o
  -9   1  21       26.29       35.70      3.95 o
  -7   1  21      272.41      263.01      6.86 o
  -5   1  21        6.67        4.35      2.91 o
  -3   1  21     1448.27     1429.16     21.09 o
  -1   1  21     2098.03     2175.53     36.09 o
   1   1  21      163.99      169.83     20.57 o
   3   1  21      179.85      194.00      9.02 o
   5   1  21      121.67      112.98      5.80 o
   7   1  21       15.46       18.04      4.29 o
   9   1  21       13.96       13.07      5.36 o
  11   1  21       92.42      103.67     14.06 o
  13   1  21       79.55       84.11      8.87 o
 -20   2  21      137.09      184.89     12.69 o
 -18   2  21      191.28      179.83     11.56 o
 -16   2  21        0.21        4.70      4.59 o
 -14   2  21       17.95       13.06      4.08 o
 -12   2  21      159.30      137.30      7.52 o
 -10   2  21       65.66       62.88      5.40 o
  -8   2  21       64.49       60.97      4.85 o
  -6   2  21      659.28      646.21     13.13 o
  -4   2  21      776.07      744.41     17.88 o
  -2   2  21      881.43      880.20     19.00 o
   0   2  21      361.24      347.58     12.68 o
   2   2  21        0.22        4.80      3.92 o
   4   2  21       44.70       49.39      5.92 o
   6   2  21      115.70      108.54     10.94 o
   8   2  21       59.84       62.98      6.66 o
  10   2  21        0.01       -0.81      3.56 o
  12   2  21        6.01       13.31      6.43 o
 -17   3  21      382.91      390.91     14.61 o
 -15   3  21        0.55        4.34      3.88 o
 -13   3  21      502.72      567.95     17.39 o
 -11   3  21      141.59      173.83      8.17 o
  -9   3  21       12.51       12.46      4.54 o
  -7   3  21       47.75       64.33      8.24 o
  -5   3  21      335.95      310.33     10.89 o
  -3   3  21        6.67        6.01      4.01 o
  -1   3  21       25.85       21.98      5.18 o
   1   3  21      166.09      185.97     10.36 o
   3   3  21      246.45      293.47     12.32 o
   5   3  21       58.52       55.97      7.05 o
   7   3  21      120.34      115.97      8.80 o
   9   3  21      189.21      179.95     10.01 o
  -8   4  21        2.41        4.84      5.53 o
  -6   4  21       33.60       60.39      8.75 o
  -4   4  21      437.41      476.63     32.49 o
  -2   4  21       22.96       13.05      5.34 o
   0   4  21      124.60      119.43     15.77 o
 -22   0  22      204.78      217.79     31.48 o
 -20   0  22      267.24      295.57     16.81 o
 -18   0  22       94.59       99.68     16.18 o
 -16   0  22     1862.30     1911.00    117.03 o
 -14   0  22        5.65        3.41      6.40 o
 -12   0  22     2863.20     2961.18    138.56 o
 -10   0  22      326.66      349.05     11.36 o
  -8   0  22       44.48       52.89      7.30 o
  -6   0  22        0.14       -0.16      3.51 o
  -4   0  22      256.48      285.77      9.79 o
  -2   0  22      730.35      744.98     17.01 o
   0   0  22       28.25       38.82      4.80 o
   2   0  22        0.55       -0.99      3.01 o
   4   0  22      924.32       44.89      9.04 o
   6   0  22      692.50      729.88     23.54 o
   8   0  22     2373.87     2541.58     87.74 o
  10   0  22     1487.34     1548.91    106.75 o
  12   0  22        3.68       10.52      7.51 o
 -21   1  22       10.78       22.63      5.46 o
 -19   1  22     1007.07     1016.61     35.38 o
 -17   1  22      394.90      354.42     14.18 o
 -15   1  22       16.25       15.93      4.68 o
 -13   1  22        2.78        1.58      3.48 o
 -11   1  22      591.02      589.04     13.87 o
  -9   1  22       20.85       25.71      3.60 o
  -7   1  22      168.40      175.77      7.57 o
  -5   1  22      106.56      106.70      7.93 o
  -3   1  22      333.51      352.46      8.08 o
  -1   1  22        9.00        7.45      3.76 o
   1   1  22     3814.14     3871.32     59.77 o
   3   1  22      422.04      429.28     12.73 o
   5   1  22      576.23      595.88     14.56 o
   7   1  22       41.34       65.83      7.81 o
   9   1  22      201.04      219.00     12.26 o
  11   1  22       15.40       26.92     10.40 o
  13   1  22        0.01       -9.34     10.73 o
 -18   2  22      194.15      203.59     12.10 o
 -16   2  22       92.74       91.35      8.81 o
 -14   2  22       59.01       58.88      6.46 o
 -12   2  22      147.37      157.82      9.52 o
 -10   2  22        0.49        1.95      3.12 o
  -8   2  22      718.18      686.71     13.89 o
  -6   2  22       10.47        9.93      3.41 o
  -4   2  22        2.75        1.38      3.63 o
  -2   2  22       12.26       12.98      4.38 o
   0   2  22      265.97      272.76     10.37 o
   2   2  22        0.09        1.17      3.84 o
   4   2  22        2.30       -0.78      3.42 o
   6   2  22      281.81      275.78     11.59 o
   8   2  22      205.85      210.61     10.27 o
  10   2  22        3.86       12.49      6.04 o
 -15   3  22      102.24       89.03      7.29 o
 -13   3  22       27.34       20.70      4.92 o
 -11   3  22        0.73        2.69      4.78 o
  -9   3  22        9.67        6.95      5.18 o
  -7   3  22        0.04       10.31      5.68 o
  -5   3  22       82.17       84.95      9.73 o
  -3   3  22       80.09      112.73     10.04 o
  -1   3  22        5.26        4.24      4.10 o
   1   3  22        0.48       -0.36      4.03 o
   3   3  22      378.09      455.78     16.01 o
   5   3  22      147.08      159.85     10.36 o
 -19   1  23       42.38       48.68      8.09 o
 -17   1  23      431.13      420.53     17.74 o
 -15   1  23      160.88      163.24     10.53 o
 -13   1  23      485.08      446.36     13.78 o
 -11   1  23      142.77      135.71      9.41 o
  -9   1  23     1372.25     1331.63     21.76 o
  -7   1  23       46.65       55.57      4.75 o
  -5   1  23      271.23      290.55      9.28 o
  -3   1  23       21.58       24.93      4.10 o
  -1   1  23       12.70       22.66      4.67 o
   1   1  23      497.54      516.74     15.82 o
   3   1  23      381.05      400.76     12.11 o
   5   1  23       21.76       23.35      5.93 o
   7   1  23        4.51       11.48      5.97 o
   9   1  23       27.77       46.57      7.17 o
 -16   2  23       51.26       57.01      8.48 o
 -14   2  23      452.10      461.64     13.68 o
 -12   2  23       17.91       22.53      4.64 o
 -10   2  23        9.70       24.98      4.49 o
  -8   2  23       56.71       60.95      5.88 o
  -6   2  23       13.05       16.29      8.05 o
  -4   2  23      828.69      807.66     18.93 o
  -2   2  23        5.15        5.96      3.76 o
   0   2  23      349.94      357.96     12.50 o
   2   2  23       38.97       48.61      5.94 o
   4   2  23       85.70       86.33     11.25 o
   6   2  23      140.52      148.36      9.63 o
   8   2  23      165.67      166.45     12.07 o
 -11   3  23      121.93      115.64     21.18 o
  -9   3  23       26.07       38.69     13.55 o
  -7   3  23       43.17       62.43      8.33 o
  -5   3  23       40.38       59.90      7.04 o
  -3   3  23        6.45        3.90      3.99 o
  -1   3  23      151.07      155.20      9.34 o
   1   3  23       41.91       43.23      7.12 o
   3   3  23       12.90       16.82      6.02 o
 -18   0  24      165.60      220.57     14.15 o
 -16   0  24       40.98       58.30      9.67 o
 -14   0  24      161.23      169.22     12.85 o
 -12   0  24        5.31       13.27      6.19 o
 -10   0  24       24.49       24.61      5.03 o
  -8   0  24      514.67      496.07     15.20 o
  -6   0  24        6.76        7.65      3.85 o
  -4   0  24      358.44      367.51     12.69 o
  -2   0  24      846.48      813.97     20.36 o
   0   0  24       38.10       55.21      7.30 o
   2   0  24       67.32       76.94     18.51 o
   4   0  24       48.00       57.46     12.89 o
   6   0  24     1830.49     1837.38     69.37 o
   8   0  24     1149.75     1331.84     66.36 o
 -17   1  24      403.67      413.17     23.69 o
 -15   1  24      441.56      466.23     19.22 o
 -13   1  24      913.80      899.86     24.81 o
 -11   1  24      153.15      150.71     13.97 o
  -9   1  24      577.72      585.05     13.18 o
  -7   1  24        3.39        4.45      3.27 o
  -5   1  24       66.69       75.13      5.44 o
  -3   1  24        1.10       -1.01      3.41 o
  -1   1  24       48.13       41.74      5.77 o
   1   1  24       84.45      100.92      9.00 o
   3   1  24       61.16       79.37      8.07 o
   5   1  24      678.75      713.81     21.92 o
   7   1  24       95.41      118.41     10.80 o
 -14   2  24       84.85      117.85     10.04 o
 -12   2  24       36.25       34.06      5.51 o
 -10   2  24       15.36       15.28      4.64 o
  -8   2  24       20.93       17.26      5.32 o
  -6   2  24        1.18        2.09      3.56 o
  -4   2  24        4.02       16.25     12.16 o
  -2   2  24       62.19       67.76      9.93 o
   0   2  24       88.22       93.39      8.30 o
   2   2  24       15.00       16.99      5.31 o
   4   2  24        7.39        2.95      4.16 o
 -15   1  25       72.43       65.91      9.35 o
 -13   1  25     1059.13     1048.62     27.92 o
 -11   1  25      385.16      377.15     11.98 o
  -9   1  25       49.29       51.85      6.01 o
  -7   1  25      149.24      165.06      8.35 o
  -5   1  25      157.47      154.69      8.48 o
  -3   1  25      101.94      104.97      6.99 o
  -1   1  25      410.65      396.20     13.30 o
   1   1  25      122.70      130.40      8.64 o
   3   1  25       49.90       51.86      7.26 o
   5   1  25      156.06      132.22     10.50 o
 -10   2  25       62.98       57.87      7.42 o
  -8   2  25       94.48       92.04     13.92 o
  -6   2  25       12.69        8.74      5.47 o
  -4   2  25       76.26       51.65      6.91 o
  -2   2  25      122.56      125.66      8.89 o
   0   2  25       26.82       38.02      6.09 o
 -12   0  26      131.07      131.22     21.38 o
 -10   0  26        0.38        0.96      7.11 o
  -8   0  26       38.72       39.04      7.78 o
  -6   0  26        1.74        4.81      5.03 o
  -4   0  26      535.80      156.94     13.99 o
  -2   0  26        7.95       13.49     10.90 o
   0   0  26     5164.32     5659.80    205.75 o
   2   0  26     1348.96     1373.41     65.49 o
 -11   1  26       30.88       34.23      7.18 o
  -9   1  26       10.42       33.08      9.64 o
  -7   1  26       36.12       30.42      5.17 o
  -5   1  26       83.31       88.67     11.91 o
  -3   1  26      351.11      342.21     11.94 o
  -1   1  26        3.05        6.49      6.01 o
   1   1  26       33.28       44.39     15.42 o
 
#==============================================================================
