# Supplementary material for: Aniline–phenol recognition: from solution through supramolecular synthons to cocrystals
Source: IUCrJ. 2014 Jun 12;1(Pt 4):228–39. doi: 10.1107/S2052252514012081 (PMC4107923; doi:10.1107/S2052252514012081)
Supplement: Supplementary file 16 [file m-01-00228-24sup17.fcf]

data_24
#==============================================================================
_shelx_title ' datam in P2(1)/c'
_shelx_refln_list_code          4
_shelx_F_calc_maximum      167.15
_exptl_crystal_F_000       576.00
_reflns_d_resolution_high  0.7701
 
loop_
 _symmetry_equiv_pos_as_xyz
 'x, y, z'
 '-x, y+1/2, -z+1/2'
 '-x, -y, -z'
 'x, -y-1/2, z-1/2'
 
_cell_length_a    12.4102
_cell_length_b     5.1236
_cell_length_c    20.0560
_cell_angle_alpha  90.000
_cell_angle_beta   92.901
_cell_angle_gamma  90.000
 
_shelx_F_squared_multiplier     1.000
 
loop_
 _refln_index_h
 _refln_index_k
 _refln_index_l
 _refln_F_squared_calc
 _refln_F_squared_meas
 _refln_F_squared_sigma
 _refln_observed_status
   1   0   0     1430.39       -0.06      0.17 o
   2   0   0     1211.98     1146.06     64.25 o
   3   0   0        2.52       51.71      5.45 o
   4   0   0     3849.60     3843.91    177.53 o
   5   0   0      469.06      512.40     24.32 o
   6   0   0      127.47      145.35      8.88 o
   7   0   0      782.40      819.47     61.83 o
   8   0   0      902.27      862.24     84.64 o
   9   0   0       15.69       15.77      2.91 o
  10   0   0       22.57       29.35      7.43 o
  11   0   0      606.24      678.09     31.26 o
  12   0   0      325.76      386.68     57.02 o
  13   0   0       37.08       47.59     10.29 o
  14   0   0      635.29      705.28     29.90 o
  15   0   0      399.16      429.74     55.46 o
  16   0   0       35.55       32.24      7.08 o
   1   1   0     1747.11     1777.36     41.03 o
   2   1   0     2730.49     2771.14     56.99 o
   3   1   0      333.62      332.05     16.70 o
   4   1   0       49.20       45.05      4.17 o
   5   1   0        8.50       25.82      4.44 o
   6   1   0      127.35      125.56      9.98 o
   7   1   0      520.23      510.43     16.00 o
   8   1   0       96.30      121.67     16.98 o
   9   1   0      644.07      609.73     19.51 o
  10   1   0       73.72       79.05      7.46 o
  11   1   0      199.46      192.94     18.67 o
  12   1   0      189.49      181.22     11.25 o
  13   1   0      120.41      124.08     12.34 o
  14   1   0      106.16      113.78     17.00 o
  15   1   0       78.06       80.10     13.38 o
   0   2   0     1400.92     1358.28     90.80 o
   1   2   0        0.47        1.63      1.22 o
   2   2   0      389.27      415.82     12.16 o
   3   2   0      235.58      292.22     13.38 o
   4   2   0        8.73        8.11      1.56 o
   5   2   0     1844.98     1994.14     50.45 o
   6   2   0     1253.66     1268.19     27.27 o
   7   2   0      202.31      227.10     11.30 o
   8   2   0      203.63      202.42     11.27 o
   9   2   0      821.16      874.69     17.12 o
  10   2   0       32.19       32.90      4.03 o
  11   2   0       16.10       20.24      3.59 o
  12   2   0       23.76       20.23      3.19 o
  13   2   0       29.37       27.78      4.51 o
  14   2   0        4.21        3.99      2.25 o
  15   2   0       72.46       79.29     16.00 o
   1   3   0       37.05       39.50      3.20 o
   2   3   0        3.12        3.10      1.17 o
   3   3   0      262.77      338.26     10.08 o
   4   3   0      399.08      428.83     13.53 o
   5   3   0        1.98        2.36      0.93 o
   6   3   0      126.89      127.09      6.62 o
   7   3   0       37.52       47.76      5.35 o
   8   3   0       11.37        9.94      2.12 o
   9   3   0       30.97       28.34      3.54 o
  10   3   0       10.39       14.17      2.08 o
  11   3   0       20.89       24.58      4.14 o
  12   3   0       15.34       18.19      4.17 o
  13   3   0        9.84        7.19      2.36 o
  14   3   0        8.27        8.03      2.97 o
   0   4   0      247.46      255.15     12.11 o
   1   4   0       48.86       48.80      6.18 o
   2   4   0       61.47       63.00      6.67 o
   3   4   0       78.37       79.64      7.33 o
   4   4   0       17.84       20.02      4.91 o
   5   4   0       24.17       13.01      3.10 o
   6   4   0       62.79       73.60      6.91 o
   7   4   0       69.43       68.73      8.59 o
   8   4   0       85.60       75.57     11.44 o
   9   4   0        0.08        4.18      2.16 o
  10   4   0      137.82      137.85     13.87 o
  11   4   0       11.74        9.14      3.03 o
  12   4   0        3.61        9.39      2.77 o
   1   5   0     1188.14     1283.37     32.36 o
   2   5   0       25.07       34.16      5.05 o
   3   5   0       20.17       54.12     27.38 o
   4   5   0       19.70       30.80      6.70 o
   5   5   0       30.02       26.61      3.76 o
   6   5   0      240.45      246.93     23.52 o
   7   5   0        5.10        7.17      2.52 o
   8   5   0       38.23       35.88      5.76 o
   9   5   0      144.40      146.81     14.34 o
  10   5   0       20.15       23.81      4.58 o
   0   6   0      137.87      127.15     28.13 o
   1   6   0      605.37      643.56     33.57 o
   2   6   0       25.60       21.13      4.80 o
   3   6   0       66.14       51.78      8.24 o
   4   6   0        1.81        2.25      1.69 o
   5   6   0       28.05       26.34      6.05 o
   6   6   0        4.17        6.13      2.96 o
 -15   1   1        1.36        6.94      2.81 o
 -14   1   1      172.40      170.09     20.51 o
 -13   1   1        9.56       11.85      3.35 o
 -12   1   1       91.65       96.48      8.31 o
 -11   1   1      291.47      317.79     12.36 o
 -10   1   1      235.34      220.17     11.96 o
  -9   1   1       13.34       15.37      2.48 o
  -8   1   1      124.49      139.74      6.30 o
  -7   1   1       72.51       82.25      9.07 o
  -6   1   1     1151.38     1168.07     59.81 o
  -5   1   1      919.61     1035.34     14.45 o
  -4   1   1      126.68      126.01      5.99 o
  -3   1   1     4785.25     5073.91     76.41 o
  -2   1   1     2425.46     2498.37     98.58 o
  -1   1   1    10682.68     9690.84    256.06 o
   0   1   1     1166.58     1075.79     24.28 o
   1   1   1      582.21      568.67     19.25 o
   2   1   1       11.87       18.38     18.20 o
   3   1   1       43.76       49.37      8.59 o
   4   1   1      590.34      600.86     27.75 o
   5   1   1     1439.43     1553.50     36.29 o
   6   1   1        0.34        1.04      1.11 o
   7   1   1      115.19      130.68      7.16 o
   8   1   1     1763.40     1801.95     54.07 o
   9   1   1        4.33        4.55      1.27 o
  10   1   1       93.68       87.30     13.08 o
  11   1   1      432.05      440.11     15.95 o
  12   1   1       12.63       12.34      2.31 o
  13   1   1       52.04       56.76      8.78 o
  14   1   1      185.97      178.31     16.13 o
  15   1   1      116.77       99.51     20.14 o
 -15   2   1        3.80        3.04      2.30 o
 -14   2   1       59.19       44.77      6.92 o
 -13   2   1        0.52        1.19      1.44 o
 -12   2   1       51.06       52.97      6.13 o
 -11   2   1        4.95        3.82      1.85 o
 -10   2   1      226.12      219.26     11.89 o
  -9   2   1        1.36        3.08      1.87 o
  -8   2   1      340.29      378.48     11.22 o
  -7   2   1       65.73       81.18      9.17 o
  -6   2   1       29.21       20.44      3.14 o
  -5   2   1      474.13      548.52     29.45 o
  -4   2   1     1710.95     1816.12     59.46 o
  -3   2   1       74.62       67.24      4.32 o
  -2   2   1        8.20        6.85      2.10 o
  -1   2   1       79.22       99.92      6.26 o
   0   2   1     2317.48     2472.29     39.21 o
   1   2   1       13.59       40.63     14.33 o
   2   2   1      713.56      809.54     26.86 o
   3   2   1     1254.03     1378.59     41.26 o
   4   2   1      851.39      961.16     18.79 o
   5   2   1      895.59      922.01     15.74 o
   6   2   1       60.50       69.10      4.70 o
   7   2   1        5.39        4.97      1.40 o
   8   2   1        0.12       -0.70      1.92 o
   9   2   1     2160.84     2275.73     41.98 o
  10   2   1       40.56       39.75      5.45 o
  11   2   1      241.56      239.18     12.31 o
  12   2   1        6.99        8.93      2.13 o
  13   2   1      125.84      109.56     15.29 o
  14   2   1        3.27        4.79      2.00 o
  15   2   1       71.43       65.80     11.65 o
 -14   3   1       11.34       10.16      4.00 o
 -13   3   1      125.80      121.62     19.44 o
 -12   3   1       59.46       59.95     11.09 o
 -11   3   1       17.54       13.14      2.61 o
 -10   3   1        7.48       13.56      2.48 o
  -9   3   1       41.01       36.81      4.23 o
  -8   3   1      272.39      275.08     10.95 o
  -7   3   1       18.92       16.27      2.30 o
  -6   3   1        5.88        6.60      2.45 o
  -5   3   1      256.49      272.57     11.96 o
  -4   3   1       68.71       61.67      6.95 o
  -3   3   1      219.49      244.95     16.33 o
  -2   3   1       23.78       21.72      8.24 o
  -1   3   1       50.16       49.15      4.85 o
   0   3   1      463.29      451.16     15.00 o
   1   3   1      219.49      228.85      6.50 o
   2   3   1     1554.16     1741.47     35.16 o
   3   3   1       24.83       19.37      2.74 o
   4   3   1      314.86      331.50      7.52 o
   5   3   1      284.61      332.07     11.38 o
   6   3   1        9.49       10.28      1.89 o
   7   3   1        9.97       10.11      1.94 o
   8   3   1      176.86      159.93     10.96 o
   9   3   1       57.87       65.60      6.15 o
  10   3   1      301.22      343.20     23.01 o
  11   3   1       70.60       68.78      8.51 o
  12   3   1       58.71       53.37      7.98 o
  13   3   1      227.43      245.11     15.46 o
  14   3   1        4.60        3.70      1.87 o
 -12   4   1        0.07        1.73      2.27 o
 -11   4   1      166.03      164.57     21.89 o
 -10   4   1       27.06       26.18      4.36 o
  -9   4   1       33.82       32.26      5.09 o
  -8   4   1      263.17      261.17     18.48 o
  -7   4   1        0.44        7.55      8.25 o
  -6   4   1       38.25       32.30      3.76 o
  -5   4   1      440.38      420.43     25.75 o
  -4   4   1      124.56      143.96      8.72 o
  -3   4   1       22.88       22.72      3.19 o
  -2   4   1        6.29       13.28      6.41 o
  -1   4   1        8.83       26.65      6.45 o
   0   4   1       94.48      109.64      9.48 o
   1   4   1       14.36       22.18      4.96 o
   2   4   1        0.00        3.43      2.23 o
   3   4   1        1.48        3.09      1.90 o
   4   4   1      110.37      129.39     11.85 o
   5   4   1       81.24       70.20      6.85 o
   6   4   1      345.60      309.83     12.76 o
   7   4   1       66.60       78.28     10.03 o
   8   4   1       55.46       42.21      6.37 o
   9   4   1      107.20      121.75     12.58 o
  10   4   1      219.90      225.74     23.14 o
  11   4   1       13.77       16.15      4.04 o
  12   4   1       89.85       90.93     10.33 o
 -10   5   1       37.15       28.21      4.70 o
  -9   5   1       55.21       54.64      7.90 o
  -8   5   1       12.64       14.87      3.44 o
  -7   5   1        5.91        9.54      2.34 o
  -6   5   1      134.52      123.73      9.72 o
  -5   5   1       17.91       13.65      2.88 o
  -4   5   1       36.22       31.71      4.15 o
  -3   5   1       34.36       34.20      6.78 o
  -2   5   1      553.36      568.50     18.00 o
  -1   5   1      126.53      133.39     11.66 o
   0   5   1      195.73      311.05     41.07 o
   1   5   1       23.19       22.04      2.99 o
   2   5   1        0.43        1.35      3.44 o
   3   5   1        0.40        2.47      1.84 o
   4   5   1       60.85       56.62      6.37 o
   5   5   1      371.05      324.29     12.38 o
   6   5   1      105.49       91.55      9.88 o
   7   5   1        0.08        5.01      2.42 o
   8   5   1       48.98       48.12      7.68 o
   9   5   1       53.76       43.45      6.95 o
  10   5   1       21.76       19.50      3.84 o
  -6   6   1       10.45        7.86      2.01 o
  -5   6   1        0.04       -0.27      2.40 o
  -4   6   1       77.50       68.22      8.42 o
  -3   6   1      106.52       86.30     14.73 o
  -2   6   1      226.12      207.65     32.02 o
  -1   6   1        3.82        2.61      2.51 o
   0   6   1      391.48      430.36     24.30 o
   1   6   1       54.90       53.32      7.73 o
   2   6   1        1.61        1.21      2.65 o
   3   6   1       12.49       12.05      2.17 o
   4   6   1       43.40       39.56      5.75 o
   5   6   1        4.43        2.58      2.08 o
   6   6   1        1.47        4.14      2.70 o
 -16   0   2       43.71       40.44     10.74 o
 -15   0   2       81.06       88.01     14.56 o
 -14   0   2       29.13       27.90      8.56 o
 -13   0   2       18.79       20.64      6.13 o
 -12   0   2        5.66        6.10      3.19 o
 -11   0   2        9.21        8.17      4.09 o
 -10   0   2      871.56      889.21     26.99 o
  -9   0   2      107.96       97.45     17.38 o
  -8   0   2      677.34      665.34     81.55 o
  -7   0   2       31.84       27.36      5.19 o
  -6   0   2       20.66       25.14      6.06 o
  -5   0   2        4.84        4.30      2.48 o
  -4   0   2       88.34       72.10      7.14 o
  -3   0   2     2561.97     2700.93     62.73 o
  -2   0   2      465.13      415.33     13.19 o
  -1   0   2      646.46        1.10      0.96 o
   0   0   2       90.58       -0.04      0.14 o
   1   0   2      639.51        1.93      1.71 o
   2   0   2     4062.53     3675.31     85.56 o
   3   0   2    11204.80    10555.68    345.85 o
   4   0   2      269.38      296.99     19.20 o
   5   0   2    10149.20    10350.75    321.53 o
   6   0   2       29.50       29.66      3.99 o
   7   0   2      984.95     1008.29     71.91 o
   8   0   2       11.10       15.47      3.87 o
   9   0   2      774.23      779.48     24.56 o
  10   0   2        3.30        5.39      3.04 o
  11   0   2      152.52      162.43     27.40 o
  12   0   2     1118.28     1237.12     38.19 o
  13   0   2       77.78       80.76     16.81 o
  14   0   2      760.23      813.27     27.97 o
  15   0   2      102.85       99.10     24.95 o
 -15   1   2        2.86        1.89      2.93 o
 -14   1   2       17.02       15.83      3.11 o
 -13   1   2       76.22       92.25      9.77 o
 -12   1   2        6.39        4.96      1.57 o
 -11   1   2      440.22      492.20     19.70 o
 -10   1   2      275.30      290.38     11.72 o
  -9   1   2        1.87        3.22      1.16 o
  -8   1   2     1822.28     1957.33     71.22 o
  -7   1   2     1009.73     1062.35     20.12 o
  -6   1   2      197.48      207.15      6.56 o
  -5   1   2        0.00       17.43      8.28 o
  -4   1   2     2671.70     2855.98     45.22 o
  -3   1   2     9741.23     9574.98    292.00 o
  -2   1   2     2600.78     2554.88     96.06 o
  -1   1   2     5229.52     5021.93    151.47 o
   0   1   2      634.75      548.67     18.34 o
   1   1   2      101.79      126.43     13.13 o
   2   1   2       54.60       68.15      3.17 o
   3   1   2      341.65      326.58     12.48 o
   4   1   2      204.12      183.85      6.07 o
   5   1   2     1171.67     1206.59     24.28 o
   6   1   2     1696.87     1749.89     30.91 o
   7   1   2      180.71      145.36      6.31 o
   8   1   2      172.83      177.84      8.09 o
   9   1   2      395.57      397.58     11.18 o
  10   1   2        0.11        0.38      2.15 o
  11   1   2       92.67       89.71      7.38 o
  12   1   2      206.93      229.86     14.37 o
  13   1   2       33.33       33.85      5.70 o
  14   1   2      387.03      418.35     16.50 o
  15   1   2       23.22       18.98      4.84 o
 -15   2   2        0.91        3.35      2.86 o
 -14   2   2       11.72       19.38      8.45 o
 -13   2   2       23.67       16.95      2.56 o
 -12   2   2       78.34       69.98      7.34 o
 -11   2   2      124.82      123.28     12.33 o
 -10   2   2      205.85      177.16     14.98 o
  -9   2   2       66.34       76.39      9.06 o
  -8   2   2        5.39        5.38      1.90 o
  -7   2   2      127.58      137.80      7.89 o
  -6   2   2       47.30       64.07      5.92 o
  -5   2   2       28.69       32.39      3.75 o
  -4   2   2      365.21      398.44     16.55 o
  -3   2   2     1067.26     1063.10     36.20 o
  -2   2   2     1388.99     1399.13     37.89 o
  -1   2   2     1122.79     1115.53     20.71 o
   0   2   2      507.16      521.78     29.57 o
   1   2   2      432.61      488.18     22.61 o
   2   2   2     1048.42     1115.92     22.62 o
   3   2   2      144.67      186.71      7.89 o
   4   2   2      129.62      127.65      4.91 o
   5   2   2      590.37      651.81      9.72 o
   6   2   2      161.95      146.50      6.58 o
   7   2   2        0.03        3.11      1.84 o
   8   2   2       12.40       11.49      2.17 o
   9   2   2       16.74       18.53      2.77 o
  10   2   2      624.86      651.60     18.47 o
  11   2   2        6.46        5.89      1.69 o
  12   2   2        2.62        4.06      1.99 o
  13   2   2       57.91       51.98      7.54 o
  14   2   2       29.06       31.80      7.07 o
  15   2   2       32.99       32.85      7.50 o
 -14   3   2       24.87       17.47      2.51 o
 -13   3   2       35.21       31.40      6.77 o
 -12   3   2      178.16      176.61     13.46 o
 -11   3   2      432.92      424.14     18.80 o
 -10   3   2      249.11      212.65     13.00 o
  -9   3   2       67.24       72.65      6.17 o
  -8   3   2       12.82        9.01      2.50 o
  -7   3   2        5.56        3.85      1.54 o
  -6   3   2       16.76       24.36      3.10 o
  -5   3   2        5.98        5.21      1.06 o
  -4   3   2      138.46      148.62      5.13 o
  -3   3   2      231.23      210.05      7.09 o
  -2   3   2      425.73      389.41      8.43 o
  -1   3   2      534.92      538.22      9.56 o
   0   3   2       11.23        9.52      1.48 o
   1   3   2       15.71       16.66      2.03 o
   2   3   2      258.99      265.70      9.26 o
   3   3   2       13.52       11.42      3.15 o
   4   3   2       90.59       91.57      5.89 o
   5   3   2      109.15      122.36      7.16 o
   6   3   2        1.59        2.83      2.19 o
   7   3   2      174.50      161.34     26.19 o
   8   3   2      527.37      508.53     13.95 o
   9   3   2      159.93      169.60     15.45 o
  10   3   2       61.59       61.19      7.76 o
  11   3   2      141.39      140.01     17.20 o
  12   3   2       27.49       22.70      4.13 o
  13   3   2       26.37       27.58      6.72 o
  14   3   2        9.44        6.85      3.24 o
 -12   4   2       54.74       55.78      6.97 o
 -11   4   2        0.77        2.64      1.60 o
 -10   4   2        4.65        2.48      3.01 o
  -9   4   2        1.99        1.73      2.60 o
  -8   4   2       15.68       11.45      3.54 o
  -7   4   2      581.08      529.10     15.84 o
  -6   4   2        0.07        2.67      1.15 o
  -5   4   2       50.66       51.68      5.20 o
  -4   4   2       45.08       41.89      5.11 o
  -3   4   2      288.60      316.91     14.77 o
  -2   4   2       35.06       38.81     10.98 o
  -1   4   2      244.22      251.63      8.72 o
   0   4   2      219.04      209.29      8.95 o
   1   4   2       48.63       62.78     10.71 o
   2   4   2       15.79       17.60      2.69 o
   3   4   2       63.75       77.69      8.89 o
   4   4   2        0.02        0.71      2.11 o
   5   4   2      363.15      355.23     12.26 o
   6   4   2       26.31       23.71      5.73 o
   7   4   2      126.58      119.56     10.04 o
   8   4   2       28.51       27.63     12.28 o
   9   4   2        1.26        0.62      2.65 o
  10   4   2       46.59       53.32      7.22 o
  11   4   2       74.24       62.93      9.89 o
  12   4   2       12.99       15.18      3.37 o
 -10   5   2        2.17        3.44      2.63 o
  -9   5   2       51.90       35.03      5.73 o
  -8   5   2       25.57       21.75      3.87 o
  -7   5   2        2.96        2.20      2.13 o
  -6   5   2       50.61       47.99      6.32 o
  -5   5   2       11.23        8.79      2.23 o
  -4   5   2      122.10      107.95     10.97 o
  -3   5   2        0.86        3.70      2.98 o
  -2   5   2      168.59      296.44     41.40 o
  -1   5   2        3.53        3.93      3.08 o
   0   5   2       30.30       84.20     21.58 o
   1   5   2       89.73       97.50     11.65 o
   2   5   2       21.12       25.95      3.42 o
   3   5   2       17.89       21.95      4.14 o
   4   5   2       46.37       40.17      5.94 o
   5   5   2       71.01       61.52      7.83 o
   6   5   2        0.38        1.98      3.01 o
   7   5   2      137.51      147.17     13.50 o
   8   5   2       14.89       22.49      4.77 o
   9   5   2        0.06        3.80      2.35 o
  10   5   2        7.08       13.04      3.22 o
  -6   6   2       50.75       47.85      7.52 o
  -5   6   2        0.04        2.88      3.65 o
  -4   6   2      235.03      236.59     18.27 o
  -3   6   2        3.95        3.90      2.35 o
  -2   6   2       13.89       10.81      3.13 o
  -1   6   2        5.33        4.78      2.43 o
   0   6   2       11.69        4.64      2.77 o
   1   6   2       26.89       22.69      3.92 o
   2   6   2      188.40      207.73     20.75 o
   3   6   2      163.05      132.09     17.68 o
   4   6   2       37.33       27.38      4.25 o
   5   6   2        9.67       14.13      4.08 o
   6   6   2       18.66       15.69      3.67 o
 -15   1   3       19.26       18.61      3.61 o
 -14   1   3        3.89        7.24      4.49 o
 -13   1   3        7.36        8.13      3.42 o
 -12   1   3      339.23      354.86     18.65 o
 -11   1   3        0.05        1.14      1.39 o
 -10   1   3       72.67       75.06      9.51 o
  -9   1   3       40.69       38.82      4.99 o
  -8   1   3      753.41      815.98     12.98 o
  -7   1   3     1342.24     1486.15     25.62 o
  -6   1   3       77.43       97.02      9.22 o
  -5   1   3       40.13       35.51      2.90 o
  -4   1   3       89.47       90.62      5.97 o
  -3   1   3      962.66      958.39     29.26 o
  -2   1   3    16874.03    16444.12    490.46 o
  -1   1   3      866.89      851.18     28.41 o
   0   1   3      673.20      687.46     15.57 o
   1   1   3       64.18       71.92      9.62 o
   2   1   3      764.04      663.12     18.73 o
   3   1   3      193.28      185.80     14.92 o
   4   1   3     1672.32     1724.01     31.46 o
   5   1   3        0.29        1.98      1.45 o
   6   1   3      214.53      163.16      7.01 o
   7   1   3      966.18     1042.93     14.55 o
   8   1   3        1.21        2.44      1.72 o
   9   1   3      127.64      127.28     10.96 o
  10   1   3        0.08        1.38      1.64 o
  11   1   3      336.18      331.71     13.25 o
  12   1   3      481.39      501.85     18.13 o
  13   1   3        7.24        8.07      2.78 o
  14   1   3       81.58       89.57      9.36 o
  15   1   3      100.48      107.88     13.95 o
 -15   2   3        0.42        1.29      2.87 o
 -14   2   3      114.80      108.50     18.86 o
 -13   2   3       12.76       16.16      3.12 o
 -12   2   3        8.35        9.09      2.11 o
 -11   2   3      280.98      282.24     11.16 o
 -10   2   3      164.72      160.60      9.56 o
  -9   2   3      325.65      368.28     20.19 o
  -8   2   3       55.81       63.58      6.68 o
  -7   2   3       11.74       15.65      2.50 o
  -6   2   3      112.16      114.48      8.11 o
  -5   2   3     4338.15     4939.58    145.01 o
  -4   2   3      242.84      254.87     10.01 o
  -3   2   3      112.41      124.75      5.26 o
  -2   2   3       12.66       17.52      2.84 o
  -1   2   3      151.17      137.32      5.16 o
   0   2   3        2.44        9.16     14.26 o
   1   2   3      216.99      223.18      9.44 o
   2   2   3     1760.59     1753.49     45.88 o
   3   2   3     1049.92     1110.89     22.32 o
   4   2   3      584.25      650.76     12.13 o
   5   2   3      668.69      659.94     16.93 o
   6   2   3      298.84      316.66      7.71 o
   7   2   3        0.65        1.13      1.62 o
   8   2   3       40.28       36.82      3.93 o
   9   2   3      302.49      289.34      8.98 o
  10   2   3       25.32       26.02      3.40 o
  11   2   3       25.92       28.30      4.26 o
  12   2   3       97.93       94.61     14.36 o
  13   2   3        3.04        4.24      1.83 o
  14   2   3       30.49       34.93      7.30 o
  15   2   3        0.80        6.96      2.92 o
 -14   3   3        6.83       11.60      2.43 o
 -13   3   3        1.50        2.25      2.12 o
 -12   3   3       40.35       38.64      5.46 o
 -11   3   3        5.37       11.45      2.32 o
 -10   3   3      285.46      273.78     11.10 o
  -9   3   3        4.34        3.83      1.58 o
  -8   3   3       15.35       12.87      3.27 o
  -7   3   3      161.17      148.92      8.34 o
  -6   3   3       98.92      111.74      6.57 o
  -5   3   3      366.11      364.32     12.23 o
  -4   3   3       58.14       55.22      5.21 o
  -3   3   3        5.42       18.70     10.63 o
  -2   3   3       22.79       22.06      2.94 o
  -1   3   3      475.77      524.12     12.45 o
   0   3   3       93.24       91.29      8.48 o
   1   3   3      687.80      719.70     21.37 o
   2   3   3        4.86        6.87      1.30 o
   3   3   3     1757.41     1915.73     55.22 o
   4   3   3      936.53     1006.98     28.04 o
   5   3   3      195.19      189.68      9.59 o
   6   3   3       17.29       20.31      4.58 o
   7   3   3        6.29        8.65      2.00 o
   8   3   3       11.47       16.37      3.40 o
   9   3   3      153.89      163.63     22.07 o
  10   3   3      150.88      161.64     16.32 o
  11   3   3        1.28        4.38      2.57 o
  12   3   3        7.09        8.74      3.06 o
  13   3   3        1.51        1.71      2.89 o
  14   3   3       27.14       27.57      6.97 o
 -12   4   3       56.05       46.53      7.54 o
 -11   4   3       23.75       24.71      4.46 o
 -10   4   3       70.61       77.62     10.34 o
  -9   4   3        1.15        2.12      2.92 o
  -8   4   3      167.17      138.72     19.47 o
  -7   4   3       17.31       10.25      2.71 o
  -6   4   3      390.64      373.42     16.40 o
  -5   4   3      190.28      196.03     14.17 o
  -4   4   3       23.55       27.61      3.50 o
  -3   4   3       33.63       61.46     26.51 o
  -2   4   3      366.61      393.69     14.57 o
  -1   4   3      776.13      900.09     28.78 o
   0   4   3       75.99       94.49      7.92 o
   1   4   3       26.96       24.58      5.08 o
   2   4   3       22.56       20.98      3.33 o
   3   4   3        0.01        0.98      1.87 o
   4   4   3       12.66       16.58      5.07 o
   5   4   3      135.97      129.93     16.61 o
   6   4   3      208.64      193.03      9.52 o
   7   4   3        0.10        0.00      2.21 o
   8   4   3       36.90       31.89      6.23 o
   9   4   3        1.32        2.34      2.50 o
  10   4   3      308.09      338.97     21.13 o
  11   4   3       88.19       95.63      9.78 o
  12   4   3      113.05      128.55     12.38 o
 -10   5   3        8.48       16.31      3.90 o
  -9   5   3       10.03        4.59      2.16 o
  -8   5   3       22.29       21.01      5.13 o
  -7   5   3        0.71        4.52      2.07 o
  -6   5   3        5.11        6.81      2.99 o
  -5   5   3       16.45       16.22      3.02 o
  -4   5   3       24.11       27.11      4.34 o
  -3   5   3       45.81       55.89     10.69 o
  -2   5   3      159.92      264.09     45.59 o
  -1   5   3     1078.31     1143.67     24.50 o
   0   5   3       80.85       78.37      8.47 o
   1   5   3      557.00      604.98     15.58 o
   2   5   3       22.25       26.03      3.60 o
   3   5   3      130.20      147.03     12.85 o
   4   5   3       13.69       14.35      2.23 o
   5   5   3        2.80        4.37      3.64 o
   6   5   3       24.09       28.97      4.17 o
   7   5   3       76.21       77.47      9.96 o
   8   5   3        0.67        2.19      3.46 o
   9   5   3        4.65        9.75      2.39 o
  10   5   3       25.13       29.45      6.18 o
  -6   6   3       13.45       12.07      3.34 o
  -5   6   3        0.48        0.02      2.87 o
  -4   6   3       12.72       15.27      4.05 o
  -3   6   3       74.29       71.71     10.07 o
  -2   6   3       78.50       69.44     12.98 o
  -1   6   3       60.28       51.88      7.55 o
   0   6   3        5.72        9.12      2.33 o
   1   6   3      182.73      185.49     13.82 o
   2   6   3       76.58       76.91      9.84 o
   3   6   3        4.69        3.93      2.51 o
   4   6   3       43.62       39.58      5.66 o
   5   6   3       72.32       70.78      8.06 o
   6   6   3       35.01       30.52      5.55 o
 -16   0   4       54.46       51.42     13.21 o
 -15   0   4       44.71       47.37     12.61 o
 -14   0   4      117.89      118.47     25.98 o
 -13   0   4     1182.94     1321.43     40.58 o
 -12   0   4      523.83      580.84     24.49 o
 -11   0   4       51.55       53.88     10.09 o
 -10   0   4     2640.06     2925.72     79.80 o
  -9   0   4       35.50       30.93      5.11 o
  -8   0   4      348.53      415.86      9.90 o
  -7   0   4     1058.79     1159.48     21.82 o
  -6   0   4      133.95      137.54      6.27 o
  -5   0   4      163.82      177.04     16.28 o
  -4   0   4      904.76      854.83     23.98 o
  -3   0   4     8401.85     8742.42    416.56 o
  -2   0   4    27939.82    32161.70   1064.82 o
  -1   0   4     2602.58     2935.38     57.24 o
   0   0   4     1908.57     1925.39     38.07 o
   1   0   4     1268.03     1219.23     18.86 o
   2   0   4      173.51      138.42     23.69 o
   3   0   4       57.67       63.25      7.60 o
   4   0   4     8291.37     8312.03    160.78 o
   5   0   4     4281.38     4886.50     81.57 o
   6   0   4     1553.96     1681.04     36.15 o
   7   0   4        0.54        9.07     10.42 o
   8   0   4      897.50      886.54     21.76 o
   9   0   4      215.76      204.31      9.66 o
  10   0   4       25.56       27.34      4.60 o
  11   0   4      255.14      264.88     30.74 o
  12   0   4     1840.67     2134.21     41.39 o
  13   0   4      182.41      185.75     40.34 o
  14   0   4       19.04       19.00      5.93 o
  15   0   4      122.30      146.67     19.88 o
 -15   1   4       76.67       71.86     14.53 o
 -14   1   4        5.82        5.48      3.17 o
 -13   1   4       85.58       90.87     17.48 o
 -12   1   4        6.30        5.70      3.40 o
 -11   1   4      705.57      712.06     24.24 o
 -10   1   4      128.63      126.35     11.53 o
  -9   1   4        0.00        1.61      1.34 o
  -8   1   4        4.65       15.01     10.98 o
  -7   1   4        4.36       16.90     11.59 o
  -6   1   4     1612.93     1921.72     24.44 o
  -5   1   4      301.83      321.04     12.97 o
  -4   1   4       13.33       36.82     21.06 o
  -3   1   4     9932.48    10574.56    246.60 o
  -2   1   4    12432.29    12509.99    365.76 o
  -1   1   4    11718.32    11576.79    354.74 o
   0   1   4     2250.81     2054.32     65.03 o
   1   1   4       57.37       50.43      3.25 o
   2   1   4       88.91       75.62     10.65 o
   3   1   4      939.80      960.31     20.57 o
   4   1   4       20.85       21.17      2.54 o
   5   1   4        7.43        3.69      0.99 o
   6   1   4      174.52      188.88      5.37 o
   7   1   4       97.14      129.44      5.94 o
   8   1   4      129.27      127.83      5.43 o
   9   1   4       34.46       35.19      5.61 o
  10   1   4      185.22      206.16     11.16 o
  11   1   4      146.09      134.67     10.01 o
  12   1   4      224.51      215.82     11.77 o
  13   1   4        0.55        2.27      2.25 o
  14   1   4        0.89        3.99      2.37 o
  15   1   4       80.39       83.26      9.78 o
 -15   2   4       18.62       14.52      3.58 o
 -14   2   4       37.45       36.90      5.98 o
 -13   2   4       23.41       18.88      2.62 o
 -12   2   4        2.51        3.82      2.40 o
 -11   2   4       11.90       11.46      2.08 o
 -10   2   4        5.25        8.64      1.95 o
  -9   2   4       49.87       58.88      6.52 o
  -8   2   4      173.88      181.54      9.13 o
  -7   2   4       56.01       48.49      5.48 o
  -6   2   4       44.05       46.89      4.52 o
  -5   2   4     1000.04      946.68     35.60 o
  -4   2   4     2514.14     2759.04     61.25 o
  -3   2   4      250.54      303.39     16.30 o
  -2   2   4      237.17      249.97     18.29 o
  -1   2   4      243.67      258.47     14.03 o
   0   2   4      986.37     1072.53     24.69 o
   1   2   4        2.58        5.36     24.94 o
   2   2   4      918.16      891.28     29.43 o
   3   2   4       40.64       47.53      3.85 o
   4   2   4      339.90      317.99      9.14 o
   5   2   4      316.64      282.43      6.85 o
   6   2   4      886.34      915.24     17.60 o
   7   2   4      654.60      660.22      9.01 o
   8   2   4      267.66      252.78      8.31 o
   9   2   4      344.31      321.02     13.90 o
  10   2   4       76.97       74.48      8.92 o
  11   2   4       14.90       11.42      2.89 o
  12   2   4      115.91      105.86      7.53 o
  13   2   4        6.39        6.02      2.55 o
  14   2   4       18.71       15.88      5.38 o
  15   2   4       19.08       24.16      6.56 o
 -14   3   4        8.50        4.38      3.72 o
 -13   3   4        0.17        1.86      1.63 o
 -12   3   4        0.00        0.04      2.44 o
 -11   3   4        8.06        7.67      2.64 o
 -10   3   4        2.07        0.82      2.43 o
  -9   3   4       29.43       41.97      5.63 o
  -8   3   4      165.67      152.60      8.13 o
  -7   3   4      124.60      128.41      8.32 o
  -6   3   4      173.21      183.88     11.21 o
  -5   3   4      290.70      299.51     10.37 o
  -4   3   4      287.49      282.14     10.10 o
  -3   3   4       43.84       39.63      4.21 o
  -2   3   4       74.97       69.36      5.95 o
  -1   3   4       21.63       27.41      3.63 o
   0   3   4      282.07      316.62      8.84 o
   1   3   4      753.81      849.37     20.33 o
   2   3   4      145.56      155.74     11.58 o
   3   3   4     1222.14     1318.66     30.44 o
   4   3   4      672.89      704.13     15.34 o
   5   3   4      149.77      162.46      8.82 o
   6   3   4       22.44       21.02      2.93 o
   7   3   4        0.83        3.91      1.32 o
   8   3   4      165.01      177.94     14.85 o
   9   3   4       20.23       22.53      3.70 o
  10   3   4      186.18      181.84     13.32 o
  11   3   4       34.54       30.28      4.88 o
  12   3   4       23.57       24.76      4.38 o
  13   3   4       89.22       83.91     12.05 o
  14   3   4        9.45       18.51      5.96 o
 -12   4   4       32.77       26.78      6.69 o
 -11   4   4       26.37       25.54      5.27 o
 -10   4   4       43.93       37.57      6.02 o
  -9   4   4        2.35        3.26      1.86 o
  -8   4   4       35.48       32.26      5.18 o
  -7   4   4       40.75       27.28      3.50 o
  -6   4   4       11.27        7.03      1.96 o
  -5   4   4       56.40      100.66     14.94 o
  -4   4   4        3.40        4.98      1.35 o
  -3   4   4       71.81       64.49      5.38 o
  -2   4   4      989.46     1052.43     20.04 o
  -1   4   4       79.34      263.93     45.90 o
   0   4   4     1209.43     1282.88     43.76 o
   1   4   4      186.64      193.02      8.62 o
   2   4   4       16.00       14.89      2.46 o
   3   4   4       97.56      107.81     14.91 o
   4   4   4        1.28        3.29      1.91 o
   5   4   4       14.63       15.00      2.66 o
   6   4   4        4.61        3.94      1.91 o
   7   4   4        1.90        2.42      1.95 o
   8   4   4       77.50       78.90      9.85 o
   9   4   4       99.25      109.14     10.80 o
  10   4   4       87.63       88.86      8.67 o
  11   4   4      352.01      375.54     26.33 o
  12   4   4       14.47       14.75      5.43 o
 -10   5   4        7.48       12.00      2.84 o
  -9   5   4      100.80       90.92     12.57 o
  -8   5   4       20.54       18.34      4.00 o
  -7   5   4       90.36       83.97     11.57 o
  -6   5   4       10.21        5.62      2.70 o
  -5   5   4       11.36        8.91      2.62 o
  -4   5   4        2.91        3.21      2.16 o
  -3   5   4       66.57       60.17      7.30 o
  -2   5   4      255.25      244.48     21.79 o
  -1   5   4     1337.26     1435.31     39.38 o
   0   5   4      175.50      332.45     46.83 o
   1   5   4        5.89        4.92      1.90 o
   2   5   4        3.73        5.82      3.09 o
   3   5   4      114.42      113.35     10.81 o
   4   5   4       26.49       31.14      4.19 o
   5   5   4       96.79       89.81      8.36 o
   6   5   4       77.00       64.29      8.18 o
   7   5   4       12.03       14.02      3.15 o
   8   5   4        1.13        2.50      2.11 o
   9   5   4        4.74        4.03      2.00 o
  10   5   4       15.67       20.82      3.65 o
  -6   6   4        9.52        9.34      4.94 o
  -5   6   4       31.21       32.64     10.16 o
  -4   6   4       83.13       93.93     27.18 o
  -3   6   4      151.45      131.89     24.25 o
  -2   6   4       54.16       44.29      8.30 o
  -1   6   4       27.90       22.84      3.97 o
   0   6   4        0.16        0.98      3.36 o
   1   6   4       27.01       23.06      4.53 o
   2   6   4        6.09        4.81      3.93 o
   3   6   4      121.61       93.37     10.68 o
   4   6   4        2.56        0.87      2.30 o
   5   6   4       20.92       15.61      4.72 o
   6   6   4       33.52       34.96      6.13 o
 -15   1   5       17.62       18.03      3.48 o
 -14   1   5       92.38       82.29     16.54 o
 -13   1   5      318.56      344.37     17.74 o
 -12   1   5      138.09      133.42     10.32 o
 -11   1   5      221.02      224.01     10.54 o
 -10   1   5       29.82       29.37      3.53 o
  -9   1   5       29.00       29.21      3.21 o
  -8   1   5       93.23      132.64      8.51 o
  -7   1   5       61.72       61.72      4.54 o
  -6   1   5       26.62       32.53      9.80 o
  -5   1   5     3108.47     3500.76     82.87 o
  -4   1   5       41.09       30.20      3.10 o
  -3   1   5      380.57      412.47     11.81 o
  -2   1   5     6239.51     6457.76    158.24 o
  -1   1   5      229.73      221.30      7.06 o
   0   1   5       20.25       17.75      2.96 o
   1   1   5      182.05      196.95      7.03 o
   2   1   5      624.39      596.04     14.10 o
   3   1   5      906.73      899.57     24.72 o
   4   1   5      750.44      814.26     18.40 o
   5   1   5       26.91       33.79      3.22 o
   6   1   5      630.13      666.83     14.09 o
   7   1   5      324.90      365.27      7.67 o
   8   1   5        0.10        1.67      0.94 o
   9   1   5     1038.15     1009.96     17.03 o
  10   1   5      237.47      237.96     11.39 o
  11   1   5        2.44        4.23      1.35 o
  12   1   5      134.62      126.28      9.00 o
  13   1   5      107.09       97.75      8.47 o
  14   1   5       21.37       30.91      5.39 o
  15   1   5       43.54       43.87      6.56 o
 -15   2   5       27.45       23.54      5.14 o
 -14   2   5        0.07        2.05      2.26 o
 -13   2   5      120.54      104.28     12.19 o
 -12   2   5       39.35       30.70      4.61 o
 -11   2   5       90.28       81.09     11.26 o
 -10   2   5       10.01        8.69      2.13 o
  -9   2   5       95.65       88.45      8.89 o
  -8   2   5        0.00       -0.06      1.87 o
  -7   2   5       18.62       16.41      2.53 o
  -6   2   5      118.68      117.86      6.84 o
  -5   2   5     2224.92     2328.75     69.95 o
  -4   2   5      302.56      317.29     12.59 o
  -3   2   5      213.86      202.53      6.26 o
  -2   2   5      141.05      124.21      6.93 o
  -1   2   5     1123.32     1207.75     31.49 o
   0   2   5      274.86      324.33     20.56 o
   1   2   5      806.22      834.77     38.76 o
   2   2   5      428.10      474.72     13.50 o
   3   2   5      433.73      434.97     10.97 o
   4   2   5      203.85      213.23      8.53 o
   5   2   5       66.88       60.12      4.70 o
   6   2   5        0.90        2.08      1.28 o
   7   2   5     2330.73     2342.95     37.27 o
   8   2   5      278.06      261.44      7.62 o
   9   2   5     2202.02     2261.59     35.80 o
  10   2   5       69.32       61.07      7.16 o
  11   2   5       40.19       38.26      5.47 o
  12   2   5       96.46       98.60     10.04 o
  13   2   5        0.31        3.10      2.75 o
  14   2   5      186.51      219.05     19.60 o
 -14   3   5        0.53        2.34      3.43 o
 -13   3   5        5.73        6.08      2.11 o
 -12   3   5        2.26        2.63      2.11 o
 -11   3   5      256.72      266.97     16.97 o
 -10   3   5       25.00       29.17      3.87 o
  -9   3   5       32.17       33.25      4.92 o
  -8   3   5      421.81      438.32     12.64 o
  -7   3   5       37.30       44.02      4.21 o
  -6   3   5      167.54      182.81      7.83 o
  -5   3   5        2.55        2.61      1.35 o
  -4   3   5      223.70      198.71      8.87 o
  -3   3   5       24.03       21.43      3.06 o
  -2   3   5       84.37       81.16      5.22 o
  -1   3   5       45.02       51.87     13.84 o
   0   3   5      297.52      316.52     14.55 o
   1   3   5      190.08      236.73     13.74 o
   2   3   5        0.17        0.05      2.16 o
   3   3   5      411.55      431.71     15.91 o
   4   3   5      897.63      900.28     23.50 o
   5   3   5       12.89       11.54      2.02 o
   6   3   5        6.35        6.62      1.42 o
   7   3   5      499.09      504.07     14.67 o
   8   3   5     1884.08     2006.71     34.71 o
   9   3   5      240.40      254.68     16.52 o
  10   3   5       98.12      107.94     10.89 o
  11   3   5        6.22        7.09      3.77 o
  12   3   5       90.18       94.61      9.00 o
  13   3   5       10.65       10.83      3.32 o
 -12   4   5       14.45       11.84      5.01 o
 -11   4   5        0.56        3.10      3.19 o
 -10   4   5        1.73        2.10      3.58 o
  -9   4   5       14.70       11.29      3.03 o
  -8   4   5       71.25       54.17      5.97 o
  -7   4   5        0.10        8.36      6.80 o
  -6   4   5       35.92       34.69      4.70 o
  -5   4   5       85.96      149.95     32.69 o
  -4   4   5      446.72      473.10     12.83 o
  -3   4   5       16.84       19.61      3.06 o
  -2   4   5        5.37       18.16      6.14 o
  -1   4   5      146.00      204.90     29.08 o
   0   4   5     1274.04     1364.89     21.98 o
   1   4   5       12.52       14.71      6.76 o
   2   4   5       75.20       75.84      7.35 o
   3   4   5       44.50       48.06      6.62 o
   4   4   5       86.57       93.39      8.21 o
   5   4   5        0.42        3.76      2.11 o
   6   4   5        3.19        6.06      1.90 o
   7   4   5      175.68      175.59     12.45 o
   8   4   5       80.44      101.45     10.65 o
   9   4   5        2.92        5.18      3.44 o
  10   4   5       30.88       23.48      5.28 o
  11   4   5        2.64        2.75      2.70 o
  12   4   5       99.24      126.43     17.43 o
 -10   5   5       37.64       40.22      7.17 o
  -9   5   5       51.76       32.55      6.02 o
  -8   5   5        0.15        2.71      2.13 o
  -7   5   5       10.06       10.42      6.47 o
  -6   5   5        6.52        4.00      2.39 o
  -5   5   5       88.32       78.26      8.36 o
  -4   5   5        9.64        6.16      1.76 o
  -3   5   5       67.05       74.70      6.39 o
  -2   5   5      312.75      299.84     15.07 o
  -1   5   5       69.40       76.20      8.89 o
   0   5   5        1.43        3.16      4.47 o
   1   5   5        0.03        5.48      3.12 o
   2   5   5      101.31       89.13      9.80 o
   3   5   5      508.68      497.50     18.84 o
   4   5   5      102.01      101.92      8.98 o
   5   5   5        0.00        1.74      2.29 o
   6   5   5       45.50       40.44      5.12 o
   7   5   5        5.53        6.17      2.11 o
   8   5   5       25.33       25.59      4.51 o
   9   5   5       15.41       12.28      2.78 o
  -6   6   5        4.76        1.75      4.39 o
  -5   6   5       67.95       90.97     22.14 o
  -4   6   5      104.30       94.57     29.41 o
  -3   6   5      117.47      110.79     16.48 o
  -2   6   5       59.19       55.37     11.18 o
  -1   6   5        5.03        5.37      2.92 o
   0   6   5        2.99        2.35      1.72 o
   1   6   5        1.31        0.95      1.82 o
   2   6   5        4.46        3.80      2.07 o
   3   6   5       57.70       51.15      9.06 o
   4   6   5        1.40        2.12      2.37 o
   5   6   5        3.41        4.15      2.63 o
   6   6   5       44.54       39.85      6.50 o
 -15   0   6      206.22      213.00     23.21 o
 -14   0   6      128.07      133.55     36.62 o
 -13   0   6       76.23       75.60     22.40 o
 -12   0   6      710.98      806.47     34.56 o
 -11   0   6        0.36        0.24      3.49 o
 -10   0   6     1077.31     1229.86     43.40 o
  -9   0   6      105.54       97.27      7.55 o
  -8   0   6       87.92       76.74      5.31 o
  -7   0   6      259.74      214.96      7.86 o
  -6   0   6      290.77      251.44      9.02 o
  -5   0   6     5090.58     5365.06    130.61 o
  -4   0   6      554.49      641.98     70.90 o
  -3   0   6     1675.06     1938.21     19.30 o
  -2   0   6     1212.02     1353.54    110.10 o
  -1   0   6      135.47      164.10      7.35 o
   0   0   6     2341.04     2111.08     17.67 o
   1   0   6     4594.84     4383.27     90.20 o
   2   0   6     1100.80     1062.01     16.10 o
   4   0   6     1805.42     1867.10     26.43 o
   5   0   6       19.78       34.82      6.14 o
   6   0   6       65.84       65.21      7.11 o
   7   0   6      228.36      241.23     10.00 o
   8   0   6        0.20        4.34      2.44 o
   9   0   6       30.01       30.76      4.86 o
  10   0   6      106.49       83.66      9.21 o
  11   0   6      320.74      271.18     14.12 o
  12   0   6      532.04      531.53     20.68 o
  13   0   6      218.89      205.09     43.18 o
  14   0   6        1.54        3.43      3.47 o
  15   0   6       35.48       34.74     11.54 o
 -15   1   6        0.02       -0.50      3.56 o
 -14   1   6        0.00        2.03      2.02 o
 -13   1   6       94.73      107.05     12.81 o
 -12   1   6       16.10       16.23      3.95 o
 -11   1   6      133.55      149.47     13.39 o
 -10   1   6        1.29        3.32      2.03 o
  -9   1   6        9.73        6.99      1.78 o
  -8   1   6      284.87      310.59      8.29 o
  -7   1   6       99.48      115.68      4.92 o
  -6   1   6       11.61       19.28      3.89 o
  -5   1   6     1331.50     1524.40     34.52 o
  -4   1   6      254.79      256.69      7.01 o
  -3   1   6     1535.35     1648.82     36.32 o
  -2   1   6        1.95        6.33      9.37 o
  -1   1   6     1672.15     1586.96     35.52 o
   0   1   6       71.21       90.33      4.91 o
   1   1   6        2.62       -0.49      0.91 o
   2   1   6       96.03       77.45      7.95 o
   3   1   6      444.60      458.02     11.47 o
   4   1   6     2967.38     3056.74     57.72 o
   5   1   6       45.28       47.43      3.15 o
   6   1   6      428.73      417.26      8.66 o
   7   1   6        9.13        6.81      1.79 o
   8   1   6        0.96        3.16      1.58 o
   9   1   6     1095.74     1089.46     21.19 o
  10   1   6      241.61      261.02     12.19 o
  11   1   6      122.89      128.73     10.31 o
  12   1   6       80.28       74.23      7.99 o
  13   1   6       11.37       11.21      3.88 o
  14   1   6        0.02        2.46      1.80 o
  15   1   6       12.38       22.75      6.27 o
 -15   2   6        2.77        1.73      1.99 o
 -14   2   6       80.24       68.55     13.01 o
 -13   2   6      249.59      194.41     30.24 o
 -12   2   6      103.20      107.01     10.75 o
 -11   2   6        0.00        1.85      2.04 o
 -10   2   6       65.88       69.85      6.24 o
  -9   2   6      164.78      175.76     19.00 o
  -8   2   6      116.45      139.62      8.63 o
  -7   2   6      123.22      127.01     14.57 o
  -6   2   6     1134.55     1162.67     24.17 o
  -5   2   6     2351.86     2277.98     70.41 o
  -4   2   6      143.69      158.63      6.77 o
  -3   2   6     1109.58     1181.15     30.11 o
  -2   2   6      102.54      112.36      5.50 o
  -1   2   6        5.38        8.97      1.40 o
   0   2   6      618.24      559.83     16.73 o
   1   2   6      222.26      199.59      6.71 o
   2   2   6      845.71      910.36     29.83 o
   3   2   6      112.22      127.22     10.25 o
   4   2   6       19.49       27.60      3.41 o
   5   2   6       14.80       19.84      2.98 o
   6   2   6      129.58      106.45      4.18 o
   7   2   6        2.18        1.35      1.81 o
   8   2   6       20.92       19.67      2.47 o
   9   2   6      430.59      429.75     11.65 o
  10   2   6      751.57      762.08     17.50 o
  11   2   6       39.41       40.83      6.95 o
  12   2   6       37.33       39.94      5.70 o
  13   2   6       42.72       47.91      8.77 o
  14   2   6       16.60       17.00      4.75 o
 -14   3   6       36.31       27.28      7.27 o
 -13   3   6       13.07       11.98      2.98 o
 -12   3   6        6.90        4.56      1.97 o
 -11   3   6        7.15        6.86      1.89 o
 -10   3   6       70.99       62.27      5.60 o
  -9   3   6        0.07        1.46      1.98 o
  -8   3   6      253.13      234.29     11.69 o
  -7   3   6      397.74      430.75     12.45 o
  -6   3   6      178.73      179.47      7.36 o
  -5   3   6       58.20       59.89      5.56 o
  -4   3   6      545.32      567.27     16.01 o
  -3   3   6      523.15      514.24     11.47 o
  -2   3   6      145.70      133.80      5.93 o
  -1   3   6      174.70      159.44      5.73 o
   0   3   6       37.04       37.08      4.85 o
   1   3   6      102.07      104.48     11.74 o
   2   3   6      302.82      287.40     15.22 o
   3   3   6      422.31      442.25      9.69 o
   4   3   6      176.79      181.76      9.63 o
   5   3   6       50.81       56.68      6.11 o
   6   3   6      232.58      223.57      9.58 o
   7   3   6        8.22        6.78      2.05 o
   8   3   6      226.40      226.95     16.34 o
   9   3   6        1.03        2.36      1.92 o
  10   3   6        0.40        2.03      3.83 o
  11   3   6        8.59        9.37      3.35 o
  12   3   6       12.64        7.44      3.25 o
  13   3   6       13.17       13.06      3.18 o
 -12   4   6        3.26       10.14      2.62 o
 -11   4   6        0.62        1.82      2.18 o
 -10   4   6       14.06       15.56      2.85 o
  -9   4   6       54.98       42.82      6.62 o
  -8   4   6        3.78        3.96      2.47 o
  -7   4   6       92.33       99.24     10.11 o
  -6   4   6        7.76        7.67      1.95 o
  -5   4   6       67.56      113.40     18.08 o
  -4   4   6      914.52     1028.45     43.63 o
  -3   4   6      108.61      139.58      8.96 o
  -2   4   6        6.42       10.54      2.03 o
  -1   4   6      166.72      172.58     11.02 o
   0   4   6       27.39       35.78      6.01 o
   1   4   6        0.78        6.53      5.53 o
   2   4   6        4.53        8.45      2.78 o
   3   4   6       16.92       20.16      2.74 o
   4   4   6      132.83      137.04      8.84 o
   5   4   6      322.90      316.16     13.31 o
   6   4   6       73.53       69.58      8.01 o
   7   4   6       75.06       70.41      8.41 o
   8   4   6        0.63        2.23      3.31 o
   9   4   6       19.53       19.58      4.55 o
  10   4   6       69.77       87.43     11.66 o
  11   4   6       51.15       48.31      6.77 o
  12   4   6       32.27       48.83      7.59 o
 -10   5   6       11.41       13.04      5.40 o
  -9   5   6       87.32       96.93     12.26 o
  -8   5   6        3.85        3.18      3.68 o
  -7   5   6        3.43        1.34      3.03 o
  -6   5   6      196.84      211.65     16.12 o
  -5   5   6        6.76        6.38      3.00 o
  -4   5   6        8.25        9.86      3.78 o
  -3   5   6        1.98        5.82      5.35 o
  -2   5   6       89.20      102.36     15.94 o
  -1   5   6       84.28      101.97     10.27 o
   0   5   6       26.53       32.89      4.36 o
   1   5   6        0.44        3.12      2.13 o
   2   5   6       19.39       20.39      3.56 o
   3   5   6       56.27       50.87      6.47 o
   4   5   6      128.05      129.36      9.13 o
   5   5   6       12.13       11.96      2.90 o
   6   5   6        0.00        1.13      2.27 o
   7   5   6        0.00        3.70      2.61 o
   8   5   6      181.78      199.06     17.97 o
   9   5   6       11.79       12.88      4.10 o
  -6   6   6       13.64       22.90     19.40 o
  -5   6   6       40.88       50.29     13.58 o
  -4   6   6        9.73        9.42      7.07 o
  -3   6   6       22.78       25.27      9.20 o
  -2   6   6       11.49       15.39      4.72 o
  -1   6   6       58.78       65.47     10.03 o
   0   6   6       12.13        9.95      2.70 o
   1   6   6        1.12        0.10      2.32 o
   2   6   6       84.24       79.60     12.28 o
   3   6   6        2.48        5.76      2.74 o
   4   6   6       12.08       12.93      4.18 o
   5   6   6       23.76       18.71      5.33 o
 -15   1   7       36.59       37.84      8.43 o
 -14   1   7        4.93        3.22      3.46 o
 -13   1   7        0.00        2.17      2.74 o
 -12   1   7       46.89       46.84      7.14 o
 -11   1   7       69.12       74.43      7.50 o
 -10   1   7       13.69       16.81      3.76 o
  -9   1   7      129.30      145.31      8.04 o
  -8   1   7        5.08        9.79      3.00 o
  -7   1   7      154.19      165.80      5.86 o
  -6   1   7      130.00      145.49      5.74 o
  -5   1   7      243.88      255.50      7.42 o
  -4   1   7      739.33      761.26     30.92 o
  -3   1   7      391.87      383.63     14.49 o
  -2   1   7      343.93      479.53     42.81 o
  -1   1   7       17.47       22.29      8.77 o
   0   1   7      468.26      468.95     27.54 o
   1   1   7     3224.94     3390.87     48.63 o
   2   1   7      465.90      560.82     21.68 o
   3   1   7      461.40      487.05      7.46 o
   4   1   7      874.52      862.80     23.86 o
   5   1   7      870.09      900.52     24.78 o
   6   1   7       26.27       16.14      2.04 o
   7   1   7      276.54      263.30      6.75 o
   8   1   7        4.87        5.93      1.54 o
   9   1   7      357.92      327.54     10.11 o
  10   1   7      116.30      134.70      9.06 o
  11   1   7       31.09       29.51      4.43 o
  12   1   7      115.26      100.81     10.54 o
  13   1   7        1.03        3.87      3.26 o
  14   1   7       47.14       54.02     10.66 o
  15   1   7        2.77        2.24      3.04 o
 -14   2   7        0.33        1.97      2.19 o
 -13   2   7        0.40       -0.19      1.60 o
 -12   2   7        3.21        2.10      2.51 o
 -11   2   7       48.79       50.56      5.38 o
 -10   2   7      204.87      207.26     15.56 o
  -9   2   7      152.39      146.85     11.20 o
  -8   2   7      108.15      142.00     10.51 o
  -7   2   7     1118.26     1192.47     26.78 o
  -6   2   7       85.25       82.03      6.82 o
  -5   2   7      367.11      422.31     17.09 o
  -4   2   7     1044.58     1024.96     27.05 o
  -3   2   7      513.80      561.70     19.91 o
  -2   2   7      816.79      864.03     24.02 o
  -1   2   7      216.90      231.98      5.56 o
   0   2   7      438.70      475.40      9.94 o
   1   2   7      995.03     1098.38     22.62 o
   2   2   7     2507.50     2702.09     55.26 o
   3   2   7       10.04       38.35     11.65 o
   4   2   7     1158.71     1177.72     28.08 o
   5   2   7       77.78       74.68      6.58 o
   6   2   7        1.19        1.93      1.51 o
   7   2   7        7.18        4.36      1.41 o
   8   2   7       58.45       59.21      4.66 o
   9   2   7       10.82        9.53      1.77 o
  10   2   7       19.56       18.31      4.37 o
  11   2   7       16.68       19.64      3.63 o
  12   2   7       28.82       31.71      5.30 o
  13   2   7      158.80      180.53     16.73 o
  14   2   7      183.02      200.42     34.20 o
 -13   3   7        7.11        6.53      2.83 o
 -12   3   7       44.67       45.37      7.37 o
 -11   3   7      109.44      113.66     12.28 o
 -10   3   7       37.49       34.09      4.47 o
  -9   3   7      493.47      473.39     15.20 o
  -8   3   7      616.35      632.00     19.83 o
  -7   3   7      468.27      499.29     15.54 o
  -6   3   7      141.88      124.30      9.33 o
  -5   3   7       48.42       36.98      3.46 o
  -4   3   7      141.32      132.10      7.79 o
  -3   3   7      102.52       94.21      5.81 o
  -2   3   7      477.65      468.62     15.27 o
  -1   3   7      143.41      145.94      7.76 o
   0   3   7       78.22       76.94      4.84 o
   1   3   7       84.28       86.22      8.13 o
   2   3   7      133.39      147.39      8.35 o
   3   3   7      364.59      334.97      8.84 o
   4   3   7      167.11      167.55     11.36 o
   5   3   7        0.17        1.77      1.74 o
   6   3   7        7.08        7.66      2.16 o
   7   3   7      374.14      388.44     13.27 o
   8   3   7      388.30      404.10     13.61 o
   9   3   7      314.66      326.74     14.21 o
  10   3   7      189.92      195.67     15.48 o
  11   3   7       57.17       58.20      8.19 o
  12   3   7        3.30        6.91      3.48 o
  13   3   7       71.88       90.37     10.82 o
 -12   4   7       36.90       33.26      6.78 o
 -11   4   7       18.56       21.36      5.76 o
 -10   4   7        1.12        2.91      2.19 o
  -9   4   7       68.13       66.12      9.37 o
  -8   4   7      330.26      319.12     14.06 o
  -7   4   7       21.39       24.04      3.50 o
  -6   4   7        9.38        7.76      1.76 o
  -5   4   7      112.53      115.17     20.94 o
  -4   4   7      602.87      590.31     15.59 o
  -3   4   7     1578.03     1799.55     39.43 o
  -2   4   7      246.06      255.39      9.35 o
  -1   4   7       56.15       70.79      6.33 o
   0   4   7        2.03        5.37      4.08 o
   1   4   7       22.31       21.63      3.87 o
   2   4   7      239.11      231.69      9.28 o
   3   4   7        3.81        7.52      1.86 o
   4   4   7      209.55      204.63      9.25 o
   5   4   7      230.93      217.96     14.29 o
   6   4   7        1.82        4.94      2.33 o
   7   4   7        7.69        7.60      2.15 o
   8   4   7       49.19       42.62      5.61 o
   9   4   7        0.39        2.42      2.46 o
  10   4   7      268.30      296.66     21.00 o
  11   4   7       82.40       78.77      9.71 o
  -9   5   7       26.45       26.83      6.00 o
  -8   5   7        4.58        1.26      3.33 o
  -7   5   7       48.20       38.99      6.59 o
  -6   5   7       12.01        9.22      2.51 o
  -5   5   7       80.01       63.63      7.13 o
  -4   5   7      204.99      210.49     10.70 o
  -3   5   7       91.86      100.53      8.23 o
  -2   5   7      150.59      146.18     17.84 o
  -1   5   7      360.30      383.37     22.46 o
   0   5   7        0.00        1.33      2.24 o
   1   5   7       59.07       65.28      7.53 o
   2   5   7       17.91       22.61      4.42 o
   3   5   7        0.58        2.54      2.31 o
   4   5   7      107.80      109.81      9.92 o
   5   5   7        8.15        8.80      2.39 o
   6   5   7       49.48       42.40      6.43 o
   7   5   7       14.47       11.50      3.25 o
   8   5   7       41.93       40.85      7.49 o
   9   5   7        0.56        0.83      2.71 o
  -5   6   7      269.54      282.08     82.90 o
  -4   6   7       21.30       30.28     10.09 o
  -3   6   7        7.23        4.20      4.33 o
  -2   6   7       11.44       18.43      5.35 o
  -1   6   7        5.96        5.60      4.10 o
   0   6   7       75.67       78.08     14.70 o
   1   6   7       33.89       37.06      5.78 o
   2   6   7       14.50       13.72      4.28 o
   3   6   7        7.06        7.82      2.66 o
   4   6   7        2.95        2.09      2.96 o
   5   6   7       59.46       52.95     10.65 o
 -15   0   8        8.97       12.40      4.18 o
 -14   0   8      266.48      275.22     32.15 o
 -13   0   8       12.63       15.47      5.46 o
 -12   0   8      329.59      328.85     17.17 o
 -11   0   8       27.93       34.58     10.59 o
 -10   0   8      182.05      179.94     17.91 o
  -9   0   8       65.05       62.77      6.54 o
  -8   0   8      177.82      229.95     19.84 o
  -7   0   8      919.86     1083.05     34.87 o
  -6   0   8      672.59      715.73     30.78 o
  -5   0   8      287.60      297.86     11.84 o
  -4   0   8       33.41       45.71      3.98 o
  -3   0   8      246.94      261.25     16.01 o
  -2   0   8     3829.30     4659.08     45.77 o
  -1   0   8        1.05      124.57     27.59 o
   0   0   8      217.65      400.77     57.20 o
   1   0   8     2589.22     2626.91    115.88 o
   2   0   8     8899.44     9059.41    177.54 o
   3   0   8       39.42       65.06     18.78 o
   4   0   8     2055.45     2496.19     36.96 o
   5   0   8      285.79      313.60     14.89 o
   6   0   8      198.15      203.21      8.49 o
   7   0   8      213.15      244.68     44.07 o
   8   0   8        4.48        4.92      4.42 o
   9   0   8        1.19        1.20      2.32 o
  10   0   8       35.52       38.54      5.32 o
  11   0   8      551.64      432.49     77.94 o
  12   0   8        1.01        2.55      2.30 o
  13   0   8      101.90      107.73     23.81 o
  14   0   8        1.66        4.60      5.13 o
  15   0   8        1.53        1.30      6.69 o
 -15   1   8      220.18      231.40     21.48 o
 -14   1   8       17.50       15.35      4.14 o
 -13   1   8      789.22      851.97     20.53 o
 -12   1   8       62.50       67.76      9.34 o
 -11   1   8      180.66      196.28     17.84 o
 -10   1   8       73.17       76.43      8.38 o
  -9   1   8        2.56        4.08      1.77 o
  -8   1   8       27.56       19.80      3.06 o
  -7   1   8      482.32      539.15      8.94 o
  -6   1   8      915.38      992.17     28.91 o
  -5   1   8      502.46      546.94     20.82 o
  -4   1   8       24.57       21.98      2.67 o
  -3   1   8     1412.60     1592.29     41.48 o
  -2   1   8      243.24      257.27      8.23 o
  -1   1   8     3064.34     3484.72     46.05 o
   0   1   8      144.90      144.08     23.74 o
   1   1   8      991.51      961.71     21.37 o
   2   1   8     5946.07     6256.30    135.28 o
   3   1   8       33.05       33.73      3.78 o
   4   1   8       15.73       12.52      2.10 o
   5   1   8       71.27       85.18      5.13 o
   6   1   8      200.87      207.09      5.57 o
   7   1   8        0.75        1.42      1.72 o
   8   1   8        7.55        9.22      1.57 o
   9   1   8      550.57      553.94     11.83 o
  10   1   8      377.04      373.26     12.30 o
  11   1   8      158.02      143.45      9.22 o
  12   1   8       57.00       60.50      6.34 o
  13   1   8      118.79      128.46     12.73 o
  14   1   8        5.07        5.17      2.84 o
 -14   2   8       33.89       30.76      5.55 o
 -13   2   8      133.71      125.53     11.23 o
 -12   2   8        2.96        3.11      2.99 o
 -11   2   8       16.58       11.39      2.90 o
 -10   2   8      182.83      188.66     14.84 o
  -9   2   8        3.90        3.33      1.93 o
  -8   2   8      107.26      122.62      9.09 o
  -7   2   8       18.37       13.98      2.26 o
  -6   2   8        4.03        5.64      2.03 o
  -5   2   8      712.47      751.90     23.73 o
  -4   2   8     1798.82     1786.03     48.06 o
  -3   2   8      476.50      479.28      9.21 o
  -2   2   8      421.17      452.77     15.69 o
  -1   2   8     1046.99     1149.51     24.17 o
   0   2   8      300.99      301.38     13.39 o
   1   2   8     1016.48     1181.28     25.04 o
   2   2   8        0.36        7.23      4.01 o
   3   2   8        0.33       -0.20      1.32 o
   4   2   8        6.82       16.91     16.28 o
   5   2   8      111.54      101.03      6.98 o
   6   2   8      512.99      478.50     11.39 o
   7   2   8      735.15      765.87     14.86 o
   8   2   8       86.40       79.87      8.21 o
   9   2   8        0.02        1.85      1.39 o
  10   2   8        0.91        2.09      3.18 o
  11   2   8        1.26        4.37      3.17 o
  12   2   8       17.53       19.88      4.06 o
  13   2   8        0.18        3.11      2.14 o
  14   2   8       29.91       28.90      7.44 o
 -13   3   8       11.35        9.10      2.80 o
 -12   3   8       15.69       19.50      4.36 o
 -11   3   8       13.47       15.32      3.06 o
 -10   3   8        8.40        6.10      1.84 o
  -9   3   8        0.05        2.17      1.94 o
  -8   3   8      361.45      377.05     18.49 o
  -7   3   8     1016.90     1042.17     31.87 o
  -6   3   8      421.21      403.08     19.32 o
  -5   3   8       22.11       19.93      2.73 o
  -4   3   8       20.12       21.41      2.97 o
  -3   3   8      122.46       99.77      7.22 o
  -2   3   8       86.64      105.73      5.43 o
  -1   3   8       18.07       15.12      2.09 o
   0   3   8      364.57      348.97     15.42 o
   1   3   8       88.63      135.74     13.75 o
   2   3   8       92.12       97.12      8.22 o
   3   3   8        6.94        9.21      6.88 o
   4   3   8        2.78        2.99      1.82 o
   5   3   8       81.59       78.67      7.45 o
   6   3   8        3.89        4.96      1.66 o
   7   3   8     1349.70     1367.18     20.83 o
   8   3   8     1325.97     1419.18     22.43 o
   9   3   8      113.61      128.83     14.02 o
  10   3   8        0.09        1.81      2.68 o
  11   3   8       28.35       26.86      5.14 o
  12   3   8      144.48      160.49     13.28 o
  13   3   8      110.43      125.46     12.40 o
 -12   4   8      136.70      159.65     41.28 o
 -11   4   8       16.32       12.96      3.37 o
 -10   4   8      257.51      244.86     23.96 o
  -9   4   8       45.04       39.51      4.95 o
  -8   4   8       16.95       13.31      2.85 o
  -7   4   8       10.40       10.34      2.47 o
  -6   4   8       19.01       18.88      2.66 o
  -5   4   8       16.45       15.12      3.14 o
  -4   4   8      790.13      802.44     17.49 o
  -3   4   8       90.57      127.85     12.36 o
  -2   4   8      915.92     1071.59     49.29 o
  -1   4   8      264.40      317.86     19.46 o
   0   4   8       40.10       39.00      5.37 o
   1   4   8        3.81        6.38      2.56 o
   2   4   8       73.47       64.12      7.79 o
   3   4   8        0.01        1.24      1.53 o
   4   4   8       90.83       78.96      9.09 o
   5   4   8      367.58      356.38     14.38 o
   6   4   8        4.31        7.56      4.45 o
   7   4   8       21.16       20.68      3.84 o
   8   4   8      185.49      214.09     19.07 o
   9   4   8        0.84       -1.88      3.23 o
  10   4   8      252.38      289.87     21.50 o
  11   4   8       98.80      104.69     13.31 o
  -9   5   8       14.52       15.41      4.63 o
  -8   5   8        4.98        5.81      2.80 o
  -7   5   8        3.44        2.78      2.39 o
  -6   5   8       64.50       60.26     10.87 o
  -5   5   8        0.11        2.43      1.34 o
  -4   5   8        2.18        2.12      1.90 o
  -3   5   8      140.66      183.86     22.88 o
  -2   5   8       81.79      121.35     13.26 o
  -1   5   8        1.23        7.02      4.18 o
   0   5   8       29.66       44.73      8.12 o
   1   5   8       16.62       16.28      3.42 o
   2   5   8        0.07        0.74      2.45 o
   3   5   8      321.73      315.40     14.32 o
   4   5   8       12.58       10.56      2.74 o
   5   5   8      106.26      105.07      9.98 o
   6   5   8        3.57        3.50      2.02 o
   7   5   8       19.46       15.65      3.25 o
   8   5   8       19.23       22.05      4.35 o
   9   5   8       32.00       27.50      6.35 o
  -5   6   8        7.72       10.51      8.23 o
  -4   6   8       39.66       61.56     17.74 o
  -3   6   8       30.28       29.67      6.38 o
  -2   6   8       86.45       99.80     14.40 o
  -1   6   8        1.25        0.64      2.62 o
   0   6   8       36.32       32.97      6.19 o
   1   6   8       75.06       67.55     10.09 o
   2   6   8       24.84       23.45      4.96 o
   3   6   8       33.57       25.70      5.65 o
   4   6   8        7.17        8.06      2.67 o
 -15   1   9      349.76      362.79     14.78 o
 -14   1   9       26.41       29.90      5.52 o
 -13   1   9       24.98       22.61      4.92 o
 -12   1   9        4.20        2.55      2.30 o
 -11   1   9        6.28        5.65      2.60 o
 -10   1   9        0.03        0.90      1.81 o
  -9   1   9        2.00        2.68      2.04 o
  -8   1   9       20.88       26.21      3.13 o
  -7   1   9       14.83       16.40      5.06 o
  -6   1   9       64.70       56.94      4.12 o
  -5   1   9       65.80       68.99      6.92 o
  -4   1   9      429.53      495.18     15.94 o
  -3   1   9      168.91      205.87      5.47 o
  -2   1   9        0.23       -0.08      1.14 o
  -1   1   9      404.79      438.47     19.67 o
   0   1   9      181.49      159.20      6.60 o
   1   1   9      172.92      131.92      4.16 o
   2   1   9       26.77       50.68      4.85 o
   3   1   9      152.52      179.21      6.27 o
   4   1   9       54.23       62.31     11.77 o
   5   1   9       74.71       66.21      5.72 o
   6   1   9      213.16      229.78      8.68 o
   7   1   9       31.78       34.95      5.98 o
   8   1   9      259.82      233.27      7.93 o
   9   1   9        2.13        4.64      2.50 o
  10   1   9        5.09        3.27      1.34 o
  11   1   9        4.17        4.32      2.28 o
  12   1   9        0.60        2.94      1.73 o
  13   1   9        5.97        3.97      1.91 o
  14   1   9       25.38       18.62      5.65 o
 -14   2   9       67.08       55.90      9.82 o
 -13   2   9        1.11        0.30      2.32 o
 -12   2   9       21.49       17.03      3.01 o
 -11   2   9       19.64       19.97      2.84 o
 -10   2   9       21.59       23.12      5.11 o
  -9   2   9      246.19      250.88     11.32 o
  -8   2   9       11.20       12.19      5.72 o
  -7   2   9      866.97      922.23     17.30 o
  -6   2   9        2.88        2.56      1.48 o
  -5   2   9      325.47      336.37      9.16 o
  -4   2   9     1123.27     1110.45     23.99 o
  -3   2   9      639.11      608.85     13.57 o
  -2   2   9      174.39      134.40      6.32 o
  -1   2   9        2.56       -0.95      3.12 o
   0   2   9      174.09      200.19      6.17 o
   1   2   9      455.96      430.96      9.48 o
   2   2   9       77.35       70.17      5.27 o
   3   2   9      713.69      699.90     17.77 o
   4   2   9       30.04       31.65      3.38 o
   5   2   9      190.20      167.28      7.98 o
   6   2   9      340.02      322.19      9.42 o
   7   2   9     4677.53     4926.36     52.13 o
   8   2   9       48.01       46.45      6.18 o
   9   2   9        0.76        2.12      1.76 o
  10   2   9        2.11        5.52      3.77 o
  11   2   9       82.50       96.83     10.09 o
  12   2   9       14.60       23.62      5.24 o
  13   2   9        3.47        8.40      2.52 o
  14   2   9       17.01       23.03     15.46 o
 -13   3   9       12.60        9.12      3.21 o
 -12   3   9       76.54       78.62      9.71 o
 -11   3   9       28.74       20.18      3.81 o
 -10   3   9      103.12       87.38      7.64 o
  -9   3   9       14.65       12.03      2.45 o
  -8   3   9       97.38       97.75      9.28 o
  -7   3   9       19.31       17.99      3.73 o
  -6   3   9     2458.57     2632.37     57.80 o
  -5   3   9      463.43      450.83     17.58 o
  -4   3   9      220.22      216.15     12.14 o
  -3   3   9        1.75        2.72      0.85 o
  -2   3   9     1256.78     1268.53     34.13 o
  -1   3   9       39.09       30.42      4.55 o
   0   3   9       72.23       67.20      5.75 o
   1   3   9      278.01      268.83     11.34 o
   2   3   9      364.61      342.36     11.49 o
   3   3   9        1.19        1.00      2.22 o
   4   3   9      615.97      614.25     12.83 o
   5   3   9      161.32      165.74      8.76 o
   6   3   9     2009.82     2135.73     46.43 o
   7   3   9      243.56      259.97     10.92 o
   8   3   9      173.37      179.27     11.61 o
   9   3   9        3.49        6.18      3.44 o
  10   3   9        0.35        5.34      2.79 o
  11   3   9       32.78       32.02      6.02 o
  12   3   9        5.79        8.28      2.99 o
 -11   4   9       32.26       36.90      6.32 o
 -10   4   9      244.91      226.91     34.79 o
  -9   4   9       36.88       24.53      4.30 o
  -8   4   9        1.79        3.64      2.11 o
  -7   4   9        2.50        4.64      2.74 o
  -6   4   9      160.00      155.74     10.43 o
  -5   4   9       34.14       26.97      3.76 o
  -4   4   9       77.71       86.23      9.22 o
  -3   4   9       59.73       79.45     25.25 o
  -2   4   9      368.25      379.91     11.28 o
  -1   4   9        2.13       13.91     31.08 o
   0   4   9      543.12      580.41     20.19 o
   1   4   9      156.77      164.07      8.51 o
   2   4   9      142.72      138.63      9.73 o
   3   4   9       52.25       47.74      5.55 o
   4   4   9      158.59      172.22     10.65 o
   5   4   9       41.72       36.91      5.51 o
   6   4   9      213.35      233.75     11.20 o
   7   4   9      141.18      159.32     10.66 o
   8   4   9      248.19      276.66     18.62 o
   9   4   9       17.12       17.53      3.52 o
  10   4   9       29.03       25.32      5.90 o
  11   4   9       20.58       17.66      4.54 o
  -9   5   9       53.60       54.13     10.17 o
  -8   5   9        0.46       -2.05      4.06 o
  -7   5   9        0.64        2.12      2.66 o
  -6   5   9       66.22       86.15     15.60 o
  -5   5   9        8.78        5.73      1.78 o
  -4   5   9        4.87        2.31      3.47 o
  -3   5   9       43.86       42.05      7.95 o
  -2   5   9       15.32       20.45      7.07 o
  -1   5   9      308.37      338.63     17.28 o
   0   5   9       45.80       48.92      7.51 o
   1   5   9       85.37       90.53     10.80 o
   2   5   9       48.72       50.89      7.10 o
   3   5   9        6.71        5.83      2.95 o
   4   5   9      126.78      114.74     10.67 o
   5   5   9        0.39        2.92      3.41 o
   6   5   9       23.96       31.38      5.32 o
   7   5   9        0.01        2.38      5.18 o
   8   5   9        1.63       -0.53      4.71 o
  -4   6   9       18.80       20.05      8.52 o
  -3   6   9        9.96       24.99     14.34 o
  -2   6   9        1.97        3.73      3.26 o
  -1   6   9       17.18       16.64      3.92 o
   0   6   9       49.31       47.56      7.43 o
   1   6   9       35.99       41.49      7.15 o
   2   6   9       12.57        9.77      2.86 o
   3   6   9       16.70       11.85      2.48 o
 -15   0  10       32.39       36.89     10.31 o
 -14   0  10      318.39      359.45     24.48 o
 -13   0  10        3.85        2.00      3.02 o
 -12   0  10        0.18        1.12      4.16 o
 -11   0  10        7.59       12.56      5.05 o
 -10   0  10        0.59        2.70      1.30 o
  -9   0  10        4.92        4.56      1.66 o
  -8   0  10      267.08      307.86     13.34 o
  -7   0  10      640.64      723.77     33.21 o
  -6   0  10      144.22      205.35     13.49 o
  -5   0  10       52.31       66.76      7.94 o
  -4   0  10     1457.70     1721.32     35.15 o
  -3   0  10     1430.74     1596.94     85.44 o
  -2   0  10      186.89      207.39      8.95 o
  -1   0  10     1101.30     1101.53     33.08 o
   0   0  10       96.48      110.48      7.35 o
   1   0  10      265.33      342.73     14.27 o
   2   0  10      723.93      734.39     39.12 o
   3   0  10      939.72      916.58     23.15 o
   4   0  10      112.85      183.11     33.01 o
   5   0  10     1078.78     1112.95     22.58 o
   6   0  10      535.37      564.26     14.83 o
   7   0  10     1293.01     1260.02     28.13 o
   8   0  10       40.14       24.77      4.91 o
   9   0  10       51.11       27.33      5.15 o
  10   0  10        1.29        2.59      2.40 o
  11   0  10      172.14      155.67     13.60 o
  12   0  10       15.85       11.50      2.44 o
  13   0  10       10.61        6.32      6.87 o
  14   0  10       13.82        9.98      8.48 o
 -14   1  10        4.65        5.47      2.67 o
 -13   1  10        9.85        9.85      3.28 o
 -12   1  10       24.69       31.82      5.47 o
 -11   1  10       17.16       16.91      2.58 o
 -10   1  10      354.88      378.71     14.52 o
  -9   1  10      179.09      180.73      8.42 o
  -8   1  10      570.06      563.82     17.49 o
  -7   1  10       33.58       39.62      3.40 o
  -6   1  10     1194.62     1277.93     30.80 o
  -5   1  10      167.36      165.45      9.55 o
  -4   1  10      122.42      123.42      6.49 o
  -3   1  10       24.20       28.89      4.09 o
  -2   1  10      786.66      822.03     13.38 o
  -1   1  10       18.77        9.10      2.27 o
   0   1  10      390.87      424.00     10.94 o
   1   1  10       78.41       71.13      3.67 o
   2   1  10        5.06        6.52      1.28 o
   3   1  10        0.04        3.04      1.33 o
   4   1  10      147.96      147.48      9.37 o
   5   1  10        4.92        5.47      3.95 o
   6   1  10        3.61        2.86      1.49 o
   7   1  10      256.65      260.55      7.65 o
   8   1  10       36.07       34.72      3.34 o
   9   1  10       83.30       68.63      4.53 o
  10   1  10       95.36       79.56      6.72 o
  11   1  10      187.11      188.00      8.99 o
  12   1  10       11.40        9.78      2.21 o
  13   1  10        2.76        3.88      2.41 o
  14   1  10       11.52       11.52      5.07 o
 -14   2  10        6.80        5.12      2.33 o
 -13   2  10        6.15        6.39      2.45 o
 -12   2  10       38.25       31.21      4.75 o
 -11   2  10        1.02        5.28      3.20 o
 -10   2  10       24.32       28.27      4.01 o
  -9   2  10      373.79      389.56     12.60 o
  -8   2  10      592.36      620.48     17.41 o
  -7   2  10       13.04        8.72      2.08 o
  -6   2  10        6.88        8.57      1.35 o
  -5   2  10       16.00       15.29      2.21 o
  -4   2  10      133.45      152.51     16.24 o
  -3   2  10      194.50      208.78      9.04 o
  -2   2  10       71.69       74.95      6.10 o
  -1   2  10     1980.63     2088.21     47.49 o
   0   2  10      693.99      767.73     13.91 o
   1   2  10      284.05      294.34      9.23 o
   2   2  10      390.15      374.40      7.43 o
   3   2  10      574.69      545.07     12.97 o
   4   2  10       43.92       42.49      5.48 o
   5   2  10       42.53       46.35      5.24 o
   6   2  10       32.83       29.83      4.51 o
   7   2  10     1424.62     1470.31     28.05 o
   8   2  10        8.05        7.78      1.72 o
   9   2  10       20.87       21.22      3.87 o
  10   2  10      166.03      180.03     12.43 o
  11   2  10        7.20       10.14      2.92 o
  12   2  10       77.42       87.20     10.83 o
  13   2  10       80.80       73.48      9.68 o
 -13   3  10       28.96       36.81      5.78 o
 -12   3  10        0.57        3.13      1.94 o
 -11   3  10      216.94      222.50     16.89 o
 -10   3  10      427.23      430.66     15.19 o
  -9   3  10       80.18       77.42      9.04 o
  -8   3  10       96.92       94.09      7.79 o
  -7   3  10      312.13      318.30     11.96 o
  -6   3  10      475.91      465.98     11.71 o
  -5   3  10      237.21      230.95      8.26 o
  -4   3  10       61.23       64.33      6.38 o
  -3   3  10        9.36        9.08      2.30 o
  -2   3  10      345.29      334.40     11.28 o
  -1   3  10        0.21        0.00      1.08 o
   0   3  10        2.46        3.51      1.17 o
   1   3  10       43.92       46.11      6.32 o
   2   3  10        9.63       15.28      2.55 o
   3   3  10       54.13       49.14      5.89 o
   4   3  10      516.95      504.57     13.42 o
   5   3  10        4.76        3.66      1.83 o
   6   3  10       53.12       48.98      5.59 o
   7   3  10       67.81       62.98      5.73 o
   8   3  10      173.40      173.77     15.36 o
   9   3  10        5.42        6.81      2.83 o
  10   3  10        6.54        6.49      2.76 o
  11   3  10        0.89        2.43      2.66 o
  12   3  10       43.60       42.75      6.70 o
 -11   4  10        0.15        0.73      2.51 o
 -10   4  10      131.99      132.83     10.85 o
  -9   4  10       60.81       61.51      6.53 o
  -8   4  10        9.75        9.94      2.02 o
  -7   4  10       42.85       37.64      5.23 o
  -6   4  10       39.30       43.45      5.93 o
  -5   4  10       97.11      102.87     16.31 o
  -4   4  10       10.42       11.61      2.45 o
  -3   4  10       96.39       97.74     10.82 o
  -2   4  10        2.34        3.64      1.86 o
  -1   4  10        5.66       19.63      6.25 o
   0   4  10       77.32       72.67     10.24 o
   1   4  10       91.83       85.05     10.67 o
   2   4  10       42.34       41.72      5.91 o
   3   4  10       89.59       78.66     10.06 o
   4   4  10       11.36       15.51      2.78 o
   5   4  10        7.64        7.82      2.09 o
   6   4  10      275.89      293.67     14.89 o
   7   4  10       19.49       17.79      2.86 o
   8   4  10      183.20      189.60     17.76 o
   9   4  10        1.43        5.28      3.52 o
  10   4  10       93.31       94.88     14.99 o
  -8   5  10        7.57        8.37      7.30 o
  -7   5  10      134.14      143.12     16.79 o
  -6   5  10       70.01       75.19     11.33 o
  -5   5  10      233.80      269.83     21.51 o
  -4   5  10        7.30       14.43      6.69 o
  -3   5  10        0.87        1.85      2.84 o
  -2   5  10       27.56       25.10      5.78 o
  -1   5  10       44.92       40.01      6.46 o
   0   5  10        1.20        1.50      2.33 o
   1   5  10        4.44        3.57      2.46 o
   2   5  10       63.70       74.71     10.33 o
   3   5  10       87.98       93.39      8.32 o
   4   5  10        0.24        0.31      3.24 o
   5   5  10       23.49       16.15      3.83 o
   6   5  10        2.94        3.96      3.38 o
   7   5  10        0.75        5.37      2.99 o
   8   5  10        1.15        7.77      3.75 o
  -3   6  10       56.20       49.15     12.70 o
  -2   6  10       35.77       33.83      7.36 o
  -1   6  10        1.83        4.33      3.59 o
   0   6  10        7.13        7.19      2.59 o
   1   6  10       19.66       24.31      4.48 o
   2   6  10        0.18        0.55      2.21 o
 -14   1  11        9.32        9.46      3.74 o
 -13   1  11       45.37       43.70      7.14 o
 -12   1  11        5.81        7.92      2.46 o
 -11   1  11       17.85       15.09      2.94 o
 -10   1  11      107.67      111.55     15.53 o
  -9   1  11      260.31      260.25     12.28 o
  -8   1  11        1.47        1.33      1.00 o
  -7   1  11       38.78       42.71      3.88 o
  -6   1  11        0.21        1.35      1.42 o
  -5   1  11      201.47      215.65      7.44 o
  -4   1  11      909.52     1093.66     34.35 o
  -3   1  11      121.49      132.13      4.44 o
  -2   1  11       48.15       52.22      9.51 o
  -1   1  11     3459.48     3539.31    163.07 o
   0   1  11      126.40      131.94      7.94 o
   1   1  11        5.01        6.49      4.93 o
   2   1  11       32.01       41.61      5.57 o
   3   1  11      416.87      401.81      8.67 o
   4   1  11       16.65       20.50      2.45 o
   5   1  11       80.38       89.65      5.83 o
   6   1  11      275.40      292.35      7.94 o
   7   1  11       38.07       36.95      3.62 o
   8   1  11       60.88       53.17      5.19 o
   9   1  11       31.37       25.48      2.95 o
  10   1  11       19.25       16.60      2.82 o
  11   1  11       94.48       81.17      8.77 o
  12   1  11       43.19       39.00      6.16 o
  13   1  11      116.24      130.70     10.64 o
  14   1  11       19.66       18.02      4.96 o
 -14   2  11        6.67        6.66      1.87 o
 -13   2  11       12.88       11.90      3.49 o
 -12   2  11       18.68       15.36      2.91 o
 -11   2  11       81.91       77.48      6.77 o
 -10   2  11       55.77       54.27      5.51 o
  -9   2  11      620.31      619.57     17.71 o
  -8   2  11       49.56       44.05      5.60 o
  -7   2  11      121.43      131.63      9.10 o
  -6   2  11       45.20       31.00      8.73 o
  -5   2  11      387.20      415.14     12.01 o
  -4   2  11       14.18       18.05      3.15 o
  -3   2  11      156.97      166.67      8.27 o
  -2   2  11       51.94       57.40      5.53 o
  -1   2  11       17.28       16.39      2.82 o
   0   2  11        0.89        1.03      1.81 o
   1   2  11       47.08       44.26      5.17 o
   2   2  11      550.13      563.59     11.97 o
   3   2  11      256.71      249.60      5.88 o
   4   2  11        0.06        2.02      1.77 o
   5   2  11      184.76      182.16      7.34 o
   6   2  11      953.70     1002.13     19.47 o
   7   2  11       50.72       44.68      5.29 o
   8   2  11        1.55        2.11      1.26 o
   9   2  11        2.03        3.59      1.64 o
  10   2  11      290.56      310.15     37.08 o
  11   2  11      105.46      105.03     12.21 o
  12   2  11      224.15      256.33     18.03 o
  13   2  11       43.27       46.47      8.58 o
 -12   3  11        1.35        3.15      2.82 o
 -11   3  11       22.51       19.68      4.31 o
 -10   3  11      139.70      120.12      8.77 o
  -9   3  11        0.49        1.27      2.25 o
  -8   3  11        7.44        6.11      2.08 o
  -7   3  11        0.61       -1.04      3.04 o
  -6   3  11      264.33      285.62     12.94 o
  -5   3  11       87.11       81.77      7.97 o
  -4   3  11      932.64     1008.44     22.79 o
  -3   3  11     1107.15     1151.55     24.74 o
  -2   3  11        5.48        4.21      1.62 o
  -1   3  11      341.20      323.21     11.60 o
   0   3  11        8.25        5.03      2.73 o
   1   3  11       50.70       63.73      7.24 o
   2   3  11       64.12       62.78      6.83 o
   3   3  11      495.96      475.10     15.26 o
   4   3  11      439.58      419.41     14.50 o
   5   3  11      210.50      212.40     10.21 o
   6   3  11       19.22       20.67      3.32 o
   7   3  11       67.04       71.12      8.88 o
   8   3  11      344.12      340.53     12.69 o
   9   3  11        5.23        8.30      3.26 o
  10   3  11        1.38        5.32      2.07 o
  11   3  11       65.11       73.25      9.20 o
  12   3  11      133.78      144.84     16.09 o
 -11   4  11        6.26        2.79      3.38 o
 -10   4  11      376.99      309.66     45.42 o
  -9   4  11       22.42       24.13      4.61 o
  -8   4  11        6.90        2.53      2.01 o
  -7   4  11       36.05       33.69      5.41 o
  -6   4  11       49.03       52.31      5.64 o
  -5   4  11        0.05        4.71      2.86 o
  -4   4  11       45.56       67.27      9.70 o
  -3   4  11       14.53       23.32      4.27 o
  -2   4  11        4.00        4.97      4.30 o
  -1   4  11       84.46       76.39     10.03 o
   0   4  11      235.50      225.60     12.11 o
   1   4  11      179.78      190.94     17.15 o
   2   4  11      198.42      181.56     17.24 o
   3   4  11      464.03      434.86     18.57 o
   4   4  11       38.57       35.56      5.89 o
   5   4  11      540.70      593.12     16.89 o
   6   4  11       68.47       62.59     10.62 o
   7   4  11      120.29      114.87      9.79 o
   8   4  11       64.73       62.34      8.36 o
   9   4  11       73.59       74.66     11.90 o
  10   4  11        5.58        9.43      4.38 o
  -8   5  11       14.78        9.26      3.95 o
  -7   5  11        0.07       -0.30      3.43 o
  -6   5  11       10.39        9.27      5.16 o
  -5   5  11        9.82        9.28      3.03 o
  -4   5  11        0.24       11.67     16.41 o
  -3   5  11       98.43      102.60     11.33 o
  -2   5  11        0.13        4.80      3.05 o
  -1   5  11       16.07       15.65      3.60 o
   0   5  11       20.20       20.23      4.34 o
   1   5  11        2.61        2.95      1.93 o
   2   5  11       79.43       75.75     13.58 o
   3   5  11      158.18      151.88     11.55 o
   4   5  11      167.51      177.94     12.54 o
   5   5  11       22.63       21.98      4.96 o
   6   5  11       10.16        9.08      3.17 o
   7   5  11        0.08        1.38      3.32 o
  -1   6  11        0.16        1.20      2.74 o
   0   6  11       31.60       39.53      7.19 o
   1   6  11       15.64       21.16      4.91 o
 -14   0  12      112.36       91.55     20.50 o
 -13   0  12       17.15       24.39      7.58 o
 -12   0  12      215.36      211.59     28.14 o
 -11   0  12      216.26      222.85     22.85 o
 -10   0  12       32.26       38.11      6.62 o
  -9   0  12      136.57      150.63      9.55 o
  -8   0  12      147.57      158.96     20.17 o
  -7   0  12      161.28      195.09     12.02 o
  -6   0  12       68.43       87.80     13.65 o
  -5   0  12        3.84        9.31      2.16 o
  -4   0  12     1585.11     2097.28     74.73 o
  -3   0  12     1204.50     1463.97    136.47 o
  -2   0  12     1235.27     1539.96     35.69 o
  -1   0  12     1010.43     1151.01     64.10 o
   0   0  12        0.25       11.27      6.15 o
   1   0  12       36.93       31.66      4.28 o
   2   0  12      801.83      805.70     30.29 o
   3   0  12        0.41        3.70      3.05 o
   4   0  12       50.04       54.89      7.33 o
   5   0  12        3.42        5.50      2.44 o
   6   0  12       27.88       22.63      4.02 o
   7   0  12      251.72      229.82     14.24 o
   8   0  12      219.24      155.55     24.68 o
   9   0  12      343.65      285.62     14.32 o
  10   0  12      862.11      859.12     20.79 o
  11   0  12       37.28       27.50      6.24 o
  12   0  12      166.27      145.43     23.25 o
  13   0  12       19.11       28.68      8.83 o
 -14   1  12        7.73       13.09      4.04 o
 -13   1  12      142.27      124.74     16.91 o
 -12   1  12        0.99        1.95      1.56 o
 -11   1  12      642.30      705.35     19.64 o
 -10   1  12        0.11        0.63      2.15 o
  -9   1  12        1.88        3.92      1.98 o
  -8   1  12       56.32       56.40      4.87 o
  -7   1  12      111.09      120.68      7.18 o
  -6   1  12       14.06       19.29      5.07 o
  -5   1  12      111.27      110.65      7.20 o
  -4   1  12        9.13       11.20      1.95 o
  -3   1  12     1014.78     1197.51     19.68 o
  -2   1  12       24.74       17.02      2.82 o
  -1   1  12     2077.31     2127.46     65.97 o
   0   1  12     1215.60     1335.06     20.75 o
   1   1  12      444.29      495.36     11.52 o
   2   1  12        5.87        5.40      1.56 o
   3   1  12      154.45      164.27      5.33 o
   4   1  12      325.45      296.06      7.25 o
   5   1  12      286.51      247.09     10.29 o
   6   1  12       43.15       47.91      4.23 o
   7   1  12       91.80      102.34      8.57 o
   8   1  12       28.24       20.92      2.96 o
   9   1  12       48.00       41.31      4.72 o
  10   1  12        0.88        2.88      1.92 o
  11   1  12      149.20      112.27     13.16 o
  12   1  12       12.09       13.93      4.22 o
  13   1  12       94.35      113.56     14.90 o
 -13   2  12        6.14        6.08      3.01 o
 -12   2  12        9.36       10.28      2.35 o
 -11   2  12       11.37        9.47      3.03 o
 -10   2  12      112.52      114.27      8.10 o
  -9   2  12      350.36      385.17     17.34 o
  -8   2  12      145.91      150.92     13.81 o
  -7   2  12       71.51       67.06      7.18 o
  -6   2  12       50.97       50.17      5.01 o
  -5   2  12      203.49      216.35     12.88 o
  -4   2  12       20.92       22.13      3.14 o
  -3   2  12       14.60       11.65      2.25 o
  -2   2  12      125.08      158.23     18.33 o
  -1   2  12      313.68      342.27      8.98 o
   0   2  12        3.79        5.48      1.78 o
   1   2  12      236.93      273.56     10.39 o
   2   2  12      151.05      158.66      7.80 o
   3   2  12        3.70        1.97      1.19 o
   4   2  12       36.63       42.56      7.49 o
   5   2  12     1182.69     1229.92     22.40 o
   6   2  12      609.75      621.97     12.28 o
   7   2  12       50.85       46.02      4.28 o
   8   2  12       15.79       14.93      2.26 o
   9   2  12       79.37       72.04      9.55 o
  10   2  12        3.00        4.10      2.60 o
  11   2  12       63.41       64.84      9.00 o
  12   2  12       65.62       62.78      9.65 o
  13   2  12      132.59      110.38     21.29 o
 -12   3  12        7.05        8.18      2.68 o
 -11   3  12        1.26        4.99      2.12 o
 -10   3  12       52.04       44.95      6.37 o
  -9   3  12      100.87       97.04     11.50 o
  -8   3  12        4.72        4.52      2.03 o
  -7   3  12        2.04        3.65      1.89 o
  -6   3  12      421.56      406.35     15.39 o
  -5   3  12      171.80      195.92     17.00 o
  -4   3  12        8.93        6.87      2.05 o
  -3   3  12       63.21       73.46      6.95 o
  -2   3  12       15.02       15.44      2.72 o
  -1   3  12      109.84      104.18      6.81 o
   0   3  12      154.19      152.08     10.91 o
   1   3  12       65.95       52.90      6.27 o
   2   3  12       87.30      110.81     10.48 o
   3   3  12       17.67       17.22      3.24 o
   4   3  12      848.97      888.03     18.66 o
   5   3  12     1748.65     1903.36     52.52 o
   6   3  12      269.85      283.97     10.98 o
   7   3  12        0.01        1.41      1.80 o
   8   3  12       46.78       52.41      6.32 o
   9   3  12        4.02        1.85      2.05 o
  10   3  12        2.29        3.81      2.94 o
  11   3  12        0.06        2.98      3.41 o
 -10   4  12      100.78       95.56      9.43 o
  -9   4  12        1.27        1.97      2.31 o
  -8   4  12       17.35       20.45      5.62 o
  -7   4  12       20.02       16.69      3.74 o
  -6   4  12        2.33        2.33      2.08 o
  -5   4  12       72.02       69.46      8.38 o
  -4   4  12       47.63       53.68      7.22 o
  -3   4  12      346.21      352.33     12.70 o
  -2   4  12      121.02      128.78     17.72 o
  -1   4  12       16.79       17.21      4.31 o
   0   4  12      184.33      179.93     27.12 o
   1   4  12       11.29       14.54      4.02 o
   2   4  12      895.75      885.41     22.39 o
   3   4  12      128.15      138.33     21.94 o
   4   4  12      347.94      347.67     17.44 o
   5   4  12       43.55       41.73      6.64 o
   6   4  12        0.87        2.54      2.27 o
   7   4  12       89.58       83.05     10.44 o
   8   4  12       34.50       37.54      9.14 o
   9   4  12       24.54       25.75      5.62 o
  10   4  12       67.79       67.13     12.05 o
  -7   5  12        1.71        4.67      2.86 o
  -6   5  12       31.84       25.67      5.08 o
  -5   5  12      109.76      114.81     16.64 o
  -4   5  12       60.91       68.22      7.26 o
  -3   5  12      148.03      146.87     22.45 o
  -2   5  12       58.30       56.77      8.63 o
  -1   5  12       10.61       13.86      3.31 o
   0   5  12        0.00        3.71      2.19 o
   1   5  12      188.46      204.26     19.50 o
   2   5  12        3.86        5.98      2.85 o
   3   5  12       13.57       17.14      4.13 o
   4   5  12       27.91       34.66      5.54 o
   5   5  12       32.42       33.70      5.13 o
   6   5  12        0.15        2.82      2.70 o
   7   5  12       70.43       79.95     16.57 o
 -14   1  13        0.81        1.51      2.66 o
 -13   1  13       10.02        7.95      3.06 o
 -12   1  13      209.91      204.43     21.54 o
 -11   1  13      157.66      164.59     14.06 o
 -10   1  13       15.68       15.53      2.54 o
  -9   1  13       93.50       97.52      7.62 o
  -8   1  13       79.15       81.53      6.64 o
  -7   1  13       71.23       76.34      5.15 o
  -6   1  13      401.95      447.63     15.99 o
  -5   1  13       23.20       25.09      2.87 o
  -4   1  13       65.77       55.50      4.53 o
  -3   1  13       30.30       28.34      3.51 o
  -2   1  13      121.91      120.91      8.62 o
  -1   1  13      315.84      289.45      7.99 o
   0   1  13      168.42      152.18     15.09 o
   1   1  13      209.26      221.43     12.01 o
   2   1  13      121.09      128.38      7.03 o
   3   1  13      141.57      125.29      9.59 o
   4   1  13      648.13      618.54     13.26 o
   5   1  13      152.54      132.01      7.61 o
   6   1  13      484.94      458.99     11.19 o
   7   1  13      198.55      169.27      9.98 o
   8   1  13        5.03        1.88      2.02 o
   9   1  13       27.26       25.75      3.67 o
  10   1  13        3.03        4.30      1.60 o
  11   1  13      100.09       84.12     11.18 o
  12   1  13        3.46        1.72      2.97 o
  13   1  13        9.26        3.63      2.63 o
 -13   2  13        0.78        3.34      3.04 o
 -12   2  13      212.59      211.78     15.10 o
 -11   2  13       45.98       36.99      5.56 o
 -10   2  13        2.74        5.86      2.18 o
  -9   2  13      355.90      350.40     13.00 o
  -8   2  13      278.39      280.67     17.45 o
  -7   2  13        1.55        1.73      1.80 o
  -6   2  13      411.83      416.86     11.79 o
  -5   2  13      620.92      685.75     15.13 o
  -4   2  13      298.64      312.05     11.25 o
  -3   2  13      726.33      732.56     20.31 o
  -2   2  13       71.94       72.56      6.24 o
  -1   2  13       82.02      106.91      8.11 o
   0   2  13       20.98       26.44      3.50 o
   1   2  13      144.60      145.34      6.18 o
   2   2  13       79.54       68.36      6.74 o
   3   2  13       92.27       75.51      8.50 o
   4   2  13      119.59      111.30      8.89 o
   5   2  13     1399.95     1394.69     27.26 o
   6   2  13        7.84        9.89      2.05 o
   7   2  13       10.15        7.58      1.93 o
   8   2  13        0.61        4.46      2.08 o
   9   2  13       13.13        8.75      2.07 o
  10   2  13       16.48       15.58      2.48 o
  11   2  13      298.36      382.52     16.21 o
  12   2  13       65.15       76.75     12.68 o
 -12   3  13        0.03        3.18      2.51 o
 -11   3  13       11.64       10.12      3.10 o
 -10   3  13        6.74        5.27      3.44 o
  -9   3  13       61.65       61.90      8.56 o
  -8   3  13      259.61      270.94     24.76 o
  -7   3  13      187.30      179.76     16.08 o
  -6   3  13      463.39      459.91     17.00 o
  -5   3  13       11.43       11.77      3.22 o
  -4   3  13      805.83      825.88     17.02 o
  -3   3  13        9.74        5.28      1.76 o
  -2   3  13        3.42        2.17      1.68 o
  -1   3  13       92.42       85.63      8.20 o
   0   3  13       24.93       17.38      3.13 o
   1   3  13      236.84      222.38     12.74 o
   2   3  13       92.34       84.36      8.39 o
   3   3  13       58.00       51.39      7.08 o
   4   3  13      232.96      266.37     24.18 o
   5   3  13       93.78       94.35     10.42 o
   6   3  13      923.98      993.31     22.17 o
   7   3  13       43.81       41.12      6.08 o
   8   3  13       14.64       17.58      3.47 o
   9   3  13        9.73        9.79      3.61 o
  10   3  13      139.63      152.69     12.78 o
  11   3  13       46.33       50.93      9.12 o
 -10   4  13        0.39        1.81      3.26 o
  -9   4  13       59.83       63.14      7.94 o
  -8   4  13       13.03       17.31      4.32 o
  -7   4  13      549.43      584.53     18.66 o
  -6   4  13       86.65       81.97     10.00 o
  -5   4  13       23.99       18.14      3.13 o
  -4   4  13        9.77       11.50      2.10 o
  -3   4  13       85.30       91.70     10.15 o
  -2   4  13        3.30        2.23      4.06 o
  -1   4  13       42.56       45.93      6.10 o
   0   4  13       44.71       43.08      6.34 o
   1   4  13       17.09       18.99      2.74 o
   2   4  13      501.36      555.37     22.12 o
   3   4  13        0.01        2.32      3.74 o
   4   4  13       85.16       79.38     13.82 o
   5   4  13      374.22      393.17     16.45 o
   6   4  13       13.22       12.68      3.09 o
   7   4  13        4.62        8.14      3.76 o
   8   4  13        0.02        1.36      4.04 o
   9   4  13        2.47        5.07      3.26 o
  -7   5  13        6.02        1.82      2.70 o
  -6   5  13       17.75       14.92      4.36 o
  -5   5  13       20.06       21.23      5.04 o
  -4   5  13       39.93       38.73      7.15 o
  -3   5  13        0.57        4.30      2.04 o
  -2   5  13        1.98        8.45      3.38 o
  -1   5  13       36.71       32.92      5.87 o
   0   5  13       41.01       42.44      8.16 o
   1   5  13        3.02        3.92      3.12 o
   2   5  13      376.06      389.29     27.86 o
   3   5  13       26.11       24.00      3.94 o
   4   5  13        0.23        2.11      2.96 o
   5   5  13       22.86       25.47      5.20 o
   6   5  13       59.71       58.92      9.32 o
 -14   0  14       90.27       66.35     27.46 o
 -13   0  14        0.23        1.62      4.90 o
 -12   0  14      144.82      146.96     18.12 o
 -11   0  14      169.51      156.34     37.43 o
 -10   0  14        7.87        7.82      2.56 o
  -9   0  14       64.91       57.73      7.18 o
  -8   0  14        6.36        8.27      2.80 o
  -7   0  14       26.69       24.27      4.05 o
  -6   0  14      808.61     1027.06     46.28 o
  -5   0  14       21.14       26.59      4.30 o
  -4   0  14      184.86      221.40      9.99 o
  -3   0  14       69.70       52.68      9.97 o
  -2   0  14      177.20      390.73    113.93 o
  -1   0  14       48.30       57.70      6.97 o
   0   0  14        8.75       15.22      3.12 o
   1   0  14      299.71      270.14     11.64 o
   2   0  14      160.48      129.25     12.79 o
   3   0  14      571.67      597.91     41.96 o
   4   0  14      194.80      198.14     12.09 o
   5   0  14       28.93       27.73      5.62 o
   6   0  14      395.06      416.94     14.26 o
   7   0  14       16.82       25.33      5.64 o
   8   0  14      261.62      228.38     15.01 o
   9   0  14       46.49       48.21      6.91 o
  10   0  14       57.15       61.19      7.07 o
  11   0  14       28.16       29.56      6.33 o
  12   0  14       45.18       30.28      8.62 o
 -13   1  14      109.63       95.25     20.27 o
 -12   1  14      175.02      172.90     18.52 o
 -11   1  14      255.02      266.62     19.80 o
 -10   1  14       19.38       23.61      3.09 o
  -9   1  14      210.64      229.76     11.72 o
  -8   1  14      176.81      173.59      9.96 o
  -7   1  14       15.35       16.87      2.22 o
  -6   1  14      780.22      836.44     26.33 o
  -5   1  14       20.39       19.63      2.69 o
  -4   1  14      202.76      187.43      8.11 o
  -3   1  14       68.80       66.68      5.52 o
  -2   1  14       43.67       31.69      3.67 o
  -1   1  14       38.75       50.04      5.29 o
   0   1  14       33.01       29.43      3.95 o
   1   1  14      281.20      247.37      8.05 o
   2   1  14     1374.08     1380.70     25.11 o
   3   1  14      611.96      605.32     10.93 o
   4   1  14      668.37      622.22     12.15 o
   5   1  14      711.13      748.45     15.36 o
   6   1  14      589.95      569.41     11.13 o
   7   1  14       76.41       75.59      6.76 o
   8   1  14      109.82       94.68     11.62 o
   9   1  14        1.87        3.64      1.98 o
  10   1  14       27.33       19.18      3.17 o
  11   1  14       13.76       10.48      2.23 o
  12   1  14       38.61       33.66      5.89 o
 -13   2  14       33.73       34.70      7.27 o
 -12   2  14       35.02       38.70     10.38 o
 -11   2  14       70.82       74.36      8.49 o
 -10   2  14        3.78        4.34      5.65 o
  -9   2  14       26.05       23.38      3.74 o
  -8   2  14       77.07       68.55      7.80 o
  -7   2  14      166.36      176.21     16.75 o
  -6   2  14        4.71        3.72      1.96 o
  -5   2  14       60.29       64.72      7.28 o
  -4   2  14        0.01        0.06      2.34 o
  -3   2  14      414.57      429.19     13.01 o
  -2   2  14       17.18       12.04      2.01 o
  -1   2  14       40.46       45.77      5.76 o
   0   2  14        1.51        3.59      1.70 o
   1   2  14        0.71        2.17      2.19 o
   2   2  14      167.77      167.52     14.93 o
   3   2  14      288.88      285.49     14.09 o
   4   2  14       13.01       17.38      3.43 o
   5   2  14       17.88       12.29      1.99 o
   6   2  14       33.37       33.46      5.21 o
   7   2  14        1.00        2.66      2.08 o
   8   2  14       45.56       38.53      4.97 o
   9   2  14       38.33       33.22      3.91 o
  10   2  14       11.09       11.89      2.58 o
  11   2  14      108.27      113.85     12.57 o
  12   2  14       60.62       68.54      9.98 o
 -11   3  14       17.43       18.34      3.48 o
 -10   3  14       15.65       15.19      3.97 o
  -9   3  14        1.34        2.33      1.92 o
  -8   3  14       91.51       98.33     11.58 o
  -7   3  14        4.07        3.29      1.71 o
  -6   3  14      104.53       94.52      9.10 o
  -5   3  14       74.39       62.80      7.16 o
  -4   3  14      371.98      374.21     12.41 o
  -3   3  14      347.90      349.63     16.79 o
  -2   3  14      192.94      181.80     14.99 o
  -1   3  14       60.45       62.77      7.07 o
   0   3  14       11.39       16.14      3.26 o
   1   3  14      138.09      158.60     14.53 o
   2   3  14       15.96       21.14     10.59 o
   3   3  14       13.83        7.39      2.26 o
   4   3  14        9.22       13.74      3.37 o
   5   3  14        8.30       13.00      3.45 o
   6   3  14        2.91        3.41      3.22 o
   7   3  14        0.16       -0.27      3.10 o
   8   3  14       61.88       67.02      9.02 o
   9   3  14      159.11      163.83     25.79 o
  10   3  14      215.60      235.46     45.34 o
  11   3  14       85.74       76.52     12.19 o
  -9   4  14       17.97       21.80      4.78 o
  -8   4  14        1.00        3.68      2.30 o
  -7   4  14      241.98      235.58     16.62 o
  -6   4  14        8.04       82.14     18.39 o
  -5   4  14       38.03       43.09      5.44 o
  -4   4  14        2.27        5.35      3.04 o
  -3   4  14       27.45       34.96      6.97 o
  -2   4  14      108.13      108.05     15.47 o
  -1   4  14       43.15       40.82      5.94 o
   0   4  14      113.37      129.60     14.32 o
   1   4  14        4.99        4.25      3.91 o
   2   4  14       34.79       42.23      6.79 o
   3   4  14        7.91       13.44      3.53 o
   4   4  14       52.59       66.38      9.51 o
   5   4  14        2.78        3.90      3.17 o
   6   4  14       42.24       37.56      7.44 o
   7   4  14       34.95       23.80      5.29 o
   8   4  14        4.56       11.72      5.41 o
   9   4  14       47.53       49.95      8.90 o
  -6   5  14        1.88        5.28      2.89 o
  -5   5  14        9.92       16.60      4.63 o
  -4   5  14        0.07        2.83      2.71 o
  -3   5  14        9.36        6.84      2.71 o
  -2   5  14        4.86        7.87      2.61 o
  -1   5  14       52.57       49.70      6.91 o
   0   5  14        2.10        4.60      3.01 o
   1   5  14      179.93      167.49     26.11 o
   2   5  14        0.00        2.52      2.56 o
   3   5  14       57.97       59.10      8.26 o
   4   5  14      186.15      187.74     15.10 o
   5   5  14       32.55       40.83      7.29 o
 -13   1  15       68.89       65.53     10.31 o
 -12   1  15       58.28       51.32      9.26 o
 -11   1  15      154.16      131.33     17.16 o
 -10   1  15        0.46        3.09      1.67 o
  -9   1  15      112.90      109.56      7.09 o
  -8   1  15        6.10        5.33      1.68 o
  -7   1  15       10.21       10.38      1.71 o
  -6   1  15       80.73       85.88      8.56 o
  -5   1  15        0.00       -0.17      1.54 o
  -4   1  15      250.17      282.66     11.90 o
  -3   1  15        8.77        8.48      2.12 o
  -2   1  15      194.41      198.99      9.43 o
  -1   1  15       55.35       55.38      6.92 o
   0   1  15      365.77      365.33     10.19 o
   1   1  15      227.22      207.36      8.49 o
   2   1  15      149.84      172.66      9.72 o
   3   1  15     1015.10     1055.69     18.08 o
   4   1  15      857.18      890.03     17.09 o
   5   1  15       62.30       76.22      8.24 o
   6   1  15       33.02       26.15      3.15 o
   7   1  15        0.00        2.01      1.57 o
   8   1  15      267.21      240.12     11.56 o
   9   1  15       57.28       43.73      5.93 o
  10   1  15        4.03        1.65      1.84 o
  11   1  15       97.84      117.79     10.69 o
  12   1  15       16.55       20.99      4.72 o
 -12   2  15       22.98       23.23      5.70 o
 -11   2  15      140.53      118.30     16.36 o
 -10   2  15        3.33        5.72      3.03 o
  -9   2  15        5.16        6.01      2.84 o
  -8   2  15        6.03        4.94      2.90 o
  -7   2  15      467.61      500.76     14.38 o
  -6   2  15        4.04        4.92      2.54 o
  -5   2  15      299.30      317.24     10.92 o
  -4   2  15        0.94        2.66      1.77 o
  -3   2  15      470.14      471.32     14.84 o
  -2   2  15       15.21       31.98      4.04 o
  -1   2  15       38.88       37.25      4.16 o
   0   2  15        2.71        1.94      2.05 o
   1   2  15      117.28      134.99      9.54 o
   2   2  15       82.22       67.63      8.26 o
   3   2  15     1102.86     1002.26     47.73 o
   4   2  15      237.76      233.14     12.84 o
   5   2  15       23.40       23.60      3.82 o
   6   2  15        5.55        4.42      2.36 o
   7   2  15      123.35      109.16      9.56 o
   8   2  15       15.70       19.06      3.61 o
   9   2  15        5.40        6.33      2.62 o
  10   2  15      105.63      110.16      9.32 o
  11   2  15       10.89       10.36      3.18 o
 -11   3  15      100.39       91.68     11.99 o
 -10   3  15       43.75       49.49      6.41 o
  -9   3  15        0.81        2.41      3.23 o
  -8   3  15        1.60        0.48      2.41 o
  -7   3  15        5.01        8.29      1.80 o
  -6   3  15       13.82        9.48      2.62 o
  -5   3  15      339.48      350.10     11.39 o
  -4   3  15        2.33        3.11      2.31 o
  -3   3  15      217.09      218.36     12.53 o
  -2   3  15       35.45       31.70      4.07 o
  -1   3  15        9.14        7.65      2.30 o
   0   3  15      110.75      108.97     10.93 o
   1   3  15      285.74      269.52     19.23 o
   2   3  15      275.64      252.42     14.78 o
   3   3  15        5.48        6.22      2.45 o
   4   3  15       10.47       12.36      5.27 o
   5   3  15      118.10      118.31     18.59 o
   6   3  15        9.79       11.00      2.61 o
   7   3  15       51.11       76.81     16.90 o
   8   3  15       56.47       65.38      9.38 o
   9   3  15       22.51       22.42      6.47 o
  10   3  15        1.50        7.15      3.67 o
  -9   4  15       23.69       25.40      4.64 o
  -8   4  15       49.77       42.99      7.75 o
  -7   4  15       10.13       12.36      6.50 o
  -6   4  15       11.35       24.51      8.74 o
  -5   4  15      222.45      224.12     15.32 o
  -4   4  15       52.76       44.10      7.46 o
  -3   4  15       69.48       71.88     11.01 o
  -2   4  15      382.60      397.12     15.50 o
  -1   4  15       56.86       60.95      8.30 o
   0   4  15        1.76        3.12      2.45 o
   1   4  15      160.35      159.86     16.93 o
   2   4  15      268.33      304.89     22.98 o
   3   4  15       25.08       29.85      5.34 o
   4   4  15        3.83        2.38      1.83 o
   5   4  15        3.66        5.08      3.52 o
   6   4  15        6.67        6.86      2.99 o
   7   4  15        0.19        1.97      2.82 o
   8   4  15        6.67       15.18      6.93 o
  -5   5  15        3.07        5.22      4.21 o
  -4   5  15        7.01        6.56      3.16 o
  -3   5  15       14.05       16.42      4.03 o
  -2   5  15        0.44        4.60      4.14 o
  -1   5  15      319.79      353.30     22.76 o
   0   5  15       53.01       43.02      6.53 o
   1   5  15       20.70       26.26      5.22 o
   2   5  15        3.97        4.44      4.08 o
   3   5  15       32.92       31.02      6.32 o
   4   5  15       49.69       35.21      6.71 o
 -13   0  16      371.25      375.86     39.79 o
 -12   0  16       59.17       43.92     13.91 o
 -11   0  16       19.98       19.65      6.24 o
 -10   0  16       58.72       44.88      6.65 o
  -9   0  16       67.13       65.70     12.66 o
  -8   0  16       25.44       23.37      4.18 o
  -7   0  16        8.29        9.02      2.84 o
  -6   0  16      132.26      159.41     14.22 o
  -5   0  16        2.50        2.76      1.70 o
  -4   0  16       15.12       17.99      3.45 o
  -3   0  16     1671.79     1817.30    212.71 o
  -2   0  16      136.04      130.80      7.70 o
  -1   0  16       57.31       44.30      7.54 o
   0   0  16     1536.27     1511.85     92.95 o
   1   0  16     1260.25     1271.82     93.93 o
   2   0  16       22.32       21.80      3.59 o
   3   0  16      700.76      686.34     22.45 o
   4   0  16      852.09      885.81     39.02 o
   5   0  16      311.92      289.78     13.60 o
   6   0  16      148.15      116.12     14.85 o
   7   0  16       39.71       39.68      7.51 o
   8   0  16      474.44      427.91     17.82 o
   9   0  16      139.28      122.84     14.12 o
  10   0  16        7.23        6.36      3.66 o
  11   0  16      216.93      186.64     39.93 o
  12   0  16        0.14       -2.28      6.84 o
 -12   1  16       66.21       63.99     13.59 o
 -11   1  16        8.89        6.78      2.20 o
 -10   1  16       25.84       18.61      3.61 o
  -9   1  16        6.99        6.48      2.90 o
  -8   1  16      163.40      167.99     11.44 o
  -7   1  16        2.64        2.37      2.57 o
  -6   1  16        2.95        1.57      2.11 o
  -5   1  16        0.44        2.00      1.82 o
  -4   1  16      160.19      148.57     11.02 o
  -3   1  16       28.11       29.26      3.95 o
  -2   1  16      360.98      398.97     13.04 o
  -1   1  16       70.40       74.05      7.58 o
   0   1  16       32.93       30.26      4.33 o
   1   1  16      265.91      298.34     14.86 o
   2   1  16      108.28      105.40     12.26 o
   3   1  16      421.91      406.88     12.40 o
   4   1  16       84.22       81.94      7.96 o
   5   1  16      130.55      102.73     12.63 o
   6   1  16      117.90       90.67      8.46 o
   7   1  16       27.26       22.05      3.53 o
   8   1  16      176.37      162.01     10.92 o
   9   1  16       12.26       10.69      2.72 o
  10   1  16      130.09      133.41     11.26 o
  11   1  16      289.99      319.94     21.18 o
 -12   2  16        3.96        3.10      3.13 o
 -11   2  16       13.85       11.52      3.48 o
 -10   2  16        0.34       -1.56      2.62 o
  -9   2  16        0.15        0.92      1.86 o
  -8   2  16      321.89      356.52     18.40 o
  -7   2  16       63.61       57.44      6.91 o
  -6   2  16        0.01        1.95      1.98 o
  -5   2  16      687.03      691.93     16.82 o
  -4   2  16       30.68       24.26      3.57 o
  -3   2  16        0.26        2.05      1.87 o
  -2   2  16      231.14      228.66     11.00 o
  -1   2  16      117.10      127.24      8.06 o
   0   2  16       10.29       10.26      2.04 o
   1   2  16       19.79       39.02      4.93 o
   2   2  16      624.43      605.53     13.90 o
   3   2  16      534.15      569.59     19.25 o
   4   2  16       34.95       37.37      5.40 o
   5   2  16       24.41       29.69      4.84 o
   6   2  16      136.78      128.98     20.86 o
   7   2  16        0.45        3.13      2.79 o
   8   2  16        0.21        0.03      2.91 o
   9   2  16       17.76       19.53      4.20 o
  10   2  16      143.80      197.35     14.99 o
  11   2  16       47.38       60.80     10.71 o
 -10   3  16       15.68       11.64      3.28 o
  -9   3  16       86.38       88.59     10.27 o
  -8   3  16       32.53       26.08      4.33 o
  -7   3  16       29.51       29.47      5.09 o
  -6   3  16        1.75        1.21      2.32 o
  -5   3  16       17.23       11.42      2.07 o
  -4   3  16        2.08        3.03      1.56 o
  -3   3  16      118.07      113.85      8.01 o
  -2   3  16       46.28       31.75      4.43 o
  -1   3  16       16.67       10.78      3.02 o
   0   3  16       24.12       31.23      4.68 o
   1   3  16       10.61        5.49      3.56 o
   2   3  16       53.11       54.62      7.83 o
   3   3  16        9.33        7.79      2.88 o
   4   3  16        0.01        1.20      3.70 o
   5   3  16        5.87        2.83      2.23 o
   6   3  16        2.36        3.31      2.11 o
   7   3  16       14.57       11.65      3.69 o
   8   3  16      113.43      120.94     15.18 o
   9   3  16       85.39       95.95     19.86 o
  -8   4  16        6.39        2.45      2.50 o
  -7   4  16       11.09       17.93      4.32 o
  -6   4  16      192.27      183.22     14.63 o
  -5   4  16       14.17        5.76      3.24 o
  -4   4  16       43.89       50.88      8.63 o
  -3   4  16        4.48        4.64      2.29 o
  -2   4  16        6.89        3.67      2.43 o
  -1   4  16       36.93       30.82      5.18 o
   0   4  16      133.03      114.12     12.60 o
   1   4  16      236.17      242.35     15.96 o
   2   4  16      382.89      389.63     16.48 o
   3   4  16        2.76        1.67      3.10 o
   4   4  16       50.79       55.10      7.86 o
   5   4  16        1.84        4.57      3.37 o
   6   4  16        8.67        7.59      2.53 o
   7   4  16      100.01      141.73     10.76 o
  -4   5  16        5.24        7.50      2.64 o
  -3   5  16        0.79        3.35      3.13 o
  -2   5  16       64.62       75.85     11.54 o
  -1   5  16      293.67      330.28     19.91 o
   0   5  16      123.92      146.97     13.58 o
   1   5  16       13.80       11.08      4.33 o
   2   5  16       60.33       61.63     11.96 o
   3   5  16       66.30       68.06     10.37 o
 -12   1  17        4.92        1.75      4.10 o
 -11   1  17       11.69        9.08      3.41 o
 -10   1  17      104.97      101.21      9.50 o
  -9   1  17       66.44       63.89      6.77 o
  -8   1  17       78.37       70.20      6.41 o
  -7   1  17       65.17       67.22      6.20 o
  -6   1  17      649.41      760.11     18.74 o
  -5   1  17       34.97       31.19      4.12 o
  -4   1  17      213.98      236.76     16.42 o
  -3   1  17       16.64       14.74      2.61 o
  -2   1  17       16.19       17.79      4.93 o
  -1   1  17        1.56       -0.51      2.32 o
   0   1  17      184.99      173.03      9.73 o
   1   1  17      125.73      135.22     10.43 o
   2   1  17      147.42      139.04      9.12 o
   3   1  17      142.01      132.22      9.89 o
   4   1  17      117.66      114.88     10.88 o
   5   1  17      165.94      152.15     11.83 o
   6   1  17       57.60       45.52      5.63 o
   7   1  17       10.12        9.91      1.58 o
   8   1  17       28.07       29.83      3.79 o
   9   1  17       80.05       81.52     13.37 o
  10   1  17        0.57        1.00      1.51 o
  11   1  17        9.35        9.23      2.75 o
 -11   2  17       69.63       62.31      9.47 o
 -10   2  17       66.82       62.70      9.05 o
  -9   2  17       57.52       54.87      6.33 o
  -8   2  17        3.60        1.38      3.46 o
  -7   2  17      153.83      171.83     10.26 o
  -6   2  17      100.60      102.28      8.21 o
  -5   2  17      367.13      331.07     11.35 o
  -4   2  17       91.78       87.52      8.80 o
  -3   2  17       13.42       14.34      2.26 o
  -2   2  17        7.40        6.97      2.01 o
  -1   2  17       41.17       44.30      5.09 o
   0   2  17      285.03      270.47      9.39 o
   1   2  17       44.55       35.14      4.98 o
   2   2  17        1.05        3.24      2.59 o
   3   2  17      199.97      202.34     12.90 o
   4   2  17        2.23        3.16      3.40 o
   5   2  17      397.27      387.94     16.00 o
   6   2  17      111.26      106.97      9.22 o
   7   2  17       80.28       84.90      9.19 o
   8   2  17       45.84       54.23      7.18 o
   9   2  17      447.16      510.00     17.92 o
  10   2  17        9.86        7.07      4.59 o
 -10   3  17       19.24       20.18      3.71 o
  -9   3  17       48.10       42.25      6.38 o
  -8   3  17       18.32       20.91      3.38 o
  -7   3  17       15.91       14.67      3.66 o
  -6   3  17      267.13      252.58     22.98 o
  -5   3  17       68.37       60.15      7.85 o
  -4   3  17      287.74      305.29     11.20 o
  -3   3  17        3.90        1.93      1.52 o
  -2   3  17       20.84       15.11      2.88 o
  -1   3  17        1.10        0.49      2.67 o
   0   3  17      333.55      360.92     17.29 o
   1   3  17       45.04       41.10      6.07 o
   2   3  17       21.74       20.66      5.14 o
   3   3  17        2.57        4.38      3.00 o
   4   3  17      160.25      173.22     12.52 o
   5   3  17       29.83       35.08      5.32 o
   6   3  17        5.72        7.52      2.63 o
   7   3  17        3.06        5.91      2.33 o
   8   3  17      143.61      142.88     26.46 o
   9   3  17       64.95       63.64     11.62 o
  -7   4  17        5.35        3.96      3.29 o
  -6   4  17       23.41       12.97      5.55 o
  -5   4  17       21.14       33.60      7.91 o
  -4   4  17        1.63        3.29      2.35 o
  -3   4  17       29.10       33.92      6.13 o
  -2   4  17        7.90        9.96      2.83 o
  -1   4  17       26.06       23.47      4.64 o
   0   4  17        0.54        2.20      3.01 o
   1   4  17       53.56       49.94      7.58 o
   2   4  17       41.60       39.15      6.78 o
   3   4  17      285.05      315.78     15.74 o
   4   4  17        4.88        2.63      3.77 o
   5   4  17       82.16       94.73     10.36 o
   6   4  17       16.93       24.22      4.77 o
  -2   5  17        3.81        7.98      4.75 o
  -1   5  17       43.19       36.40      6.41 o
   0   5  17       17.53       16.63      3.96 o
   1   5  17       41.92       41.72     11.86 o
 -12   0  18       98.48      114.95     18.97 o
 -11   0  18       21.84       15.53     11.60 o
 -10   0  18        3.37        4.36      4.29 o
  -9   0  18      147.67      131.27     30.21 o
  -8   0  18      134.57      136.97     20.59 o
  -7   0  18       77.63       83.65      8.54 o
  -6   0  18       94.02       97.05     11.55 o
  -5   0  18       26.93       27.79      7.45 o
  -4   0  18       90.94       91.03     11.65 o
  -3   0  18      239.06      257.71     21.79 o
  -2   0  18     1200.40     1309.29     31.74 o
  -1   0  18       53.47       52.29      8.93 o
   0   0  18     1960.48     2168.86     41.71 o
   1   0  18       60.10       60.02      6.70 o
   2   0  18     1433.45     1453.33     91.78 o
   3   0  18        0.36        4.63      2.74 o
   4   0  18      370.90      354.95     22.01 o
   5   0  18      311.91      336.96     18.81 o
   6   0  18      271.56      244.24     31.34 o
   7   0  18       30.21       28.17      5.46 o
   8   0  18       15.88       16.72      3.48 o
   9   0  18       13.53        9.60      2.65 o
  10   0  18       26.46       20.15      5.11 o
  11   0  18       11.08       14.79      6.88 o
 -11   1  18        1.24        3.22      1.96 o
 -10   1  18        0.20        2.42      2.29 o
  -9   1  18       81.66       73.32      7.34 o
  -8   1  18      401.18      436.90     26.96 o
  -7   1  18       38.08       41.02      5.03 o
  -6   1  18      167.16      183.16     12.31 o
  -5   1  18       65.77       30.51     12.87 o
  -4   1  18       83.07       67.60      8.09 o
  -3   1  18        0.47        3.01      1.68 o
  -2   1  18       27.03       25.63      4.08 o
  -1   1  18      205.82      213.26     10.66 o
   0   1  18      319.83      319.78     10.51 o
   1   1  18      736.57      760.70     26.00 o
   2   1  18       41.42       42.08      4.76 o
   3   1  18      117.36      129.83      9.04 o
   4   1  18       16.87       16.10      2.58 o
   5   1  18        0.25        2.59      1.47 o
   6   1  18       60.23       58.65      7.54 o
   7   1  18       14.54       16.36      2.56 o
   8   1  18       36.92       36.80      6.17 o
   9   1  18      216.47      238.92     12.82 o
  10   1  18        0.11        1.50      1.78 o
 -11   2  18       86.68       68.36      9.90 o
 -10   2  18        0.47        1.25      2.66 o
  -9   2  18       46.40       38.28      6.02 o
  -8   2  18       20.24       21.56      3.98 o
  -7   2  18        1.35       -0.17      2.87 o
  -6   2  18       51.92       49.27      5.76 o
  -5   2  18        0.95        0.69      2.56 o
  -4   2  18       88.23       79.34      7.19 o
  -3   2  18       25.32       28.00      3.92 o
  -2   2  18        8.95        8.13      2.13 o
  -1   2  18        0.88        2.90      1.89 o
   0   2  18       76.67       71.72      8.66 o
   1   2  18       40.79       43.79      5.27 o
   2   2  18       33.00       26.51      3.70 o
   3   2  18      102.67       90.49      9.24 o
   4   2  18       99.31       95.73      9.29 o
   5   2  18       27.76       32.24      5.11 o
   6   2  18       49.04       51.36      6.30 o
   7   2  18       83.85       69.75      8.01 o
   8   2  18        0.07        3.81      2.73 o
   9   2  18       24.53       17.38      3.93 o
  -9   3  18       72.16       67.80      9.18 o
  -8   3  18       17.23       16.53      3.99 o
  -7   3  18       46.08       38.44      7.52 o
  -6   3  18      199.43      186.88     15.00 o
  -5   3  18      169.01      158.71      9.69 o
  -4   3  18       11.40       10.32      2.83 o
  -3   3  18        0.02        2.71      2.60 o
  -2   3  18        1.25        3.86      4.27 o
  -1   3  18       24.02       27.88      6.08 o
   0   3  18       73.76       72.57      9.69 o
   1   3  18        0.56        2.08      2.85 o
   2   3  18       24.04       23.30      4.09 o
   3   3  18        0.60        4.60      2.68 o
   4   3  18        6.30       10.28      4.29 o
   5   3  18       43.82       47.94      6.81 o
   6   3  18       49.13       54.14      8.09 o
   7   3  18       18.66       20.88      4.02 o
   8   3  18       71.23       77.37      9.97 o
  -7   4  18       51.51       86.93     25.97 o
  -6   4  18        0.03        3.17      2.94 o
  -5   4  18        0.02       -0.82      3.21 o
  -4   4  18       14.87       13.28      3.66 o
  -3   4  18       26.18       22.49      5.40 o
  -2   4  18        2.49        2.54      3.04 o
  -1   4  18       28.70       32.33      5.61 o
   0   4  18        4.70        5.31      2.87 o
   1   4  18       12.60       11.69      2.90 o
   2   4  18       19.31       23.88      5.15 o
   3   4  18       16.90       17.84      3.48 o
   4   4  18        0.31        2.10      3.01 o
   5   4  18       17.63       17.68      4.96 o
 -11   1  19       22.77       25.01      7.51 o
 -10   1  19        4.36        3.21      2.65 o
  -9   1  19       57.11       52.30      9.37 o
  -8   1  19        6.35        2.41      1.76 o
  -7   1  19      232.86      256.86     17.05 o
  -6   1  19      109.36       98.99     13.09 o
  -5   1  19       87.11       96.18      9.96 o
  -4   1  19        9.84       10.27      2.80 o
  -3   1  19      344.57      367.28     12.76 o
  -2   1  19      531.98      561.32     16.62 o
  -1   1  19      106.18       99.38      8.08 o
   0   1  19      184.21      191.31     15.50 o
   1   1  19      999.40     1035.35     21.77 o
   2   1  19       26.02       26.76      4.03 o
   3   1  19        1.04        2.93      1.69 o
   4   1  19      188.32      177.03     12.54 o
   5   1  19       62.65       67.89      6.86 o
   6   1  19        0.69        0.01      2.33 o
   7   1  19       15.07       19.27      3.65 o
   8   1  19       12.44       14.62      3.21 o
   9   1  19        0.33        2.97      2.88 o
  10   1  19       26.99       28.08      6.73 o
 -10   2  19       55.86       39.61      6.60 o
  -9   2  19        0.95        1.44      1.62 o
  -8   2  19       67.90       75.30     11.25 o
  -7   2  19       27.93       22.24      3.90 o
  -6   2  19       11.81        9.68      2.60 o
  -5   2  19       25.36       19.12      3.67 o
  -4   2  19        0.62        0.03      2.06 o
  -3   2  19        0.11        1.37      1.40 o
  -2   2  19       53.35       48.93      6.06 o
  -1   2  19      111.29      112.08      9.50 o
   0   2  19       53.23       49.65      6.33 o
   1   2  19       57.41       50.15      5.53 o
   2   2  19        4.90        7.97      2.99 o
   3   2  19       31.08       29.72      4.90 o
   4   2  19        7.86        8.77      2.71 o
   5   2  19        4.65        7.15      2.25 o
   6   2  19        8.11        8.38      2.84 o
   7   2  19       18.41       17.86      4.97 o
   8   2  19        0.58        0.78      3.22 o
   9   2  19       40.89       49.91      7.10 o
  -8   3  19       13.62        7.02      2.71 o
  -7   3  19        5.49        7.85      2.93 o
  -6   3  19       12.61        8.78      2.89 o
  -5   3  19       33.03       34.32      4.84 o
  -4   3  19        6.94        5.50      2.28 o
  -3   3  19       30.36       20.92      3.24 o
  -2   3  19       10.05        5.10      2.62 o
  -1   3  19       11.62       12.76      3.62 o
   0   3  19      195.42      181.52     25.53 o
   1   3  19      225.78      258.60     23.52 o
   2   3  19       53.32       58.91      8.21 o
   3   3  19        4.55        8.06      4.02 o
   4   3  19       48.30       49.12      8.06 o
   5   3  19       11.55        6.27      3.57 o
   6   3  19      108.58      128.82     12.06 o
   7   3  19       66.31       73.52     10.02 o
  -5   4  19       19.84       20.38      4.99 o
  -4   4  19        0.14        3.32      2.38 o
  -3   4  19        8.78        3.97      3.86 o
  -2   4  19       10.62       12.27      3.30 o
  -1   4  19       76.23       86.19     12.29 o
   0   4  19       91.76      103.66     11.73 o
   1   4  19        0.47        1.38      3.32 o
   2   4  19        5.76        9.42      3.94 o
   3   4  19        2.18        1.24      3.66 o
   4   4  19       32.19       43.45      6.94 o
 -10   0  20        8.63        2.71     10.74 o
  -9   0  20      398.22      445.27     56.78 o
  -8   0  20      302.17      348.62     21.04 o
  -7   0  20       41.62       61.19      8.68 o
  -6   0  20       23.66       22.46      6.19 o
  -5   0  20       28.63       30.37      7.03 o
  -4   0  20        4.65        7.31      3.61 o
  -3   0  20       62.18       66.60     14.87 o
  -2   0  20     1617.37     1869.28     43.80 o
  -1   0  20      171.75      179.29     36.65 o
   0   0  20      262.94      293.55     17.84 o
   1   0  20      149.38      149.29     29.54 o
   2   0  20      969.08     1099.87     29.41 o
   3   0  20      201.75      234.27     20.33 o
   4   0  20        0.84        1.97      3.74 o
   5   0  20       10.46       20.42     16.82 o
   6   0  20        3.94        4.45      3.09 o
   7   0  20       30.91       32.71      7.98 o
   8   0  20        0.26        2.25      2.17 o
   9   0  20      233.60      273.94     52.09 o
 -10   1  20       53.83       53.24      8.00 o
  -9   1  20       23.52       20.92      3.90 o
  -8   1  20       11.75        9.92      2.52 o
  -7   1  20       78.65       74.51      6.83 o
  -6   1  20        3.13        2.56      2.22 o
  -5   1  20        1.28        2.23      2.33 o
  -4   1  20      275.28      273.07     18.10 o
  -3   1  20      291.40      291.57     13.12 o
  -2   1  20       47.16       58.35      6.28 o
  -1   1  20      122.40      127.25     12.38 o
   0   1  20        8.02        4.85      1.74 o
   1   1  20        0.15        2.71      1.95 o
   2   1  20       11.73       10.88      2.56 o
   3   1  20      263.80      264.09     14.31 o
   4   1  20      140.99      140.00      8.48 o
   5   1  20      105.08       87.88     12.27 o
   6   1  20      207.12      195.61     32.34 o
   7   1  20       37.74       46.35      7.48 o
   8   1  20       39.17       38.65      7.40 o
   9   1  20       67.94       76.79      9.37 o
  -9   2  20        4.13        4.04      2.50 o
  -8   2  20       33.72       29.54      4.40 o
  -7   2  20      249.06      205.36     24.76 o
  -6   2  20        8.55        5.02      2.09 o
  -5   2  20        0.07        4.11      3.26 o
  -4   2  20       64.41       64.39      7.46 o
  -3   2  20        0.12        0.55      2.28 o
  -2   2  20        3.46        4.30      2.48 o
  -1   2  20        2.34        2.34      2.01 o
   0   2  20       14.95       12.49      2.68 o
   1   2  20       36.66       29.57      5.36 o
   2   2  20        1.46        3.14      2.49 o
   3   2  20      136.61      137.22     13.15 o
   4   2  20       23.60       20.38      5.03 o
   5   2  20        2.37        2.67      3.40 o
   6   2  20      246.27      295.30     17.55 o
   7   2  20      154.51      175.04     16.29 o
   8   2  20       59.89       72.01      8.85 o
  -7   3  20        2.25        1.54      2.10 o
  -6   3  20        3.61        1.39      1.51 o
  -5   3  20        4.49        8.99      2.70 o
  -4   3  20        0.01        0.05      2.65 o
  -3   3  20        0.71        3.98      3.84 o
  -2   3  20       73.71       64.71     10.06 o
  -1   3  20      119.48       98.07     10.80 o
   0   3  20        5.59       10.28      3.36 o
   1   3  20        6.22        4.76      3.46 o
   2   3  20        4.65       11.79      3.68 o
   3   3  20       19.83       20.24      3.69 o
   4   3  20       61.36       65.24      8.65 o
   5   3  20       16.53       16.74      4.57 o
   6   3  20       87.30      113.75     11.02 o
  -4   4  20        2.54        2.59      3.16 o
  -3   4  20       73.15       81.15     18.63 o
  -2   4  20        3.88        3.75      2.69 o
  -1   4  20       56.37       47.06      9.35 o
   0   4  20        4.02        4.60      2.37 o
   1   4  20        0.02        1.56      2.80 o
   2   4  20       27.13       36.88      7.91 o
  -9   1  21        0.24        2.14      3.25 o
  -8   1  21      204.67      211.36     15.35 o
  -7   1  21        2.53        4.26      2.52 o
  -6   1  21        0.13        1.72      3.40 o
  -5   1  21      215.84      227.97     18.29 o
  -4   1  21      271.83      287.15     17.69 o
  -3   1  21        8.29        2.97      3.86 o
  -2   1  21       58.56       53.26      7.65 o
  -1   1  21       18.16       15.95      3.46 o
   0   1  21      149.27      151.55      9.92 o
   1   1  21      324.11      307.77     17.37 o
   2   1  21        0.89        1.58      2.39 o
   3   1  21        2.00        2.83      2.06 o
   4   1  21       38.36       29.29      4.77 o
   5   1  21        0.35        1.73      2.37 o
   6   1  21      174.93      190.87     17.53 o
   7   1  21      134.40      127.84     15.13 o
   8   1  21       18.26       14.05      3.47 o
  -8   2  21        6.37        5.65      1.93 o
  -7   2  21      447.95      429.36     15.17 o
  -6   2  21       25.18       15.74      6.86 o
  -5   2  21      299.10      286.79     19.67 o
  -4   2  21        7.63        7.19      2.55 o
  -3   2  21       46.16       46.75      5.91 o
  -2   2  21        0.35        2.56      1.50 o
  -1   2  21        8.95        3.42      2.34 o
   0   2  21        4.62        5.57      2.24 o
   1   2  21       39.94       37.04      6.02 o
   2   2  21        4.13        2.81      1.87 o
   3   2  21       27.30       25.84      5.01 o
   4   2  21        7.17       14.05      3.50 o
   5   2  21       22.33       24.10      5.06 o
   6   2  21       10.78       12.11      3.98 o
   7   2  21      110.74      107.33     18.91 o
  -6   3  21       95.28       90.57     11.84 o
  -5   3  21       18.20       18.92      4.67 o
  -4   3  21       36.96       44.68      7.74 o
  -3   3  21        4.74        3.66      2.71 o
  -2   3  21       83.30       91.23     11.41 o
  -1   3  21       33.44       23.87      4.40 o
   0   3  21        1.40        4.58      2.67 o
   1   3  21       35.63       33.81      5.52 o
   2   3  21       96.27       93.68     13.12 o
   3   3  21       12.15       16.83      4.21 o
   4   3  21      268.48      287.53     16.82 o
   5   3  21        5.10       12.04      2.79 o
  -9   0  22        9.53        8.35      4.57 o
  -8   0  22      265.34      304.47     21.56 o
  -7   0  22      186.25      221.74     15.30 o
  -6   0  22       52.24       56.86     14.82 o
  -5   0  22      185.95      177.51     23.50 o
  -4   0  22       22.15       17.64      6.53 o
  -3   0  22       74.83       58.56     13.22 o
  -2   0  22      348.99      401.37     23.39 o
  -1   0  22       60.44       58.31     11.59 o
   0   0  22        0.16        5.05      2.79 o
   1   0  22       18.30       15.03      5.19 o
   2   0  22       29.24       36.00      8.07 o
   3   0  22      208.77      188.44     30.68 o
   4   0  22      271.61      330.16     19.38 o
   5   0  22      129.80      141.11     26.20 o
   6   0  22       31.50       31.29      9.33 o
   7   0  22       20.97       16.91      5.81 o
  -8   1  22       38.63       33.50      7.00 o
  -7   1  22        3.66        1.83      2.47 o
  -6   1  22        0.01        2.66      3.00 o
  -5   1  22      125.40      117.15     12.28 o
  -4   1  22      217.44      231.72     14.33 o
  -3   1  22       28.96       29.70      4.71 o
  -2   1  22       24.66       24.22      4.51 o
  -1   1  22      174.78      186.40     14.44 o
   0   1  22       53.46       53.74      7.78 o
   1   1  22      207.74      242.37     20.02 o
   2   1  22       26.92       23.26      4.89 o
   3   1  22       53.12       58.43      9.65 o
   4   1  22       95.95       92.39     14.26 o
   5   1  22       61.73       77.66     14.74 o
   6   1  22       54.72       43.71      7.93 o
   7   1  22        0.05        3.91      3.13 o
  -7   2  22       52.37       38.81      6.87 o
  -6   2  22       10.66        7.38      2.44 o
  -5   2  22       71.69       62.28     10.72 o
  -4   2  22      263.58      261.11     15.20 o
  -3   2  22       55.16       50.03      6.24 o
  -2   2  22      127.76      117.19     12.76 o
  -1   2  22       12.53        9.59      2.52 o
   0   2  22      180.87      176.78     12.51 o
   1   2  22       30.42       31.48      5.95 o
   2   2  22        7.43        9.34      2.79 o
   3   2  22       24.76       23.67      5.26 o
   4   2  22       33.15       38.78      7.64 o
   5   2  22        8.90        9.76      3.72 o
   6   2  22       50.42       51.42      9.95 o
  -5   3  22        9.52        6.59      2.85 o
  -4   3  22        7.19        5.92      2.38 o
  -3   3  22        6.97       15.14      4.51 o
  -2   3  22        0.52        5.10      2.58 o
  -1   3  22        0.53        3.51      3.31 o
   0   3  22       30.26       33.79      5.67 o
   1   3  22       42.81       38.95      6.58 o
   2   3  22       15.36       14.58      4.68 o
   3   3  22       19.70       17.44      6.34 o
  -7   1  23        0.11        3.42      2.55 o
  -6   1  23        0.17        0.22      3.33 o
  -5   1  23       66.65       52.99      7.68 o
  -4   1  23       63.94       58.60      7.80 o
  -3   1  23       10.11       10.89      3.84 o
  -2   1  23       37.09       37.89      6.13 o
  -1   1  23       10.13       11.64      3.63 o
   0   1  23      197.17      206.02     15.15 o
   1   1  23        3.81        6.13      2.75 o
   2   1  23        2.00        2.76      1.97 o
   3   1  23       14.24       18.41      4.51 o
   4   1  23      273.78      332.49     19.16 o
   5   1  23      144.85      147.73     26.99 o
   6   1  23       19.31       20.25      5.64 o
  -6   2  23        0.36        0.60      2.28 o
  -5   2  23       69.63       64.31      8.75 o
  -4   2  23        0.50       -0.96      3.36 o
  -3   2  23       52.46       44.26      5.74 o
  -2   2  23       63.48       54.28      6.21 o
  -1   2  23        2.56        6.89      4.32 o
   0   2  23      179.05      204.75     20.59 o
   1   2  23      180.76      183.94     34.28 o
   2   2  23        1.38        1.48      1.82 o
   3   2  23        0.07        3.32      2.92 o
   4   2  23        2.65        6.98      4.87 o
   5   2  23       31.81       28.33      5.54 o
  -2   3  23       68.98       62.45      9.73 o
  -1   3  23       68.18       57.34     10.42 o
   0   3  23        6.91        8.06      3.74 o
   1   3  23       58.70       54.18      7.93 o
  -7   0  24       24.90       20.49     10.41 o
  -6   0  24       23.09       24.06      8.39 o
  -5   0  24       43.98       52.51      9.64 o
  -4   0  24       80.04       80.22     11.95 o
  -3   0  24       56.66       48.85     11.09 o
  -2   0  24      133.78      127.30     33.33 o
  -1   0  24      394.74      392.06     57.78 o
   0   0  24       78.01       79.12     20.70 o
   1   0  24        6.78        2.30      3.79 o
   2   0  24        1.26        5.17      3.47 o
   3   0  24        2.90        2.10      2.69 o
   4   0  24      107.06      151.61     30.15 o
   5   0  24       40.71       42.87     11.53 o
  -6   1  24        5.86        6.39      2.93 o
  -5   1  24      165.49      172.10     12.02 o
  -4   1  24       58.06       60.22      9.88 o
  -3   1  24       18.58       20.86      4.41 o
  -2   1  24        0.42        4.81      1.71 o
  -1   1  24       60.11       68.97      8.20 o
   0   1  24        3.06       -0.57      3.31 o
   1   1  24        1.18        0.88      2.98 o
   2   1  24      101.41      105.13     13.14 o
   3   1  24       93.63      105.31     20.37 o
   4   1  24      152.83      154.50     35.82 o
   5   1  24        0.33        3.83      6.01 o
  -4   2  24        1.46        2.33      2.70 o
  -3   2  24        1.70        4.13      2.71 o
  -2   2  24       20.10       15.13      5.62 o
  -1   2  24       46.19       42.85      8.79 o
   0   2  24       31.64       32.81      5.32 o
   1   2  24        3.91        5.47      4.11 o
   2   2  24      175.80      170.50     18.44 o
   3   2  24       43.66       58.28     11.18 o
  -4   1  25       22.83       26.42      5.59 o
  -3   1  25        0.01        5.19      2.80 o
  -2   1  25       95.53       91.79     11.22 o
  -1   1  25        0.05        2.73      2.64 o
   0   1  25       55.98       54.14     10.78 o
   1   1  25       63.92       64.50     10.66 o
   2   1  25       13.55       15.73      6.06 o
   3   1  25        6.07        7.47      4.30 o
  -1   0  26        9.38       13.63      4.83 o
   0   0  26       48.39       41.85     10.69 o
 
#==============================================================================
