# Supplementary material for: Aniline–phenol recognition: from solution through supramolecular synthons to cocrystals
Source: IUCrJ. 2014 Jun 12;1(Pt 4):228–39. doi: 10.1107/S2052252514012081 (PMC4107923; doi:10.1107/S2052252514012081)
Supplement: Supplementary file 17 [file m-01-00228-25sup18.fcf]

data_25
#==============================================================================
_shelx_title ' datam in P-1'
_shelx_refln_list_code          4
_shelx_F_calc_maximum      117.96
_exptl_crystal_F_000       304.00
_reflns_d_resolution_high  0.7703
 
loop_
 _symmetry_equiv_pos_as_xyz
 'x, y, z'
 '-x, -y, -z'
 
_cell_length_a     4.7605
_cell_length_b    11.5014
_cell_length_c    12.5387
_cell_angle_alpha  77.081
_cell_angle_beta   86.975
_cell_angle_gamma  81.302
 
_shelx_F_squared_multiplier     1.000
 
loop_
 _refln_index_h
 _refln_index_k
 _refln_index_l
 _refln_F_squared_calc
 _refln_F_squared_meas
 _refln_F_squared_sigma
 _refln_observed_status
   1   0   0       18.53       11.98      0.45 o
   2   0   0     1891.22     1909.16     11.94 o
   3   0   0      328.27      339.38      3.78 o
   4   0   0      109.64      107.00      2.27 o
   5   0   0       79.45       77.88      3.48 o
   6   0   0       15.21       12.50      1.88 o
  -6   1   0       12.40       14.71      3.85 o
  -5   1   0        8.37        9.16      1.17 o
  -4   1   0       54.34       48.56      1.53 o
  -3   1   0       34.28       33.75      1.01 o
  -2   1   0      117.73      124.02      1.94 o
  -1   1   0     2866.63     2628.04     13.85 o
   1   1   0       50.77       51.11      0.73 o
   2   1   0      101.52      100.84      3.13 o
   3   1   0      143.04      138.67      3.98 o
   4   1   0        2.98        6.50      1.19 o
   5   1   0       24.95       24.02      1.95 o
   6   1   0        1.21        4.85      1.71 o
  -5   2   0       36.32       34.59      2.56 o
  -4   2   0      422.82      420.65      7.41 o
  -3   2   0      131.36      137.27      2.22 o
  -2   2   0       39.62       30.90      1.17 o
  -1   2   0     6613.92     6017.62     25.41 o
   0   2   0     1870.40     1696.13      7.38 o
   1   2   0      122.30      123.99      1.39 o
   2   2   0     1059.39     1071.42     17.91 o
   3   2   0        2.61        3.90      0.73 o
   4   2   0       78.93       76.69      1.61 o
   5   2   0       43.34       45.53      2.71 o
   6   2   0        7.74       11.74      2.89 o
  -5   3   0      201.00      181.44      7.62 o
  -4   3   0        0.92        1.65      0.74 o
  -3   3   0      128.75      118.65      3.11 o
  -2   3   0      456.01      460.64      4.17 o
  -1   3   0     2048.40     2098.31     10.83 o
   0   3   0      680.32      621.01      4.18 o
   1   3   0     7207.90     7131.19     40.82 o
   2   3   0      197.19      216.52      2.88 o
   3   3   0        7.80        6.87      0.81 o
   4   3   0       32.67       34.47      1.89 o
   5   3   0        5.69        6.76      1.38 o
   6   3   0       38.37       44.51      3.50 o
  -5   4   0        3.98        5.48      1.64 o
  -4   4   0       45.04       40.92      3.52 o
  -3   4   0      297.70      281.59      3.71 o
  -2   4   0      378.99      387.36      3.80 o
  -1   4   0       74.66       81.95      1.31 o
   0   4   0       93.39      115.53     12.44 o
   1   4   0       25.50       42.21      6.61 o
   2   4   0      791.56      828.70      8.39 o
   3   4   0      113.17      117.00      2.72 o
   4   4   0       14.51       14.33      4.69 o
   5   4   0        2.86        7.50      2.58 o
   6   4   0        7.77       11.25      1.85 o
  -5   5   0        0.17        0.08      1.49 o
  -4   5   0       54.56       50.37      2.91 o
  -3   5   0      384.92      376.63      4.96 o
  -2   5   0     1804.50     1827.24     13.74 o
  -1   5   0        2.10        1.74      0.34 o
   0   5   0       70.96       77.98      1.01 o
   1   5   0       86.00      105.47      1.66 o
   2   5   0      529.84      549.31      6.22 o
   3   5   0       57.85       63.19      4.03 o
   4   5   0      189.78      186.51      4.46 o
   5   5   0       56.26       56.31      2.94 o
   6   5   0        8.44       11.56      3.33 o
  -5   6   0       10.60       14.79      2.33 o
  -4   6   0       31.61       31.57      2.63 o
  -3   6   0        0.45        1.09      1.01 o
  -2   6   0       60.94       61.41      1.31 o
  -1   6   0      136.76      137.53      1.62 o
   0   6   0      139.18      121.57      1.52 o
   1   6   0      178.58      182.56      3.66 o
   2   6   0     1937.02     1960.15     18.92 o
   3   6   0        1.32        4.16      1.31 o
   4   6   0        4.20        4.56      1.13 o
   5   6   0       24.90       25.36      2.15 o
  -4   7   0        0.71        1.09      1.32 o
  -3   7   0      151.24      148.88      4.30 o
  -2   7   0      688.88      664.18      9.58 o
  -1   7   0        0.72        0.84      0.37 o
   0   7   0        0.08        0.24      0.39 o
   1   7   0        0.00        0.06      0.37 o
   2   7   0        0.43        0.93      0.38 o
   3   7   0      863.79      842.62     11.33 o
   4   7   0       53.02       52.53      2.42 o
   5   7   0       18.67       25.04      3.81 o
  -4   8   0       13.51        8.98      2.50 o
  -3   8   0       90.72       87.38      3.77 o
  -2   8   0       30.48       31.23      2.02 o
  -1   8   0       44.00       43.85      1.91 o
   0   8   0       10.33       18.03      2.76 o
   1   8   0       95.26       90.90      1.69 o
   2   8   0        3.57        3.84      0.60 o
   3   8   0       26.87       25.60      1.63 o
   4   8   0       12.51       13.99      1.60 o
   5   8   0        0.13        1.19      1.49 o
  -4   9   0       95.84       98.66      4.67 o
  -3   9   0       31.57       30.42      2.27 o
  -2   9   0        6.14       11.82      2.93 o
  -1   9   0        6.72        5.59      0.67 o
   0   9   0        9.50        9.61      1.20 o
   1   9   0       14.73       16.29      0.91 o
   2   9   0      216.02      208.43      3.68 o
   3   9   0      254.08      244.31      7.66 o
   4   9   0        8.68       11.22      1.76 o
   5   9   0       40.87       53.07      3.37 o
  -3  10   0       17.20       17.60      2.54 o
  -2  10   0       13.30       14.78      1.75 o
  -1  10   0      521.95      546.83      9.26 o
   0  10   0       28.01       27.28      1.70 o
   1  10   0        0.31        0.09      0.51 o
   2  10   0       69.18       67.38      2.03 o
   3  10   0        1.50        2.69      1.36 o
   4  10   0       73.48       65.82      2.98 o
   5  10   0       21.12       22.31      3.20 o
  -3  11   0        7.47        9.88      2.80 o
  -2  11   0        2.97        5.45      1.52 o
  -1  11   0       35.05       31.33      2.10 o
   0  11   0      408.01      413.61      5.37 o
   1  11   0       44.27       43.00      2.45 o
   2  11   0        3.45        5.74      2.01 o
   3  11   0       10.51       10.29      1.27 o
   4  11   0      214.80      247.96      5.91 o
  -2  12   0        4.09        7.18      1.96 o
  -1  12   0        0.41        1.58      1.21 o
   0  12   0       11.05       19.44      2.04 o
   1  12   0       10.36       11.83      1.65 o
   2  12   0        5.76        4.35      1.22 o
   3  12   0       12.88       13.96      1.67 o
   4  12   0      110.92      107.51      4.10 o
  -1  13   0        6.44        6.87      3.24 o
   0  13   0      544.09      574.13     26.62 o
   1  13   0        0.40        0.92      0.79 o
   2  13   0        0.40        3.15      1.49 o
   3  13   0       27.38       36.81      2.35 o
   0  14   0      114.63      107.91      8.85 o
   1  14   0       38.52       44.14      4.20 o
   2  14   0        0.58       -0.05      0.92 o
  -2 -14   1        5.53        5.08      2.36 o
  -1 -14   1       30.70       27.06      3.15 o
   0 -14   1        6.64        8.17      4.69 o
  -3 -13   1       75.49       82.76      3.40 o
  -2 -13   1        1.94        1.06      1.02 o
  -1 -13   1       71.68       68.61     10.12 o
   0 -13   1        0.01       -0.08      1.18 o
   1 -13   1       27.34       26.31      2.40 o
  -4 -12   1        7.99        5.72      1.64 o
  -3 -12   1        9.70        9.97      1.43 o
  -2 -12   1        1.73        1.47      1.97 o
  -1 -12   1        2.64        2.92      0.86 o
   0 -12   1      235.16      244.93      6.03 o
   1 -12   1       32.94       37.14      2.81 o
   2 -12   1       52.15       52.61      3.34 o
  -4 -11   1       32.29       15.91      2.17 o
  -3 -11   1       16.02       15.09      1.58 o
  -2 -11   1        0.41        0.07      0.73 o
  -1 -11   1      152.02      151.42      2.88 o
   0 -11   1       13.25       11.60      1.45 o
   1 -11   1        0.26        1.29      1.32 o
   2 -11   1       23.49       22.11      2.10 o
   3 -11   1       67.13       75.55      4.21 o
  -4 -10   1        4.43        6.53      2.67 o
  -3 -10   1       12.48       17.22      1.73 o
  -2 -10   1       10.20        7.72      1.08 o
  -1 -10   1       33.31       33.32      1.39 o
   0 -10   1        8.82        8.65      0.81 o
   1 -10   1        1.30        1.59      1.18 o
   2 -10   1        0.11       -0.96      1.88 o
   3 -10   1        8.50       13.85      5.34 o
  -5  -9   1      107.97      110.14      4.24 o
  -4  -9   1      336.64      334.44     23.82 o
  -3  -9   1       44.28       44.19      2.28 o
  -2  -9   1       54.87       45.85      3.15 o
  -1  -9   1        5.05        6.30      1.09 o
   0  -9   1       11.21       11.64      1.21 o
   1  -9   1       69.48       67.52      2.63 o
   2  -9   1        2.39        4.20      1.39 o
   3  -9   1       11.08       14.48      2.14 o
   4  -9   1      183.13      168.37      5.98 o
  -5  -8   1        8.91       14.37      1.83 o
  -4  -8   1        5.19        7.26      1.43 o
  -3  -8   1      443.57      454.14      7.68 o
  -2  -8   1        0.03       -0.09      0.40 o
  -1  -8   1       17.64       13.81      1.42 o
   0  -8   1      117.75      113.78      4.58 o
   1  -8   1       87.54       82.60      2.59 o
   2  -8   1        2.24        3.18      1.05 o
   3  -8   1        8.70        9.70      1.98 o
   4  -8   1       42.86       49.11      3.33 o
  -5  -7   1       34.85       42.46      2.71 o
  -4  -7   1       28.86       32.73      2.80 o
  -3  -7   1        6.11        7.27      1.23 o
  -2  -7   1        2.55        4.39      0.58 o
  -1  -7   1       72.98       76.28      2.00 o
   0  -7   1       62.46       60.01      1.59 o
   1  -7   1        7.53        7.41      1.02 o
   2  -7   1      277.78      283.41      5.50 o
   3  -7   1      324.58      308.39      9.46 o
   4  -7   1      362.32      349.68      8.39 o
  -5  -6   1        1.77        2.76      1.42 o
  -4  -6   1       78.60       74.87      6.44 o
  -3  -6   1      306.81      307.97      5.45 o
  -2  -6   1      156.80      175.99      6.79 o
  -1  -6   1       70.97       74.94      1.23 o
   0  -6   1      131.78      117.56      3.21 o
   1  -6   1      306.40      285.46      3.91 o
   2  -6   1       98.03       84.11      2.54 o
   3  -6   1      450.14      443.20      8.36 o
   4  -6   1       12.59       11.57      2.07 o
   5  -6   1       18.22       16.31      5.04 o
  -5  -5   1        5.56        7.97      1.39 o
  -4  -5   1        1.37        1.72      1.93 o
  -3  -5   1        0.88        0.98      1.62 o
  -2  -5   1     2648.30     2695.17     25.31 o
  -1  -5   1      575.15      586.74      4.55 o
   0  -5   1      393.08      389.95      3.09 o
   1  -5   1       99.69       96.44      2.01 o
   2  -5   1       72.94       74.88      2.00 o
   3  -5   1      480.82      466.53      7.96 o
   4  -5   1       27.98       22.54      2.36 o
   5  -5   1       28.84       33.13      2.64 o
  -6  -4   1       40.68       45.96      6.22 o
  -5  -4   1        1.74        1.28      1.49 o
  -4  -4   1       37.81       37.36      2.14 o
  -3  -4   1      240.42      237.31      4.04 o
  -2  -4   1      354.42      376.21      4.58 o
  -1  -4   1     1587.49     1676.92     11.91 o
   0  -4   1      365.75      348.36      3.52 o
   1  -4   1      467.04      500.87      5.49 o
   2  -4   1     3181.32     3227.18     20.15 o
   3  -4   1       10.57        9.37      1.45 o
   4  -4   1      144.28      142.54      4.64 o
   5  -4   1      133.92      136.31      5.13 o
  -6  -3   1        0.83        1.20      1.26 o
  -5  -3   1        0.25        0.48      1.71 o
  -4  -3   1        0.71        1.07      0.88 o
  -3  -3   1        0.29        0.74      0.49 o
  -2  -3   1      402.88      419.39      4.74 o
  -1  -3   1      679.69      686.43      5.51 o
   0  -3   1      105.46      103.87      1.26 o
   1  -3   1        1.77        6.47      2.36 o
   2  -3   1      525.23      513.39      4.21 o
   3  -3   1      124.73      111.30      1.91 o
   4  -3   1        1.13        1.12      0.62 o
   5  -3   1        3.10        3.85      1.28 o
  -6  -2   1       10.10       11.02      1.98 o
  -5  -2   1       18.51       24.11      1.85 o
  -4  -2   1        7.64        7.51      0.78 o
  -3  -2   1       89.73       86.73      2.24 o
  -2  -2   1     2690.43     2802.47     26.43 o
  -1  -2   1    13232.47    12402.25     64.37 o
   0  -2   1      338.56      294.25      2.34 o
   1  -2   1    13913.48    13002.28     77.42 o
   2  -2   1      659.64      663.29      5.12 o
   3  -2   1      310.74      296.37      3.54 o
   4  -2   1      144.04      136.90      2.85 o
   5  -2   1        5.95        6.19      1.14 o
  -6  -1   1        4.65        4.19      2.67 o
  -5  -1   1      323.18      332.56     12.92 o
  -4  -1   1        0.83        1.23      0.68 o
  -3  -1   1      335.88      352.54      4.60 o
  -2  -1   1       27.00       26.03      0.64 o
  -1  -1   1      228.15      228.72      3.55 o
   1  -1   1     3812.21     3559.73     14.20 o
   2  -1   1      842.73      905.59      8.96 o
   3  -1   1        4.89        5.11      0.78 o
   4  -1   1        1.09        0.15      0.60 o
   5  -1   1        0.21        0.76      0.80 o
   6  -1   1       34.53       33.89      4.20 o
  -6   0   1       11.21       10.77      1.97 o
  -5   0   1       29.80       29.20      1.65 o
  -4   0   1        2.65        6.89      0.94 o
  -3   0   1      447.84      454.10      8.24 o
  -2   0   1       41.06       50.15      0.84 o
  -1   0   1     1178.20     1181.56      8.42 o
   1   0   1      374.84      356.67      6.55 o
   2   0   1      121.14      117.83      1.85 o
   3   0   1      654.11      650.73      6.16 o
   4   0   1        3.35        3.90      0.81 o
   5   0   1        0.12       -0.79      0.79 o
   6   0   1        7.12        6.89      2.89 o
  -6   1   1        9.27       10.99      3.68 o
  -5   1   1       28.22       29.83      1.63 o
  -4   1   1      361.33      363.10      5.12 o
  -3   1   1      682.44      672.42      6.71 o
  -2   1   1      534.68      509.29      4.28 o
  -1   1   1      526.84      523.16      5.27 o
   1   1   1       80.85       84.70      1.22 o
   2   1   1      148.07      142.56      2.58 o
   3   1   1       68.95       74.34      2.31 o
   4   1   1       38.11       37.74      1.26 o
   5   1   1       43.89       44.93      2.34 o
   6   1   1       25.58       28.80      3.46 o
  -5   2   1        3.37        4.28      1.06 o
  -4   2   1      600.61      610.68      7.82 o
  -3   2   1       31.38       32.74      1.18 o
  -2   2   1        9.20        8.91      1.21 o
  -1   2   1      230.81      229.47      2.95 o
   0   2   1      431.52      370.83      2.15 o
   1   2   1     1277.35     1315.65      8.48 o
   2   2   1        2.39        2.71      0.37 o
   3   2   1       26.33       27.48      0.75 o
   4   2   1       25.27       25.59      1.94 o
   5   2   1        1.98        2.48      1.30 o
   6   2   1        1.80        3.01      1.41 o
  -5   3   1       27.37       21.68      1.57 o
  -4   3   1      115.22      115.23      2.62 o
  -3   3   1      339.97      332.45      4.25 o
  -2   3   1      175.75      168.07      2.05 o
  -1   3   1     1781.38     1779.95      9.79 o
   0   3   1      189.47      154.93      1.73 o
   1   3   1     1036.81     1091.96      6.48 o
   2   3   1       87.16       85.72      1.61 o
   3   3   1      303.84      316.42      4.59 o
   4   3   1      362.82      363.17      6.55 o
   5   3   1      104.91      111.16      3.89 o
   6   3   1        0.03        0.45      1.18 o
  -5   4   1        2.77        1.94      1.51 o
  -4   4   1       99.83       96.66      2.49 o
  -3   4   1       33.82       31.53      1.40 o
  -2   4   1      167.33      170.08      2.14 o
  -1   4   1      414.61      419.85      3.15 o
   0   4   1       21.90       23.26      0.52 o
   1   4   1     3609.83     3486.23     16.10 o
   2   4   1       14.93       17.91      1.18 o
   3   4   1      499.51      482.97     15.20 o
   4   4   1      115.97      121.10      3.18 o
   5   4   1       12.58       16.06      3.37 o
   6   4   1        0.07        0.01      1.22 o
  -5   5   1       69.23       85.46     13.49 o
  -4   5   1        7.53        7.30      1.08 o
  -3   5   1      628.16      593.10      6.94 o
  -2   5   1      167.49      175.31      5.66 o
  -1   5   1        9.97       11.05      0.88 o
   0   5   1      148.00      150.00      1.53 o
   1   5   1       26.59       26.98      0.74 o
   2   5   1      240.03      237.20      3.34 o
   3   5   1       90.35       94.03      2.35 o
   4   5   1       63.59       62.59      2.45 o
   5   5   1        0.00        0.03      1.49 o
   6   5   1       31.38       37.65      2.83 o
  -5   6   1       30.38       30.65      2.84 o
  -4   6   1       17.70       18.36      2.63 o
  -3   6   1       48.03       43.85      1.53 o
  -2   6   1        1.06        0.44      0.46 o
  -1   6   1      256.21      234.39      2.49 o
   0   6   1       84.29       82.43      1.16 o
   1   6   1        3.88        5.75      0.44 o
   2   6   1       17.85       21.85      1.14 o
   3   6   1       34.46       31.92      1.70 o
   4   6   1       24.21       26.70      2.10 o
   5   6   1      108.73      105.56      6.26 o
  -4   7   1       26.42       24.30      2.53 o
  -3   7   1        0.00       -0.24      1.03 o
  -2   7   1      377.69      364.02      4.23 o
  -1   7   1       39.02       46.40      1.06 o
   0   7   1       79.54       77.40      1.30 o
   1   7   1       72.99       71.54      1.40 o
   2   7   1        8.19       62.82     28.90 o
   3   7   1      246.83      242.30      4.43 o
   4   7   1        8.16        9.67      1.80 o
   5   7   1        0.11       -0.71      1.20 o
  -4   8   1       76.07       78.75      4.08 o
  -3   8   1       37.48       33.23      2.23 o
  -2   8   1      644.23      655.32     10.38 o
  -1   8   1        0.64       -0.01      0.47 o
   0   8   1        0.04       -0.08      0.43 o
   1   8   1       54.72       59.33      2.24 o
   2   8   1        0.27        0.08      0.74 o
   3   8   1       18.78       20.40      1.49 o
   4   8   1        6.58        9.25      1.53 o
   5   8   1       11.57       13.53      1.91 o
  -4   9   1       13.84       13.03      4.34 o
  -3   9   1       16.35       17.20      1.97 o
  -2   9   1       16.02       19.52      3.59 o
  -1   9   1      252.76      255.47      3.54 o
   0   9   1       21.27       23.07      0.98 o
   1   9   1       69.76       63.41      1.45 o
   2   9   1      469.65      454.79      6.53 o
   3   9   1       85.52       88.21      6.35 o
   4   9   1        9.34       11.49      1.60 o
   5   9   1      196.83      224.65      6.30 o
  -3  10   1        1.03        0.38      1.21 o
  -2  10   1        6.95        7.65      2.45 o
  -1  10   1      139.30      138.85      2.63 o
   0  10   1        1.93        3.01      0.64 o
   1  10   1       62.74       62.30      2.16 o
   2  10   1        7.17        5.89      1.93 o
   3  10   1      122.90      125.40      3.49 o
   4  10   1        0.39       -0.04      1.02 o
   5  10   1       62.86       76.61      4.38 o
  -3  11   1        7.76       12.80      2.20 o
  -2  11   1        0.98        0.69      1.49 o
  -1  11   1      469.11      488.73     17.52 o
   0  11   1        0.02       -0.26      0.61 o
   1  11   1      199.64      198.23      3.58 o
   2  11   1       33.20       31.26      1.70 o
   3  11   1        0.14        0.48      2.41 o
   4  11   1      152.56      161.76      4.86 o
  -2  12   1        0.00        0.26      1.31 o
  -1  12   1       17.37       21.03      2.17 o
   0  12   1        5.20        4.05      0.87 o
   1  12   1      519.85      513.76      6.80 o
   2  12   1      119.63      119.37      4.60 o
   3  12   1       15.34       17.22      1.91 o
   4  12   1       73.00       87.70      3.67 o
  -2  13   1        0.01        0.17      1.45 o
  -1  13   1        3.69        4.79      1.51 o
   0  13   1      117.27      118.45      4.18 o
   1  13   1        7.89        8.27      1.10 o
   2  13   1       15.04       27.94      7.36 o
   3  13   1       23.40       23.75      2.22 o
  -1  14   1       64.40       63.63      3.89 o
   0  14   1       17.81       16.19      2.04 o
   1  14   1       69.78       74.36      4.99 o
   2  14   1        2.95        5.13      2.01 o
  -1 -14   2       68.26       78.74      5.78 o
  -3 -13   2       35.64       36.97      3.07 o
  -2 -13   2       26.06       27.63      2.36 o
  -1 -13   2       37.05       37.71      6.17 o
   0 -13   2       20.54       20.68      1.94 o
   1 -13   2        1.36       -0.12      1.17 o
  -3 -12   2        1.27       -0.24      1.09 o
  -2 -12   2       57.53       56.86      3.50 o
  -1 -12   2       12.62       13.56      1.79 o
   0 -12   2       11.68       13.13      1.73 o
   1 -12   2        0.23        0.58      1.23 o
   2 -12   2        0.97        0.84      1.48 o
  -4 -11   2      126.17      127.60      4.60 o
  -3 -11   2        9.09        8.70      1.48 o
  -2 -11   2        0.42        0.65      1.14 o
  -1 -11   2        0.00        0.61      0.63 o
   0 -11   2       44.40       44.16      2.20 o
   1 -11   2        0.09        0.78      1.28 o
   2 -11   2       29.14       29.67      2.96 o
   3 -11   2        8.11       12.67      2.35 o
  -4 -10   2      235.79      233.37     12.83 o
  -3 -10   2        0.00       -0.29      1.18 o
  -2 -10   2        0.03        1.06      2.32 o
  -1 -10   2       29.94       33.55      1.26 o
   0 -10   2       41.15       39.16      2.18 o
   1 -10   2        1.47        3.50      1.43 o
   2 -10   2       12.34       11.48      1.72 o
   3 -10   2       27.99       45.00      3.32 o
  -5  -9   2       10.48       10.32      2.04 o
  -4  -9   2       22.09       20.41      1.91 o
  -3  -9   2       26.41       25.58      2.41 o
  -2  -9   2       14.38       11.59      0.96 o
  -1  -9   2      141.59      133.84      2.27 o
   0  -9   2        3.96        2.99      1.38 o
   1  -9   2      253.57      253.07      5.56 o
   2  -9   2       34.45       36.34      2.38 o
   3  -9   2      103.07      104.61      4.36 o
   4  -9   2        6.18        0.13      1.33 o
  -5  -8   2        1.56        1.28      1.80 o
  -4  -8   2      180.04      163.10     11.60 o
  -3  -8   2      298.87      266.95      5.04 o
  -2  -8   2       66.34       60.86      1.84 o
  -1  -8   2        0.04        0.05      0.63 o
   0  -8   2      225.89      241.44      4.32 o
   1  -8   2      555.48      566.65      8.95 o
   2  -8   2       83.34       79.74      4.82 o
   3  -8   2        6.76        9.67      1.88 o
   4  -8   2      281.98      256.74      8.04 o
  -5  -7   2        7.88        6.71      1.62 o
  -4  -7   2       14.00       12.63      2.93 o
  -3  -7   2      382.80      390.09      6.47 o
  -2  -7   2       18.29       19.12      1.08 o
  -1  -7   2      183.68      197.97      8.89 o
   0  -7   2       14.47       13.85      2.09 o
   1  -7   2      130.65      133.39      3.19 o
   2  -7   2       42.92       45.98      4.60 o
   3  -7   2       17.83       18.42      2.04 o
   4  -7   2        5.85        3.55      1.64 o
  -5  -6   2       31.94       28.79      2.11 o
  -4  -6   2        7.70        2.76      1.11 o
  -3  -6   2        0.31        0.40      0.80 o
  -2  -6   2       94.97       92.80      3.59 o
  -1  -6   2        0.03        0.39      0.84 o
   0  -6   2     3901.91     4171.42     56.14 o
   1  -6   2      112.30      124.54      2.92 o
   2  -6   2       23.94       25.71      3.02 o
   3  -6   2      905.75      881.53     38.67 o
   4  -6   2       13.82       17.21      2.14 o
   5  -6   2       93.64      109.43      5.20 o
  -5  -5   2        7.16        8.56      1.63 o
  -4  -5   2        1.67        2.07      0.88 o
  -3  -5   2        5.40       12.18      1.13 o
  -2  -5   2      583.55      557.45      6.66 o
  -1  -5   2      200.59      205.17      3.06 o
   0  -5   2      419.45      416.61      3.69 o
   1  -5   2      202.78      226.77      3.47 o
   2  -5   2       34.10       29.02      3.24 o
   3  -5   2        2.64        2.89      1.24 o
   4  -5   2        2.40        3.85      2.15 o
   5  -5   2        0.47        0.20      1.23 o
  -6  -4   2       35.56       34.64      2.76 o
  -5  -4   2       92.02       83.22      3.25 o
  -4  -4   2       13.85       13.69      1.88 o
  -3  -4   2       44.87       49.66      4.60 o
  -2  -4   2      989.73      969.09      6.64 o
  -1  -4   2     1269.79     1380.25     12.41 o
   0  -4   2      461.55      438.17      7.04 o
   1  -4   2      215.57      201.50      3.17 o
   2  -4   2     1212.25     1229.86     14.23 o
   3  -4   2       77.29       74.89      2.59 o
   4  -4   2        0.01       -0.49      1.14 o
   5  -4   2        0.69        1.56      1.48 o
  -6  -3   2      431.11      431.39     10.64 o
  -5  -3   2        1.91        1.51      1.17 o
  -4  -3   2       66.71       60.20      4.73 o
  -3  -3   2        5.19        1.94      0.82 o
  -2  -3   2       63.62       68.25      1.12 o
  -1  -3   2     1929.79     1981.30     12.97 o
   0  -3   2      815.93      797.28      7.23 o
   1  -3   2     1692.73     1794.64     15.51 o
   2  -3   2      641.30      612.51      7.17 o
   3  -3   2       16.75       14.60      1.61 o
   4  -3   2        3.95        2.75      1.19 o
   5  -3   2        3.49        4.44      1.57 o
  -6  -2   2       30.78       36.42      5.30 o
  -5  -2   2        1.58        2.76      1.36 o
  -4  -2   2       64.43       62.12      1.58 o
  -3  -2   2       19.24       16.66      0.69 o
  -2  -2   2      168.72      222.51      2.70 o
  -1  -2   2     1216.58     1138.21      6.39 o
   0  -2   2       39.12       45.77      0.78 o
   1  -2   2        0.74        1.39      1.93 o
   2  -2   2      721.72      744.58      5.21 o
   3  -2   2       34.33       32.46      0.99 o
   4  -2   2       32.90       31.50      2.41 o
   5  -2   2        4.42        8.97      3.94 o
  -6  -1   2      107.65      103.84      4.54 o
  -5  -1   2       30.13       37.20      2.34 o
  -4  -1   2       83.56       78.83      1.96 o
  -3  -1   2      243.78      260.73      3.08 o
  -2  -1   2     1955.10     2073.38     15.55 o
  -1  -1   2      748.29      761.26      4.33 o
   0  -1   2       29.95       32.50      0.36 o
   1  -1   2      387.78      407.09      3.26 o
   2  -1   2      196.78      207.48      5.76 o
   3  -1   2        2.09        2.24      0.56 o
   4  -1   2       10.99       15.61      1.97 o
   5  -1   2       45.51       40.26      4.39 o
  -6   0   2       18.81       22.10      4.95 o
  -5   0   2      239.42      232.29     11.84 o
  -4   0   2        0.00        0.70      0.67 o
  -3   0   2      133.98      129.44      2.11 o
  -2   0   2      343.07      372.73      3.37 o
  -1   0   2      283.07      301.51      2.02 o
   0   0   2      184.62      117.81      6.31 o
   1   0   2      137.47      113.29      1.29 o
   2   0   2     1020.49     1060.35      9.50 o
   3   0   2       29.30       28.97      0.95 o
   4   0   2        0.13        1.35      0.66 o
   5   0   2       41.97       39.60      1.68 o
   6   0   2       44.89       52.37      4.82 o
  -5   1   2       96.47       91.35      2.88 o
  -4   1   2      126.65      124.28      2.69 o
  -3   1   2       68.53       70.91      1.64 o
  -2   1   2        0.58        0.82      0.37 o
  -1   1   2       47.86       56.62      2.57 o
   0   1   2     5302.69     3802.17     17.72 o
   1   1   2       22.91       17.73      0.63 o
   2   1   2      129.96      137.02      1.61 o
   3   1   2      714.53      731.12      6.60 o
   4   1   2       84.48       89.76      3.38 o
   5   1   2        5.43        9.23      2.15 o
   6   1   2      111.39      110.55      7.49 o
  -5   2   2       14.74       18.63      4.16 o
  -4   2   2       43.25       43.06      2.50 o
  -3   2   2       37.29       34.68      1.17 o
  -2   2   2       58.21       59.53      1.13 o
  -1   2   2      510.54      534.38      3.56 o
   0   2   2     2240.42     2195.33     13.14 o
   1   2   2      547.76      533.85      3.17 o
   2   2   2      344.72      307.02      4.47 o
   3   2   2       24.44       22.33      0.93 o
   4   2   2       12.56       12.53      3.42 o
   5   2   2       88.90       90.73      3.19 o
   6   2   2       48.05       49.18      7.09 o
  -5   3   2        2.52        1.64      1.01 o
  -4   3   2      715.57      698.82      8.86 o
  -3   3   2       84.37       84.24      2.35 o
  -2   3   2        1.00        1.88      1.62 o
  -1   3   2      154.61      152.52      1.72 o
   0   3   2      370.99      312.46      2.51 o
   1   3   2      327.68      278.11      2.03 o
   2   3   2       81.48       78.12      1.13 o
   3   3   2      111.52      109.86      2.38 o
   4   3   2       71.03       75.99      4.34 o
   5   3   2      184.45      185.81      4.56 o
   6   3   2        1.03        2.33      1.34 o
  -5   4   2       89.37       79.12      2.76 o
  -4   4   2        8.95       10.37      1.12 o
  -3   4   2       69.31       70.08      1.76 o
  -2   4   2        5.78        5.21      0.55 o
  -1   4   2      167.30      193.64      2.09 o
   0   4   2       60.30       62.61      2.19 o
   1   4   2      589.13      624.10      5.82 o
   2   4   2       87.16       93.82      1.82 o
   3   4   2       56.41       55.45      2.50 o
   4   4   2       63.31       64.53      2.39 o
   5   4   2       50.63       58.27      4.16 o
   6   4   2        5.02        4.65      2.06 o
  -5   5   2        1.23       -0.32      1.16 o
  -4   5   2        8.63        8.83      1.14 o
  -3   5   2      483.03      469.10      6.07 o
  -2   5   2      110.36      112.72      1.84 o
  -1   5   2      715.41      734.96      5.63 o
   0   5   2     1489.38     1557.33     13.39 o
   1   5   2        9.24       18.19      1.58 o
   2   5   2       49.19       39.11      1.30 o
   3   5   2       33.03       30.30      2.23 o
   4   5   2      524.60      531.42      8.68 o
   5   5   2        5.42        6.76      1.43 o
   6   5   2        8.61       10.11      2.76 o
  -5   6   2        2.15        2.20      1.49 o
  -4   6   2        0.00        0.98      0.82 o
  -3   6   2      819.00      801.66      9.26 o
  -2   6   2        1.81        2.73      0.66 o
  -1   6   2      185.88      176.13      2.14 o
   0   6   2        9.13        7.87      0.46 o
   1   6   2      112.91      107.02      1.35 o
   2   6   2       26.66       22.91      1.11 o
   3   6   2        3.86        4.19      1.80 o
   4   6   2      146.66      142.62      9.06 o
   5   6   2        8.90       12.36      3.68 o
  -4   7   2        0.00        1.40      1.66 o
  -3   7   2       38.65       39.30      1.58 o
  -2   7   2      196.63      188.16      3.95 o
  -1   7   2        0.39       -0.11      0.37 o
   0   7   2      188.64      199.93      2.29 o
   1   7   2      128.28      124.26      2.53 o
   2   7   2      106.27      108.28      2.38 o
   3   7   2      637.65      636.03     12.35 o
   4   7   2        0.00       -0.26      1.31 o
   5   7   2      146.44      143.02      5.47 o
  -4   8   2       25.36       26.16      2.64 o
  -3   8   2        3.88        3.48      1.14 o
  -2   8   2      165.64      152.79      2.86 o
  -1   8   2       68.34       72.25      1.58 o
   0   8   2      213.53      207.01      2.56 o
   1   8   2       52.20       55.08      1.65 o
   2   8   2      297.87      300.79      4.83 o
   3   8   2      544.79      540.86      8.16 o
   4   8   2      108.39      108.88      3.68 o
   5   8   2        1.89        1.28      1.32 o
  -4   9   2        0.11       -1.23      1.49 o
  -3   9   2        1.52        3.85      1.42 o
  -2   9   2      241.53      230.97     10.92 o
  -1   9   2       28.97       32.38      1.45 o
   0   9   2      123.93      120.05      2.11 o
   1   9   2       56.47       57.26      2.38 o
   2   9   2        6.82        7.97      1.14 o
   3   9   2       16.92       16.82      1.43 o
   4   9   2        8.94        8.93      1.49 o
   5   9   2        0.03       -0.04      1.49 o
  -3  10   2        3.45        4.70      1.54 o
  -2  10   2       61.14       56.22      2.77 o
  -1  10   2      264.45      267.92      8.09 o
   0  10   2      434.55      446.80      5.36 o
   1  10   2      460.77      450.18      5.35 o
   2  10   2      930.19      904.77     12.16 o
   3  10   2       56.62       50.54      2.54 o
   4  10   2        0.97       -0.08      1.31 o
   5  10   2      158.38      171.97      5.52 o
  -3  11   2        3.72        6.20      1.76 o
  -2  11   2       36.82       37.50      2.67 o
  -1  11   2      182.97      189.94     11.40 o
   0  11   2       17.50       18.05      1.17 o
   1  11   2      349.11      347.12      4.87 o
   2  11   2       93.83       93.44      2.66 o
   3  11   2       81.91       78.94      2.84 o
   4  11   2       37.24       38.01      2.75 o
  -2  12   2       56.58       56.93      3.12 o
  -1  12   2        1.20        0.66      1.05 o
   0  12   2       94.46       95.85      4.22 o
   1  12   2      258.24      251.52      4.20 o
   2  12   2       32.37       34.54      1.92 o
   3  12   2       48.44       42.93      2.27 o
   4  12   2       94.57      107.26      4.14 o
  -2  13   2        1.20       -1.64      1.64 o
  -1  13   2        0.01        1.50      1.41 o
   0  13   2      649.98      667.97     12.01 o
   1  13   2        3.82        4.01      0.94 o
   2  13   2       25.87       30.45      1.95 o
   3  13   2       42.72       44.61      2.59 o
  -1  14   2        8.26       11.23      2.17 o
   0  14   2      139.50      137.39      7.62 o
   1  14   2        1.26        0.39      0.93 o
   2  14   2       10.41       10.75      1.67 o
  -2 -13   3        3.03        5.78      2.45 o
  -1 -13   3       50.16       56.05      4.03 o
   0 -13   3        0.00        2.89      1.64 o
   1 -13   3        1.02        0.20      2.28 o
  -3 -12   3        0.03        0.20      1.02 o
  -2 -12   3       12.20       11.61      1.53 o
  -1 -12   3        0.14        0.95      1.21 o
   0 -12   3       23.10       19.74      3.07 o
   1 -12   3        0.00       -0.07      1.17 o
   2 -12   3        8.31       14.72      3.98 o
  -4 -11   3        1.32        2.57      1.33 o
  -3 -11   3       14.52       14.05      1.58 o
  -2 -11   3      255.46      227.59      5.03 o
  -1 -11   3        8.91        7.85      0.91 o
   0 -11   3        1.05        2.14      1.21 o
   1 -11   3       28.11       30.60      3.42 o
   2 -11   3       46.68       41.19      3.01 o
  -4 -10   3      178.03      158.19      7.14 o
  -3 -10   3       65.63       55.99      2.49 o
  -2 -10   3      132.47      112.98      5.18 o
  -1 -10   3        0.53        1.39      0.71 o
   0 -10   3       12.98       14.86      1.43 o
   1 -10   3       37.32       35.62      2.42 o
   2 -10   3      180.50      186.70      8.89 o
   3 -10   3       29.87       34.66      3.13 o
  -4  -9   3       50.13       54.46      3.46 o
  -3  -9   3       14.60       14.72      3.15 o
  -2  -9   3        0.44        1.31      0.64 o
  -1  -9   3       60.46       57.71      1.98 o
   0  -9   3       22.03       23.68      2.19 o
   1  -9   3        0.05        0.55      0.96 o
   2  -9   3        2.71        0.71      1.11 o
   3  -9   3        6.46       13.92      2.38 o
  -5  -8   3        3.36        1.99      1.61 o
  -4  -8   3       21.13       22.79      1.97 o
  -3  -8   3      131.27      108.99      3.09 o
  -2  -8   3       51.12       50.47      1.63 o
  -1  -8   3      504.17      505.54     10.97 o
   0  -8   3        0.28       -0.10      0.83 o
   1  -8   3      491.27      503.11     18.17 o
   2  -8   3       35.26       36.44      2.48 o
   3  -8   3        4.49        4.29      2.80 o
   4  -8   3      244.26      247.21      8.36 o
  -5  -7   3       49.84       60.69      3.12 o
  -4  -7   3       70.44       67.53      7.93 o
  -3  -7   3      183.45      199.56      7.62 o
  -2  -7   3       71.23       59.23      1.56 o
  -1  -7   3      114.24      107.01      1.92 o
   0  -7   3       53.55       50.06      3.11 o
   1  -7   3      220.26      226.87      4.38 o
   2  -7   3        5.68        6.77      1.38 o
   3  -7   3        0.00        0.38      1.58 o
   4  -7   3        8.45        9.04      1.97 o
  -5  -6   3        0.45       -0.37      1.21 o
  -4  -6   3      125.99      114.88      3.41 o
  -3  -6   3      127.43      120.81      3.00 o
  -2  -6   3        9.18       12.16      1.37 o
  -1  -6   3       29.14       23.51      0.98 o
   0  -6   3       39.98       45.16      2.20 o
   1  -6   3       10.34       10.69      1.22 o
   2  -6   3        1.86        1.30      0.87 o
   3  -6   3       41.19       56.11      2.88 o
   4  -6   3       37.93       34.68      3.50 o
  -5  -5   3      157.31      157.98      4.66 o
  -4  -5   3       55.96       41.83      2.10 o
  -3  -5   3      327.24      323.83      5.51 o
  -2  -5   3       67.07       66.27      3.95 o
  -1  -5   3      125.73      145.55      1.91 o
   0  -5   3        0.05        0.49      0.29 o
   1  -5   3       26.54       28.31      1.23 o
   2  -5   3       54.78       50.31      2.22 o
   3  -5   3       33.78       39.67      2.53 o
   4  -5   3       19.29       21.78      3.63 o
   5  -5   3       11.24       20.96      3.85 o
  -5  -4   3       10.14       12.28      3.11 o
  -4  -4   3      145.31      160.64      5.39 o
  -3  -4   3       58.33       49.66      3.39 o
  -2  -4   3      249.49      274.89      8.89 o
  -1  -4   3        7.82       13.25      0.69 o
   0  -4   3        7.73        6.53      0.36 o
   1  -4   3      540.24      581.15      7.31 o
   2  -4   3        1.42        0.56      0.88 o
   3  -4   3       67.41       67.53      2.73 o
   4  -4   3        5.30        7.67      2.32 o
   5  -4   3        0.00        1.05      1.58 o
  -5  -3   3       39.48       38.54      2.28 o
  -4  -3   3        0.36        0.95      0.88 o
  -3  -3   3      318.98      319.53      7.25 o
  -2  -3   3        0.11        0.97      0.32 o
  -1  -3   3      713.45      728.06      5.18 o
   0  -3   3       34.31       34.46      1.60 o
   1  -3   3       52.39       53.80      1.42 o
   2  -3   3      112.91      131.71      3.37 o
   3  -3   3       33.73       36.31      1.79 o
   4  -3   3       13.03       11.10      1.64 o
   5  -3   3        0.16       -0.16      1.28 o
  -6  -2   3       33.59       32.21      2.97 o
  -5  -2   3        0.04       -0.42      1.11 o
  -4  -2   3        0.49        0.16      0.55 o
  -3  -2   3        1.39        0.04      0.59 o
  -2  -2   3       43.49       47.24      0.94 o
  -1  -2   3      153.36      156.77      1.44 o
   0  -2   3       93.00       81.67      1.21 o
   1  -2   3     1221.13     1241.06     20.93 o
   2  -2   3        4.79        7.20      0.39 o
   3  -2   3      245.51      232.69      4.65 o
   4  -2   3        0.96        0.89      0.55 o
   5  -2   3        9.01        8.77      3.37 o
  -6  -1   3       24.45       42.74     16.29 o
  -5  -1   3        3.07        7.60      3.90 o
  -4  -1   3       25.46       22.59      1.22 o
  -3  -1   3       13.54       16.73      1.73 o
  -2  -1   3      123.45      134.75      1.63 o
  -1  -1   3     1266.21     1322.63      7.60 o
   0  -1   3      137.24      133.58      3.51 o
   1  -1   3      897.53      848.43      7.66 o
   2  -1   3      189.19      215.46      3.53 o
   3  -1   3      161.06      162.88      3.78 o
   4  -1   3       55.49       56.97      1.57 o
   5  -1   3       64.67       57.91      3.38 o
  -5   0   3      185.81      174.69      8.70 o
  -4   0   3        3.73        6.14      1.47 o
  -3   0   3        7.48        7.80      0.89 o
  -2   0   3      306.13      321.50      3.05 o
  -1   0   3       73.23       81.33      0.94 o
   0   0   3       25.94       30.24      1.31 o
   1   0   3        6.84        8.36      0.47 o
   2   0   3        0.94        1.88      0.36 o
   3   0   3       72.28       77.39      1.53 o
   4   0   3        8.28        9.00      1.92 o
   5   0   3       22.71       20.43      2.01 o
   6   0   3       40.80       28.73      3.15 o
  -5   1   3      331.23      318.34      5.65 o
  -4   1   3       29.92       26.13      1.41 o
  -3   1   3      207.49      198.75      2.73 o
  -2   1   3      575.09      581.61      6.53 o
  -1   1   3      284.31      270.89      1.87 o
   0   1   3      854.62      798.82      5.50 o
   1   1   3      870.08      796.42      4.75 o
   2   1   3        0.55        1.49      0.45 o
   3   1   3        0.45        0.06      0.86 o
   4   1   3        0.26        1.08      0.68 o
   5   1   3       11.65       10.79      3.59 o
   6   1   3      132.10      135.49      9.37 o
  -5   2   3       66.27       64.35      2.57 o
  -4   2   3       12.71       13.14      1.23 o
  -3   2   3        2.53        5.03      0.70 o
  -2   2   3      213.34      242.51      3.59 o
  -1   2   3      119.47      110.67      1.57 o
   0   2   3      560.82      576.24      6.24 o
   1   2   3      104.76       95.29      3.84 o
   2   2   3      186.29      179.03      2.95 o
   3   2   3       48.62       53.47      1.14 o
   4   2   3       76.87       71.88      1.67 o
   5   2   3       16.73       18.56      1.77 o
   6   2   3       21.29       26.52      6.22 o
  -5   3   3        3.52        3.83      1.48 o
  -4   3   3      234.24      220.33      4.10 o
  -3   3   3       51.87       47.22      1.40 o
  -2   3   3      303.24      295.58      4.87 o
  -1   3   3     1941.80     1985.98     15.83 o
   0   3   3      243.02      236.20      5.21 o
   1   3   3      585.95      614.19      3.99 o
   2   3   3      276.49      297.43      3.53 o
   3   3   3      218.11      210.93      3.68 o
   4   3   3       17.69       18.27      1.30 o
   5   3   3      387.66      384.82      8.03 o
   6   3   3        0.57        3.42      2.28 o
  -5   4   3        5.73        8.05      1.39 o
  -4   4   3      200.42      195.36      3.95 o
  -3   4   3        1.17        1.57      0.68 o
  -2   4   3      430.74      419.68      5.24 o
  -1   4   3      261.10      259.05      2.26 o
   0   4   3        0.91        1.82      0.26 o
   1   4   3      195.73      202.42      1.78 o
   2   4   3      377.93      386.78      3.17 o
   3   4   3      179.28      186.25      3.40 o
   4   4   3       56.66       56.27      2.38 o
   5   4   3      253.97      259.35      5.92 o
   6   4   3       27.82       32.42      2.65 o
  -5   5   3        0.47        1.29      1.08 o
  -4   5   3       40.87       37.93      1.73 o
  -3   5   3       49.78       49.14      1.60 o
  -2   5   3        5.09        6.69      0.65 o
  -1   5   3      495.77      542.57      4.40 o
   0   5   3       30.13       30.85      0.63 o
   1   5   3      335.24      342.04      5.92 o
   2   5   3      136.01      120.78      3.50 o
   3   5   3       17.06       19.66      1.45 o
   4   5   3      434.66      417.83      7.15 o
   5   5   3        7.95        8.38      1.61 o
   6   5   3        6.73        8.08      1.83 o
  -5   6   3       19.21       24.05      4.86 o
  -4   6   3       35.82       32.37      2.26 o
  -3   6   3      105.10       88.85      2.28 o
  -2   6   3       16.15       18.54      1.01 o
  -1   6   3      291.92      277.94      2.93 o
   0   6   3        2.38        3.23      0.44 o
   1   6   3     1029.61     1086.01      9.29 o
   2   6   3      410.90      407.72     10.85 o
   3   6   3      178.81      167.76      3.24 o
   4   6   3      793.78      776.59     11.77 o
   5   6   3       17.08       16.95      1.86 o
  -4   7   3        9.93       10.68      1.31 o
  -3   7   3       95.12       89.91      2.35 o
  -2   7   3       46.00       43.11      1.77 o
  -1   7   3        4.23        5.13      0.59 o
   0   7   3       42.28       43.65      1.01 o
   1   7   3       51.76       63.37      1.35 o
   2   7   3       40.17       32.48      2.01 o
   3   7   3      162.34      159.05      3.68 o
   4   7   3       44.46       49.96      2.58 o
   5   7   3       35.71       32.99      2.64 o
  -4   8   3       14.23       15.57      2.07 o
  -3   8   3        3.38        5.12      1.54 o
  -2   8   3      161.92      154.45      2.76 o
  -1   8   3      382.07      391.10      4.47 o
   0   8   3       96.16       94.27      2.15 o
   1   8   3      917.88      922.08      8.19 o
   2   8   3      146.40      130.38      6.22 o
   3   8   3      931.51      912.44     12.48 o
   4   8   3       25.50       26.21      1.85 o
   5   8   3        0.01       -0.47      1.14 o
  -4   9   3        9.55       11.97      2.04 o
  -3   9   3        0.14        0.33      1.13 o
  -2   9   3      236.56      222.07      6.10 o
  -1   9   3      201.06      209.38      3.16 o
   0   9   3      103.12      102.57      2.15 o
   1   9   3      302.75      323.26      4.67 o
   2   9   3      905.99      883.63     11.02 o
   3   9   3       61.67       57.84      2.17 o
   4   9   3      128.64      125.72      3.90 o
   5   9   3       15.42       17.05      2.29 o
  -3  10   3      109.85      113.38      4.14 o
  -2  10   3        0.14       -0.37      1.00 o
  -1  10   3       18.74       17.88      1.16 o
   0  10   3       38.09       35.92      2.11 o
   1  10   3        2.26        2.01      0.58 o
   2  10   3      418.28      399.49      8.36 o
   3  10   3        0.93        0.86      0.96 o
   4  10   3       40.19       38.95      2.14 o
   5  10   3       44.07       45.56      2.92 o
  -3  11   3        4.32        2.86      1.65 o
  -2  11   3      116.83      115.60      3.85 o
  -1  11   3       14.12       17.52      2.31 o
   0  11   3        7.93        9.57      0.98 o
   1  11   3      210.16      215.92      3.44 o
   2  11   3       67.03       69.92      4.60 o
   3  11   3        3.98        4.34      1.36 o
   4  11   3        1.59        1.65      1.33 o
  -2  12   3        0.02        0.35      1.66 o
  -1  12   3       62.80       56.50      2.07 o
   0  12   3        3.82        5.50      1.17 o
   1  12   3        2.04        2.47      0.84 o
   2  12   3       41.68       42.74      2.26 o
   3  12   3        9.00        9.47      3.02 o
   4  12   3        0.58        0.16      0.92 o
  -2  13   3       21.62       17.64      2.18 o
  -1  13   3       22.94       22.57      2.09 o
   0  13   3       30.09       35.63      2.38 o
   1  13   3      112.92      111.93      3.04 o
   2  13   3        0.48        0.67      1.05 o
   3  13   3       19.89       17.76      2.89 o
  -1  14   3        2.83        3.33      1.55 o
   0  14   3       26.56       27.90      2.25 o
   1  14   3       56.20       61.76      2.77 o
   2  14   3       12.34        9.48      2.15 o
  -1 -13   4        7.40        9.72      2.80 o
   0 -13   4        0.06        0.75      2.10 o
  -3 -12   4       36.93       39.39      2.71 o
  -2 -12   4        4.59        2.70      1.84 o
  -1 -12   4      108.65      102.53      5.87 o
   0 -12   4        4.62        5.94      1.66 o
   1 -12   4        0.45       -0.43      1.71 o
  -3 -11   4        8.90       11.76      1.62 o
  -2 -11   4      154.64      142.87      3.77 o
  -1 -11   4        0.07        0.06      0.92 o
   0 -11   4       41.03       36.71      2.38 o
   1 -11   4        4.73        2.56      1.66 o
   2 -11   4        8.43       12.90      2.49 o
  -4 -10   4        0.72       -1.42      1.53 o
  -3 -10   4        0.58        1.93      1.18 o
  -2 -10   4        0.00        0.32      0.66 o
  -1 -10   4        0.00       -0.46      0.59 o
   0 -10   4       58.05       67.09      3.15 o
   1 -10   4       17.18       18.10      4.51 o
   2 -10   4       90.65       84.38      4.90 o
   3 -10   4        6.15       12.57      2.82 o
  -4  -9   4        1.85        5.56      1.43 o
  -3  -9   4      145.69      137.54      3.56 o
  -2  -9   4       13.22        8.26      0.96 o
  -1  -9   4      234.92      223.79      7.12 o
   0  -9   4       19.47       22.05      1.70 o
   1  -9   4        3.12        2.92      1.58 o
   2  -9   4       80.54       70.96      3.34 o
   3  -9   4        0.69        1.53      1.57 o
  -5  -8   4        3.02       -1.52      1.84 o
  -4  -8   4       34.98       26.53      3.46 o
  -3  -8   4       24.85       25.86      2.19 o
  -2  -8   4       25.32       23.16      1.27 o
  -1  -8   4       17.38       17.38      1.27 o
   0  -8   4        0.95        3.55      1.21 o
   1  -8   4        3.92        5.18      1.27 o
   2  -8   4       12.92        7.64      1.47 o
   3  -8   4        0.19       -1.48      1.48 o
   4  -8   4        6.17       11.79      7.71 o
  -5  -7   4       40.65       34.39      3.33 o
  -4  -7   4      168.74      153.25      4.45 o
  -3  -7   4      113.17       84.03      2.81 o
  -2  -7   4       13.24       14.29      1.39 o
  -1  -7   4       70.78       69.09      1.56 o
   0  -7   4       55.73       55.20      1.19 o
   1  -7   4        1.65        1.64      1.00 o
   2  -7   4        6.98        6.66      1.30 o
   3  -7   4       19.40       16.66      1.91 o
   4  -7   4        5.29        2.67      1.98 o
  -5  -6   4       65.34       55.51      2.73 o
  -4  -6   4       33.98       34.01      1.85 o
  -3  -6   4       38.90       36.02      4.34 o
  -2  -6   4       33.66       27.67      1.06 o
  -1  -6   4       38.71       38.18      1.94 o
   0  -6   4       41.07       43.01      2.50 o
   1  -6   4        6.15       10.68      4.82 o
   2  -6   4       25.66       27.52      2.41 o
   3  -6   4        4.39        1.46      1.25 o
   4  -6   4        1.45        1.02      1.43 o
  -5  -5   4       11.02       10.94      1.62 o
  -4  -5   4        8.52       14.22      1.58 o
  -3  -5   4        1.08        0.48      1.17 o
  -2  -5   4      189.22      176.00      2.40 o
  -1  -5   4       77.54       69.43      1.35 o
   0  -5   4      514.65      500.08      6.85 o
   1  -5   4       68.57       67.24      1.97 o
   2  -5   4        0.03       -0.01      2.06 o
   3  -5   4      101.39       80.83      3.28 o
   4  -5   4        0.32        2.32      1.67 o
   5  -5   4        9.51        3.88      3.85 o
  -5  -4   4       13.26       13.90      2.01 o
  -4  -4   4      113.71      100.53      4.90 o
  -3  -4   4        2.25        2.55      1.14 o
  -2  -4   4       43.08       45.76      1.43 o
  -1  -4   4       56.42       55.10      1.16 o
   0  -4   4      169.98      167.38      4.46 o
   1  -4   4      114.44      107.50      2.49 o
   2  -4   4      144.02      132.65      7.09 o
   3  -4   4        0.80       -0.33      1.62 o
   4  -4   4       78.95       67.97      3.55 o
   5  -4   4        5.86        5.10      1.78 o
  -5  -3   4        1.40        3.01      3.33 o
  -4  -3   4      150.90      140.94      3.40 o
  -3  -3   4      104.76       93.37      2.79 o
  -2  -3   4      199.53      204.57      2.39 o
  -1  -3   4      285.96      306.87      5.78 o
   0  -3   4      632.52      567.12      4.33 o
   1  -3   4        0.89        4.51      0.61 o
   2  -3   4      280.00      290.45      5.06 o
   3  -3   4        0.09        0.29      0.83 o
   4  -3   4      147.33      140.28      4.23 o
   5  -3   4       13.33       14.79      2.16 o
  -5  -2   4       14.54       15.88      1.60 o
  -4  -2   4        0.40        0.31      0.55 o
  -3  -2   4      313.34      327.36      5.21 o
  -2  -2   4        1.28        2.55      0.60 o
  -1  -2   4      405.15      387.11      7.64 o
   0  -2   4       80.48       82.82      1.80 o
   1  -2   4      355.05      370.77      5.44 o
   2  -2   4      161.35      156.89      3.85 o
   3  -2   4       17.02       13.37      1.52 o
   4  -2   4       89.42       76.49      3.09 o
   5  -2   4        0.24        0.30      1.31 o
  -5  -1   4       13.47       19.18      3.28 o
  -4  -1   4      105.85      109.16      2.43 o
  -3  -1   4      290.37      280.48      3.60 o
  -2  -1   4       78.27       83.72      1.28 o
  -1  -1   4      358.12      333.55      3.04 o
   0  -1   4      658.78      639.26      8.51 o
   1  -1   4       20.71       21.11      0.45 o
   2  -1   4       66.39       71.32      1.78 o
   3  -1   4        2.27        4.65      0.70 o
   4  -1   4      113.42       99.11      2.47 o
   5  -1   4       11.64        8.53      1.84 o
  -5   0   4        2.33        2.67      0.92 o
  -4   0   4        1.22        1.34      0.72 o
  -3   0   4      580.82      618.15      7.41 o
  -2   0   4        9.17        7.44      0.51 o
  -1   0   4       10.96        5.37      1.09 o
   0   0   4      521.92      489.16      4.19 o
   1   0   4      409.58      406.56      8.38 o
   2   0   4      104.98      106.38      2.12 o
   3   0   4        6.09        6.42      1.53 o
   4   0   4        6.37        4.96      0.91 o
   5   0   4       20.04       18.66      1.35 o
  -5   1   4      126.63      115.40      3.20 o
  -4   1   4        8.78        9.46      1.20 o
  -3   1   4       20.22       17.14      0.92 o
  -2   1   4      384.00      415.54      7.05 o
  -1   1   4      574.88      601.18      3.40 o
   0   1   4      423.23      368.32      5.83 o
   1   1   4        0.28        1.57      0.99 o
   2   1   4       60.64       71.72      1.18 o
   3   1   4      225.67      221.84      5.61 o
   4   1   4       24.38       22.70      1.80 o
   5   1   4        3.53        5.00      1.75 o
   6   1   4      120.15      127.08      7.62 o
  -5   2   4       90.15       86.52      2.77 o
  -4   2   4       34.38       34.76      1.51 o
  -3   2   4       81.18       86.74      2.32 o
  -2   2   4      643.79      697.02      6.17 o
  -1   2   4       23.68       21.92      1.19 o
   0   2   4      534.45      527.69      3.40 o
   1   2   4      852.62      903.53      5.91 o
   2   2   4      709.00      725.36      9.84 o
   3   2   4      488.86      485.33      6.47 o
   4   2   4      184.01      180.24      4.60 o
   5   2   4       62.68       60.78      2.69 o
   6   2   4      448.20      446.31     18.30 o
  -5   3   4        8.63       13.42      1.63 o
  -4   3   4        6.73        8.62      1.58 o
  -3   3   4       10.21        9.33      1.81 o
  -2   3   4      167.47      191.57      5.54 o
  -1   3   4       58.35       67.31      1.49 o
   0   3   4      589.30      619.19      4.87 o
   1   3   4       55.42       58.04      1.83 o
   2   3   4      115.09      130.65      2.87 o
   3   3   4        3.25        6.98      1.38 o
   4   3   4        2.88        5.34      0.99 o
   5   3   4        4.02        6.03      1.25 o
   6   3   4        0.00       17.70      8.80 o
  -5   4   4        2.74        0.66      1.58 o
  -4   4   4       52.28       47.55      2.21 o
  -3   4   4      177.99      177.54      3.84 o
  -2   4   4        0.61       -0.25      0.41 o
  -1   4   4     1021.03     1116.59     29.34 o
   0   4   4     1927.08     2008.74     16.00 o
   1   4   4      319.75      376.09      3.03 o
   2   4   4     1920.26     2031.66     14.63 o
   3   4   4      394.01      368.02      9.80 o
   4   4   4       30.25       33.10      1.66 o
   5   4   4      560.81      557.96     22.55 o
   6   4   4        4.35        1.00      2.01 o
  -5   5   4       30.19       29.56      2.50 o
  -4   5   4       17.66       15.67      1.35 o
  -3   5   4       59.81       59.98      2.60 o
  -2   5   4       96.35       89.14      3.20 o
  -1   5   4       78.52       85.19      1.84 o
   0   5   4      129.46      135.41      1.42 o
   1   5   4      562.56      590.94      4.80 o
   2   5   4      230.70      249.93      4.08 o
   3   5   4        0.25        0.34      0.71 o
   4   5   4      229.09      229.83      4.85 o
   5   5   4       10.91       12.87      1.68 o
  -5   6   4        0.01        2.19      2.63 o
  -4   6   4       25.02       23.42      1.68 o
  -3   6   4       11.58       11.19      1.04 o
  -2   6   4        1.42        1.02      0.51 o
  -1   6   4       43.92       36.57      0.91 o
   0   6   4      462.80      513.35      8.95 o
   1   6   4      279.31      307.70      3.43 o
   2   6   4      294.93      271.34      6.89 o
   3   6   4       51.04       55.31      2.45 o
   4   6   4      327.49      321.21      9.41 o
   5   6   4        2.35        3.24      1.25 o
  -4   7   4       94.57       92.29      2.98 o
  -3   7   4       27.98       26.83      1.45 o
  -2   7   4        0.01        0.10      0.45 o
  -1   7   4        2.89        3.74      0.54 o
   0   7   4     1611.83     1807.10     17.73 o
   1   7   4       55.41       48.06      2.22 o
   2   7   4      214.45      216.90      2.86 o
   3   7   4      666.59      655.46      9.04 o
   4   7   4      121.52      121.11      3.74 o
   5   7   4       10.63       11.46      1.91 o
  -4   8   4       33.27       36.89      3.59 o
  -3   8   4        6.65       10.38      2.05 o
  -2   8   4       19.69       21.97      1.14 o
  -1   8   4        7.85        7.68      0.73 o
   0   8   4      159.62      164.19      2.36 o
   1   8   4       95.17       97.86      1.80 o
   2   8   4        3.06        4.13      0.89 o
   3   8   4      151.07      159.40      3.60 o
   4   8   4       10.06       11.81      2.06 o
   5   8   4        4.12        3.03      2.23 o
  -4   9   4       27.12       18.48      3.42 o
  -3   9   4        8.36       10.89      1.24 o
  -2   9   4        5.35        7.79      1.75 o
  -1   9   4      128.72      133.84      2.58 o
   0   9   4      146.36      141.88      2.26 o
   1   9   4        0.19        0.10      0.55 o
   2   9   4       22.76       20.73      1.48 o
   3   9   4      125.79      126.29      3.03 o
   4   9   4       61.21       63.24      2.78 o
   5   9   4        0.65       -0.26      1.02 o
  -3  10   4        0.01       -0.34      1.07 o
  -2  10   4        0.65        0.36      0.71 o
  -1  10   4       13.65       15.36      1.29 o
   0  10   4        8.07        8.63      0.84 o
   1  10   4       30.13       37.47      2.11 o
   2  10   4        0.01       -0.80      0.80 o
   3  10   4       29.16       28.14      1.77 o
   4  10   4       23.77       25.49      2.03 o
   5  10   4        1.01        3.49      2.06 o
  -3  11   4       17.46       21.11      4.12 o
  -2  11   4       16.04       14.98      1.66 o
  -1  11   4       23.16       21.41      1.64 o
   0  11   4       11.24       12.13      2.67 o
   1  11   4       60.11       57.82      2.96 o
   2  11   4        0.97        1.06      0.86 o
   3  11   4        0.33        0.92      1.36 o
   4  11   4       21.86       21.58      2.89 o
  -2  12   4       91.60       91.00      4.16 o
  -1  12   4        0.96        0.54      0.85 o
   0  12   4       22.00       24.64      3.20 o
   1  12   4       59.70       58.20      1.85 o
   2  12   4      141.17      145.62      3.96 o
   3  12   4        4.79        6.77      2.50 o
   4  12   4        2.82        5.39      2.10 o
  -2  13   4       14.25       21.72      4.29 o
  -1  13   4        7.87       12.26      1.79 o
   0  13   4       19.05       25.06      1.61 o
   1  13   4        0.51        0.60      0.76 o
   2  13   4       60.36       57.22      2.49 o
   3  13   4        1.41        1.09      1.27 o
  -1  14   4        2.67        0.91      1.97 o
   0  14   4       21.64       20.22      1.69 o
   1  14   4        8.43        7.51      1.52 o
   2  14   4        1.35        0.00      1.09 o
  -2 -12   5        1.44        4.03      2.19 o
  -1 -12   5        0.43        0.15      1.14 o
   0 -12   5       21.87       20.25      3.42 o
   1 -12   5       22.76       25.91      6.26 o
  -3 -11   5       62.20       62.52      3.08 o
  -2 -11   5       95.16       83.01      4.25 o
  -1 -11   5       35.00       27.61      2.32 o
   0 -11   5       28.50       33.86      2.51 o
   1 -11   5        5.08        7.56      4.16 o
   2 -11   5        3.87        4.05      1.95 o
  -4 -10   5        0.25       -1.15      1.18 o
  -3 -10   5        0.38       -0.68      1.14 o
  -2 -10   5       30.91       26.30      1.47 o
  -1 -10   5        1.71        0.64      0.67 o
   0 -10   5        2.92        7.55      3.02 o
   1 -10   5       44.26       40.49      2.70 o
   2 -10   5        1.24        3.10      1.47 o
  -4  -9   5       28.81       21.28      2.26 o
  -3  -9   5        2.28        1.62      1.18 o
  -2  -9   5      120.93      105.42      5.46 o
  -1  -9   5        8.20        8.17      1.13 o
   0  -9   5        2.42        2.80      2.80 o
   1  -9   5        6.17        6.97      1.63 o
   2  -9   5        1.06        2.07      1.52 o
   3  -9   5        1.10        1.70      1.60 o
  -4  -8   5       13.73       14.50      1.66 o
  -3  -8   5        2.99        2.98      1.31 o
  -2  -8   5       54.55       49.63      2.19 o
  -1  -8   5        7.80        8.15      1.35 o
   0  -8   5       41.96       41.97      1.91 o
   1  -8   5        2.74        1.81      1.88 o
   2  -8   5       15.57       17.77      2.13 o
   3  -8   5        0.02        0.55      1.24 o
  -5  -7   5       10.64       10.95      2.08 o
  -4  -7   5       16.31       17.85      1.93 o
  -3  -7   5       35.74       44.46      2.16 o
  -2  -7   5        0.04       -0.22      0.59 o
  -1  -7   5      259.20      250.55      4.77 o
   0  -7   5       88.93       79.67      3.23 o
   1  -7   5      128.52      124.45      7.49 o
   2  -7   5      113.18       93.94      3.58 o
   3  -7   5        1.94        1.28      1.39 o
   4  -7   5        7.07        4.41      2.00 o
  -5  -6   5       77.36       78.70      3.59 o
  -4  -6   5        5.08        2.98      1.45 o
  -3  -6   5      100.21       81.16      2.84 o
  -2  -6   5        2.18        3.74      0.72 o
  -1  -6   5        4.12        3.56      0.67 o
   0  -6   5        4.02        4.17      1.56 o
   1  -6   5        0.01       -0.24      0.82 o
   2  -6   5        0.01       -0.87      1.01 o
   3  -6   5       70.61       59.72      3.13 o
   4  -6   5        0.21        0.21      1.23 o
  -5  -5   5      130.82      123.64      4.15 o
  -4  -5   5        8.72       13.42      2.50 o
  -3  -5   5       87.86       76.95      3.21 o
  -2  -5   5      127.56      120.77      2.19 o
  -1  -5   5       88.31       78.41      1.60 o
   0  -5   5      130.49      131.79      2.84 o
   1  -5   5      115.85      112.42      2.90 o
   2  -5   5       34.74       34.95      1.85 o
   3  -5   5       67.30       66.49      6.04 o
   4  -5   5        7.37       11.15      3.07 o
  -5  -4   5        3.40        3.50      1.36 o
  -4  -4   5       68.34       59.90      4.29 o
  -3  -4   5        6.94        7.57      0.75 o
  -2  -4   5      134.04      125.51      1.97 o
  -1  -4   5       16.12       15.81      0.94 o
   0  -4   5      272.80      258.94      3.36 o
   1  -4   5       27.18       28.89      3.50 o
   2  -4   5       75.20       72.19      2.57 o
   3  -4   5      179.51      148.93      4.27 o
   4  -4   5       15.90       15.41      2.10 o
   5  -4   5        0.02        2.08      1.89 o
  -5  -3   5       29.60       30.60      2.76 o
  -4  -3   5       12.53       17.76      1.84 o
  -3  -3   5        4.11        4.68      0.68 o
  -2  -3   5      182.22      164.71      2.26 o
  -1  -3   5       58.34       64.31      1.12 o
   0  -3   5        2.42        3.98      0.39 o
   1  -3   5      252.85      276.82      4.20 o
   2  -3   5        0.41        0.16      0.79 o
   3  -3   5        2.31        1.62      1.10 o
   4  -3   5       56.87       48.80      2.72 o
   5  -3   5       85.47       75.78      3.90 o
  -5  -2   5        7.88       14.62      4.07 o
  -4  -2   5       52.99       50.99      1.85 o
  -3  -2   5        2.11        1.50      0.62 o
  -2  -2   5      308.30      310.57      4.36 o
  -1  -2   5      120.29      111.03      1.76 o
   0  -2   5      111.20      122.16      1.50 o
   1  -2   5       65.98       72.42      2.11 o
   2  -2   5      308.69      321.25      5.51 o
   3  -2   5       12.69       13.93      3.28 o
   4  -2   5        4.18        4.79      1.64 o
   5  -2   5       47.68       46.44      3.11 o
  -5  -1   5        0.00        1.22      3.07 o
  -4  -1   5       23.54       25.36      2.47 o
  -3  -1   5      150.49      166.26      2.59 o
  -2  -1   5       91.66       92.68      1.39 o
  -1  -1   5       29.02       23.09      0.61 o
   0  -1   5      638.78      659.89      4.92 o
   1  -1   5       26.55       25.21      0.97 o
   2  -1   5       18.46       18.87      0.86 o
   3  -1   5       12.51       11.70      1.62 o
   4  -1   5        3.37        3.93      0.69 o
   5  -1   5        1.62        0.46      1.26 o
  -5   0   5       14.80       11.66      3.37 o
  -4   0   5      195.43      198.04      6.51 o
  -3   0   5       84.99       92.69      2.67 o
  -2   0   5       18.59       17.79      0.86 o
  -1   0   5     1946.04     2111.72     41.95 o
   0   0   5       83.11       86.21      0.95 o
   1   0   5      498.86      502.08      7.08 o
   2   0   5      439.10      463.49      7.14 o
   3   0   5      100.11      106.09      2.59 o
   4   0   5      255.45      248.63      3.66 o
   5   0   5      271.88      235.47     21.24 o
  -5   1   5        6.44        8.22      1.32 o
  -4   1   5       18.69       16.37      1.20 o
  -3   1   5       79.03       79.34      2.17 o
  -2   1   5       49.64       51.15      1.59 o
  -1   1   5      365.79      437.29      7.93 o
   0   1   5      147.22      146.22      2.10 o
   1   1   5      289.65      349.55      2.98 o
   2   1   5       54.89       52.66      1.29 o
   3   1   5       62.24       67.64      1.74 o
   4   1   5       30.38       29.17      2.75 o
   5   1   5        2.06        8.12      5.74 o
  -5   2   5       36.60       36.84      2.37 o
  -4   2   5        5.37        6.07      1.02 o
  -3   2   5       24.66       26.39      1.18 o
  -2   2   5     1037.50     1147.86     30.24 o
  -1   2   5       28.24       28.70      1.62 o
   0   2   5      729.27      730.79      7.52 o
   1   2   5     1802.53     1962.65     12.47 o
   2   2   5      105.80      121.27      2.33 o
   3   2   5      582.42      594.71      6.23 o
   4   2   5      160.12      148.39      2.70 o
   5   2   5        1.39        2.45      1.40 o
  -5   3   5       81.96       81.31      2.89 o
  -4   3   5       10.54       12.46      1.19 o
  -3   3   5        9.27       11.82      1.36 o
  -2   3   5       75.69       75.53      1.93 o
  -1   3   5       64.55       54.56      1.51 o
   0   3   5       46.85       49.97      1.45 o
   1   3   5      170.45      176.79      1.99 o
   2   3   5      547.50      591.33      5.17 o
   3   3   5        1.03        1.38      0.62 o
   4   3   5       82.36       75.67      2.17 o
   5   3   5       60.27       61.86      3.11 o
  -5   4   5       25.38       29.57      2.98 o
  -4   4   5        2.84        3.53      1.03 o
  -3   4   5        0.02        0.41      1.08 o
  -2   4   5      229.65      232.25      5.02 o
  -1   4   5       74.49       93.60      4.12 o
   0   4   5        2.14        3.82      0.57 o
   1   4   5       10.43       10.09      0.81 o
   2   4   5        0.80       -0.22      0.52 o
   3   4   5       55.16       52.53      1.72 o
   4   4   5        0.67        0.98      0.79 o
   5   4   5      174.84      170.33      4.71 o
  -5   5   5       16.25       13.79      2.31 o
  -4   5   5        9.40        8.61      1.19 o
  -3   5   5      310.94      310.06      9.14 o
  -2   5   5        0.06        1.81      0.54 o
  -1   5   5        1.69        4.38      0.31 o
   0   5   5       18.04       19.53      0.92 o
   1   5   5      662.83      712.49      5.68 o
   2   5   5        0.56       -0.15      0.32 o
   3   5   5       32.91       36.18      1.70 o
   4   5   5       69.95       66.77      2.48 o
   5   5   5        6.52        9.20      2.10 o
  -5   6   5       41.37       47.73      4.73 o
  -4   6   5       20.37       20.46      1.61 o
  -3   6   5        8.15        9.41      1.13 o
  -2   6   5       29.14       26.83      0.99 o
  -1   6   5      145.49      151.15      4.27 o
   0   6   5        3.14       12.89      3.68 o
   1   6   5       37.30       38.36      2.66 o
   2   6   5      221.30      225.27      3.09 o
   3   6   5        6.26        7.10      1.75 o
   4   6   5        2.31        1.62      1.09 o
   5   6   5        2.48       -0.48      1.58 o
  -4   7   5      172.07      167.72      9.28 o
  -3   7   5       31.74       31.44      1.49 o
  -2   7   5       60.73       52.89      2.48 o
  -1   7   5      141.22      137.93      4.36 o
   0   7   5       13.78       13.82      0.77 o
   1   7   5      263.34      257.10      2.92 o
   2   7   5        0.99        3.42      0.51 o
   3   7   5       53.59       57.99      2.02 o
   4   7   5       18.04       20.27      1.68 o
   5   7   5        1.97        1.11      1.35 o
  -4   8   5        5.21        2.75      1.55 o
  -3   8   5        0.67        1.08      1.29 o
  -2   8   5        5.00        6.45      0.85 o
  -1   8   5        4.34        3.68      0.60 o
   0   8   5        2.65        2.55      0.54 o
   1   8   5       83.65       78.89      1.85 o
   2   8   5       20.02       18.46      0.86 o
   3   8   5       25.44       26.73      1.45 o
   4   8   5       43.59       44.86      2.23 o
   5   8   5        7.85        7.25      1.54 o
  -4   9   5       36.86       48.26      4.82 o
  -3   9   5        4.52        6.57      2.67 o
  -2   9   5        7.36        7.91      1.15 o
  -1   9   5       14.36       17.00      1.61 o
   0   9   5        0.73        1.96      0.69 o
   1   9   5        0.31       -0.16      0.48 o
   2   9   5       86.76       80.33      1.80 o
   3   9   5       36.13       37.35      1.91 o
   4   9   5       12.84       13.92      2.28 o
   5   9   5        0.23        1.09      1.30 o
  -3  10   5       13.76       12.85      2.09 o
  -2  10   5        0.06       -0.63      0.77 o
  -1  10   5      100.96      103.82      2.25 o
   0  10   5        0.00        0.23      0.88 o
   1  10   5       16.44       21.37      1.09 o
   2  10   5       13.64       10.77      0.98 o
   3  10   5        6.70        7.44      1.33 o
   4  10   5       52.69       54.04      2.91 o
   5  10   5        1.33        1.03      1.21 o
  -3  11   5       49.08       51.67      6.13 o
  -2  11   5       56.13       54.14      3.22 o
  -1  11   5        0.05       -0.79      0.79 o
   0  11   5       50.03       52.57      4.42 o
   1  11   5       93.74       97.27      2.19 o
   2  11   5        1.24        1.25      0.95 o
   3  11   5       16.88       19.27      1.73 o
   4  11   5        0.26        0.31      1.18 o
  -2  12   5       28.33       22.68      3.59 o
  -1  12   5        0.02       -0.41      0.77 o
   0  12   5        1.01        2.39      1.45 o
   1  12   5        5.95        6.39      0.97 o
   2  12   5       13.37       13.23      1.39 o
   3  12   5        1.05        2.44      1.27 o
   4  12   5        2.57        0.87      1.18 o
  -2  13   5        5.16        5.52      3.33 o
  -1  13   5        0.00        0.28      0.87 o
   0  13   5        0.36       -0.10      0.68 o
   1  13   5        6.22        9.42      1.09 o
   2  13   5        0.22       -0.01      0.82 o
   3  13   5       22.25       26.72      4.34 o
  -1  14   5       82.54       79.09      5.61 o
   0  14   5       17.05       18.35      1.85 o
   1  14   5      109.27      115.16      3.63 o
   2  14   5        1.76        4.28      1.35 o
  -1 -12   6        9.76       11.81      1.98 o
   0 -12   6       81.35       85.56      4.17 o
  -3 -11   6        8.76        5.85      2.80 o
  -2 -11   6        2.03        1.05      1.84 o
  -1 -11   6        1.50        3.76      1.80 o
   0 -11   6        0.16       -0.64      2.10 o
   1 -11   6       10.91        5.78      2.13 o
  -3 -10   6        1.08        2.57      1.33 o
  -2 -10   6        5.77        8.18      1.14 o
  -1 -10   6       69.42       69.06      2.92 o
   0 -10   6       19.76       24.32      3.63 o
   1 -10   6        1.59        1.59      1.37 o
   2 -10   6        3.55        6.03      1.97 o
  -4  -9   6        5.57        7.02      2.36 o
  -3  -9   6       25.18       24.90      2.58 o
  -2  -9   6       44.95       49.48      2.89 o
  -1  -9   6       16.62       12.86      1.43 o
   0  -9   6       23.24       26.72      2.04 o
   1  -9   6      185.37      189.02      5.63 o
   2  -9   6       24.41       25.09      2.90 o
   3  -9   6        0.33        1.13      1.97 o
  -4  -8   6       14.58       18.17      1.92 o
  -3  -8   6       29.75       25.30      1.82 o
  -2  -8   6        7.54       11.38      2.17 o
  -1  -8   6       13.22       11.90      1.01 o
   0  -8   6       13.38       11.88      1.84 o
   1  -8   6        1.29        1.54      1.49 o
   2  -8   6       23.91       21.66      2.59 o
   3  -8   6        2.64        5.47      2.17 o
  -4  -7   6       43.85       48.27      4.47 o
  -3  -7   6       12.89       16.22      1.60 o
  -2  -7   6       87.91       84.86      2.51 o
  -1  -7   6        1.18        1.65      0.87 o
   0  -7   6      173.10      176.18      4.31 o
   1  -7   6        0.41       -1.23      1.23 o
   2  -7   6        2.18        6.59      1.66 o
   3  -7   6       99.44      109.40      4.68 o
   4  -7   6        1.86       -0.53      2.23 o
  -5  -6   6       13.34       11.27      1.98 o
  -4  -6   6        1.09       -0.68      0.99 o
  -3  -6   6        7.57        9.26      2.41 o
  -2  -6   6        1.17        1.53      0.67 o
  -1  -6   6       68.63       64.95      1.68 o
   0  -6   6       15.01       15.31      0.95 o
   1  -6   6       39.01       39.88      1.97 o
   2  -6   6      188.70      171.71      4.76 o
   3  -6   6       42.41       49.57      4.99 o
   4  -6   6       19.10       17.89      2.68 o
  -5  -5   6       36.54       36.28      2.75 o
  -4  -5   6        0.71        0.60      1.14 o
  -3  -5   6       21.77       20.73      1.14 o
  -2  -5   6      320.97      324.79      4.68 o
  -1  -5   6      143.17      128.14      2.18 o
   0  -5   6        8.85        9.45      1.30 o
   1  -5   6       12.48       12.92      1.37 o
   2  -5   6      115.37      125.94      3.66 o
   3  -5   6       43.29       37.89      2.69 o
   4  -5   6       12.29        8.90      2.17 o
  -5  -4   6        9.09       10.69      1.80 o
  -4  -4   6       18.26       20.03      1.76 o
  -3  -4   6        0.01        0.65      0.88 o
  -2  -4   6      322.09      311.03      3.74 o
  -1  -4   6      125.88      131.56      3.60 o
   0  -4   6      112.98      108.57      1.69 o
   1  -4   6      658.25      678.83      9.74 o
   2  -4   6        6.04       10.70      2.76 o
   3  -4   6       65.88       73.55      3.28 o
   4  -4   6       19.14       25.58      2.85 o
   5  -4   6       23.22       22.78      2.91 o
  -5  -3   6        0.02        0.17      0.92 o
  -4  -3   6       30.60       28.80      1.35 o
  -3  -3   6       10.10        9.96      0.88 o
  -2  -3   6       63.38       62.49      1.35 o
  -1  -3   6       27.46       27.64      0.90 o
   0  -3   6        0.06        0.14      0.33 o
   1  -3   6       27.39       23.20      2.11 o
   2  -3   6        0.05        0.26      1.71 o
   3  -3   6        9.21        6.79      1.38 o
   4  -3   6        0.26       -1.64      1.64 o
   5  -3   6        1.37        1.26      1.75 o
  -5  -2   6        6.39        7.01      3.50 o
  -4  -2   6      108.66      101.55      5.36 o
  -3  -2   6      469.54      463.65      5.47 o
  -2  -2   6       27.03       28.16      1.10 o
  -1  -2   6        0.10        0.61      0.58 o
   0  -2   6     1293.38     1346.49      9.91 o
   1  -2   6      280.91      280.55      4.18 o
   2  -2   6      428.94      421.91      7.01 o
   3  -2   6       74.57       79.62      2.87 o
   4  -2   6      191.68      181.86      5.77 o
   5  -2   6       57.54       56.58      4.34 o
  -5  -1   6       10.54       11.76      1.62 o
  -4  -1   6      126.50      131.42      2.77 o
  -3  -1   6      243.26      256.05      3.60 o
  -2  -1   6      246.54      247.92      4.35 o
  -1  -1   6        5.87       10.82      0.74 o
   0  -1   6     1452.85     1667.54     11.25 o
   1  -1   6       82.43       68.76      1.54 o
   2  -1   6        4.18        3.06      0.53 o
   3  -1   6       69.07       64.65      3.51 o
   4  -1   6       20.76       22.13      2.11 o
   5  -1   6        1.68        1.89      1.38 o
  -5   0   6        1.64        1.47      1.19 o
  -4   0   6      171.39      176.36      3.35 o
  -3   0   6       40.64       40.13      1.36 o
  -2   0   6       53.99       62.51      2.22 o
  -1   0   6      224.60      240.16      7.45 o
   0   0   6      227.50      222.05      2.07 o
   1   0   6       24.82       27.25      1.18 o
   2   0   6      159.02      161.45      3.62 o
   3   0   6      153.03      160.20      5.41 o
   4   0   6      159.50      146.83      5.42 o
   5   0   6        1.21        1.64      1.35 o
  -5   1   6       50.38       47.18      3.08 o
  -4   1   6      454.00      459.89      7.85 o
  -3   1   6        0.58        0.15      1.27 o
  -2   1   6       44.94       50.26      0.97 o
  -1   1   6      765.67      853.99      5.88 o
   0   1   6      315.96      376.74      4.43 o
   1   1   6        8.86        9.38      0.51 o
   2   1   6       60.79       53.43      1.53 o
   3   1   6      420.20      442.74      5.33 o
   4   1   6       31.96       31.42      1.90 o
   5   1   6       15.17       20.33      6.31 o
  -5   2   6       15.07       18.18      2.38 o
  -4   2   6       97.12       84.31      2.59 o
  -3   2   6        2.29        2.14      0.60 o
  -2   2   6      106.63      118.11      2.06 o
  -1   2   6      141.23      141.21      2.71 o
   0   2   6       28.32       31.66      0.57 o
   1   2   6      275.51      335.80      6.90 o
   2   2   6        1.71        4.59      0.90 o
   3   2   6       82.18       74.07      3.39 o
   4   2   6      124.35      112.36      2.46 o
   5   2   6       11.69       12.59      2.58 o
  -5   3   6      295.18      287.45      7.78 o
  -4   3   6        0.05       -0.37      0.73 o
  -3   3   6       48.60       50.76      3.87 o
  -2   3   6      582.22      608.94     12.00 o
  -1   3   6      212.26      253.78      4.01 o
   0   3   6      271.30      293.36      3.84 o
   1   3   6       12.68       11.29      1.13 o
   2   3   6       58.76       81.09      2.09 o
   3   3   6       15.62       18.47      0.94 o
   4   3   6      112.62      112.44      3.98 o
   5   3   6       10.54       11.69      4.47 o
  -5   4   6       14.33       14.62      3.85 o
  -4   4   6       40.52       38.86      1.66 o
  -3   4   6       40.86       36.52      2.42 o
  -2   4   6      240.62      260.56      4.79 o
  -1   4   6       22.58       26.38      1.24 o
   0   4   6      165.58      181.80      1.48 o
   1   4   6      235.09      244.07      2.52 o
   2   4   6       52.90       50.32      1.13 o
   3   4   6       14.53       15.21      1.58 o
   4   4   6       37.83       35.06      2.01 o
   5   4   6       10.86       10.72      1.55 o
  -5   5   6        1.32        1.12      1.42 o
  -4   5   6       80.30       76.98      3.30 o
  -3   5   6      276.07      245.00      6.47 o
  -2   5   6       19.54       20.32      1.22 o
  -1   5   6       88.72      103.18      2.35 o
   0   5   6      121.38      129.63      2.35 o
   1   5   6      112.49      122.73      1.82 o
   2   5   6      503.53      554.73      9.47 o
   3   5   6        2.67        3.36      0.67 o
   4   5   6       49.26       45.62      1.91 o
   5   5   6       53.87       52.18      4.47 o
  -4   6   6        9.29       10.66      1.97 o
  -3   6   6      109.14      113.74      3.80 o
  -2   6   6       47.65       39.50      1.20 o
  -1   6   6       26.87       27.98      1.89 o
   0   6   6       10.02        8.61      0.61 o
   1   6   6       49.68       54.64      1.14 o
   2   6   6       39.19       40.84      1.14 o
   3   6   6        0.84        1.37      1.05 o
   4   6   6        8.27        7.65      1.30 o
   5   6   6      147.35      148.50      4.46 o
  -4   7   6       10.26       11.22      2.15 o
  -3   7   6        2.03        0.82      0.92 o
  -2   7   6       13.12       13.30      2.23 o
  -1   7   6       24.36       24.42      0.80 o
   0   7   6      126.08      125.83      1.86 o
   1   7   6        0.07        1.00      0.45 o
   2   7   6        1.05        1.32      0.46 o
   3   7   6      214.32      237.93     20.01 o
   4   7   6        0.01        0.07      0.88 o
   5   7   6      128.27      133.98      4.12 o
  -4   8   6        8.65       11.98      4.47 o
  -3   8   6        5.73        9.11      2.23 o
  -2   8   6       49.11       37.13      1.65 o
  -1   8   6        9.02        7.68      0.82 o
   0   8   6       27.04       35.27      1.35 o
   1   8   6       12.64       11.82      0.87 o
   2   8   6       44.52       43.26      1.22 o
   3   8   6      207.76      208.05      4.32 o
   4   8   6       34.89       38.81      1.98 o
   5   8   6        0.25        0.25      1.01 o
  -4   9   6       99.63      106.15      7.18 o
  -3   9   6       14.25       15.23      1.84 o
  -2   9   6       19.66       23.22      2.01 o
  -1   9   6      210.11      194.90      9.05 o
   0   9   6        0.06        0.26      0.52 o
   1   9   6        7.15        9.61      0.82 o
   2   9   6        3.18        2.26      0.62 o
   3   9   6        3.67        4.43      1.13 o
   4   9   6        9.32        8.76      1.63 o
   5   9   6       12.91       16.74      3.28 o
  -3  10   6        0.13        1.08      1.35 o
  -2  10   6       15.23       15.56      2.67 o
  -1  10   6       37.39       36.62      2.14 o
   0  10   6       35.31       35.06      2.32 o
   1  10   6       57.52       53.68      1.60 o
   2  10   6       66.06       64.55      1.80 o
   3  10   6       45.90       42.91      2.17 o
   4  10   6        1.44        0.02      0.97 o
  -3  11   6        6.23        8.76      3.85 o
  -2  11   6        4.28        2.11      1.32 o
  -1  11   6       39.13       31.49      2.08 o
   0  11   6        1.48        1.03      1.36 o
   1  11   6        2.18        3.50      1.80 o
   2  11   6        1.25        0.39      0.81 o
   3  11   6        0.04       -1.05      1.05 o
   4  11   6      129.44      134.22      4.44 o
  -2  12   6       13.31       12.33      2.04 o
  -1  12   6       16.95       18.84      2.19 o
   0  12   6      299.95      297.72      5.02 o
   1  12   6        8.78        9.58      1.08 o
   2  12   6       18.94       17.65      1.55 o
   3  12   6       35.04       43.41      2.38 o
   4  12   6       47.63       65.92      7.36 o
  -1  13   6        0.08        1.37      1.36 o
   0  13   6        9.02       10.01      1.21 o
   1  13   6        7.26        7.48      1.15 o
   2  13   6       20.89       21.73      1.66 o
   3  13   6       11.28       10.70      2.15 o
   0  14   6       26.46       26.51      2.58 o
   1  14   6        1.73        1.20      1.16 o
   2  14   6       12.76       12.51      3.02 o
  -2 -11   7       14.33       17.34      3.24 o
  -1 -11   7        0.31       -0.46      1.37 o
   0 -11   7       13.78       16.37      4.29 o
   1 -11   7        0.61        0.74      1.47 o
  -3 -10   7        0.86        0.10      0.95 o
  -2 -10   7        0.84        1.20      2.85 o
  -1 -10   7       19.48       18.99      1.97 o
   0 -10   7        0.09        1.19      1.80 o
   1 -10   7        0.91        2.32      1.61 o
   2 -10   7        7.86       13.11      4.20 o
  -3  -9   7       10.10        9.99      1.70 o
  -2  -9   7        5.38        5.69      1.07 o
  -1  -9   7       37.17       41.13      6.04 o
   0  -9   7       72.59       76.49      3.66 o
   1  -9   7       71.60       76.51      3.57 o
   2  -9   7        9.25        7.64      2.36 o
  -4  -8   7       19.99       21.77      5.78 o
  -3  -8   7        4.13        3.82      1.36 o
  -2  -8   7        0.04        0.37      0.69 o
  -1  -8   7        3.52        4.17      1.66 o
   0  -8   7       63.01       66.85      4.51 o
   1  -8   7        8.88        9.91      3.15 o
   2  -8   7       79.19       79.52      3.66 o
   3  -8   7       53.21       53.62      3.90 o
  -4  -7   7       35.26       37.05      2.50 o
  -3  -7   7       78.12       73.55      2.67 o
  -2  -7   7       45.56       42.93      1.71 o
  -1  -7   7        8.77        9.29      1.53 o
   0  -7   7      254.77      259.29      7.71 o
   1  -7   7        0.00        0.65      1.16 o
   2  -7   7       19.12       17.75      2.33 o
   3  -7   7        4.79        6.80      1.85 o
  -4  -6   7       12.12       15.56      2.50 o
  -3  -6   7        4.31        3.47      1.00 o
  -2  -6   7       26.86       27.53      1.66 o
  -1  -6   7      789.20      790.45     18.30 o
   0  -6   7        2.86        2.61      1.11 o
   1  -6   7       34.72       33.60      2.00 o
   2  -6   7       84.53       84.13      3.30 o
   3  -6   7       32.65       29.15      4.34 o
   4  -6   7        4.56       13.66      4.07 o
  -5  -5   7        0.00        0.88      1.22 o
  -4  -5   7        5.36        7.04      1.24 o
  -3  -5   7        2.12        2.07      0.76 o
  -2  -5   7       72.74       70.10      2.53 o
  -1  -5   7       41.85       41.80      1.58 o
   0  -5   7       23.89       26.34      1.66 o
   1  -5   7      128.35      135.18      3.79 o
   2  -5   7        0.20       -0.09      1.00 o
   3  -5   7       26.60       30.14      2.72 o
   4  -5   7        0.02        0.68      1.47 o
  -5  -4   7        0.00        0.02      0.94 o
  -4  -4   7        5.46        5.39      1.24 o
  -3  -4   7        0.03       -0.14      0.51 o
  -2  -4   7      167.52      148.97      2.79 o
  -1  -4   7       56.99       53.76      1.44 o
   0  -4   7      226.93      230.98      5.39 o
   1  -4   7      453.00      442.86      8.15 o
   2  -4   7      217.36      232.04     10.12 o
   3  -4   7        9.79        5.30      1.49 o
   4  -4   7        1.53        1.95      1.79 o
  -5  -3   7       15.67       20.83      2.54 o
  -4  -3   7       72.59       72.10      2.12 o
  -3  -3   7      154.60      159.55      3.13 o
  -2  -3   7      739.14      729.24      7.49 o
  -1  -3   7      555.04      593.58      8.23 o
   0  -3   7        4.59        3.74      0.71 o
   1  -3   7      127.67      130.31      2.87 o
   2  -3   7       70.70       77.65      3.03 o
   3  -3   7       35.72       37.71      2.39 o
   4  -3   7        5.26        5.64      1.85 o
   5  -3   7        8.80        4.99      2.14 o
  -5  -2   7        1.01        6.33      1.39 o
  -4  -2   7       35.10       34.43      1.98 o
  -3  -2   7        6.37        6.09      1.66 o
  -2  -2   7      320.31      324.92      3.90 o
  -1  -2   7       56.96       65.79      1.33 o
   0  -2   7       27.10       25.03      0.84 o
   1  -2   7       51.79       42.53     15.59 o
   2  -2   7      390.43      384.27      7.16 o
   3  -2   7       26.26       27.51      2.20 o
   4  -2   7        0.03        0.32      1.26 o
   5  -2   7       33.17       35.55      3.07 o
  -5  -1   7       51.05       49.92      5.17 o
  -4  -1   7        8.78       10.11      1.15 o
  -3  -1   7     1249.50     1276.73     14.18 o
  -2  -1   7        1.55        1.30      0.44 o
  -1  -1   7      944.80     1014.48     15.33 o
   0  -1   7      361.71      370.60      3.61 o
   1  -1   7       98.81      125.03      1.74 o
   2  -1   7       36.89       28.52      1.25 o
   3  -1   7       47.42       48.97      2.29 o
   4  -1   7        2.29        4.43      2.23 o
   5  -1   7        7.76        7.21      2.03 o
  -5   0   7       75.92       76.28      5.17 o
  -4   0   7      114.77      117.63      2.74 o
  -3   0   7        5.65       10.00      1.22 o
  -2   0   7       45.12       43.95      1.28 o
  -1   0   7       18.58       21.64      0.59 o
   0   0   7      153.41      167.17      2.39 o
   1   0   7       20.02       18.43      0.96 o
   2   0   7      132.05      128.21      2.07 o
   3   0   7       83.42       83.73      2.25 o
   4   0   7        0.33        0.55      0.65 o
   5   0   7        1.28        0.09      1.58 o
  -5   1   7        0.05       -0.18      1.11 o
  -4   1   7      388.91      395.51      8.65 o
  -3   1   7       29.57       45.45      7.79 o
  -2   1   7      361.73      380.97      8.98 o
  -1   1   7      751.68      798.08      9.68 o
   0   1   7       69.48       87.14      3.03 o
   1   1   7      104.57       92.85      1.43 o
   2   1   7        0.58        0.60      0.46 o
   3   1   7      248.38      249.66      3.70 o
   4   1   7        6.52        6.26      0.98 o
   5   1   7        0.49        1.40      2.10 o
  -5   2   7      148.66      143.04      5.74 o
  -4   2   7      162.47      158.76      5.30 o
  -3   2   7       31.05       31.34      2.93 o
  -2   2   7        1.98        3.43      0.92 o
  -1   2   7      290.31      343.79      5.11 o
   0   2   7        7.28        9.36      0.43 o
   1   2   7      373.11      419.78      4.56 o
   2   2   7        0.03       -0.54      1.18 o
   3   2   7      167.42      160.19      3.05 o
   4   2   7       67.56       69.99      3.57 o
   5   2   7        3.97        3.12      1.66 o
  -5   3   7      151.17      154.40      7.84 o
  -4   3   7       42.46       40.58      2.76 o
  -3   3   7       43.62       44.49      2.48 o
  -2   3   7      103.25      110.82      3.08 o
  -1   3   7        4.95        4.67      0.86 o
   0   3   7        1.10        0.99      0.17 o
   1   3   7      711.42      830.07      7.05 o
   2   3   7      271.40      285.08      3.39 o
   3   3   7        3.72        5.31      0.81 o
   4   3   7       28.67       31.23      1.59 o
   5   3   7       12.56       15.00      4.07 o
  -5   4   7      248.43      238.81     11.82 o
  -4   4   7        0.59        3.96      1.43 o
  -3   4   7      103.67       96.28      3.29 o
  -2   4   7      126.36      143.38      3.49 o
  -1   4   7       13.38       23.98      1.20 o
   0   4   7       86.55       80.97      4.25 o
   1   4   7       98.80      105.16      1.67 o
   2   4   7        6.87        8.14      0.67 o
   3   4   7        0.40       -0.33      0.55 o
   4   4   7      289.84      297.94      7.05 o
   5   4   7        5.51       44.16     22.33 o
  -4   5   7        0.54        1.65      1.32 o
  -3   5   7       26.80       31.32      2.32 o
  -2   5   7      202.28      202.35      4.82 o
  -1   5   7       28.77       30.20      1.49 o
   0   5   7      235.32      247.85      7.36 o
   1   5   7      103.27       91.94      2.48 o
   2   5   7       71.54       81.76      2.09 o
   3   5   7        1.08        5.06      0.81 o
   4   5   7      248.84      256.74     10.16 o
   5   5   7      113.29      115.15      4.28 o
  -4   6   7       14.91       13.56      1.88 o
  -3   6   7       26.21       16.27      3.15 o
  -2   6   7       13.59       11.03      1.26 o
  -1   6   7        8.50        7.24      1.80 o
   0   6   7       41.44       42.37      1.71 o
   1   6   7        4.65        3.53      0.54 o
   2   6   7      489.63      511.54      5.44 o
   3   6   7       98.24       94.25      1.85 o
   4   6   7       12.68       13.73      5.21 o
   5   6   7        3.74        5.42      3.77 o
  -4   7   7        1.03        1.33      1.32 o
  -3   7   7       94.64       95.94      5.04 o
  -2   7   7       32.56       21.73      1.73 o
  -1   7   7        1.16        0.53      0.71 o
   0   7   7        9.55       10.09      0.78 o
   1   7   7      123.94      113.69      4.26 o
   2   7   7        1.31        4.34      0.86 o
   3   7   7       11.99        7.83      1.33 o
   4   7   7        0.06        0.08      0.90 o
   5   7   7      230.11      238.48     13.09 o
  -4   8   7        0.01        0.74      1.42 o
  -3   8   7        2.01        2.43      1.27 o
  -2   8   7        1.70        2.41      1.53 o
  -1   8   7      178.71      178.56      4.95 o
   0   8   7       19.35       20.75      1.58 o
   1   8   7      301.73      315.43      4.41 o
   2   8   7      140.87      118.10      5.52 o
   3   8   7        8.16       13.45      2.32 o
   4   8   7       26.56       30.67      2.25 o
   5   8   7       24.31       23.73      2.59 o
  -3   9   7       19.07       17.56      2.22 o
  -2   9   7       43.41       38.25      3.85 o
  -1   9   7       27.44       26.75      1.79 o
   0   9   7        0.06       -0.51      0.51 o
   1   9   7       59.26       57.47      1.51 o
   2   9   7       62.65       57.03      1.61 o
   3   9   7       76.72       78.62      2.69 o
   4   9   7        9.32       14.24      1.66 o
   5   9   7        4.38        9.24      2.09 o
  -3  10   7       57.58       51.38      4.73 o
  -2  10   7      149.42      150.79      4.82 o
  -1  10   7      145.15      134.04      3.87 o
   0  10   7        0.36        0.97      0.66 o
   1  10   7      169.79      151.07      2.67 o
   2  10   7       44.83       43.56      3.72 o
   3  10   7       18.17       12.29      1.62 o
   4  10   7       15.21       13.28      1.83 o
  -3  11   7       23.17       22.42      4.99 o
  -2  11   7        0.56        0.57      1.37 o
  -1  11   7        2.53        4.24      1.36 o
   0  11   7       13.98       15.46      1.06 o
   1  11   7       16.64       16.74      1.26 o
   2  11   7      186.32      180.98      9.06 o
   3  11   7        0.14       -0.04      0.83 o
   4  11   7       57.41       65.77      3.50 o
  -2  12   7        0.00        0.08      1.93 o
  -1  12   7       18.99       17.27      2.72 o
   0  12   7       34.47       31.97      2.64 o
   1  12   7        1.25        2.18      0.86 o
   2  12   7       17.44       19.14      2.28 o
   3  12   7      241.40      254.56      6.26 o
   4  12   7       22.44       30.84      2.59 o
  -1  13   7       31.83       30.76      3.07 o
   0  13   7       10.55       10.29      1.65 o
   1  13   7        5.06        4.55      0.97 o
   2  13   7        2.23        3.50      1.18 o
   3  13   7        0.65        0.57      1.20 o
   0  14   7        0.03       -1.53      1.53 o
   1  14   7        0.08        0.09      1.23 o
   2  14   7       18.41       22.13      1.81 o
  -1 -11   8        0.00        3.07      1.83 o
  -2 -10   8       24.69       24.44      3.42 o
  -1 -10   8       43.58       45.93      3.20 o
   0 -10   8        6.50        5.27      2.41 o
   1 -10   8      267.24      274.91      8.34 o
  -3  -9   8        9.15       10.42      2.01 o
  -2  -9   8        0.03        0.36      1.21 o
  -1  -9   8       40.68       43.35      2.93 o
   0  -9   8       12.36       16.84      3.11 o
   1  -9   8        1.35        1.59      1.62 o
   2  -9   8       13.45       13.20      2.40 o
  -3  -8   8      123.36      130.98      3.93 o
  -2  -8   8       34.75       29.64      1.73 o
  -1  -8   8       20.08       24.53      3.11 o
   0  -8   8      309.67      315.83      7.47 o
   1  -8   8      189.95      205.98      8.63 o
   2  -8   8       22.83       31.19      3.00 o
   3  -8   8        9.75       13.81      2.50 o
  -4  -7   8       32.54       37.60      2.36 o
  -3  -7   8        0.03       -0.09      0.81 o
  -2  -7   8       50.15       56.27      2.05 o
  -1  -7   8       55.31       54.74      1.74 o
   0  -7   8      863.95      900.16     14.73 o
   1  -7   8        3.96        3.99      2.15 o
   2  -7   8        1.09        0.83      1.36 o
   3  -7   8        0.57        0.56      2.54 o
  -4  -6   8       23.06       27.50      2.27 o
  -3  -6   8       72.05       70.05      4.25 o
  -2  -6   8       16.82       17.28      1.23 o
  -1  -6   8      117.75      107.37      2.35 o
   0  -6   8       90.32       92.34      3.04 o
   1  -6   8       78.07       87.02      6.48 o
   2  -6   8        0.51        0.95      2.19 o
   3  -6   8       42.43       48.59      3.59 o
  -4  -5   8      159.06      169.20      4.71 o
  -3  -5   8      129.97      131.41      3.64 o
  -2  -5   8      136.66      141.62      2.68 o
  -1  -5   8      720.81      708.62      8.42 o
   0  -5   8      100.64       98.27      3.99 o
   1  -5   8      118.46      119.97      6.17 o
   2  -5   8      154.89      153.41      4.68 o
   3  -5   8       36.96       31.82      2.67 o
   4  -5   8        3.18        1.96      2.13 o
  -4  -4   8       52.27       47.14      6.35 o
  -3  -4   8       81.78       75.04      1.98 o
  -2  -4   8        0.46        0.98      0.64 o
  -1  -4   8      129.91      134.07      2.43 o
   0  -4   8       11.50       12.29      1.08 o
   1  -4   8      645.57      653.26     10.85 o
   2  -4   8        0.34        0.09      1.07 o
   3  -4   8        0.09        0.35      1.30 o
   4  -4   8       18.51       32.79      4.69 o
  -5  -3   8      128.98      143.98      8.41 o
  -4  -3   8       76.91       73.61      3.33 o
  -3  -3   8        0.02       -0.38      0.61 o
  -2  -3   8     1762.23     1779.03     16.56 o
  -1  -3   8      298.39      301.90      3.80 o
   0  -3   8      273.29      286.49      3.61 o
   1  -3   8       14.85       14.11      0.81 o
   2  -3   8        0.65       -0.88      1.17 o
   3  -3   8        0.39        0.31      1.35 o
   4  -3   8        0.50       -1.29      1.49 o
  -5  -2   8        1.47       -0.53      1.93 o
  -4  -2   8        0.01        0.04      0.69 o
  -3  -2   8      218.86      229.83      3.53 o
  -2  -2   8      194.19      191.44      2.87 o
  -1  -2   8       41.95       47.46      2.72 o
   0  -2   8      116.52      117.43      2.18 o
   1  -2   8      224.09      224.66      4.05 o
   2  -2   8       29.15       29.89      1.87 o
   3  -2   8        1.38        0.91      1.17 o
   4  -2   8        0.50       -1.14      1.52 o
   5  -2   8        2.44        0.95      2.76 o
  -5  -1   8        3.86        3.24      2.98 o
  -4  -1   8       52.17       48.16      4.44 o
  -3  -1   8      621.73      618.85     13.65 o
  -2  -1   8        0.25       -0.22      0.43 o
  -1  -1   8        0.47        0.37      0.40 o
   0  -1   8      240.38      241.76      3.85 o
   1  -1   8        5.35        8.50      0.65 o
   2  -1   8      907.24      880.40     10.79 o
   3  -1   8        1.08        1.67      1.21 o
   4  -1   8       10.09       12.40      2.26 o
   5  -1   8       11.48       13.16      2.46 o
  -5   0   8       44.96       48.17      4.55 o
  -4   0   8       39.14       41.56      2.50 o
  -3   0   8      379.65      383.49     12.02 o
  -2   0   8      139.14      137.61      3.15 o
  -1   0   8        6.47        6.37      0.52 o
   0   0   8      389.39      429.17      4.16 o
   1   0   8       63.24       63.06      2.70 o
   2   0   8       50.52       46.25      2.11 o
   3   0   8      215.14      226.99      3.57 o
   4   0   8       15.19       17.85      2.44 o
   5   0   8        1.91        1.27      1.52 o
  -5   1   8       17.77       22.86      4.12 o
  -4   1   8       67.31       70.23      3.50 o
  -3   1   8       51.67       59.20      2.93 o
  -2   1   8       15.45       17.90      1.53 o
  -1   1   8       32.90       40.21      1.62 o
   0   1   8      651.40      701.52     10.38 o
   1   1   8        1.15        1.62      0.46 o
   2   1   8        0.01        0.50      0.47 o
   3   1   8       94.60       97.38      2.24 o
   4   1   8        0.39        0.85      1.00 o
   5   1   8        0.05       -1.14      2.63 o
  -5   2   8        3.56        2.34      1.78 o
  -4   2   8      410.29      403.92     11.60 o
  -3   2   8        0.01       -1.11      1.11 o
  -2   2   8       16.42       17.38      1.45 o
  -1   2   8       44.05       36.05      1.42 o
   0   2   8      145.80      170.05      1.95 o
   1   2   8      118.08      117.59      1.89 o
   2   2   8       53.12       54.88      1.43 o
   3   2   8      699.96      727.75     11.43 o
   4   2   8       33.00       30.43      1.62 o
   5   2   8        0.16        1.23      2.72 o
  -5   3   8       15.11       15.66      2.35 o
  -4   3   8       66.15       66.96      3.52 o
  -3   3   8       18.36       18.72      4.20 o
  -2   3   8      154.62      165.81      3.96 o
  -1   3   8      921.23      951.20     13.27 o
   0   3   8      169.00      178.45      3.12 o
   1   3   8      107.81      107.27      1.72 o
   2   3   8       21.48       21.76      1.06 o
   3   3   8       49.56       56.04      2.17 o
   4   3   8      112.83      119.08      2.86 o
   5   3   8      116.31      106.33      7.79 o
  -4   4   8       24.65       30.07      2.78 o
  -3   4   8       54.37       54.19      2.67 o
  -2   4   8        1.28        1.31      1.08 o
  -1   4   8       96.13       96.13      2.53 o
   0   4   8       76.41       66.69      1.95 o
   1   4   8      511.49      526.71      9.89 o
   2   4   8        9.08       10.79      0.84 o
   3   4   8       71.23       70.08      2.85 o
   4   4   8      102.35       95.85      3.46 o
   5   4   8        5.16        6.63      1.55 o
  -4   5   8        3.53        3.38      2.89 o
  -3   5   8       25.83       26.43      2.32 o
  -2   5   8        0.04       -0.06      0.96 o
  -1   5   8      121.20      125.07      3.20 o
   0   5   8        1.61        3.93      1.09 o
   1   5   8       50.17       52.51      1.91 o
   2   5   8       10.44       10.27      1.23 o
   3   5   8       24.12       26.93      2.26 o
   4   5   8      180.06      189.56      7.09 o
   5   5   8        2.63        8.68      2.76 o
  -4   6   8       10.69       10.21      2.02 o
  -3   6   8       10.57       10.75      2.89 o
  -2   6   8        3.79        6.13      2.93 o
  -1   6   8       15.34       18.85      1.49 o
   0   6   8     1578.53     1572.08     42.56 o
   1   6   8       10.26        7.44      0.61 o
   2   6   8        3.53        3.85      0.85 o
   3   6   8      164.72      150.24      3.29 o
   4   6   8       15.27       21.61      2.76 o
   5   6   8      246.14      235.83      8.36 o
  -4   7   8        2.53        2.39      1.55 o
  -3   7   8       20.64       15.48      2.14 o
  -2   7   8       43.73       40.60      2.26 o
  -1   7   8        0.92        1.69      0.94 o
   0   7   8       50.76       50.78      4.86 o
   1   7   8      131.81      122.73      1.94 o
   2   7   8        3.39        2.67      0.68 o
   3   7   8       12.58       12.08      1.00 o
   4   7   8       27.62       23.70      5.12 o
   5   7   8        0.37        7.57      6.13 o
  -4   8   8        0.58        3.07      1.60 o
  -3   8   8        8.73        6.55      2.06 o
  -2   8   8      309.83      287.17     14.49 o
  -1   8   8      230.44      237.17      5.09 o
   0   8   8        5.35        4.14      1.13 o
   1   8   8       32.43       28.53      1.38 o
   2   8   8      442.21      389.56      4.93 o
   3   8   8        3.23        1.14      0.90 o
   4   8   8       12.46       10.51      2.72 o
   5   8   8       26.12       39.21      9.98 o
  -3   9   8       26.44       29.06      2.59 o
  -2   9   8       64.11       71.99      3.58 o
  -1   9   8        4.78        4.84      1.75 o
   0   9   8       86.00       83.63      2.78 o
   1   9   8      638.87      632.08      8.09 o
   2   9   8       16.98       12.44      1.01 o
   3   9   8        1.29        0.36      1.40 o
   4   9   8        6.67        6.67      1.97 o
  -3  10   8       12.08       17.81      2.37 o
  -2  10   8      136.70      129.48      4.58 o
  -1  10   8       52.37       51.59      5.91 o
   0  10   8        4.99        6.83      1.30 o
   1  10   8       41.57       37.80      1.57 o
   2  10   8      124.49      142.42      7.80 o
   3  10   8        1.14        2.15      1.05 o
   4  10   8       66.26       71.49      3.81 o
  -2  11   8      120.87      132.45      8.89 o
  -1  11   8        1.64       -0.54      1.20 o
   0  11   8       17.07       17.16      1.93 o
   1  11   8      136.91      111.85      2.89 o
   2  11   8       22.07       22.81      3.46 o
   3  11   8        0.52        1.38      2.72 o
   4  11   8        0.23        2.66      1.38 o
  -2  12   8        1.60        2.20      2.10 o
  -1  12   8        2.46        0.99      1.43 o
   0  12   8        3.38        5.65      1.41 o
   1  12   8       10.71       12.36      1.21 o
   2  12   8      199.96      206.47      6.09 o
   3  12   8       21.98       19.81      2.08 o
  -1  13   8        1.64       -0.72      1.97 o
   0  13   8      294.38      276.37      7.07 o
   1  13   8        0.00        0.61      1.75 o
   2  13   8       22.23       17.95      1.70 o
   3  13   8      108.69      113.22      5.87 o
   0  14   8       80.26       74.01      3.74 o
   1  14   8        4.46        2.36      1.31 o
   2  14   8        7.72        8.58      2.72 o
  -1 -10   9        0.37        2.53      2.28 o
   0 -10   9       49.06       54.35      3.91 o
  -2  -9   9      103.90      108.58      7.40 o
  -1  -9   9      452.43      463.99     10.79 o
   0  -9   9        9.67       13.22      2.21 o
   1  -9   9      196.30      211.61      7.14 o
  -3  -8   9        4.31        1.34      1.08 o
  -2  -8   9       37.01       34.30      1.91 o
  -1  -8   9       37.61       41.68      2.63 o
   0  -8   9       42.14       49.14      2.81 o
   1  -8   9       45.53       45.37      3.98 o
   2  -8   9        1.81        4.43      2.00 o
  -3  -7   9      166.21      179.84      4.61 o
  -2  -7   9       11.32        9.97      1.30 o
  -1  -7   9      116.63      112.61      5.97 o
   0  -7   9      330.45      343.35      7.84 o
   1  -7   9       38.03       45.45      3.27 o
   2  -7   9       20.05       16.56      2.98 o
   3  -7   9       38.99       52.25      3.83 o
  -4  -6   9       15.79       16.58      1.75 o
  -3  -6   9       21.76       16.69      1.37 o
  -2  -6   9       16.21       16.11      1.59 o
  -1  -6   9       39.58       37.13      1.78 o
   0  -6   9      391.01      407.46     13.09 o
   1  -6   9        0.56       -0.34      1.18 o
   2  -6   9        0.80        0.06      1.33 o
   3  -6   9       19.67       24.59      3.11 o
  -4  -5   9       19.07       22.53      3.37 o
  -3  -5   9       67.43       60.99      2.09 o
  -2  -5   9      135.18      134.03      2.75 o
  -1  -5   9      630.02      612.98      7.53 o
   0  -5   9       76.50       76.65      2.66 o
   1  -5   9       10.39        9.42      1.65 o
   2  -5   9        0.10        0.68      1.71 o
   3  -5   9       25.98       31.91      2.88 o
  -4  -4   9       22.02       22.72      2.00 o
  -3  -4   9       28.44       30.46      1.79 o
  -2  -4   9        5.95        5.82      0.89 o
  -1  -4   9      400.67      400.60      6.58 o
   0  -4   9        0.75        0.86      0.56 o
   1  -4   9      160.26      161.41      4.43 o
   2  -4   9        2.34        2.52      2.76 o
   3  -4   9       50.46       55.97      3.65 o
   4  -4   9       46.58       56.37      5.04 o
  -4  -3   9      135.02      144.16      7.27 o
  -3  -3   9        4.75        5.35      0.97 o
  -2  -3   9       37.19       30.01      1.23 o
  -1  -3   9       48.67       47.04      1.42 o
   0  -3   9        2.33        3.02      0.68 o
   1  -3   9     1148.35     1159.67     16.86 o
   2  -3   9       14.64       10.07      1.62 o
   3  -3   9       41.54       46.72      2.94 o
   4  -3   9       45.37       53.91      4.29 o
  -4  -2   9        6.87        5.31      1.93 o
  -3  -2   9      136.87      136.90      5.90 o
  -2  -2   9      186.74      184.64      2.98 o
  -1  -2   9        4.43        3.76      0.64 o
   0  -2   9        9.66        9.28      1.57 o
   1  -2   9        0.04       -0.44      0.48 o
   2  -2   9      293.83      296.21      6.67 o
   3  -2   9        4.42        2.80      1.62 o
   4  -2   9        0.81        2.04      1.95 o
  -4  -1   9        5.69        6.25      1.66 o
  -3  -1   9       32.65       31.13      2.04 o
  -2  -1   9       67.94       68.62      4.39 o
  -1  -1   9        0.37        0.68      0.43 o
   0  -1   9       51.45       51.74      1.34 o
   1  -1   9       42.70       39.68      2.27 o
   2  -1   9       16.38        9.66      0.96 o
   3  -1   9       34.57       39.83      2.67 o
   4  -1   9       86.79      100.54      4.62 o
  -4   0   9       41.36       40.61      2.70 o
  -3   0   9        2.70        3.11      1.97 o
  -2   0   9        0.52        0.73      0.86 o
  -1   0   9        2.74        3.16      0.40 o
   0   0   9       74.86       67.26      1.37 o
   1   0   9        2.98        4.45      1.01 o
   2   0   9      735.48      702.45      8.72 o
   3   0   9       57.15       57.08      2.47 o
   4   0   9       23.78       22.71      2.76 o
   5   0   9        0.00       -0.70      2.80 o
  -4   1   9       14.27       15.81      2.32 o
  -3   1   9      231.41      238.11      5.68 o
  -2   1   9      255.23      265.57      5.58 o
  -1   1   9       96.61      109.54      4.86 o
   0   1   9        9.74       13.23      1.01 o
   1   1   9      177.90      168.96      2.54 o
   2   1   9      151.02      150.26      2.57 o
   3   1   9      387.99      396.31      8.75 o
   4   1   9       68.71       76.05      5.43 o
   5   1   9       17.15       19.44      3.77 o
  -4   2   9        2.98        3.07      1.38 o
  -3   2   9       19.79       19.74      1.82 o
  -2   2   9        8.12        9.12      1.49 o
  -1   2   9      114.51      117.71      3.63 o
   0   2   9        4.58        6.76      1.40 o
   1   2   9      112.16      119.33      2.24 o
   2   2   9      455.83      472.39      5.58 o
   3   2   9      145.76      152.34      3.03 o
   4   2   9       17.51       18.97      1.54 o
   5   2   9      136.05      141.53      8.23 o
  -4   3   9        0.25        2.29      1.64 o
  -3   3   9       41.25       44.80      3.85 o
  -2   3   9       44.35       42.64      2.21 o
  -1   3   9       47.86       44.96      3.37 o
   0   3   9        7.02        5.74      0.96 o
   1   3   9        3.24        2.63      0.61 o
   2   3   9       69.97       67.57      1.77 o
   3   3   9      306.84      315.76      5.09 o
   4   3   9       11.24       11.25      1.26 o
   5   3   9        1.95        0.00      1.14 o
  -4   4   9      105.35       98.51      4.71 o
  -3   4   9       81.71       82.41      3.74 o
  -2   4   9       12.25       12.26      1.54 o
  -1   4   9      979.34     1024.14     15.98 o
   0   4   9      116.90      107.54      3.46 o
   1   4   9      757.82      706.40      6.86 o
   2   4   9        0.19        0.64      0.83 o
   3   4   9        2.03        2.22      2.01 o
   4   4   9      673.03      669.07     14.95 o
   5   4   9        9.52       14.32      2.23 o
  -4   5   9       22.49       20.13      2.50 o
  -3   5   9       83.26       80.52      3.47 o
  -2   5   9        0.03       -0.09      0.99 o
  -1   5   9        0.05        0.64      1.09 o
   0   5   9       20.18       19.95      1.36 o
   1   5   9       23.79       26.33      1.57 o
   2   5   9        6.90        7.81      0.78 o
   3   5   9       46.32       44.95      1.53 o
   4   5   9       30.69       59.94     16.47 o
   5   5   9        2.16        2.20      1.93 o
  -4   6   9        8.13       10.27      4.16 o
  -3   6   9       22.90       18.91      3.20 o
  -2   6   9       11.35       14.29      1.78 o
  -1   6   9        3.79        7.06      2.28 o
   0   6   9      396.83      391.04      6.73 o
   1   6   9        2.35        3.03      0.51 o
   2   6   9       65.59       58.59      3.01 o
   3   6   9      397.66      375.84      5.31 o
   4   6   9      191.74      178.71      4.76 o
   5   6   9        0.08        1.42      1.43 o
  -4   7   9        8.59       15.77      3.55 o
  -3   7   9       15.22       10.97      2.10 o
  -2   7   9        4.47        4.63      1.39 o
  -1   7   9      566.82      547.15      9.70 o
   0   7   9      113.23      113.66      4.55 o
   1   7   9      175.32      165.01     12.35 o
   2   7   9       44.93       38.66      1.83 o
   3   7   9      221.40      190.51      3.65 o
   4   7   9        4.25        2.45      1.71 o
   5   7   9       51.40       52.71      3.42 o
  -3   8   9       15.57       13.87      2.38 o
  -2   8   9      133.74      133.45      4.76 o
  -1   8   9       71.81       76.22      3.06 o
   0   8   9       62.95       64.84      2.73 o
   1   8   9      129.90      131.88      3.85 o
   2   8   9        3.61        3.95      0.91 o
   3   8   9        1.83        0.69      0.80 o
   4   8   9       19.16       22.64      2.00 o
  -3   9   9       79.97       89.00      4.33 o
  -2   9   9       95.40      105.57      4.42 o
  -1   9   9      527.01      520.23      9.91 o
   0   9   9       87.89       88.69      3.00 o
   1   9   9       25.06       21.23      1.18 o
   2   9   9      311.86      262.00      7.77 o
   3   9   9        0.03        0.21      1.80 o
   4   9   9        8.12       13.28      1.78 o
  -3  10   9       13.75       17.14      4.07 o
  -2  10   9      121.21      105.65      4.26 o
  -1  10   9        1.37        4.43      1.62 o
   0  10   9        0.00        1.05      1.05 o
   1  10   9      235.53      237.96      8.06 o
   2  10   9        0.98        5.85      3.84 o
   3  10   9        1.46        3.24      1.18 o
   4  10   9        2.46        2.89      1.49 o
  -2  11   9      223.38      236.90     12.79 o
  -1  11   9       97.72       95.05      4.60 o
   0  11   9        2.46        2.47      2.19 o
   1  11   9      238.36      220.27      8.50 o
   2  11   9      231.09      201.62      9.93 o
   3  11   9       39.74       42.83      3.42 o
   4  11   9        0.81        0.99      1.39 o
  -1  12   9       62.27       61.47      3.68 o
   0  12   9       27.84       23.36      2.47 o
   1  12   9      106.48       82.51      9.37 o
   2  12   9       31.92       25.75      2.03 o
   3  12   9        0.57        0.94      1.27 o
  -1  13   9        3.88        1.16      1.75 o
   0  13   9       10.02        8.15      1.86 o
   1  13   9        6.60        6.80      1.60 o
   2  13   9      115.25      107.72      5.34 o
  -1  -9  10       27.81       31.74      2.98 o
   0  -9  10       18.03       14.54      2.33 o
  -2  -8  10       16.74       18.51      2.32 o
  -1  -8  10      250.91      252.06     11.04 o
   0  -8  10        1.23        0.73      1.25 o
   1  -8  10        1.51        3.57      2.72 o
  -3  -7  10      102.23      109.17      3.83 o
  -2  -7  10       58.37       58.43      2.23 o
  -1  -7  10        0.11        0.47      0.98 o
   0  -7  10       30.22       32.18      2.50 o
   1  -7  10       31.61       26.90      4.90 o
   2  -7  10       41.50       46.89      3.74 o
  -3  -6  10       57.82       62.78      2.73 o
  -2  -6  10        3.94        5.91      1.60 o
  -1  -6  10       15.25       14.58      1.46 o
   0  -6  10      423.50      430.76      9.23 o
   1  -6  10       27.34       28.93      6.22 o
   2  -6  10       23.94       27.71      3.16 o
   3  -6  10       43.68       59.41      4.40 o
  -4  -5  10       31.90       28.38      3.68 o
  -3  -5  10       14.71       16.59      1.78 o
  -2  -5  10        2.69        3.41      0.96 o
  -1  -5  10       34.63       31.20      1.78 o
   0  -5  10      606.53      625.75     15.50 o
   1  -5  10       11.96       15.01      1.67 o
   2  -5  10       70.16       76.40      3.75 o
   3  -5  10        0.09       -0.38      1.68 o
  -4  -4  10      416.60      418.99     14.89 o
  -3  -4  10        1.04        1.49      0.85 o
  -2  -4  10        8.55        8.29      1.19 o
  -1  -4  10        1.99        1.97      0.73 o
   0  -4  10       44.62       40.53      1.79 o
   1  -4  10       39.08       37.72      2.19 o
   2  -4  10        4.35        3.91      1.39 o
   3  -4  10        8.88       15.40      2.82 o
  -4  -3  10       19.91       22.86      4.47 o
  -3  -3  10       12.37       10.26      1.02 o
  -2  -3  10       61.43       59.41      2.84 o
  -1  -3  10       95.29       87.36      2.90 o
   0  -3  10       64.60       65.08      1.77 o
   1  -3  10      121.10      124.95      3.99 o
   2  -3  10        0.02       -0.26      1.02 o
   3  -3  10        9.29       11.49      2.19 o
   4  -3  10        0.65        0.85      1.64 o
  -4  -2  10        3.70        1.33      1.26 o
  -3  -2  10      121.57      134.31      6.61 o
  -2  -2  10       41.21       40.19      1.43 o
  -1  -2  10        7.47        7.27      0.76 o
   0  -2  10       31.21       26.26      2.00 o
   1  -2  10      429.26      411.67      7.03 o
   2  -2  10        0.19       -1.24      1.24 o
   3  -2  10        9.99       11.36      2.19 o
   4  -2  10       67.47       72.62      5.00 o
  -4  -1  10       11.68       12.56      4.51 o
  -3  -1  10      294.50      314.81     16.29 o
  -2  -1  10       40.69       39.26      4.73 o
  -1  -1  10       32.30       30.71      1.35 o
   0  -1  10       34.23       34.01      1.20 o
   1  -1  10        7.82        9.09      1.02 o
   2  -1  10       72.09       71.59      3.85 o
   3  -1  10      161.98      163.53      5.62 o
   4  -1  10       12.63       13.65      2.50 o
  -4   0  10        2.26        6.07      3.42 o
  -3   0  10       60.91       61.16      5.08 o
  -2   0  10      255.05      265.66      5.79 o
  -1   0  10       14.51       13.55      1.62 o
   0   0  10        7.39        2.91      0.62 o
   1   0  10       50.59       49.97      1.42 o
   2   0  10      470.88      447.40      9.98 o
   3   0  10      454.37      480.10     10.61 o
   4   0  10       30.67       35.68      3.44 o
  -4   1  10        1.39        3.05      1.53 o
  -3   1  10       23.95       26.42      4.51 o
  -2   1  10      105.98      108.77      3.31 o
  -1   1  10        0.03        1.32      0.90 o
   0   1  10        5.77        3.92      0.96 o
   1   1  10      140.15      118.59      2.19 o
   2   1  10      276.18      276.57      4.10 o
   3   1  10        0.16        0.55      0.99 o
   4   1  10       62.19       63.24      4.06 o
  -4   2  10       50.72       50.32      3.26 o
  -3   2  10        1.21        0.51      1.20 o
  -2   2  10     1029.13     1063.60     16.79 o
  -1   2  10       68.87       54.71      2.07 o
   0   2  10      226.36      219.24      7.71 o
   1   2  10        2.24        1.91      0.64 o
   2   2  10      704.48      702.22      8.21 o
   3   2  10       18.89       20.25      1.50 o
   4   2  10        0.00        1.55      1.06 o
   5   2  10       49.30       54.74      6.57 o
  -4   3  10       31.22       28.32      5.96 o
  -3   3  10       50.83       51.79      3.55 o
  -2   3  10       35.91       35.01      2.76 o
  -1   3  10      170.96      173.05      6.31 o
   0   3  10       62.69       60.37      2.16 o
   1   3  10      380.36      347.99      4.48 o
   2   3  10       67.60       76.91      2.37 o
   3   3  10       10.47        9.24      1.11 o
   4   3  10        4.48        4.65      1.18 o
  -4   4  10        5.48        5.74      2.14 o
  -3   4  10        0.19       -0.31      1.27 o
  -2   4  10       34.87       32.06      2.10 o
  -1   4  10       57.42       59.09      2.54 o
   0   4  10       63.20       64.93      2.36 o
   1   4  10      329.61      309.41      7.13 o
   2   4  10        6.29        5.30      1.84 o
   3   4  10      159.05      154.82      3.11 o
   4   4  10       19.52       21.41      1.57 o
   5   4  10       51.28       47.91      4.73 o
  -4   5  10        1.89        0.29      1.52 o
  -3   5  10       54.73       54.19      3.20 o
  -2   5  10        7.01        8.60      2.01 o
  -1   5  10      132.58      141.34      3.83 o
   0   5  10      653.46      617.44      9.36 o
   1   5  10      473.63      449.90     14.29 o
   2   5  10      214.59      214.77      5.78 o
   3   5  10       22.92       21.88      1.50 o
   4   5  10       54.43       45.28      3.90 o
   5   5  10       49.86       46.52      4.51 o
  -4   6  10        6.43       11.10      2.17 o
  -3   6  10       11.98       10.77      1.93 o
  -2   6  10        7.19       10.12      1.93 o
  -1   6  10       77.96       80.66      3.28 o
   0   6  10      282.98      277.47      5.70 o
   1   6  10      124.12      119.95      3.11 o
   2   6  10        0.85        0.73      0.64 o
   3   6  10        6.75        7.24      0.96 o
   4   6  10       47.66       53.10      2.85 o
  -3   7  10       47.15       49.09      3.37 o
  -2   7  10      188.83      191.70      6.26 o
  -1   7  10       55.80       61.35      4.34 o
   0   7  10     1942.76     1980.74     26.82 o
   1   7  10       72.96       81.50      4.55 o
   2   7  10       54.67       50.58      1.60 o
   3   7  10       21.55       16.74      1.28 o
   4   7  10        0.76       -0.28      1.31 o
  -3   8  10       13.04        9.74      1.88 o
  -2   8  10        0.04        1.61      1.48 o
  -1   8  10      287.57      285.26      6.72 o
   0   8  10      562.30      562.83      9.81 o
   1   8  10        0.42       -1.14      1.14 o
   2   8  10       13.24       13.25      1.00 o
   3   8  10       13.05       11.42      1.36 o
   4   8  10       10.69       13.07      1.72 o
  -3   9  10       43.96       45.39      8.36 o
  -2   9  10       14.11       19.76      4.82 o
  -1   9  10      161.52      173.84      7.58 o
   0   9  10       25.63       30.33      4.69 o
   1   9  10      230.10      223.88      5.48 o
   2   9  10      169.47      151.45      3.49 o
   3   9  10        0.20        0.16      0.95 o
   4   9  10        0.04        1.49      1.36 o
  -2  10  10      209.86      199.89      6.60 o
  -1  10  10      123.10      126.90      4.64 o
   0  10  10       82.53       94.73      3.51 o
   1  10  10      140.92      133.11      3.93 o
   2  10  10       36.68       32.32      1.58 o
   3  10  10        0.03        1.31      1.16 o
   4  10  10       49.23       49.80      2.63 o
  -2  11  10        0.47       -0.36      1.45 o
  -1  11  10        9.86       11.60      1.87 o
   0  11  10        0.12        1.62      1.58 o
   1  11  10       76.74       77.46      3.50 o
   2  11  10      130.28      126.52      6.04 o
   3  11  10       12.77        9.36      2.15 o
  -1  12  10        2.59        8.41      2.80 o
   0  12  10        1.30       -1.75      2.10 o
   1  12  10        0.78        2.01      1.66 o
   2  12  10       51.93       56.66      4.64 o
   3  12  10       16.32       21.46      3.59 o
   0  13  10        0.57       -1.14      1.75 o
   1  13  10       11.97       13.49      2.63 o
   2  13  10       81.96       92.40      6.04 o
  -1  -8  11       94.88       90.59      4.47 o
   0  -8  11        0.45        1.56      1.80 o
  -2  -7  11        5.79        5.30      1.85 o
  -1  -7  11       93.33       91.08      4.64 o
   0  -7  11       33.36       35.55      3.08 o
   1  -7  11       64.56       65.50      3.52 o
  -3  -6  11       27.69       22.86      3.59 o
  -2  -6  11        2.03        1.68      0.99 o
  -1  -6  11        1.12        0.97      1.36 o
   0  -6  11       21.32       19.87      2.35 o
   1  -6  11        4.86        5.71      1.58 o
   2  -6  11       18.47       21.72      3.18 o
  -3  -5  11       44.16       43.06      2.96 o
  -2  -5  11        7.48        9.16      1.24 o
  -1  -5  11       31.71       29.97      1.86 o
   0  -5  11       85.67       88.00      3.47 o
   1  -5  11       21.02       26.16      6.39 o
   2  -5  11       60.02       61.66      6.52 o
   3  -5  11       54.74       70.09      5.09 o
  -3  -4  11       15.04       22.73      2.20 o
  -2  -4  11       26.96       25.35      1.39 o
  -1  -4  11      132.57      131.06      5.29 o
   0  -4  11       29.77       27.20      3.62 o
   1  -4  11       27.34       33.07      3.37 o
   2  -4  11      102.29      102.05      5.91 o
   3  -4  11       18.65       22.31      3.27 o
  -4  -3  11      106.52      101.24      6.92 o
  -3  -3  11        2.01        1.43      1.37 o
  -2  -3  11        4.13        2.90      0.84 o
  -1  -3  11        5.07        4.98      0.85 o
   0  -3  11        0.01       -0.42      0.61 o
   1  -3  11        7.09        6.26      1.46 o
   2  -3  11       23.23       22.77      3.72 o
   3  -3  11        4.84        5.23      2.06 o
  -4  -2  11       78.20       87.76      6.48 o
  -3  -2  11       73.49       75.34      3.58 o
  -2  -2  11       11.08       10.45      1.55 o
  -1  -2  11        6.93        5.32      0.84 o
   0  -2  11       74.01       68.22      1.92 o
   1  -2  11        6.92        8.01      1.62 o
   2  -2  11       59.30       60.15      3.09 o
   3  -2  11       71.17       68.34      3.90 o
   4  -2  11      610.44      676.94     17.68 o
  -4  -1  11        2.25        3.66      1.81 o
  -3  -1  11      146.40      150.02      4.92 o
  -2  -1  11        1.12        0.30      0.92 o
  -1  -1  11        0.16        0.82      0.49 o
   0  -1  11       14.93       13.90      1.27 o
   1  -1  11       20.03       20.52      1.84 o
   2  -1  11        0.04        0.53      1.25 o
   3  -1  11      161.50      171.21      5.93 o
   4  -1  11        6.31        4.67      2.63 o
  -4   0  11       16.02       15.92      2.50 o
  -3   0  11      371.48      381.55      8.89 o
  -2   0  11       26.61       28.52      4.55 o
  -1   0  11       96.18       84.66      3.31 o
   0   0  11      171.47      142.56      4.07 o
   1   0  11       21.29       19.53      1.16 o
   2   0  11       14.28       17.11      1.49 o
   3   0  11      154.76      146.36      5.80 o
   4   0  11       91.65       92.00      7.75 o
  -4   1  11       29.25       24.01      2.58 o
  -3   1  11        9.66       11.53      1.82 o
  -2   1  11       35.75       41.48      2.69 o
  -1   1  11      341.71      309.63      6.35 o
   0   1  11        3.81        6.94      1.21 o
   1   1  11      114.88      114.02      3.57 o
   2   1  11       45.43       44.95      1.65 o
   3   1  11      216.59      224.73      6.95 o
   4   1  11        1.50        1.00      1.79 o
  -4   2  11        3.55        4.89      1.78 o
  -3   2  11        0.86        0.63      1.30 o
  -2   2  11      457.91      466.83     12.57 o
  -1   2  11       30.93       25.92      1.91 o
   0   2  11       22.82       24.55      1.70 o
   1   2  11        4.19        0.75      0.61 o
   2   2  11       56.62       52.42      2.90 o
   3   2  11       32.66       33.00      4.02 o
   4   2  11       21.98       19.95      2.48 o
  -4   3  11        1.53        3.69      1.99 o
  -3   3  11       37.46       45.85      4.64 o
  -2   3  11        8.32       16.04      1.76 o
  -1   3  11       65.17       64.92      2.59 o
   0   3  11       79.81       77.01      2.98 o
   1   3  11      132.76      114.35      2.98 o
   2   3  11     1059.89     1044.60     11.88 o
   3   3  11        9.39       12.16      1.27 o
   4   3  11       86.68       87.23      2.92 o
  -4   4  11        1.17       -1.14      1.79 o
  -3   4  11        7.13        7.31      1.83 o
  -2   4  11       71.55       69.48      3.72 o
  -1   4  11       91.93       94.73      4.03 o
   0   4  11       77.79       77.30      2.52 o
   1   4  11       48.40       53.59      2.20 o
   2   4  11        1.37        7.11      6.22 o
   3   4  11       31.26       33.22      2.31 o
   4   4  11        6.13        8.27      1.35 o
  -3   5  11       22.28       22.07      2.46 o
  -2   5  11      174.46      186.43      5.97 o
  -1   5  11      935.13      958.59     15.98 o
   0   5  11        4.63        3.97      1.15 o
   1   5  11      922.28      929.36     13.60 o
   2   5  11       89.41       72.84      2.72 o
   3   5  11       27.61       27.03      2.10 o
   4   5  11       35.73       29.13      1.91 o
  -3   6  11      137.51      130.05      5.32 o
  -2   6  11       12.08       13.70      2.32 o
  -1   6  11      302.92      308.94      8.71 o
   0   6  11       90.10       92.24      2.93 o
   1   6  11      484.91      447.22      8.06 o
   2   6  11        3.21        3.26      1.66 o
   3   6  11       12.29       14.78      2.15 o
   4   6  11       16.38       14.20      1.89 o
  -3   7  11       10.81       13.71      2.38 o
  -2   7  11       21.06       21.78      3.28 o
  -1   7  11        1.49        2.62      1.26 o
   0   7  11      207.24      210.53      5.52 o
   1   7  11      120.24      118.56      3.59 o
   2   7  11        9.70        9.57      1.01 o
   3   7  11       34.78       33.34      1.95 o
   4   7  11        6.27        7.85      1.45 o
  -3   8  11       11.42       14.94      2.57 o
  -2   8  11       50.84       56.20      3.78 o
  -1   8  11      175.92      179.86      5.81 o
   0   8  11        0.02       -0.11      0.97 o
   1   8  11        0.43        0.87      0.99 o
   2   8  11       13.37       11.81      1.49 o
   3   8  11      125.94      115.31      4.03 o
   4   8  11        0.54       -0.03      1.08 o
  -2   9  11        3.64        3.97      1.83 o
  -1   9  11        6.32       10.75      1.98 o
   0   9  11        7.60        9.31      1.54 o
   1   9  11       85.49       82.46      3.37 o
   2   9  11       10.22       13.23      1.62 o
   3   9  11       79.68       73.39      3.05 o
   4   9  11       52.76       54.22      3.46 o
  -2  10  11       58.01       66.58      3.97 o
  -1  10  11       34.78       37.77      2.96 o
   0  10  11        7.17        8.51      2.50 o
   1  10  11       30.59       31.58      2.48 o
   2  10  11       55.75       59.99      5.78 o
   3  10  11        3.32        3.15      2.28 o
  -1  11  11       53.60       46.15      4.99 o
   0  11  11        0.43        2.17      1.51 o
   1  11  11      115.47      109.10      4.21 o
   2  11  11       17.36       15.59      3.07 o
   3  11  11       39.81       41.34      3.50 o
  -1  12  11        6.30       10.01      1.97 o
   0  12  11       40.03       45.16      3.12 o
   1  12  11        0.15        0.92      2.58 o
   2  12  11       11.48       14.80      2.72 o
  -1  -7  12       42.28       45.70      4.38 o
   0  -7  12        4.67        2.51      1.57 o
  -2  -6  12       68.68       74.28      3.89 o
  -1  -6  12        0.38        2.74      1.49 o
   0  -6  12       24.41       26.72      3.15 o
   1  -6  12        9.98        8.23      3.72 o
  -2  -5  12        1.70        2.69      1.58 o
  -1  -5  12        0.56       -1.02      1.02 o
   0  -5  12        0.11       -0.96      1.25 o
   1  -5  12        3.61        6.52      2.10 o
   2  -5  12       50.05       50.38      3.96 o
  -3  -4  12        0.04       -0.94      1.33 o
  -2  -4  12        1.27        0.18      0.99 o
  -1  -4  12        2.44        3.49      1.00 o
   0  -4  12        6.98        8.00      1.62 o
   1  -4  12       26.31       25.34      2.24 o
   2  -4  12       18.61       22.08      2.79 o
  -3  -3  12        4.95        7.23      2.10 o
  -2  -3  12       12.76       14.33      2.36 o
  -1  -3  12       85.39       86.24      2.43 o
   0  -3  12        0.64        0.99      0.81 o
   1  -3  12       39.33       35.12      2.58 o
   2  -3  12        2.10        2.58      1.58 o
   3  -3  12        0.02        1.76      2.02 o
  -3  -2  12        8.98        6.28      1.70 o
  -2  -2  12       55.70       57.56      2.86 o
  -1  -2  12        0.19        0.31      1.02 o
   0  -2  12       24.21       22.81      1.79 o
   1  -2  12       77.62       67.15      3.24 o
   2  -2  12       18.25       20.77      4.16 o
   3  -2  12       87.40       89.39      5.11 o
  -3  -1  12        0.34        2.91      1.63 o
  -2  -1  12        1.22        1.84      1.45 o
  -1  -1  12        0.43        0.11      1.80 o
   0  -1  12      244.07      196.94      4.63 o
   1  -1  12      182.96      173.33      5.70 o
   2  -1  12       50.17       45.01      3.14 o
   3  -1  12        7.14        7.68      3.24 o
  -3   0  12      120.58      106.50      4.68 o
  -2   0  12        0.27       -0.70      1.30 o
  -1   0  12      141.68      138.73      7.58 o
   0   0  12      167.91      142.61      3.99 o
   1   0  12        9.53        9.51      1.02 o
   2   0  12        0.76        0.71      1.58 o
   3   0  12        0.08       -0.26      1.36 o
   4   0  12        0.73        1.04      1.99 o
  -3   1  12       75.84       85.62      4.47 o
  -2   1  12       26.78       23.51      2.44 o
  -1   1  12        0.21       -1.14      1.14 o
   0   1  12      353.61      324.98      8.45 o
   1   1  12      231.81      212.26      4.20 o
   2   1  12        9.96       10.74      1.17 o
   3   1  12      583.08      595.93     13.52 o
   4   1  12        7.51       13.08      3.63 o
  -3   2  12        3.31        4.10      1.73 o
  -2   2  12       11.68        8.76      1.61 o
  -1   2  12       55.82       47.69      2.87 o
   0   2  12       75.59       71.15      3.98 o
   1   2  12        7.57        8.73      0.94 o
   2   2  12       39.03       39.14      2.31 o
   3   2  12       84.43       88.58      8.04 o
   4   2  12        0.52       -0.62      2.28 o
  -3   3  12       48.35       42.77      2.97 o
  -2   3  12      238.34      225.48      5.94 o
  -1   3  12       94.30       92.29      3.37 o
   0   3  12      252.98      256.71     19.44 o
   1   3  12      114.08       95.76      3.59 o
   2   3  12      238.23      237.86      6.94 o
   3   3  12        0.97       -0.60      0.85 o
   4   3  12        8.62        9.48      3.15 o
  -3   4  12       26.59       26.78      3.06 o
  -2   4  12      278.15      254.97      6.43 o
  -1   4  12      102.64      101.38      7.18 o
   0   4  12      183.90      179.04      4.36 o
   1   4  12       86.92       80.78      3.50 o
   2   4  12       59.45       62.09      2.31 o
   3   4  12        8.85        8.44      1.31 o
   4   4  12       20.57       19.45      1.97 o
  -3   5  12        0.25        0.09      1.75 o
  -2   5  12        5.51        6.72      1.77 o
  -1   5  12       52.68       55.54      2.90 o
   0   5  12       84.93       86.49      2.89 o
   1   5  12        5.53        6.27      1.41 o
   2   5  12      252.06      235.01      7.28 o
   3   5  12       11.29       13.21      1.18 o
   4   5  12        0.90        0.10      0.89 o
  -3   6  12       95.36       97.36      5.26 o
  -2   6  12       14.60       14.18      2.14 o
  -1   6  12       32.20       29.34      2.25 o
   0   6  12       49.39       49.96      2.52 o
   1   6  12        0.04       -1.12      1.17 o
   2   6  12       68.49       57.63      2.63 o
   3   6  12       10.68       11.76      1.35 o
   4   6  12        0.93       -0.36      1.45 o
  -3   7  12       37.01       34.87      3.50 o
  -2   7  12      146.42      160.97      5.87 o
  -1   7  12        7.36        9.31      1.63 o
   0   7  12       16.94       15.81      1.78 o
   1   7  12       45.42       45.66      2.34 o
   2   7  12        1.13        0.64      0.95 o
   3   7  12       37.60       30.15      3.22 o
   4   7  12       24.04       19.81      4.03 o
  -2   8  12        2.04        2.32      1.53 o
  -1   8  12        3.46        0.85      1.45 o
   0   8  12        1.02        1.77      1.21 o
   1   8  12        3.35        7.50      2.36 o
   2   8  12        7.73       10.80      1.39 o
   3   8  12       83.45       99.05      5.61 o
  -2   9  12        0.38        0.18      1.23 o
  -1   9  12        4.95       10.70      2.54 o
   0   9  12      110.93      108.02      3.89 o
   1   9  12       10.81        9.79      1.60 o
   2   9  12       30.82       26.99      2.10 o
   3   9  12       50.57       52.37      4.64 o
  -1  10  12       69.11       81.77      5.74 o
   0  10  12       43.86       44.51      2.94 o
   1  10  12       20.81       21.24      2.14 o
   2  10  12        2.12        2.77      1.33 o
   3  10  12        2.36        6.04      2.10 o
  -1  11  12        0.07        1.05      1.58 o
   0  11  12       43.52       42.25      4.42 o
   1  11  12        0.45        1.19      1.28 o
   2  11  12       11.82       12.61      2.45 o
   0  12  12       37.44       43.78      3.98 o
   1  12  12        0.91       -0.39      2.85 o
   0  -6  13        9.39        7.03      3.85 o
  -1  -5  13        0.14        0.35      2.28 o
   0  -5  13       36.52       41.45      3.14 o
   1  -5  13        3.05        3.45      1.98 o
  -2  -4  13       89.77       82.69      4.21 o
  -1  -4  13        1.43        1.66      1.37 o
   0  -4  13        1.49        2.18      1.34 o
   1  -4  13       77.73       88.09      4.32 o
   2  -4  13       37.82       40.90      3.95 o
  -2  -3  13      101.91      116.62      4.80 o
  -1  -3  13        2.43        5.57      4.07 o
   0  -3  13       15.24       13.22      1.97 o
   1  -3  13       29.89       23.84      4.29 o
   2  -3  13      104.82      104.01      4.92 o
  -3  -2  13        1.59        2.45      2.50 o
  -2  -2  13        0.38       -0.39      1.11 o
  -1  -2  13       47.66       43.20      4.64 o
   0  -2  13       24.82       20.95      1.42 o
   1  -2  13       79.51       82.14      3.35 o
   2  -2  13        0.00       -0.90      1.56 o
   3  -2  13        3.51        3.59      3.11 o
  -3  -1  13       42.02       47.46      3.20 o
  -2  -1  13       32.93       33.06      2.81 o
  -1  -1  13      157.00      142.21      4.54 o
   0  -1  13       32.50       26.05      2.21 o
   1  -1  13      116.59      107.09      4.77 o
   2  -1  13      156.15      156.09      5.78 o
   3  -1  13       13.05       18.53      3.46 o
  -3   0  13        7.00        8.71      3.68 o
  -2   0  13       18.83       24.18      7.14 o
  -1   0  13       57.19       60.82      3.25 o
   0   0  13        0.54       -0.68      1.01 o
   1   0  13      100.92       92.15      3.39 o
   2   0  13        5.10        6.08      3.28 o
   3   0  13        0.11       -0.19      1.45 o
  -3   1  13       70.14       76.36      4.02 o
  -2   1  13       39.88       41.80      2.84 o
  -1   1  13       62.60       62.68      2.81 o
   0   1  13      137.58      121.91      4.19 o
   1   1  13      101.45      101.64      3.64 o
   2   1  13        2.64        2.92      1.18 o
   3   1  13       61.47       66.24      4.23 o
  -3   2  13        0.25       -0.54      1.61 o
  -2   2  13        6.48        5.04      1.92 o
  -1   2  13      123.38      102.83      5.30 o
   0   2  13        0.72        0.36      1.02 o
   1   2  13        0.03        1.89      1.13 o
   2   2  13       10.73       10.70      1.59 o
   3   2  13        3.23        3.64      1.97 o
  -3   3  13        1.42       -0.45      2.06 o
  -2   3  13        2.52        7.06      2.01 o
  -1   3  13       36.71       37.75      2.78 o
   0   3  13        4.79        3.11      1.23 o
   1   3  13      205.63      186.93      4.87 o
   2   3  13        4.24        3.51      0.99 o
   3   3  13       75.32       72.59      2.67 o
  -3   4  13       15.69       20.68      3.05 o
  -2   4  13        6.50       10.11      2.03 o
  -1   4  13        0.02        0.21      1.23 o
   0   4  13       12.06       11.33      1.73 o
   1   4  13      162.40      143.14      3.97 o
   2   4  13       12.39       12.45      1.70 o
   3   4  13       23.90       23.27      1.85 o
  -3   5  13       58.91       70.42      4.33 o
  -2   5  13        7.08        6.28      2.32 o
  -1   5  13       41.47       41.14      4.95 o
   0   5  13        0.92        0.64      1.49 o
   1   5  13       42.76       41.88      2.35 o
   2   5  13       54.65       48.81      4.51 o
   3   5  13        5.40        9.58      1.32 o
  -2   6  13        9.10       11.51      2.23 o
  -1   6  13        7.49        5.25      1.73 o
   0   6  13        7.00       10.12      1.73 o
   1   6  13       12.56       11.12      1.66 o
   2   6  13        5.92        6.62      4.12 o
   3   6  13       60.70       61.88      3.07 o
  -2   7  13        6.21        8.37      2.21 o
  -1   7  13        0.12       -0.63      1.27 o
   0   7  13        5.58        8.56      1.61 o
   1   7  13        1.60        1.55      1.36 o
   2   7  13       30.57       23.78      2.20 o
   3   7  13        5.85        6.05      2.28 o
  -2   8  13       23.81       39.35      3.45 o
  -1   8  13       39.49       41.02      3.52 o
   0   8  13        0.55        0.38      1.33 o
   1   8  13       29.76       29.53      2.35 o
   2   8  13       26.07       30.62      3.85 o
  -1   9  13       46.41       47.37      3.73 o
   0   9  13       13.60       18.09      4.82 o
   1   9  13      107.40      110.21      4.60 o
   2   9  13        0.00       -0.94      1.16 o
   3   9  13       42.02       41.16      3.68 o
  -1  10  13       64.97       65.24      3.98 o
   0  10  13        6.70        5.31      1.76 o
   1  10  13       10.89       12.62      2.23 o
   2  10  13        4.68        8.15      3.98 o
   0  11  13       29.02       28.69      2.88 o
   1  11  13       86.10      101.88      8.80 o
  -1  -4  14        0.68        3.33      2.72 o
   0  -4  14        2.96        1.75      2.80 o
   1  -4  14        3.95        5.38      1.89 o
  -1  -3  14        2.11        2.36      1.42 o
   0  -3  14       52.54       53.69      5.25 o
   1  -3  14       87.11       93.32      4.40 o
  -2  -2  14        3.21        1.71      2.58 o
  -1  -2  14       72.91       66.49      3.69 o
   0  -2  14       23.89       30.65      3.33 o
   1  -2  14        3.84        2.72      2.10 o
   2  -2  14       70.00       74.43      4.55 o
  -2  -1  14       14.38       17.60      3.55 o
  -1  -1  14       76.59       67.46      3.37 o
   0  -1  14       43.99       48.63      5.61 o
   1  -1  14       27.92       26.89      3.33 o
   2  -1  14       46.88       42.66      3.41 o
  -2   0  14        2.57        2.09      1.93 o
  -1   0  14       27.68       29.94      2.46 o
   0   0  14       22.68       21.61      2.27 o
   1   0  14        0.41        1.19      1.71 o
   2   0  14       33.90       40.01      3.15 o
  -2   1  14        0.30       -0.04      1.08 o
  -1   1  14        1.58        1.49      1.34 o
   0   1  14       42.89       26.53      2.48 o
   1   1  14        0.67        1.46      1.09 o
   2   1  14       37.77       39.59      3.68 o
   3   1  14       11.38       12.76      2.43 o
  -2   2  14        0.14        0.53      2.19 o
  -1   2  14       36.82       34.86      3.33 o
   0   2  14       14.59       13.75      2.72 o
   1   2  14        6.16       10.42      2.36 o
   2   2  14       55.14       51.85      3.59 o
   3   2  14        6.87        0.92      1.62 o
  -2   3  14        5.80        6.25      2.54 o
  -1   3  14        0.09        1.10      1.52 o
   0   3  14       46.83       41.12      2.93 o
   1   3  14        0.04       -1.10      1.10 o
   2   3  14       16.79       20.81      2.08 o
   3   3  14       14.64       25.75      4.38 o
  -2   4  14       32.41       36.78      3.09 o
  -1   4  14       37.45       46.87      3.11 o
   0   4  14       25.57       24.17      2.93 o
   1   4  14        0.08        1.26      1.23 o
   2   4  14       27.38       22.60      1.98 o
   3   4  14        0.15        1.35      1.58 o
  -2   5  14        0.47        2.98      1.98 o
  -1   5  14        0.20       -0.43      1.34 o
   0   5  14       10.90       16.30      2.28 o
   1   5  14        6.78        2.93      1.49 o
   2   5  14        0.15        0.56      1.22 o
   3   5  14        7.88        9.93      1.85 o
  -2   6  14        0.04        1.62      1.95 o
  -1   6  14        7.07       12.28      2.06 o
   0   6  14       30.14       31.05      2.81 o
   1   6  14        1.25        0.93      1.31 o
   2   6  14        0.00       -1.32      1.36 o
   3   6  14       39.38       43.28      2.87 o
  -2   7  14        6.87       10.69      2.26 o
  -1   7  14        5.84       11.26      3.46 o
   0   7  14       77.25       84.07      4.27 o
   1   7  14       13.20       14.00      2.32 o
   2   7  14       95.41       88.79      5.43 o
   3   7  14       25.60       35.12      3.15 o
  -1   8  14       74.32       69.88      3.78 o
   0   8  14       11.62       12.91      2.08 o
   1   8  14        0.00        0.00      1.14 o
   2   8  14        4.63        5.18      1.70 o
  -1   9  14        6.31       13.54      2.62 o
   0   9  14       15.54       19.09      5.21 o
   1   9  14        0.80        0.18      2.19 o
   2   9  14      141.74      166.98     12.48 o
   0  10  14       12.38       11.63      2.89 o
   1  10  14        0.09       -0.92      1.38 o
  -1  -2  15        3.61        7.62      2.58 o
   0  -2  15        7.74       13.22      3.94 o
   1  -2  15        0.07        1.58      3.07 o
  -1  -1  15        6.43        8.85      1.94 o
   0  -1  15        2.15        0.44      2.19 o
   1  -1  15        1.66        1.75      2.10 o
  -1   0  15        0.26        1.59      1.51 o
   0   0  15       10.13        7.38      2.54 o
   1   0  15        1.56        5.96      3.07 o
   2   0  15        2.04        3.59      3.94 o
  -2   1  15        0.67       -0.71      1.64 o
  -1   1  15        0.76       -0.61      1.38 o
   0   1  15        0.60        4.23      1.78 o
   1   1  15        0.25        1.82      1.38 o
   2   1  15        4.72        6.92      2.45 o
  -2   2  15       33.33       28.34      3.68 o
  -1   2  15       40.53       45.57      6.35 o
   0   2  15       22.88       16.78      2.01 o
   1   2  15        0.14       -0.30      1.49 o
   2   2  15       14.87       21.02      3.15 o
  -2   3  15       35.72       41.95      4.64 o
  -1   3  15        3.92        8.23      2.98 o
   0   3  15        1.03        0.61      1.84 o
   1   3  15        0.09       -0.88      1.84 o
   2   3  15        4.92        8.85      2.36 o
  -1   4  15        1.56        2.95      1.61 o
   0   4  15        9.15       13.74      2.16 o
   1   4  15       48.04       52.39      3.01 o
   2   4  15       18.71       19.98      3.98 o
  -1   5  15       26.56       30.68      3.34 o
   0   5  15       47.59       52.67      3.52 o
   1   5  15       12.69        9.98      1.87 o
   2   5  15        0.18        5.28      3.68 o
  -1   6  15       18.86       24.85      2.62 o
   0   6  15      112.07      128.99      5.47 o
   1   6  15        0.29        1.73      1.26 o
   2   6  15       30.02       34.08      2.83 o
  -1   7  15       57.08       73.51      4.45 o
   0   7  15        1.65        1.14      1.63 o
   1   7  15        0.48       -0.96      1.36 o
   2   7  15       32.86       37.64      7.66 o
   0   8  15       38.02       37.59      2.91 o
   1   8  15        1.96        0.65      1.54 o
   0   1  16       14.63       17.55      2.59 o
   0   2  16        7.72        8.51      2.07 o
   1   2  16       33.51       40.77      2.96 o
   0   3  16        2.76        1.91      1.60 o
   1   3  16       81.79       94.37      6.44 o
   0   4  16       10.44       14.97      4.38 o
   1   4  16        1.87        5.65      2.06 o
   0   5  16      113.79      120.72      5.42 o
   1   5  16        7.56       10.85      2.27 o
